# Supplementary material for: Multiomics Reveals the Effect of Root Rot on Polygonati Rhizome and Identifies Pathogens and Biocontrol Strain
Source: Microbiol Spectr. 2022 Feb 28;10(2):e02385-21. doi: 10.1128/spectrum.02385-21 (PMC9045327; doi:10.1128/spectrum.02385-21)
Supplement: SUPPLEMENTAL FILE 1 — Supplemental material. Download SPECTRUM02385-21_Supp_2_seq2.xlsx, XLSX file, 0.02 MB [file spectrum02385-21_supp_2_seq2.xlsx]

## Sheet: polysaccharides
Table S1. Polysaccharide content of healthy and diseased plants.
Index	Compounds	Class	D-Rhizome-1	D-Rhizome-2	D-Rhizome-3	D-Rhizome-4	D-Rhizome-5	D-Rhizome-6	H-Rhizome-1	H-Rhizome-2	H-Rhizome-3	H-Rhizome-4	H-Rhizome-5	H-Rhizome-6
Lac	Lactose	disaccharide	0.289259549	0.32240884	0.611359431	0.445094496	0.729083333	0.418786378	N/A	N/A	N/A	N/A	N/A	N/A
Mal	Maltose	disaccharide	N/A	N/A	N/A	N/A	N/A	N/A	N/A	N/A	N/A	N/A	N/A	N/A
Suc	Sucrose	disaccharide	20.836239	23.3117027	9.73628876	12.1852129	12.6244961	5.67789474	27.6902764	20.2077171	25.6890005	28.1844143	33.4108696	26.9992263
Tre	Trehalose	disaccharide	0.114975514	0.141258061	0.359125572	0.756934579	0.122031977	0.312472652	0.125164176	0.137668019	0.16296675	0.17947451	0.218749012	0.188433849
Ara	D-Arabinose	monosaccharide	0.0181604505	0.0102846208	0.0405081851	0.0394	0.0413891473	0.188958308	0.00384485159	0.00337069163	0.00417269714	0.00402232278	0.00481745059	0.00336160542
Fru	D-Fructose	monosaccharide	2.7548286	4.90579608	15.9463142	12.6371132	26.4531008	13.9542208	0.766008188	0.463952158	0.701794073	0.750507793	0.772413043	0.541823985
Fuc	L-Fucose	monosaccharide	0.00851418217	0.0125828026	0.00942859176	0.0127660644	0.0148432171	0.0197161404	0.0082287001	0.00682050962	0.00953442491	0.00870525892	0.00912545455	0.0112000967
Gal	D-Galactose	monosaccharide	N/A	N/A	N/A	N/A	0.0859996124	0.449750258	N/A	N/A	N/A	N/A	N/A	N/A
Glu	Glucose	monosaccharide	0.451232125	0.580427926	0.550338587	0.796519211	0.73328876	0.573430341	1.07072876	0.192062819	1.20777499	1.31335143	0.765567194	0.554847195
Inositol	Inositol	monosaccharide	0.816570029	1.24957911	0.491316726	0.364303219	1.44979264	0.109788854	0.604	1.48231097	0.432478152	0.471177476	0.914527668	0.636181818
Rha	L-Rhamnose	monosaccharide	0.0225222331	0.00470495229	0.135590646	0.119930218	0.0548699612	0.294014448	0.00303856704	0.00274695788	0.00390035158	0.00380378079	0.00500381423	0.00493218569
Sorbitol	D-Sorbitol	monosaccharide	0.120576494	0.132098041	0.110413218	0.148431776	0.124268217	0.09200516	0.181845036	0.0883190848	0.209496735	0.225872298	0.145137549	0.173683172
Xylitol	Xylitol	monosaccharide	0.00361888345	0.00194601306	0.00502753432	0.00818770509	0.00547947674	0.0178786171	0.000765830092	0.00223962559	0.00190308388	0.00464981398	0.00477332016	0.00201661509

## Sheet: saponins
Table S1. Saponin content of healthy and diseased plants.
group name	All sig diff	down regulated	up regulated
H-M-Rhizome_vs_D-M-Rhizome	17	0	17
Index	Formula	Compounds	Class I	Class II	CAS	Level	H-Rhizome-1	H-Rhizome-2	H-Rhizome-3	H-Rhizome-4	H-Rhizome-5	H-Rhizome-6	D-Rhizome-1	D-Rhizome-2	D-Rhizome-3	D-Rhizome-4	D-Rhizome-5	D-Rhizome-6	VIP	p_value	FDR	Fold_Change	Log2FC	Type
Jmyn006479	C18H18O6	polygonatone C	Steroids	Steroidal saponins	-	1	45598	246620	68787	555560	103380	14694	9510700	5212000	4661600	6420600	693860	797310	1.5062	0.0249735	0.122093	26.3822	4.72149	up
Jmyn006217	C18H18O7	polygonatone B	Steroids	Steroidal saponins	-	1	2264.4	16968	844.29	8585.3	1525.7	603.02	4940800	9200700	3858000	19756000	4135400	1117000	1.69527	0.0471273	0.1728	1396.78	10.4479	up
pmp000262	C29H44O	3β-Hydroxy-28-norurs-17,19,21-trien	Terpenoids	Triterpene	-	3	9	9	9	9	9	9	32537	1395.1	311910	4222.1	9	9	1.18191	0.304214	0.557726	6483	12.6624	up
Zmcp010827	C27H42O3	Diosgenin	Steroids	Steroidal saponins	512-04-9	3	3406.4	798.93	10659	674.74	10457	9	50060	7130.8	12306	28217	9765	98518	1.11679	0.0921871	0.261618	7.92141	2.98576	up
mws1514	C27H44O3	Sarsasapogenin	Steroids	Steroidal saponins	126-19-2	3	2717.6	9	2238.8	9	9	9	13524	39908	15918	19558	53250	18275	1.46704	0.0107272	0.108726	32.1354	5.00609	up
pmn001587	C18H24O12	Asperulosidic acid	Terpenoids	Monoterpenoids	25368-11-0	2	238390	441010	418180	268090	166570	430630	776670	831930	405370	982540	905820	1243200	1.38715	0.00366219	0.108726	2.62143	1.39036	up
pmp000438	C30H50O2	Betulin	Terpenoids	Triterpene	473-98-3	3	9	9	4103.7	9	3914.1	3224.1	31323	10900	94027	54367	39789	175430	1.36358	0.042795	0.17118	36.0138	5.17048	up
pmp000437	C30H50O2	Myricadoil	Terpenoids	Triterpene	17884-88-7	2	9	806.22	9	2408.4	9	9	190200	258040	1851000	1499300	1181500	2171400	1.64661	0.0162524	0.108726	2200.02	11.1033	up
pmp000441	C30H46O4	11-Keto-ursolic acid	Terpenoids	Triterpene	105870-59-5	3	16667	13218	14882	18511	16686	14970	31443	21057	135030	219420	78752	133640	1.41573	0.0352319	0.15502	6.52392	2.70574	up
Li512114	C31H50O4	Corosolic Acid Methyl Ester	Terpenoids	Triterpene	4518-70-1	3	1691.6	120.19	9	9	9	9	660.75	583.78	1623.5	711.51	533.9	1405.6	1.24706	0.103371	0.267549	2.98683	1.57862	up
pmp000702	C22H30O14	3'-O-D-glucosylgentiopicroside	Terpenoids	Monoterpenoids	-	3	15500	13248	29193	33210	7455.7	10333	155810	196880	33396	48985	315020	32978	1.35612	0.0600594	0.188758	7.1881	2.84561	up
pmp001035	C33H54O8	Timosaponin A-I	Steroids	Steroidal saponins	68422-00-4	3	16123	3860.4	70087	8904.9	9287.9	1562.5	113280	47766	84796	98873	62624	190880	1.38972	0.00892884	0.108726	5.44699	2.44546	up
Jmyp005224	C33H52O9	3β,26-diol-25(R)-Δ5,20(22)-diene-furostan-26-o-β-D-glucopyranoside	Steroids	Steroidal saponins	-	3	1893.9	1243.3	3208.3	9	7699.4	9	36487	3987	21695	177840	49678	38253	1.27029	0.0951338	0.261618	23.3195	4.54347	up
pmp000277	C35H54O8	3β-[(Arabinosyl)oxy]-19β-hydroxyurs-12,20(30)-dien-28-oic acid	Terpenoids	Triterpene Saponin	-	3	9	9	9	12761	9	9	11362	9	61667	71278	338010	69649	1.26308	0.137036	0.301478	43.1028	5.42971	up
pmp000755	C39H62O13	HydroxyYamogenin-rhamnosyl(1,2)glucoside	Steroids	Steroidal saponins	-	3	1833.1	951.97	10766	662.25	1535.5	9	20740	5753.7	14370	15496	8339.4	30785	1.21064	0.0134992	0.108726	6.05947	2.59919	up
pmp000093	C39H62O13	Nuatigenin-3-O-[rhamnosyl-(1→2)-glucoside]	Steroids	Steroidal saponins	-	3	2305.8	684.76	7961.2	592.76	1063.7	209.94	15153	5444.9	11437	13694	7195.2	24759	1.3993	0.0100111	0.108726	6.06039	2.59941	up
Jmyn006877	C45H72O18	(25S)-spirost-5-en-3β-ol-3-O-β-D-glucopyranosyl-(1→2)-β-D-glucopyranosyl-(1→4)-β-D-galactopyranoside	Steroids	Steroidal saponins	-	3	358.14	233.14	697.74	9	9	9	5825.2	471.5	2367.4	2367.2	1515.4	10174	1.33041	0.0599773	0.188758	17.2647	4.10975	up
ML10174588	C15H22O2	Confertifoline	Terpenoids	Sesquiterpenoids	1811-23-0	2	4986100	5368700	5136900	4464800	4579100	4633500	5327100	4778100	3679500	4666100	4933400	4405200	0.486061	0.418325	0.578415	0.9527	-0.0699062	insig
mws1629	C15H22O9	Aucubin	Terpenoids	Sesquiterpenoids	479-98-1	3	33585	148250	18864	3890.9	61935	17470	11701	30768	68051	108850	46235	123530	0.508682	0.549054	0.71054	1.37022	0.454406	insig
mws1526	C16H22O9	sweroside	Terpenoids	Monoterpenoids	14215-86-2	3	114230	35811	67912	75422	5575.1	45823	43015	25798	9	28956	58087	9	0.747704	0.115336	0.281931	0.452106	-1.14527	insig
pmp000695	C16H22O10	Swertiamarin	Terpenoids	Monoterpenoids	17388-39-5	3	107100	126800	112590	108340	129420	113860	167530	214820	196660	99041	242100	72147	0.736079	0.133568	0.301478	1.42141	0.507319	insig
mws1565	C17H24O10	Geniposide	Terpenoids	Monoterpenoids	24512-63-8	2	387550	897820	596920	53816	83624	83724	252820	240180	76720	185330	1557300	359900	0.261922	0.73011	0.873441	1.27041	0.345295	insig
mws1389	C30H48O3	oleanolic acid	Terpenoids	Triterpene	508-02-1	1	1510.9	2217.2	2855.6	1276.2	817.81	865.46	1633.5	915.57	1917.4	1128.1	1812.5	1881.1	0.110756	0.911692	0.924461	0.973279	-0.0390742	insig
pmn001700	C30H48O3	24,30-Dihydroxy-12(13)-enolupinol	Terpenoids	Triterpene	-	2	244060	343080	250160	147420	122080	173630	310800	225980	382580	363560	461530	593650	1.17477	0.0197683	0.108726	1.82603	0.868708	insig
mws4053	C30H48O3	Ursolic acid	Terpenoids	Triterpene	77-52-1	2	36777	107150	435880	274170	13940	209220	19099	25189	13038	295500	68351	928780	0.253563	0.786308	0.887117	1.25328	0.325712	insig
HJN110	C30H48O3	Betulinic acid	Terpenoids	Triterpene	472-15-1	2	115000	82504	73351	79912	68049	79142	83326	58056	108370	61304	53762	78337	0.601751	0.416958	0.578415	0.889945	-0.168213	insig
Lmmn009170	C30H48O3	Mangiferolic acid	Terpenoids	Triterpene	4184-34-3	2	619250	13869	23717	9	9	9	35447	29440	300960	29690	23831	9	0.596576	0.734485	0.873441	0.638454	-0.647345	insig
pmn001705	C30H48O4	3,24-Dihydroxy-17,21-semiacetal-12(13)oleanolic fruit	Terpenoids	Triterpene	-	3	888090	8818.3	13370	9	9	9	60982	17100	679640	70877	142150	80701	1.02818	0.898522	0.924461	1.15505	0.207958	insig
pmn001706	C30H48O4	2-Hydroxyoleanolic acid	Terpenoids	Triterpene	26707-60-8	3	1040300	7567.2	18060	9	9	9	61562	34445	615400	54838	78416	106340	1.01415	0.924461	0.924461	0.892159	-0.164627	insig
mws1610	C30H48O4	Maslinic acid	Terpenoids	Triterpene	4373-41-5	3	1034000	4773.6	24337	7720.5	3417.6	5691.8	58883	29922	571760	62398	70292	108720	0.80868	0.880641	0.924461	0.835208	-0.259792	insig
pmp000703	C22H32O14	sweroside-6'-O-Glucoside	Terpenoids	Monoterpenoids	-	3	26366	233460	36359	10044	8299.2	21324	161260	11163	4537.4	22392	23585	56257	0.125505	0.831593	0.914753	0.831301	-0.266556	insig
Hmsn002719	C35H54O11	Esculentoside E	Terpenoids	Triterpene Saponin	65649-36-7	2	9	9	17941	6461.6	6142.6	9	9	9	9	138380	109300	420030	0.365465	0.172005	0.344011	21.8413	4.44899	insig
Cmdp004421	C39H60O13	kingianoside B	Steroids	Steroidal saponins	145867-18-1	2	41614	33541	496410	19938	181830	18828	256660	225410	61424	258350	139690	79455	0.798971	0.66778	0.839495	1.28887	0.366102	insig
Jmyp004233	C39H62O13	(25S)-spirost-5-en-3β-ol-3-O-β-D-glucopyranosyl-(1→4)-β-D-galactopyranoside	Steroids	Steroidal saponins	-	1	4504200	1652000	9950400	2655500	9886800	796920	7938600	6481700	2853800	5417100	4455100	5494100	0.539502	0.777102	0.887117	1.10849	0.148596	insig
Hmdp003064	C39H60O15	Kingianoside H	Steroids	Steroidal saponins	1202947-59-8	3	2266	9	6968.5	1050.2	2865.4	3422.3	16559	9	2812.3	47772	9	11018	0.0129062	0.228491	0.437112	4.71488	2.23722	insig
pmp000756	C41H64O14	Ruscogenin-1-O-carboxyglucosyl(1,2)rhamnoside	Steroids	Steroidal saponins	-	3	9499.9	2423.3	121780	1536.9	347350	6738.4	43689	22916	11326	23939	41400	15774	0.311739	0.375799	0.578415	0.325025	-1.62138	insig
Hmdp003423	C45H72O18	Neosibiricoside D	Steroids	Steroidal saponins	880152-67-0	2	4481.2	2871.6	7589.4	1513.5	2977.4	9	6111.9	5626.8	3413.2	7702.9	2136.5	7112.7	0.707387	0.159333	0.333841	1.65126	0.723569	insig
pmp000762	C45H72O18	Ruscogenin-1-O-rhamnosyl(1,2)glucosyl(1,2)glucoside	Steroids	Steroidal saponins	-	3	4555	4504	10709	3722.4	5686.2	914.24	9892.5	12772	8590.1	13030	5675.6	9135.5	1.10419	0.0194862	0.108726	1.96391	0.973729	insig
Jmyp005686	C50H80O22	3-O-β-D-glucopyranosyl-(1→2)-[β-D-xylopyranosyl-(1→3)]-β-D-glucopyranosyl-(1→4)-galactopyranoside-25(S)-spirost-5(6)-en-3-ol	Steroids	Steroidal saponins	-	1	9	9	9	383.52	9	9	9	9	9	9	348.15	25624	0.430645	0.362725	0.578415	60.693	5.92346	insig
Jmyp004441	C51H82O22	(3β,14α)-3-O-β-D-glucopyranosyl-(1→2)-[β-D-xylopyranosyl-(1→3)]-β-D-glucopyranosyl-(1→4)-β-D-galactopyranoside-yamogenin	Steroids	Steroidal saponins	-	3	7866.6	2996.4	9863.8	308.86	7070.2	621.63	18208	5845.2	1751.6	7378.6	3777.1	8708.1	0.59553	0.350765	0.578415	1.58972	0.668771	insig
Hmdp003288	C51H82O23	Trillin-6'-O-sophorotrioside	Terpenoids	Triterpene Saponin	-	1	144760	61366	519410	40374	296500	14121	642500	226610	143450	228850	158250	256530	0.787025	0.399777	0.578415	1.53845	0.621478	insig
Jmyp004138	C51H82O23	polygonatumoside F	Steroids	Steroidal saponins	-	3	85295	33090	277310	26788	187820	7280.6	291250	141130	79594	133540	91680	149570	0.776171	0.4248	0.578415	1.43586	0.521916	insig
Jmyp004236	C51H82O23	(25R)spirost-5-en-3β,14α-diol-3-0-β-D-glucopyranosyl-(1→2)-[β-D-glucopyranosyl-(1→3)]-β-D-galactopyranoside-(1→4)-β-D-galactopyranoside	Steroids	Steroidal saponins	-	2	148920	61432	487070	43957	280830	16293	524880	217510	142560	218260	158170	235850	0.771318	0.433811	0.578415	1.44172	0.527792	insig
Jmyp003798	C56H88O28	polygonatumoside A	Steroids	Steroidal saponins	-	1	27811	9480.3	12552	20447	29635	5974.5	50651	1349.1	5445.7	5252.3	16289	521580	0.0482999	0.374969	0.578415	5.67109	2.50363	insig

## Sheet: FW
Table S1. Fresh weight of healthy and diseased plants.
samples	FW(g)		SUMMARY
Healthy-1	497.23		Group	number	SUM	AV	STDEV.P
Healthy-2	384.65		Healthy	6	1665.61	444.269	39.6627
Healthy-3	403.74		Disease	6	1543.34	257.223	43.3975
Healthy-4	458.29
Healthy-5	442.27
Healthy-6	479.43
Disease-1	293.02		F	P-value	F crit
Disease-2	250.47		75.2801	0.0001	4.9646
Disease-3	257.21
Disease-4	326.83
Disease-5	219.38
Disease-6	196.43
