# Supplementary material for: Multiomics Reveals the Effect of Root Rot on Polygonati Rhizome and Identifies Pathogens and Biocontrol Strain
Source: Microbiol Spectr. 2022 Feb 28;10(2):e02385-21. doi: 10.1128/spectrum.02385-21 (PMC9045327; doi:10.1128/spectrum.02385-21)
Supplement: SUPPLEMENTAL FILE 2 — Supplemental material. Download SPECTRUM02385-21_Supp_3_seq3.xls, XLS file, 15.2 MB [file spectrum02385-21_supp_3_seq3.xls]

Table S2. DEGs, GO and KEGG enrichment of pathways.
ID	D-Rhizome-1_fpkm	D-Rhizome-2_fpkm	D-Rhizome-3_fpkm	D-Rhizome-4_fpkm	D-Rhizome-5_fpkm	D-Rhizome-6_fpkm	H-Rhizome-1_fpkm	H-Rhizome-2_fpkm	H-Rhizome-3_fpkm	H-Rhizome-4_fpkm	H-Rhizome-5_fpkm	H-Rhizome-6_fpkm	D-Rhizome-1_count	D-Rhizome-2_count	D-Rhizome-3_count	D-Rhizome-4_count	D-Rhizome-5_count	D-Rhizome-6_count	H-Rhizome-1_count	H-Rhizome-2_count	H-Rhizome-3_count	H-Rhizome-4_count	H-Rhizome-5_count	H-Rhizome-6_count	KEGG	NR	Swissprot	Tremble	KOG	GO	Pfam
Cluster-10006.0	0.44	0	0.82	0.99	2.28	3.06	0	0	0	0	0	0	4	0	8	9	23	31	0	0	0	0	0	0	--	--	--	--	--	--	Ribosomal protein L9, N-terminal domain
Cluster-10042.0	2.16	0	0	1.07	3.02	0.09	0	0	0	0	0	0	42	0	0	20	64	2	0	0	0	0	0	0	--	--	--	--	--	--	Plasmodium falciparum domain of unknown function (CPW_WPC)
Cluster-10081.0	0.21	0	0.49	9.38	0.48	6.14	0	0	0	0	0	0	7	0	17	293	17	218	0	0	0	0	0	0	K13421 uridine monophosphate synthetase [EC:2.4.2.10 4.1.1.23] | (RefSeq) orotidine 5'-phosphate decarboxylase-like (A)	uncharacterized protein LOC100274407 [Zea mays]	UMPS1_ORYSJ RecName: Full=Uridine 5'-monophosphate synthase; Short=UMP synthase; Includes: RecName: Full=Orotate phosphoribosyltransferase; Short=OPRTase; EC=2.4.2.10; Includes: RecName: Full=Orotidine 5'-phosphate decarboxylase; EC=4.1.1.23; AltName: Full=OMPdecase;	B4G0S0_MAIZE SubName: Full=Putative ADP-ribosylation factor GTPase-activating protein AGD11 {ECO:0000313|EMBL:AQK98209.1};	Uridine 5'- monophosphate synthase/orotate phosphoribosyltransferase	GO:0004588,orotate phosphoribosyltransferase activity; GO:0004590,orotidine-5'-phosphate decarboxylase activity; GO:0006207,'de novo' pyrimidine nucleobase biosynthetic process; GO:0044205,'de novo' UMP biosynthetic process	Orotidine 5'-phosphate decarboxylase / HUMPS family
Cluster-1009.0	1.99	0	3.54	10.04	17.23	17.31	0	0	0	0	0	0	5	0	10	28	49	51	0	0	0	0	0	0	K02874 large subunit ribosomal protein L14 | (RefSeq) rpl14; ribosomal protein L14 (A)	ribosomal protein L14 (chloroplast) [Carteria cerasiformis]	RK14_PHATC RecName: Full=50S ribosomal protein L14, chloroplastic {ECO:0000255|HAMAP-Rule:MF_01367};	A0A1Z1M1S0_9FLOR RecName: Full=50S ribosomal protein L14, chloroplastic {ECO:0000256|HAMAP-Rule:MF_01367};	60S ribosomal protein L14/L17/L23	GO:0009507,chloroplast; GO:0015934,large ribosomal subunit; GO:0019843,rRNA binding; GO:0003735,structural constituent of ribosome; GO:0006412,translation	Ribosomal protein L14p/L23e
Cluster-10095.0	1.75	0	3.73	1.9	5.4	3.92	0	0	0	0	0	0	10	0	23	11	34	25	0	0	0	0	0	0	--	--	--	--	--	--	Respiratory growth induced protein 1
Cluster-10163.0	1.18	0.52	0.55	0.5	0.09	0.54	2.29	0.65	4.14	2.08	3.93	0.71	12	6	6	5	1	6	26	7	45	21	39	8	--	PREDICTED: uncharacterized protein LOC105035714 isoform X1 [Elaeis guineensis]	--	A0A2H3ZCJ3_PHODC SubName: Full=uncharacterized protein LOC103722863 {ECO:0000313|RefSeq:XP_008811784.1};	--	--	--
Cluster-1020.0	0.09	0	0	2.52	0.09	2.42	0	0	0	0	0	0	1	0	0	26	1	28	0	0	0	0	0	0	K01537 P-type Ca2+ transporter type 2C [EC:7.2.2.10] | (RefSeq) calcium-transporting ATPase 1-like (A)	calcium-transporting atpase 1 [Quercus suber]	ECAP_SOLLC RecName: Full=Calcium-transporting ATPase, endoplasmic reticulum-type; EC=3.6.3.8;	W7TEI3_9STRA SubName: Full=Calcium-transporting atpase type 2c member 1 isoform 1d {ECO:0000313|EMBL:EWM24587.1};	Ca2+ transporting ATPase	GO:0030176,integral component of endoplasmic reticulum membrane; GO:0005524,ATP binding; GO:0005388,calcium-transporting ATPase activity; GO:0046872,metal ion binding; GO:0006816,calcium ion transport	Cation transporting ATPase, C-terminus
Cluster-10277.0	0	0	0.05	4.03	0	1.07	0	0	0	0	0	0	0	0	1	80	0	24	0	0	0	0	0	0	K00931 glutamate 5-kinase [EC:2.7.2.11] | (RefSeq) probable glutamate 5-kinase (A)	putative glutamate 5-kinase [Quercus suber]	P5CS_SOLLC RecName: Full=Delta-1-pyrroline-5-carboxylate synthase; Short=P5CS; Includes: RecName: Full=Glutamate 5-kinase; Short=GK; EC=2.7.2.11; AltName: Full=Gamma-glutamyl kinase; Includes: RecName: Full=Gamma-glutamyl phosphate reductase; Short=GPR; EC=1.2.1.41; AltName: Full=Glutamate-5-semialdehyde dehydrogenase; AltName: Full=Glutamyl-gamma-semialdehyde dehydrogenase;	M2VZS8_GALSU SubName: Full=Glutamate 5-kinase isoform 2 {ECO:0000313|EMBL:EME28841.1}; EC=2.7.2.11 {ECO:0000313|EMBL:EME28841.1};	Gamma-glutamyl kinase	GO:0005737,cytoplasm; GO:0005524,ATP binding; GO:0004349,glutamate 5-kinase activity; GO:0004350,glutamate-5-semialdehyde dehydrogenase activity; GO:0055129,L-proline biosynthetic process	Amino acid kinase family
Cluster-10300.0	0	0	6.63	2.56	0.27	0	0	0	0	0	0	0	0	0	71.53	25.42	3	0	0	0	0	0	0	0	K00459 nitronate monooxygenase [EC:1.13.12.16] | (RefSeq) nitronate monooxygenase-like (A)	putative nitronate monooxygenase [Quercus suber]	--	A0A1Q9CNF7_SYMMI SubName: Full=Putative monooxygenase {ECO:0000313|EMBL:OLP84461.1};	--	GO:0018580,nitronate monooxygenase activity	Nitronate monooxygenase
Cluster-10348.0	0.08	0	0.36	5.72	0.35	5.01	0	0	0	0	0	0	1	0	5	73	5	72	0	0	0	0	0	0	K11087 small nuclear ribonucleoprotein D1 | (RefSeq) small nuclear ribonucleoprotein Sm D1-like (A)	unnamed protein product [Coffea canephora]	SMD1A_ARATH RecName: Full=Small nuclear ribonucleoprotein SmD1a {ECO:0000303|PubMed:15575968}; Short=AtSmD1-a {ECO:0000303|PubMed:15575968};	A0A1D1XKI2_9ARAE SubName: Full=Small nuclear ribonucleoprotein Sm D1 {ECO:0000313|EMBL:JAT42879.1};	Small nuclear ribonucleoprotein SMD1 and related snRNPs	GO:0071013,catalytic step 2 spliceosome; GO:0000243,commitment complex; GO:0005829,cytosol; GO:0016607,nuclear speck; GO:0005730,nucleolus; GO:0005634,nucleus; GO:0034715,pICln-Sm protein complex; GO:0071011,precatalytic spliceosome; GO:0071010,prespliceosome; GO:0034719,SMN-Sm protein complex; GO:0097526,spliceosomal tri-snRNP complex; GO:0005685,U1 snRNP; GO:0005689,U12-type spliceosomal comple…	LSM domain
Cluster-10363.0	0.67	0	0.77	1.22	2.14	2.23	0	0	0	0	0	0	15	0	18	26	52	54	0	0	0	0	0	0	K10956 protein transport protein SEC61 subunit alpha | (RefSeq) protein transport protein SEC61 subunit alpha-like (A)	sec61 transport protein, partial [Genlisea aurea]	SC61A_PYRSA RecName: Full=Protein transport protein Sec61 subunit alpha;	A0A1D1YE59_9ARAE SubName: Full=Protein transport protein SEC61 subunit alpha {ECO:0000313|EMBL:JAT52918.1};	Transport protein Sec61, alpha subunit	GO:0005789,endoplasmic reticulum membrane; GO:0016021,integral component of membrane; GO:0015031,protein transport	SecY translocase
Cluster-10370.0	12.51	0	0	13.98	1.3	1.09	0	0	0	0	0	0	61	0	0	70	7	6	0	0	0	0	0	0	--	--	--	--	--	--	Domain of unknown function (DUF4728)
Cluster-10390.0	16.21	0	0	2.43	0	0.24	0	0	0	0	0	0	227.43	0	0	33.12	0	3.7	0	0	0	0	0	0	K20884 riboflavin kinase / FMN hydrolase [EC:2.7.1.26 3.1.3.102] | (RefSeq) hypothetical protein (A)	hypothetical protein VOLCADRAFT_103251 [Volvox carteri f. nagariensis]	RTNLE_ARATH RecName: Full=Reticulon-like protein B5; Short=AtRTNLB5;	D8TKH7_VOLCA RecName: Full=Reticulon-like protein {ECO:0000256|RuleBase:RU363132};	Reticulon	GO:0005783,endoplasmic reticulum; GO:0005789,endoplasmic reticulum membrane; GO:0016021,integral component of membrane; GO:0005886,plasma membrane; GO:0080167,response to karrikin	Reticulon
Cluster-10482.0	6.03	0.54	0	4.12	2.9	0.89	0	0	0	0	0	0	30	3	0	21	16	5	0	0	0	0	0	0	--	PREDICTED: 21 kDa protein-like [Phoenix dactylifera]	21KD_DAUCA RecName: Full=21 kDa protein; AltName: Full=1.2 protein; Flags: Precursor;	A0A2H3X6N9_PHODC SubName: Full=21 kDa protein-like {ECO:0000313|RefSeq:XP_008779098.1};	--	GO:0004857,enzyme inhibitor activity	Plant invertase/pectin methylesterase inhibitor
Cluster-10496.0	0.2	0	0.56	6.27	0.68	4.68	0	0	0	0	0.05	0	4	0	12	122	15	103	0	0	0	0	1	0	K07188 hormone-sensitive lipase [EC:3.1.1.79] | (RefSeq) similar to hormone-sensitive lipase (A)	predicted protein [Hordeum vulgare subsp. vulgare]	CXE17_ARATH RecName: Full=Probable carboxylesterase 17; AltName: Full=AtCXE17; EC=3.1.1.1;	F2E9Z3_HORVV SubName: Full=Predicted protein {ECO:0000313|EMBL:BAK04165.1};	Arylacetamide deacetylase	GO:0052689,carboxylic ester hydrolase activity; GO:0016787,hydrolase activity; GO:0009056,catabolic process	alpha/beta hydrolase fold
Cluster-10537.0	0	0.28	1.91	4.33	0	0.21	0	0	0	0	0	0	0	4	26	54	0	3	0	0	0	0	0	0	K08150 MFS transporter, SP family, solute carrier family 2 (myo-inositol transporter), member 13 | (RefSeq) INT1-1; hypothetical protein (A)	lactose permease [Quercus suber]	STP2_ARATH RecName: Full=Sugar transport protein 2; AltName: Full=Hexose transporter 2;	A0A1D1Z372_9ARAE SubName: Full=High-affinity glucose transporter {ECO:0000313|EMBL:JAT61299.1}; Flags: Fragment;	Predicted transporter (major facilitator superfamily)	GO:0005887,integral component of plasma membrane; GO:0005355,glucose transmembrane transporter activity; GO:0015145,monosaccharide transmembrane transporter activity; GO:0005351,carbohydrate:proton symporter activity; GO:0046323,glucose import; GO:0035428,NA; GO:0015749,monosaccharide transmembrane transport; GO:0009555,pollen development	Sugar (and other) transporter
Cluster-1054.0	6.39	0	0.2	1.24	1.54	13.99	0	0	0	0	0	0	30	0	1	6	8	74	0	0	0	0	0	0	--	--	--	--	--	--	Tropomyosin like
Cluster-10542.0	0	0	3.43	0.18	8.22	0	0	0	0	0	0	0	0	0	41	2	101	0	0	0	0	0	0	0	K02873 large subunit ribosomal protein L13e | (RefSeq) 60S ribosomal protein L13-2 (A)	60S ribosomal protein L13-2 [Auxenochlorella protothecoides]	RL131_ARATH RecName: Full=60S ribosomal protein L13-1; AltName: Full=Protein BBC1 homolog;	A0A087SAX8_AUXPR RecName: Full=60S ribosomal protein L13 {ECO:0000256|RuleBase:RU000572};	60S Ribosomal protein L13	GO:0005618,cell wall; GO:0005829,cytosol; GO:0022625,cytosolic large ribosomal subunit; GO:0022626,cytosolic ribosome; GO:0016020,membrane; GO:0005730,nucleolus; GO:0005886,plasma membrane; GO:0009506,plasmodesma; GO:0042788,polysomal ribosome; GO:0005774,vacuolar membrane; GO:0003729,mRNA binding; GO:0003735,structural constituent of ribosome; GO:0009735,response to cytokinin; GO:0006412,transla…	Ribosomal protein L13e
Cluster-1055.0	0.28	0.11	0.1	0.14	1.63	5.96	0	0	0.02	0	0	0	11	5	4	5	69	251	0	0	1	0	0	0	K06670 cohesin complex subunit SCC1 | (RefSeq) cohesin subunit rad21-like (A)	double-strand-break repair protein rad21 like [Quercus suber]	SSC14_ARATH RecName: Full=Sister chromatid cohesion 1 protein 4; Short=AtRAD21-3; Short=AtRAD21.3;	A0A0K0MX11_9CHLO SubName: Full=Meiotic recombination protein 8 {ECO:0000313|EMBL:AKI32378.1}; Flags: Fragment;	Sister chromatid cohesion complex Cohesin, subunit RAD21/SCC1	GO:0000775,chromosome, centromeric region; GO:0000798,nuclear cohesin complex; GO:0003682,chromatin binding; GO:0051301,cell division; GO:0070601,centromeric sister chromatid cohesion; GO:0006302,double-strand break repair; GO:0007062,sister chromatid cohesion	N terminus of Rad21 / Rec8 like protein
Cluster-10562.0	0	0.08	3.57	1.84	0	1.99	0	0	0	0	0	0	0	1	40	19	0	23	0	0	0	0	0	0	K06630 14-3-3 protein epsilon | (RefSeq) LOW QUALITY PROTEIN: 14-3-3 protein homolog (A)	14-3-3 protein [Solanum tuberosum]	14335_ORYSJ RecName: Full=14-3-3-like protein GF14-E; AltName: Full=G-box factor 14-3-3 homolog E;	A0A0D6R0M4_ARACU SubName: Full=Uncharacterized protein {ECO:0000313|EMBL:JAG95833.1};	Multifunctional chaperone (14-3-3 family)	GO:0005737,cytoplasm; GO:0005634,nucleus; GO:0019904,protein domain specific binding	--
Cluster-10569.0	27.13	0	0	9.92	12.35	4.17	0	0	0	0	0	0	139	0	0	52	70	24	0	0	0	0	0	0	--	--	--	--	--	--	--
Cluster-10591.0	0.14	0	0.43	0.66	1.12	1.16	0	0	0	0	0	0	4	0	13	18	35	36	0	0	0	0	0	0	K09540 translocation protein SEC63 | (RefSeq) translocation protein sec63-like (A)	translocation protein sec63 [Quercus suber]	DNJ21_ARATH RecName: Full=DnaJ protein ERDJ2A; AltName: Full=Chaperone protein dnaJ 21; Short=AtDjC21; Short=AtJ21; AltName: Full=Endoplasmic reticulum dnaJ domain-containing protein 2A; Short=AtERdj2A; AltName: Full=Translocation protein SEC63 homolog ERDJ2A;	A0A1E7FK43_9STRA SubName: Full=Uncharacterized protein {ECO:0000313|EMBL:OEU18415.1};	Molecular chaperone (DnaJ superfamily)	GO:0005783,endoplasmic reticulum; GO:0005794,Golgi apparatus; GO:0030176,integral component of endoplasmic reticulum membrane; GO:0005739,mitochondrion; GO:0005886,plasma membrane; GO:0008565,protein transporter activity; GO:0031204,posttranslational protein targeting to membrane, translocation	DnaJ domain
Cluster-10595.0	0	0	0	4.6	0.1	2.65	0	0.1	0	0	0	0	0	0	0	80	2	52	0	2	0	0	0	0	--	--	--	--	--	--	--
Cluster-10604.0	0.06	0	0	2.76	0.39	2.72	0	0	0	0	0	0	1	0	0	44	7	49	0	0	0	0	0	0	--	hypothetical protein CFP56_00333 [Quercus suber]	--	I0YKK3_COCSC SubName: Full=Uncharacterized protein {ECO:0000313|EMBL:EIE18922.1};	--	GO:0016021,integral component of membrane	Protein of unknown function (DUF3431)
Cluster-10612.0	1.54	0	0	5.36	0	1.17	0	0	0	0	0	0	18	0	0	61	0	15	0	0	0	0	0	0	K00412 ubiquinol-cytochrome c reductase cytochrome b subunit | (RefSeq) cob; apocytochrome b (A)	apocytochrome b, partial (mitochondrion) [Blyxa aubertii]	CYB_CHOCR RecName: Full=Cytochrome b; AltName: Full=Complex III subunit 3; AltName: Full=Complex III subunit III; AltName: Full=Cytochrome b-c1 complex subunit 3; AltName: Full=Ubiquinol-cytochrome-c reductase complex cytochrome b subunit;	A0A173FZP2_9FLOR RecName: Full=Cytochrome b {ECO:0000256|RuleBase:RU362117};	Cytochrome b	GO:0009535,chloroplast thylakoid membrane; GO:0016021,integral component of membrane; GO:0005743,mitochondrial inner membrane; GO:0045275,respiratory chain complex III; GO:0046872,metal ion binding; GO:0008121,ubiquinol-cytochrome-c reductase activity; GO:0006122,mitochondrial electron transport, ubiquinol to cytochrome c	--
Cluster-10627.0	1.01	0.5	3.45	7.27	0.25	4.58	0	0	0	0	0	0	3.69	2.02	13.83	28	1	19.08	0	0	0	0	0	0	K02915 large subunit ribosomal protein L34e | (RefSeq) 60S ribosomal protein L34-A-like (A)	60s ribosomal protein l34-b [Quercus suber]	RL34_PEA RecName: Full=60S ribosomal protein L34;	A0A1D1XT67_9ARAE SubName: Full=60S ribosomal protein L34-B {ECO:0000313|EMBL:JAT45581.1}; Flags: Fragment;	60s ribosomal protein L34	GO:0005840,ribosome; GO:0003735,structural constituent of ribosome; GO:0006412,translation	Ribosomal protein L34e
Cluster-10633.0	10.89	0	0	1.51	0.7	0.76	0	0	0	0	0	0	171	0	0	23	12	13	0	0	0	0	0	0	K15030 translation initiation factor 3 subunit M | (RefSeq) eukaryotic translation initiation factor 3 subunit M (A)	PREDICTED: eukaryotic translation initiation factor 3 subunit M [Ricinus communis]	--	B9T5M0_RICCO RecName: Full=Eukaryotic translation initiation factor 3 subunit M {ECO:0000256|HAMAP-Rule:MF_03012}; Short=eIF3m {ECO:0000256|HAMAP-Rule:MF_03012};	Uncharacterized conserved protein, contains PCI domain	GO:0016282,eukaryotic 43S preinitiation complex; GO:0033290,eukaryotic 48S preinitiation complex; GO:0005852,eukaryotic translation initiation factor 3 complex; GO:0003743,translation initiation factor activity; GO:0001731,formation of translation preinitiation complex; GO:0006446,regulation of translational initiation	PCI domain
Cluster-10648.0	0.06	0	0.11	1.92	0	1.06	0	0	0	0	0	0	1	0	2	32	0	20	0	0	0	0	0	0	K20285 Rab9 effector protein with kelch motifs | (RefSeq) hypothetical protein (A)	hypothetical protein VOLCADRAFT_104666 [Volvox carteri f. nagariensis]	--	A0A1D1YMG5_9ARAE SubName: Full=Acyl-CoA-binding domain-containing protein 5 {ECO:0000313|EMBL:JAT55817.1};	Host cell transcription factor HCFC1	--	Kelch motif
Cluster-1071.0	0.48	0.08	0.54	14.01	0.44	11.54	0	0	0	0	0	0	5	1	6	144	5	133	0	0	0	0	0	0	--	diphthine methyltransferase [Quercus suber]	--	I0YLU0_COCSC SubName: Full=DSBA oxidoreductase {ECO:0000313|EMBL:EIE19359.1};	--	GO:0015035,protein disulfide oxidoreductase activity	DSBA-like thioredoxin domain
Cluster-10711.0	0	0	0.72	10.78	0.41	7.98	0	0	0	0	0	0	0	0	12	164	7	137	0	0	0	0	0	0	K13237 peroxisomal 2,4-dienoyl-CoA reductase [EC:1.3.1.34] | (RefSeq) peroxisomal 2,4-dienoyl-CoA reductase SPS19-like (A)	peroxisomal 2,4-dienoyl-coa reductase sps19 [Quercus suber]	DECR2_ARATH RecName: Full=Peroxisomal 2,4-dienoyl-CoA reductase; EC=1.3.1.34;	A0A1D1ZFD4_9ARAE SubName: Full=Peroxisomal 2,4-dienoyl-CoA reductase {ECO:0000313|EMBL:JAT65670.1}; Flags: Fragment;	Reductases with broad range of substrate specificities	GO:0005777,peroxisome; GO:0005774,vacuolar membrane; GO:0008670,2,4-dienoyl-CoA reductase (NADPH) activity; GO:0006631,fatty acid metabolic process	Enoyl-(Acyl carrier protein) reductase
Cluster-10742.0	0.18	0	1.24	0.43	1.53	1.85	0	0	0	0	0	0	3	0	22	7	28	34	0	0	0	0	0	0	K06911 uncharacterized protein | (RefSeq) pirin-like protein (A)	pirin-like protein [Quercus suber]	PRNL1_ARATH RecName: Full=Pirin-like protein At1g50590;	A0A1Y1HPA7_KLENI SubName: Full=Cupin-domain containing protein {ECO:0000313|EMBL:GAQ79883.1};	--	GO:0005634,nucleus	Pirin
Cluster-10781.0	0.49	0	0	0.91	2.05	4.37	0	0	0	0	0	0	10	0	0	18	46	98	0	0	0	0	0	0	K15428 Cys-Gly metallodipeptidase DUG1 [EC:3.4.13.-] | (RefSeq) cys-Gly metallodipeptidase dug1-like (A)	cys-gly metallodipeptidase dug1 [Quercus suber]	--	F2EI90_HORVV SubName: Full=Predicted protein {ECO:0000313|EMBL:BAK07062.1};	Metalloexopeptidases	GO:0016805,dipeptidase activity; GO:0008237,metallopeptidase activity	Peptidase family M20/M25/M40
Cluster-10844.0	0	0.04	0.14	3.03	0.09	2.02	0	0	0	0	0	0	0	1	3	61	2	46	0	0	0	0	0	0	K08711 ATP-binding cassette, subfamily G (WHITE), member 2, PDR | (RefSeq) ZEB2-regulated ABC transporter 1-like (A)	zeb2-regulated abc transporter 1 [Quercus suber]	AB37G_ARATH RecName: Full=ABC transporter G family member 37; Short=ABC transporter ABCG.37; Short=AtABCG37; AltName: Full=Pleiotropic drug resistance protein 9;	R7Q8Z8_CHOCR SubName: Full=Uncharacterized protein {ECO:0000313|EMBL:CDF34514.1};	Pleiotropic drug resistance proteins (PDR1-15), ABC superfamily	GO:0016021,integral component of membrane; GO:0005886,plasma membrane; GO:0009506,plasmodesma; GO:0005524,ATP binding; GO:0042626,ATPase activity, coupled to transmembrane movement of substances; GO:0005215,transporter activity; GO:0009926,auxin polar transport; GO:0071366,cellular response to indolebutyric acid stimulus; GO:0006855,drug transmembrane transport; GO:0048364,root development; GO:00…	ABC-2 type transporter
Cluster-10902.0	1.68	0	12.47	3.34	0.42	0.27	0	0	0	0	0	0	11	0	88	22	3	2	0	0	0	0	0	0	--	--	--	--	--	--	WW domain
Cluster-10951.0	0.79	0.13	0.54	0.15	2.24	6.24	0	0	0	0	0	0	11	2	8	2	34	95	0	0	0	0	0	0	K02864 large subunit ribosomal protein L10 | (RefSeq) 54S ribosomal protein L11, mitochondrial-like (A)	54s ribosomal protein l11, mitochondrial [Quercus suber]	--	--	--	--	Ribosomal protein L10
Cluster-10962.0	0	0.08	0.34	3.51	0.33	3.14	0	0	0	0	0	0	0	2	8	74	8	75	0	0	0	0	0	0	K09043 AP-1-like transcription factor | (RefSeq) fluconazole resistance protein 3-like (A)	fluconazole resistance protein 3 [Quercus suber]	--	A0A1D1YDS8_9ARAE SubName: Full=AP-1-like transcription factor {ECO:0000313|EMBL:JAT52782.1};	--	GO:0003700,DNA-binding transcription factor activity	bZIP transcription factor
Cluster-1098.0	0.32	0.08	0.33	8.12	0.05	3.64	0	0	0	0.09	0.03	0	11	3	12	265	2	135	0	0	0	3	1	0	K01555 fumarylacetoacetase [EC:3.7.1.2] | (RefSeq) fumarylacetoacetase-like (A)	fumarylacetoacetase [Quercus suber]	FAH_ARATH RecName: Full=Fumarylacetoacetase {ECO:0000305}; EC=3.7.1.2 {ECO:0000269|PubMed:22980205}; AltName: Full=Fumarylacetoacetate hydrolase {ECO:0000303|PubMed:22980205}; Short=AtFAH {ECO:0000303|PubMed:22980205}; AltName: Full=Protein SHORT-DAY SENSITIVE CELL DEATH 1 {ECO:0000303|PubMed:23743712};	A0A1V9YF55_9STRA SubName: Full=Fumarylacetoacetase {ECO:0000313|EMBL:OQR84384.1};	Fumarylacetoacetase	GO:0005829,cytosol; GO:0004334,fumarylacetoacetase activity; GO:0046872,metal ion binding; GO:0008219,cell death; GO:1902000,homogentisate catabolic process; GO:0006559,L-phenylalanine catabolic process; GO:0006572,tyrosine catabolic process	Glutathione S-transferase, N-terminal domain
Cluster-11030.0	1.47	0	0.75	2.46	5.88	7.14	0	0	0	0	0	0	28	0	15	45	122	148	0	0	0	0	0	0	K00254 dihydroorotate dehydrogenase [EC:1.3.5.2] | (RefSeq) dihydropryrimidine dehydrogenase (A)	dihydropryrimidine dehydrogenase [Micromonas pusilla CCMP1545]	PYRD_ORYSJ RecName: Full=Dihydroorotate dehydrogenase (quinone), mitochondrial; Short=DHOdehase; EC=1.3.5.2; AltName: Full=Dihydroorotate oxidase; Flags: Precursor;	C1N5M3_MICPC RecName: Full=Dihydroorotate dehydrogenase (quinone), mitochondrial {ECO:0000256|RuleBase:RU361255}; Short=DHOdehase {ECO:0000256|RuleBase:RU361255}; EC=1.3.5.2 {ECO:0000256|RuleBase:RU361255};	Dihydroorotate dehydrogenase	GO:0016021,integral component of membrane; GO:0005743,mitochondrial inner membrane; GO:0004152,dihydroorotate dehydrogenase activity; GO:0006207,'de novo' pyrimidine nucleobase biosynthetic process; GO:0044205,'de novo' UMP biosynthetic process	Dihydroorotate dehydrogenase
Cluster-11050.0	0.48	0	0.14	0.76	1.38	7.6	0	0	0	0	0	0	10	0	3	15	31	171	0	0	0	0	0	0	K07827 GTPase KRas | (RefSeq) ras-like protein (A)	ras-like protein [Quercus suber]	YPTC4_CHLRE RecName: Full=GTP-binding protein YPTC4;	A0A1D1ZHJ8_9ARAE SubName: Full=Ras-like protein {ECO:0000313|EMBL:JAT66348.1};	Ras-related GTPase	GO:0005886,plasma membrane; GO:0005525,GTP binding; GO:0003924,GTPase activity; GO:0015031,protein transport	Ras family
Cluster-11061.0	1.12	0.11	3.05	1.09	0.17	0	0	0	0	0	0	0	18	2	52	17	3	0	0	0	0	0	0	0	K01756 adenylosuccinate lyase [EC:4.3.2.2] | (RefSeq) adenylosuccinate lyase-like (A)	predicted protein [Hordeum vulgare subsp. vulgare]	--	F2DT78_HORVV RecName: Full=Adenylosuccinate lyase {ECO:0000256|RuleBase:RU361172}; Short=ASL {ECO:0000256|RuleBase:RU361172}; EC=4.3.2.2 {ECO:0000256|RuleBase:RU361172}; AltName: Full=Adenylosuccinase {ECO:0000256|RuleBase:RU361172};	Adenylosuccinate lyase	GO:0070626,(S)-2-(5-amino-1-(5-phospho-D-ribosyl)imidazole-4-carboxamido)succinate AMP-lyase (fumarate-forming) activity; GO:0004018,N6-(1,2-dicarboxyethyl)AMP AMP-lyase (fumarate-forming) activity; GO:0044208,'de novo' AMP biosynthetic process; GO:0006189,'de novo' IMP biosynthetic process	Lyase
Cluster-11067.0	0.85	0	0.73	1.99	3.69	2.69	0	0	0	0	0	0	11	0	10	25	52	38	0	0	0	0	0	0	--	54s ribosomal protein l31, mitochondrial [Quercus suber]	--	A0A1D1Z696_9ARAE SubName: Full=54S ribosomal protein L31, mitochondrial {ECO:0000313|EMBL:JAT62428.1}; Flags: Fragment;	--	GO:0005840,ribosome	Mitochondrial ribosomal protein L31
Cluster-11073.0	3.36	0.47	0.74	1.72	5	12.95	0	0	0	0	0	0	25.49	4	6	13	41.67	108.92	0	0	0	0	0	0	K11353 NADH dehydrogenase (ubiquinone) 1 alpha subcomplex subunit 13 | (RefSeq) NADH dehydrogenase [ubiquinone] 1 alpha subcomplex subunit 13-like (A)	unknown [Picea sitchensis]	NDADA_ARATH RecName: Full=NADH dehydrogenase [ubiquinone] 1 alpha subcomplex subunit 13-A; AltName: Full=Protein MATERNAL EFFECT EMBRYO ARREST 4;	A9NXS3_PICSI SubName: Full=Uncharacterized protein {ECO:0000313|EMBL:ABK25434.1};	NADH:ubiquinone oxidoreductase, B16.6 subunit/cell death-regulatory protein	GO:0016021,integral component of membrane; GO:0031966,mitochondrial membrane; GO:0005747,mitochondrial respiratory chain complex I; GO:0005739,mitochondrion; GO:0045271,respiratory chain complex I; GO:0009793,embryo development ending in seed dormancy; GO:0055114,oxidation-reduction process; GO:0009853,photorespiration	GRIM-19 protein
Cluster-11079.0	9.53	0	0	21.87	56.81	7.31	0	0	0	0	0	0	8	0	0	25	57	8	0	0	0	0	0	0	--	--	--	--	--	--	--
Cluster-11098.0	3.31	0.47	0.49	0.93	6.99	14.33	0	0	0	0	0	0	25	4	4	7	58	120	0	0	0	0	0	0	K12845 U4/U6 small nuclear ribonucleoprotein SNU13 | (RefSeq) 13 kDa ribonucleoprotein-associated protein-like (A)	13 kda ribonucleoprotein-associated protein [Quercus suber]	NHP2_ARATH RecName: Full=H/ACA ribonucleoprotein complex subunit 2-like protein; AltName: Full=Nhp2-like protein;	A0A2G3BEU0_CAPCH SubName: Full=NHP2-like protein 1 {ECO:0000313|EMBL:PHU05018.1};	60S ribosomal protein 15.5kD/SNU13, NHP2/L7A family (includes ribonuclease P subunit p38), involved in splicing	GO:0031429,box H/ACA snoRNP complex; GO:0005730,nucleolus; GO:0005732,small nucleolar ribonucleoprotein complex; GO:0034513,box H/ACA snoRNA binding; GO:0030515,snoRNA binding; GO:0000469,cleavage involved in rRNA processing; GO:0000470,maturation of LSU-rRNA; GO:0031118,rRNA pseudouridine synthesis; GO:0031120,snRNA pseudouridine synthesis; GO:0006412,translation	Ribosomal protein L7Ae/L30e/S12e/Gadd45 family
Cluster-111.0	0.69	0	1.14	23.61	0.57	14.04	0	0	0	0	0	0	11	0	19.3	365	10	245.07	0	0	0	0	0	0	K22068 iron-sulfur cluster assembly enzyme ISCU, mitochondrial | (RefSeq) uncharacterized protein LOC112028723 (A)	iron sulfur cluster assembly protein 1, mitochondrial [Quercus suber]	ISU1_ARATH RecName: Full=Iron-sulfur cluster assembly protein 1; Short=AtISU1; Short=Protein ISCU-LIKE 1; AltName: Full=NifU-like N-terminal domain-containing protein ISU1; AltName: Full=NifU-like protein ISU1; Flags: Precursor;	A0A1D1Z901_9ARAE RecName: Full=Iron-sulfur cluster assembly protein {ECO:0000256|RuleBase:RU362089};	Iron binding protein involved in Fe-S cluster formation	GO:0005759,mitochondrial matrix; GO:0005739,mitochondrion; GO:0051537,2 iron, 2 sulfur cluster binding; GO:0051539,4 iron, 4 sulfur cluster binding; GO:0008198,ferrous iron binding; GO:0036455,iron-sulfur transferase activity; GO:0005198,structural molecule activity; GO:0006879,cellular iron ion homeostasis; GO:0016226,iron-sulfur cluster assembly; GO:0097428,protein maturation by iron-sulfur clu…	NifU-like N terminal domain
Cluster-11156.0	16.44	0	0	3.05	1.65	1.3	0	0	0	0	0	0	90	0	0	17	10	8	0	0	0	0	0	0	K22138 mitochondrial pyruvate carrier 1 | (RefSeq) mitochondrial pyruvate carrier 1-like (A)	mitochondrial pyruvate carrier 1 [Quercus suber]	MPC1_ARATH RecName: Full=Mitochondrial pyruvate carrier 1 {ECO:0000305}; Short=AtMPC1 {ECO:0000305};	A0A061FY00_THECC RecName: Full=Mitochondrial pyruvate carrier {ECO:0000256|RuleBase:RU363100};	Uncharacterized conserved protein	GO:0031305,integral component of mitochondrial inner membrane; GO:0016020,membrane; GO:0005739,mitochondrion; GO:0005886,plasma membrane; GO:0005774,vacuolar membrane; GO:0050833,pyruvate transmembrane transporter activity; GO:0006850,mitochondrial pyruvate transmembrane transport; GO:0010119,regulation of stomatal movement	Mitochondrial pyruvate carriers
Cluster-11168.0	0.15	0	0.07	1.51	1.75	2.55	0	0	0	0	0	0	2	0	1	20	26	38	0	0	0	0	0	0	K12669 oligosaccharyltransferase complex subunit gamma | (RefSeq) dolichyl-diphosphooligosaccharide--protein glycosyltransferase subunit 3-like (A)	magnesium transporter protein 1 [Quercus suber]	--	A0A1D1Z6I9_9ARAE SubName: Full=Magnesium transporter protein 1 {ECO:0000313|EMBL:JAT62501.1};	Oligosaccharyltransferase, gamma subunit	GO:0016021,integral component of membrane	OST3 / OST6 family, transporter family
Cluster-11174.0	7.01	0	0	0.52	0.79	0.46	0	0	0	0	0	0	196	0	0	14	24	14	0	0	0	0	0	0	K12483 EH domain-containing protein 1 | (RefSeq) EH domain-containing protein 1-like (A)	PREDICTED: EH domain-containing protein 1-like isoform X4 [Nicotiana sylvestris]	EHD1_ARATH RecName: Full=EH domain-containing protein 1 {ECO:0000303|PubMed:18547399}; Short=AtEHD1 {ECO:0000303|PubMed:18547399}; EC=3.6.5.2 {ECO:0000255|PROSITE-ProRule:PRU00758};	A0A2D4BWP8_PYTIN SubName: Full=Uncharacterized protein {ECO:0000313|EMBL:GAX97789.1};	Endocytosis/signaling protein EHD1	GO:0005737,cytoplasm; GO:0005768,endosome; GO:0010008,endosome membrane; GO:0043231,intracellular membrane-bounded organelle; GO:0016020,membrane; GO:0005886,plasma membrane; GO:0009506,plasmodesma; GO:0005509,calcium ion binding; GO:0005525,GTP binding; GO:0016787,hydrolase activity; GO:0032456,endocytic recycling; GO:0006897,endocytosis; GO:0042538,hyperosmotic salinity response; GO:0051260,pro…	Domain of unknown function (DUF5600)
Cluster-11203.0	0.05	0	0	0.17	1.43	2.31	0	0	0	0	0	0	1	0	0	3	29	47	0	0	0	0	0	0	--	predicted protein [Physcomitrella patens]	--	A9TXL6_PHYPA SubName: Full=Predicted protein {ECO:0000313|EMBL:EDQ51853.1};	--	--	Heterokaryon incompatibility protein (HET)
Cluster-11234.0	0.43	0	0.3	0	1.44	7.24	0	0	0	0	0	0	16	0	12	0	59	295	0	0	0	0	0	0	--	--	--	--	--	--	--
Cluster-11236.0	1.46	0	0.63	0.44	1.95	5.07	0	0.06	0	0	0	0	24	0	11	7	35	91	0	1	0	0	0	0	K02219 cyclin-dependent kinase regulatory subunit CKS1 | (RefSeq) cyclin-dependent kinases regulatory subunit-like (A)	cyclin-dependent kinases regulatory subunit [Quercus suber]	CKS1_ARATH RecName: Full=Cyclin-dependent kinases regulatory subunit 1; AltName: Full=CKS1-At;	A9NXY6_PICSI RecName: Full=Cyclin-dependent kinases regulatory subunit {ECO:0000256|RuleBase:RU311113};	Cyclin-dependent protein kinase CDC28, regulatory subunit CKS1, and related proteins	GO:0000307,cyclin-dependent protein kinase holoenzyme complex; GO:0005737,cytoplasm; GO:0019005,SCF ubiquitin ligase complex; GO:0061575,cyclin-dependent protein serine/threonine kinase activator activity; GO:0042393,histone binding; GO:0019901,protein kinase binding; GO:0043130,ubiquitin binding; GO:0051301,cell division; GO:0042023,DNA endoreduplication; GO:0000278,mitotic cell cycle; GO:004573…	Cyclin-dependent kinase regulatory subunit
Cluster-11268.0	0.21	0	0.26	0.78	1.32	2.02	0	0	0	0	0	0	3	0	4	11	21	32	0	0	0	0	0	0	--	hypothetical protein AXG93_2116s1200 [Marchantia polymorpha subsp. ruderalis]	--	A0A0P1ANA6_9STRA SubName: Full=Endonuclease/exonuclease/phosphatase {ECO:0000313|EMBL:CEG42860.1};	--	GO:0004519,endonuclease activity; GO:0004527,exonuclease activity	Endonuclease/Exonuclease/phosphatase family
Cluster-11310.0	0.15	0	0.02	3.34	0.14	3.05	0	0	0	0	0	0	6	0	1	126	6	131	0	0	0	0	0	0	K19704 protein phosphatase PTC1 [EC:3.1.3.16] | (RefSeq) probable protein phosphatase 2C 71 (A)	protein phosphatase 2c like 1 [Quercus suber]	P2C71_ARATH RecName: Full=Probable protein phosphatase 2C 71; Short=AtPP2C71; EC=3.1.3.16;	L1K2Z9_GUITH SubName: Full=Uncharacterized protein {ECO:0000313|EMBL:EKX54962.1, ECO:0000313|EnsemblProtists:EKX54962};	Serine/threonine protein phosphatase	GO:0048046,apoplast; GO:0046872,metal ion binding; GO:0004722,protein serine/threonine phosphatase activity	Protein phosphatase 2C
Cluster-11327.0	0.6	0.23	0	0	0.82	3.23	0	0	0	0.04	0	0	16	7	0	0	24	94	0	0	0	1	0	0	K00485 dimethylaniline monooxygenase (N-oxide forming) [EC:1.14.13.8] | (RefSeq) FMO3; flavin-containing monooxygenase (A)	2-oxo-delta(3)-4,5,5-trimethylcyclopentenylacetyl-coa monooxygenase [Quercus suber]	FMO2_ARATH RecName: Full=Putative flavin-containing monooxygenase 2; EC=1.14.13.-;	A9RWM2_PHYPA SubName: Full=Predicted protein {ECO:0000313|EMBL:EDQ76591.1};	Flavin-containing monooxygenase	GO:0050660,flavin adenine dinucleotide binding; GO:0004497,monooxygenase activity; GO:0004499,N,N-dimethylaniline monooxygenase activity; GO:0050661,NADP binding; GO:0055114,oxidation-reduction process	Flavin-binding monooxygenase-like
Cluster-11359.0	0	0.04	0.87	3.93	0	0	0	0	0	0	0	0	0	1	18	74	0	0	0	0	0	0	0	0	--	--	--	--	--	--	Right handed beta helix region
Cluster-11373.0	0.27	0	0.08	6.65	0.23	4.01	0	0	0	0.09	0.09	0	3.18	0	1	76.16	3	51.59	0	0	0	1	1	0	K03017 DNA-directed RNA polymerase II subunit RPB9 | (RefSeq) DNA-directed RNA polymerases II, IV and V subunit 9A-like (A)	hypothetical protein PAHAL_G01696 [Panicum hallii]	RPB9A_ARATH RecName: Full=DNA-directed RNA polymerases II, IV and V subunit 9A;	B6T3H5_MAIZE RecName: Full=DNA-directed RNA polymerase subunit {ECO:0000256|PIRNR:PIRNR005586};	RNA polymerase II subunit 9	GO:0005665,RNA polymerase II, core complex; GO:0000419,RNA polymerase V complex; GO:0005730,nucleolus; GO:0003899,DNA-directed 5'-3' RNA polymerase activity; GO:0003676,nucleic acid binding; GO:0008270,zinc ion binding; GO:0001193,maintenance of transcriptional fidelity during DNA-templated transcription elongation from RNA polymerase II promoter; GO:0006379,mRNA cleavage; GO:0006367,transcriptio…	Transcription factor S-II (TFIIS)
Cluster-11503.0	0	0	3.17	1.05	0	0	0	0	0	0	0	0	0	0	73	22	0	0	0	0	0	0	0	0	K08711 ATP-binding cassette, subfamily G (WHITE), member 2, PDR | (RefSeq) ZEB2-regulated ABC transporter 1-like (A)	brefeldin a resistance protein [Quercus suber]	AB34G_ARATH RecName: Full=ABC transporter G family member 34; Short=ABC transporter ABCG.34; Short=AtABCG34; AltName: Full=Pleiotropic drug resistance protein 6;	M2XHH8_GALSU SubName: Full=ABC transporter, ATP-binding protein {ECO:0000313|EMBL:EME29537.1};	Pleiotropic drug resistance proteins (PDR1-15), ABC superfamily	GO:0016021,integral component of membrane; GO:0005886,plasma membrane; GO:0005524,ATP binding; GO:0042626,ATPase activity, coupled to transmembrane movement of substances	ABC-2 type transporter
Cluster-11514.0	0.96	0	3.92	0.21	0.15	0	0	0	0	0	0	0	24	0	104	5	4	0	0	0	0	0	0	0	K00637 sterol O-acyltransferase [EC:2.3.1.26] | (RefSeq) probable sterol O-acyltransferase 1 (A)	sterol o-acyltransferase 2 [Quercus suber]	DAT11_ORYSJ RecName: Full=Diacylglycerol O-acyltransferase 1-1 {ECO:0000305}; Short=OsDGAT1-1 {ECO:0000305}; EC=2.3.1.20 {ECO:0000305};	A0A1D1Y396_9ARAE RecName: Full=O-acyltransferase {ECO:0000256|PIRNR:PIRNR000439};	Sterol O-acyltransferase/Diacylglycerol O-acyltransferase	GO:0009941,chloroplast envelope; GO:0005789,endoplasmic reticulum membrane; GO:0016021,integral component of membrane; GO:0004144,diacylglycerol O-acyltransferase activity; GO:0006071,glycerol metabolic process; GO:0019432,triglyceride biosynthetic process	MBOAT, membrane-bound O-acyltransferase family
Cluster-11569.1	2.85	0.1	0.2	0	0.3	1.89	0	0	0	0	0	0	26	1	2	0	3	19	0	0	0	0	0	0	K09554 cell division cycle protein 37 | (RefSeq) hsp90 co-chaperone Cdc37-like (A)	hsp90 co-chaperone cdc37 [Quercus suber]	--	--	Cell division cycle 37 protein, CDC37	--	Cdc37 Hsp90 binding domain
Cluster-11628.0	3.23	0	0	0.74	0.46	0.39	0	0	0	0	0	0	77	0	0	17	12	10	0	0	0	0	0	0	K14947 epithelial splicing regulatory protein 1/2 | (RefSeq) epithelial splicing regulatory protein 2-like isoform X1 (A)	predicted protein [Physcomitrella patens]	--	A9S1X0_PHYPA SubName: Full=Predicted protein {ECO:0000313|EMBL:EDQ74720.1};	RNA-binding protein Fusilli, contains RRM domain	GO:0003723,RNA binding	RNA recognition motif. (a.k.a. RRM, RBD, or RNP domain)
Cluster-11674.0	0.33	0	0.56	5.68	6.5	3.28	0	0	0	0	0	0	5	0	9	83	107	54	0	0	0	0	0	0	K11434 type I protein arginine methyltransferase [EC:2.1.1.319] | (RefSeq) protein arginine N-methyltransferase 1-like (A)	putative Protein arginine n-methyltransferase 1 [Zostera marina]	ANM11_ARATH RecName: Full=Protein arginine N-methyltransferase 1.1; Short=AtPRMT11; EC=2.1.1.319; AltName: Full=Arginine methyltransferase pam1; AltName: Full=Histone-arginine N-methyltransferase PRMT11;	K3WUQ9_PYTUL SubName: Full=Uncharacterized protein {ECO:0000313|EnsemblProtists:PYU1_T008706};	Protein arginine N-methyltransferase PRMT1 and related enzymes	GO:0005737,cytoplasm; GO:0005829,cytosol; GO:0005634,nucleus; GO:0008469,histone-arginine N-methyltransferase activity; GO:0016274,protein-arginine N-methyltransferase activity; GO:0035242,protein-arginine omega-N asymmetric methyltransferase activity; GO:0006355,regulation of transcription, DNA-templated; GO:0006351,transcription, DNA-templated	Ribosomal protein L11 methyltransferase (PrmA)
Cluster-11680.0	0.18	0	0.28	1.18	2.85	0.82	0	0	0	0	0	0	3	0	5	19	52	15	0	0	0	0	0	0	K14801 pre-rRNA-processing protein TSR4 | (RefSeq) probable 20S rRNA accumulation protein 4 (A)	putative 20s rrna accumulation protein 4 [Quercus suber]	--	A0A2G3B3N2_CAPCH SubName: Full=Uncharacterized protein {ECO:0000313|EMBL:PHU01077.1};	Uncharacterized MYND Zn-finger protein	--	Programmed cell death protein 2, C-terminal putative domain
Cluster-11734.0	0.35	0	0.07	3.69	0.19	3.09	0	0	0	0	0	0	10	0	2	102	6	97	0	0	0	0	0	0	K22733 magnesium transporter | (RefSeq) uncharacterized protein LOC111989799 (A)	putative magnesium transporter nipa1 [Quercus suber]	--	A0A1V9ZAN5_9STRA SubName: Full=Uncharacterized protein {ECO:0000313|EMBL:OQR95054.1};	Uncharacterized conserved protein	GO:0016021,integral component of membrane; GO:0015095,magnesium ion transmembrane transporter activity	Magnesium transporter NIPA
Cluster-11752.0	0	0	0.12	3.03	0.09	2.64	0	0	0.03	0	0	0	0	0	4	92	3	91	0	0	1	0	0	0	--	--	--	--	--	--	--
Cluster-11753.0	0.2	0	0.36	21.55	0.18	16.33	0	0.36	0	0.59	0	0	1	0	2	113	1	94	0	2	0	3	0	0	--	--	--	--	--	--	Domain of unknown function (DUF4748)
Cluster-11766.0	0	0	25.26	19.57	0	2.36	0	0	0	0	0	0	0	0	97.36	72.62	0	9.45	0	0	0	0	0	0	--	cyanovirin-n like [Quercus suber]	--	--	--	--	CVNH domain
Cluster-11833.0	0.18	0	0.35	0.33	0.84	1.48	0	0	0	0	0	0	4	0	8	7	20	35	0	0	0	0	0	0	--	--	--	--	--	--	--
Cluster-11838.0	0	0	0.14	2.79	0.2	1.41	0	0	0	0	0	0	0	0	2	37	3	21	0	0	0	0	0	0	K15562 serine/threonine-protein kinase BUR1 [EC:2.7.11.22 2.7.11.23] | (RefSeq) serine/threonine-protein kinase bur1-like (A)	serine/threonine-protein kinase bur1 [Quercus suber]	CDKC1_ORYSJ RecName: Full=Cyclin-dependent kinase C-1; Short=CDKC;1; EC=2.7.11.22; EC=2.7.11.23;	A0A1Y1IDD3_KLENI SubName: Full=Cdc2-related protein kinase {ECO:0000313|EMBL:GAQ86098.1};	Cdc2-related protein kinase	GO:0005634,nucleus; GO:0005524,ATP binding; GO:0004693,cyclin-dependent protein serine/threonine kinase activity; GO:0008353,RNA polymerase II CTD heptapeptide repeat kinase activity; GO:0006468,protein phosphorylation	--
Cluster-11850.0	0.37	0	0.7	0.75	3.62	2.47	0	0	0	0	0	0	3	0	6	6	32	22	0	0	0	0	0	0	K13280 signal peptidase I [EC:3.4.21.89] | (RefSeq) signal peptidase complex catalytic subunit SEC11-like (A)	signal peptidase complex catalytic subunit sec11 [Quercus suber]	--	L1JHL1_GUITH RecName: Full=Signal peptidase I {ECO:0000256|SAAS:SAAS00686046}; EC=3.4.21.89 {ECO:0000256|SAAS:SAAS00686046};	Signal peptidase I	GO:0016021,integral component of membrane; GO:0008236,serine-type peptidase activity; GO:0006465,signal peptide processing	Peptidase S24-like
Cluster-11863.0	0.19	0	0.7	0.51	1.94	1.99	0	0	0	0	0	0	3	0	12	8	34	35	0	0	0	0	0	0	K00002 alcohol dehydrogenase (NADP+) [EC:1.1.1.2] | (RefSeq) NADP-dependent alcohol dehydrogenase 7-like (A)	nadp-dependent alcohol dehydrogenase 6 [Quercus suber]	CADH3_ORYSJ RecName: Full=Probable cinnamyl alcohol dehydrogenase 3 {ECO:0000305}; Short=OsCAD3 {ECO:0000303|PubMed:15452707}; EC=1.1.1.195 {ECO:0000305};	D0P461_PHYIT SubName: Full=Mannitol dehydrogenase, putative {ECO:0000313|EMBL:EEY63144.1};	Alcohol dehydrogenase, class V	GO:0045551,cinnamyl-alcohol dehydrogenase activity; GO:0052747,sinapyl alcohol dehydrogenase activity; GO:0008270,zinc ion binding; GO:0009809,lignin biosynthetic process	Alcohol dehydrogenase GroES-like domain
Cluster-11866.1	0.22	0	1.97	0.52	1.58	0	0	0	0	0	0	0	3	0	29	7	24	0	0	0	0	0	0	0	K01689 enolase [EC:4.2.1.11] | (RefSeq) Enolase (A)	Enolase [Auxenochlorella protothecoides]	ENO_RICCO RecName: Full=Enolase; EC=4.2.1.11; AltName: Full=2-phospho-D-glycerate hydro-lyase; AltName: Full=2-phosphoglycerate dehydratase;	A0A1D2A5C2_AUXPR SubName: Full=Uncharacterized protein {ECO:0000313|EMBL:JAT74390.1};	Enolase	GO:0000015,phosphopyruvate hydratase complex; GO:0000287,magnesium ion binding; GO:0004634,phosphopyruvate hydratase activity; GO:0006096,glycolytic process	Enolase, C-terminal TIM barrel domain
Cluster-11902.0	0.2	0	0.19	4.03	0.18	2.3	0	0	0	0	0	0	3	0	3	59	3	38	0	0	0	0	0	0	K06961 ribosomal RNA assembly protein | (RefSeq) KRR1 small subunit processome component-like (A)	krr1 small subunit processome component [Quercus suber]	--	A0A061S645_9CHLO RecName: Full=KRR1 small subunit processome component {ECO:0000256|PIRNR:PIRNR006515}; AltName: Full=KRR-R motif-containing protein 1 {ECO:0000256|PIRNR:PIRNR006515};	rRNA processing protein	GO:0030529,NA; GO:0005730,nucleolus; GO:0003723,RNA binding; GO:0006364,rRNA processing	Krr1 KH1 domain
Cluster-1194.0	0.24	0	0.59	1.22	6.14	3.89	0	0.15	0	0	0	0	3	0	8	15	85	54	0	2	0	0	0	0	--	--	--	--	--	--	Chitin synthesis regulation, resistance to Congo red
Cluster-11990.0	0.74	0.19	0.2	0.11	0.92	2.81	0	0	0	0	0	0	14	4	4	2	19	58	0	0	0	0	0	0	K17822 DCN1-like protein 1/2 | (RefSeq) defective in cullin neddylation protein 1-like (A)	defective in cullin neddylation protein 1 [Quercus suber]	--	A0A1D1XTH4_9ARAE RecName: Full=Defective in cullin neddylation protein {ECO:0000256|RuleBase:RU410713};	Uncharacterized conserved protein	--	Cullin binding
Cluster-11995.0	0.65	0	1.11	3.16	4.71	7.41	0	0	0	0	0	0	6	0	11	29	48	76	0	0	0	0	0	0	K02727 20S proteasome subunit alpha 7 [EC:3.4.25.1] | (RefSeq) probable proteasome subunit alpha type-7 (A)	gamma-glutamyltransferase [Quercus suber]	PSA3_SPIOL RecName: Full=Proteasome subunit alpha type-3; EC=3.4.25.1; AltName: Full=20S proteasome alpha subunit G; AltName: Full=20S proteasome subunit alpha-7; AltName: Full=Proteasome component C8;	A0A1D1XMW8_9ARAE RecName: Full=Proteasome subunit alpha type {ECO:0000256|RuleBase:RU000551}; EC=3.4.25.1 {ECO:0000256|RuleBase:RU000551};	20S proteasome, regulatory subunit alpha type PSMA3/PRE10	GO:0005737,cytoplasm; GO:0005634,nucleus; GO:0019773,proteasome core complex, alpha-subunit complex; GO:0004298,threonine-type endopeptidase activity; GO:0006511,ubiquitin-dependent protein catabolic process	Proteasome subunit
Cluster-12035.0	1.28	0.46	0.47	0	6.2	5.84	0	0	0	0	0	0	5	2	2	0	27	26	0	0	0	0	0	0	K02954 small subunit ribosomal protein S14 | (RefSeq) uncharacterized protein LOC109015439 (A)	37s ribosomal protein mrp2, mitochondrial [Quercus suber]	RT14_MARPO RecName: Full=Ribosomal protein S14, mitochondrial;	A0A1D1Y6M4_9ARAE SubName: Full=37S ribosomal protein MRP2, mitochondrial {ECO:0000313|EMBL:JAT50294.1}; Flags: Fragment;	Mitochondrial/chloroplast ribosomal protein S14/S29	GO:0005739,mitochondrion; GO:0005840,ribosome; GO:0003735,structural constituent of ribosome; GO:0006412,translation	Ribosomal protein S14p/S29e
Cluster-12042.0	0	0.07	2.09	0.16	0	1.3	0	0	0	0	0	0	0	1	28	2	0	18	0	0	0	0	0	0	--	PREDICTED: ankyrin repeat domain-containing protein 17 [Eucalyptus grandis]	--	A0A059B7Y3_EUCGR SubName: Full=Uncharacterized protein {ECO:0000313|EMBL:KCW61976.1};	--	--	Ankyrin repeats (3 copies)
Cluster-12085.0	0.06	0	0.05	3.18	0.32	1.91	0	0	0	0	0	0	1	0	1	53	6	36	0	0	0	0	0	0	K20523 SH3 domain-containing YSC84-like protein 1 | (RefSeq) SH3 domain-containing protein PJ696.02-like (A)	sh3 domain-containing protein [Quercus suber]	--	A0A1D1YXB2_9ARAE SubName: Full=SH3 domain-containing protein PJ696.02 {ECO:0000313|EMBL:JAT59254.1}; Flags: Fragment;	Uncharacterized conserved protein	--	Las17-binding protein actin regulator
Cluster-121.0	0.03	0	0.17	1.6	0.11	2.3	0	0	0	0	0	0	1	0	6	51	4	83	0	0	0	0	0	0	--	hypothetical protein CFP56_58703 [Quercus suber]	--	--	--	--	Domain of unknown function (DUF4048)
Cluster-12124.0	2.67	0	0	0.59	0.55	0.24	0	0	0	0	0	0	81	0	0	17	18	8	0	0	0	0	0	0	--	PREDICTED: CDK5 and ABL1 enzyme substrate 1-like [Pyrus x bretschneideri]	--	A0A1Q9E9X7_SYMMI SubName: Full=Putative cytochrome c-type heme lyase {ECO:0000313|EMBL:OLQ04208.1};	Cyclin ik3-1/CABLES	GO:0005739,mitochondrion; GO:0004408,holocytochrome-c synthase activity; GO:0051726,regulation of cell cycle	Cyclin, N-terminal domain
Cluster-12128.0	0.86	0.26	0.78	17.06	1.29	19.89	0	0	0.25	0	0	0	3	1	3	63.01	5	79.23	0	0	1	0	0	0	K03950 NADH dehydrogenase (ubiquinone) 1 alpha subcomplex subunit 6 | (RefSeq) NADH dehydrogenase I alpha subcomplex 6 (A)	nadh-ubiquinone oxidoreductase 14.8 kda subunit [Quercus suber]	--	A0A1D1XHQ1_9ARAE SubName: Full=NADH-ubiquinone oxidoreductase 14. subunit {ECO:0000313|EMBL:JAT41917.1}; Flags: Fragment;	NADH:ubiquinone oxidoreductase, NDUFA6/B14 subunit	--	Complex1_LYR-like
Cluster-12146.0	0	0	5.97	0.11	1	0.05	0	0	0	0	0	0	0	0	121	2	21	1	0	0	0	0	0	0	--	pre-mrna-splicing factor srp1 [Quercus suber]	--	--	--	--	RNA recognition motif. (a.k.a. RRM, RBD, or RNP domain)
Cluster-12168.0	0.35	0.93	9.37	1.89	1.27	10.93	2.77	0.16	0.16	0.35	0.35	0.63	2	6	58	11	8	70	18	1	1	2	2	4	--	PREDICTED: AT-hook motif nuclear-localized protein 25 [Nelumbo nucifera]	AHL22_ARATH RecName: Full=AT-hook motif nuclear-localized protein 22 {ECO:0000312|EMBL:FAA00293.1};	A0A1U8ARN7_NELNU RecName: Full=AT-hook motif nuclear-localized protein {ECO:0000256|PIRNR:PIRNR016021};	--	GO:0005634,nucleus; GO:0003680,AT DNA binding; GO:0003700,DNA-binding transcription factor activity; GO:0042826,histone deacetylase binding; GO:0043621,protein self-association; GO:0009908,flower development; GO:0009640,photomorphogenesis; GO:0009647,skotomorphogenesis; GO:0006351,transcription, DNA-templated; GO:0010228,vegetative to reproductive phase transition of meristem	Plants and Prokaryotes Conserved (PCC) domain
Cluster-12176.0	0.23	0	0	4.55	0.07	2.48	0	0	0	0	0.24	0	3	0	0	57	1	35	0	0	0	0	3	0	--	hypothetical protein CFP56_64627 [Quercus suber]	--	--	--	--	--
Cluster-12182.0	0	0.14	2.85	1.68	0	3.59	0	0	0	0	0	0	0	1	20	11	0	26	0	0	0	0	0	0	K08762 diazepam-binding inhibitor (GABA receptor modulator, acyl-CoA-binding protein) | (RefSeq) acyl-CoA-binding protein homolog 1-like (A)	putative acyl-coa-binding protein [Quercus suber]	ACBP_BRANA RecName: Full=Acyl-CoA-binding protein; Short=ACBP;	A0A0D6QT57_ARACU SubName: Full=Uncharacterized protein {ECO:0000313|EMBL:JAG92925.1};	Acyl-CoA-binding protein	GO:0000062,fatty-acyl-CoA binding; GO:0008289,lipid binding	Acyl CoA binding protein
Cluster-12214.0	0.54	0	0.37	0.26	2.63	9.44	0	0	0	0	0	0	11	0	8	5	58	208	0	0	0	0	0	0	--	uncharacterized protein CFP56_10320 [Quercus suber]	--	I0YP41_COCSC SubName: Full=DUF833-domain-containing protein {ECO:0000313|EMBL:EIE20160.1};	Uncharacterized conserved protein	--	Transport and Golgi organisation 2
Cluster-12237.0	0.15	0	0.2	4.4	0.09	2.08	0	0	0	0.16	0	0	3	0	4	82	2	44	0	0	0	3	0	0	--	fact complex subunit spt16 [Quercus suber]	SPT16_ORYSJ RecName: Full=FACT complex subunit SPT16; AltName: Full=Facilitates chromatin transcription complex subunit SPT16;	A0A0K9RQM2_SPIOL SubName: Full=Uncharacterized protein {ECO:0000313|EMBL:KNA21836.1};	Global transcriptional regulator, cell division control protein	GO:0005694,chromosome; GO:0035101,FACT complex; GO:0042393,histone binding; GO:0031491,nucleosome binding; GO:0006281,DNA repair; GO:0006260,DNA replication; GO:0034724,DNA replication-independent nucleosome organization; GO:0032968,positive regulation of transcription elongation from RNA polymerase II promoter; GO:0006368,transcription elongation from RNA polymerase II promoter	Histone chaperone Rttp106-like
Cluster-12252.0	0	0	0.58	2.45	0.62	2.36	0	0	0	0	0	0	0	0	9	35	10	38	0	0	0	0	0	0	K08657 taspase, threonine aspartase, 1 [EC:3.4.25.-] | (RefSeq) N-terminal nucleophile aminohydrolase (A)	nmra-like family domain-containing protein 1 [Quercus suber]	--	A0A1D1YSZ0_9ARAE SubName: Full=NmrA-like family domain-containing protein 1 {ECO:0000313|EMBL:JAT57767.1};	--	--	NmrA-like family
Cluster-12280.0	0	0	0.24	4.35	0.14	2.87	0	0	0	0	0	0	0	0	1.73	29.72	1.08	21.74	0	0	0	0	0	0	K13217 pre-mRNA-processing factor 39 | (RefSeq) pre-mRNA-processing factor 39-like (A)	mannosyl-oligosaccharide 1,2-alpha-mannosidase [Quercus suber]	--	A0A0P1B2M3_9STRA SubName: Full=mRNA processing protein {ECO:0000313|EMBL:CEG48489.1};	mRNA processing protein	GO:0006396,RNA processing	HAT (Half-A-TPR) repeat
Cluster-12312.1	4.07	0.09	1.03	0.04	0.03	0.53	0	0.07	0.07	0	0.11	0	113	3	30	1	1	16	0	2	2	0	3	0	--	PREDICTED: uncharacterized protein LOC103699903, partial [Phoenix dactylifera]	--	A0A2H3X8T5_PHODC SubName: Full=uncharacterized protein LOC103699903 {ECO:0000313|RefSeq:XP_008780119.1};	--	--	--
Cluster-12316.0	0.35	0	0	1.22	0.11	2.76	0	0	0	0.04	0.16	0	9	0	0	30	3	77	0	0	0	1	4	0	K00387 sulfite oxidase [EC:1.8.3.1] | (RefSeq) hypothetical protein (A)	hypothetical protein CHLNCDRAFT_30609 [Chlorella variabilis]	SUOX_ARATH RecName: Full=Sulfite oxidase; EC=1.8.3.1; AltName: Full=Moco-containing protein AtMCP; Short=At-SO; Short=AtSOX;	E1ZAM5_CHLVA SubName: Full=Uncharacterized protein {ECO:0000313|EMBL:EFN57284.1};	Sulfite oxidase, molybdopterin-binding component	GO:0005739,mitochondrion; GO:0005777,peroxisome; GO:0030151,molybdenum ion binding; GO:0008482,sulfite oxidase activity; GO:0015994,chlorophyll metabolic process; GO:0042128,nitrate assimilation; GO:0010477,response to sulfur dioxide; GO:0006790,sulfur compound metabolic process	Oxidoreductase molybdopterin binding domain
Cluster-12335.0	0	0	0.69	2.24	0.38	2.77	0	0	0	0	0	0	0	0	7	21	4	29	0	0	0	0	0	0	K10144 RING finger and CHY zinc finger domain-containing protein 1 [EC:2.3.2.27] | (RefSeq) hypothetical protein (A)	hypothetical protein CHLNCDRAFT_21534, partial [Chlorella variabilis]	BTSL1_ARATH RecName: Full=Zinc finger protein BRUTUS-like At1g18910 {ECO:0000305};	E1ZAK1_CHLVA SubName: Full=Uncharacterized protein {ECO:0000313|EMBL:EFN57272.1}; Flags: Fragment;	Zn-finger protein	GO:0016021,integral component of membrane; GO:0005634,nucleus; GO:0016874,ligase activity; GO:0008270,zinc ion binding; GO:0010106,cellular response to iron ion starvation; GO:0016567,protein ubiquitination	Zinc-ribbon
Cluster-12357.0	0	0	0.2	2.26	0.23	1.02	0	0	0	0	0.09	0	0	0	5	51	6	26	0	0	0	0	2	0	--	--	--	--	--	--	Fungal Zn(2)-Cys(6) binuclear cluster domain
Cluster-1257.0	0.12	0	0.23	5.76	0.23	2.47	0	0	0	0	0	0	1	0	2	46	2	22	0	0	0	0	0	0	--	--	--	--	--	--	Protein of unknown function (DUF3325)
Cluster-1268.0	0.13	0	0.13	2.48	0	1.52	0	0	0	0	0	0	2	0	2	36	0	25	0	0	0	0	0	0	K09753 cinnamoyl-CoA reductase [EC:1.2.1.44] | (RefSeq) cinnamoyl-CoA reductase 1-like (A)	PREDICTED: uncharacterized protein LOC103939774 [Pyrus x bretschneideri]	--	B9TGD0_RICCO SubName: Full=Uncharacterized protein {ECO:0000313|EMBL:EEF25085.1};	--	--	NmrA-like family
Cluster-1287.0	0	0	0.17	2.23	0.08	1.4	0	0	0	0	0	0	0	0	6	70	3	50	0	0	0	0	0	0	--	--	--	--	--	--	--
Cluster-12942.1	1.46	0	2.56	14.46	16.64	15.12	0	0	0	0	0	0	3	0	6	34	39	37	0	0	0	0	0	0	K03236 translation initiation factor 1A | (RefSeq) eukaryotic translation initiation factor 1A-like (A)	eukaryotic translation initiation factor 1a [Quercus suber]	IF1A_ONOVI RecName: Full=Eukaryotic translation initiation factor 1A; Short=eIF-1A; AltName: Full=Eukaryotic translation initiation factor 4C; Short=eIF-4C;	A0A1D1YTJ6_9ARAE SubName: Full=Eukaryotic translation initiation factor 1A, X-chromosomal {ECO:0000313|EMBL:JAT57944.1};	Translation initiation factor 1A (eIF-1A)	GO:0003743,translation initiation factor activity	Translation initiation factor 1A / IF-1
Cluster-12948.0	3.43	0	0.94	0.15	0.52	9.21	0	0	0	0	0	0	48	0	14	2	8	141	0	0	0	0	0	0	--	--	--	--	--	--	Mo-co oxidoreductase dimerisation domain
Cluster-12955.0	0.97	0	0.18	0.69	2.31	1.95	0	0	0	0	0	0	10	0	2	7	26	22	0	0	0	0	0	0	K03137 transcription initiation factor TFIIE subunit beta | (RefSeq) transcription initiation factor IIE subunit beta-like (A)	transcription initiation factor iie subunit beta [Quercus suber]	--	A0A1D1XQR3_9ARAE RecName: Full=Transcription initiation factor IIE subunit beta {ECO:0000256|PIRNR:PIRNR016398};	Transcription initiation factor IIE, beta subunit	GO:0005673,transcription factor TFIIE complex; GO:0003677,DNA binding; GO:0003743,translation initiation factor activity; GO:0006355,regulation of transcription, DNA-templated; GO:0006367,transcription initiation from RNA polymerase II promoter	TFA2 Winged helix domain 2
Cluster-13032.4	0.03	0	0.23	4.78	0.13	3.22	0	0	0	0.07	0.04	0	1	0	7	132	4	101	0	0	0	2	1	0	K06682 Gtp-binding protein of the ras superfamily involved in termination of M-phase | (RefSeq) septum-promoting GTP-binding protein 1-like (A)	septum-promoting gtp-binding protein 1 [Quercus suber]	YPT1_PHYIN RecName: Full=Ras-like GTP-binding protein YPT1;	A0A1D1YGK4_9ARAE SubName: Full=Septum-promoting GTP-binding protein 1 {ECO:0000313|EMBL:JAT53777.1}; Flags: Fragment;	Ras GTPases	GO:0005789,endoplasmic reticulum membrane; GO:0000139,Golgi membrane; GO:0034045,phagophore assembly site membrane; GO:0005525,GTP binding; GO:0003924,GTPase activity; GO:0006914,autophagy; GO:0015031,protein transport	Ras family
Cluster-13082.0	1.27	0	6.24	0.43	0.05	0.02	0	0	0	0	0	0	50	0	258	16	2	1	0	0	0	0	0	0	K14152 phosphoribosyl-ATP pyrophosphohydrolase / phosphoribosyl-AMP cyclohydrolase / histidinol dehydrogenase [EC:3.6.1.31 3.5.4.19 1.1.1.23] | (RefSeq) histidine biosynthesis trifunctional protein-like (A)	histidine biosynthesis trifunctional protein [Quercus suber]	HIS8_ARATH RecName: Full=Histidinol dehydrogenase, chloroplastic; Short=HDH; EC=1.1.1.23; AltName: Full=Protein HISTIDINE BIOSYNTHESIS 8; Flags: Precursor;	A0A150FXG9_GONPE RecName: Full=Histidinol dehydrogenase, chloroplastic {ECO:0000256|PIRNR:PIRNR000099}; Short=HDH {ECO:0000256|PIRNR:PIRNR000099}; EC=1.1.1.23 {ECO:0000256|PIRNR:PIRNR000099};	Histidinol dehydrogenase	GO:0009507,chloroplast; GO:0009570,chloroplast stroma; GO:0004399,histidinol dehydrogenase activity; GO:0051287,NAD binding; GO:0008270,zinc ion binding; GO:0000105,histidine biosynthetic process; GO:0009555,pollen development; GO:0009411,response to UV	Histidinol dehydrogenase
Cluster-13108.0	0	0	2.18	0.31	2.71	12.39	0	0	0.29	0	0	0	0	0	15	2	19	88	0	0	2	0	0	0	--	--	--	--	--	--	--
Cluster-13112.1	0.43	0.16	0.1	0.22	1.25	1.97	0	0	0	0	0	0	12	5	3	6	38	60	0	0	0	0	0	0	K08066 nuclear transcription factor Y, gamma | (RefSeq) nuclear transcription factor Y subunit C-3-like (A)	transcriptional activator hap5 [Quercus suber]	NFYC2_ORYSJ RecName: Full=Nuclear transcription factor Y subunit C-2 {ECO:0000305}; Short=OsNF-YC2 {ECO:0000303|PubMed:26542958}; AltName: Full=Transcriptional activator HAP5C {ECO:0000305}; Short=OsHAP5C {ECO:0000303|PubMed:18193457};	F0WIH8_9STRA RecName: Full=Transcriptional activator {ECO:0000256|RuleBase:RU364046};	CCAAT-binding factor, subunit C (HAP5)	GO:0005737,cytoplasm; GO:0005634,nucleus; GO:0003677,DNA binding; GO:0046982,protein heterodimerization activity; GO:0009908,flower development; GO:0048579,negative regulation of long-day photoperiodism, flowering; GO:0006355,regulation of transcription, DNA-templated; GO:0006351,transcription, DNA-templated	Exocyst complex subunit Sec15-like
Cluster-13147.0	19.27	0	0	11.1	7.46	5.02	0	0	0	0	0	0	67	0	0	41	29	20	0	0	0	0	0	0	K09481 protein transport protein SEC61 subunit beta | (RefSeq) protein transport protein Sec61 subunit beta (A)	hypothetical protein GPECTOR_32g416 [Gonium pectorale]	SC61B_CHLRE RecName: Full=Protein transport protein Sec61 subunit beta {ECO:0000305};	R1CQM7_EMIHU RecName: Full=Protein transport protein Sec61 subunit beta {ECO:0000256|PIRNR:PIRNR006398};	Sec61 protein translocation complex, beta subunit	GO:0031205,endoplasmic reticulum Sec complex; GO:0016021,integral component of membrane; GO:0005784,Sec61 translocon complex; GO:0005086,ARF guanyl-nucleotide exchange factor activity; GO:0031204,posttranslational protein targeting to membrane, translocation; GO:0006616,SRP-dependent cotranslational protein targeting to membrane, translocation; GO:0071816,tail-anchored membrane protein insertion …	--
Cluster-13323.1	0.12	0	0.23	1.01	2.74	1.41	0	0	0	0	0	0	3	0	6	24	74	38	0	0	0	0	0	0	K08230 MFS transporter, LAT3 family, solute carrier family 43, member 3 | (RefSeq) major facilitator superfamily (A)	protein fmp42 [Quercus suber]	--	B7GBH1_PHATC SubName: Full=Predicted protein {ECO:0000313|EMBL:EEC44118.1};	--	GO:0016021,integral component of membrane	Major Facilitator Superfamily
Cluster-13376.0	0.07	0	0.07	2.94	0.4	3.54	0	0	0	0	0	0	1	0	1	39	6	53	0	0	0	0	0	0	--	--	--	--	--	--	--
Cluster-13427.1	0.17	0	0.08	1.51	2.55	1.82	0	0	0	0	0	0	2	0	1	17	32	23	0	0	0	0	0	0	K20523 SH3 domain-containing YSC84-like protein 1 | (RefSeq) uncharacterized protein LOC108861524 (A)	PREDICTED: uncharacterized protein LOC108861524 [Raphanus sativus]	--	--	Predicted Rho/Rac guanine nucleotide exchange factor/faciogenital dysplasia protein 3	--	FYVE zinc finger
Cluster-13459.1	0.22	0.06	0	0.23	1.62	3.23	0	0	0	0	0	0	3	1	0	3	24	48	0	0	0	0	0	0	--	putative fatty acid elongation protein 3 [Quercus suber]	--	A0A1D1ZDU8_9ARAE SubName: Full=Elongation of fatty acids protein sre1 {ECO:0000313|EMBL:JAT65027.1};	--	GO:0016021,integral component of membrane	GNS1/SUR4 family
Cluster-13668.0	0.97	2.7	29.58	8.14	17.15	2.27	0	0	0	0	0	0	1	3	37	11	21	3	0	0	0	0	0	0	K02921 large subunit ribosomal protein L37Ae | (RefSeq) 60S ribosomal protein L37a (A)	ribosomal protein L37ae [Helicosporidium sp. ATCC 50920]	RL37A_OSTLU RecName: Full=60S ribosomal protein L37a;	A0A059LPG4_9CHLO SubName: Full=Ribosomal protein L37ae {ECO:0000313|EMBL:KDD76247.1};	60S ribosomal protein L37	GO:0005840,ribosome; GO:0046872,metal ion binding; GO:0003735,structural constituent of ribosome; GO:0006412,translation	--
Cluster-13783.0	0.31	0.34	0.29	0.4	2.64	3.99	0	0	0	0	0	0	4	5	4	5	37	56	0	0	0	0	0	0	K20347 p24 family protein beta-1 | (RefSeq) transmembrane emp24 domain-containing protein p24beta3 (A)	putative membrane protein c17a5.08 [Quercus suber]	--	A0A1D1YJ98_9ARAE SubName: Full=Putative membrane protein C17A5.08 {ECO:0000313|EMBL:JAT54709.1};	emp24/gp25L/p24 family of membrane trafficking proteins	GO:0016021,integral component of membrane	emp24/gp25L/p24 family/GOLD
Cluster-13793.0	9.88	0	0	20	0	4.32	0	0	0	0	0	0	36	0	0	77	0	18	0	0	0	0	0	0	K02900 large subunit ribosomal protein L27Ae | (RefSeq) 60S ribosomal protein L27Ae (A)	hypothetical protein CHLNCDRAFT_133134 [Chlorella variabilis]	R27A2_ARATH RecName: Full=60S ribosomal protein L27a-2;	A0A1D1XIX6_9ARAE SubName: Full=60S ribosomal protein L27a {ECO:0000313|EMBL:JAT42348.1}; Flags: Fragment;	60s ribosomal protein L15/L27	GO:0022625,cytosolic large ribosomal subunit; GO:0022626,cytosolic ribosome; GO:0005730,nucleolus; GO:0009506,plasmodesma; GO:0003723,RNA binding; GO:0003735,structural constituent of ribosome; GO:0002181,cytoplasmic translation; GO:0009908,flower development; GO:0010229,inflorescence development; GO:0009791,post-embryonic development	Ribosomal proteins 50S-L15, 50S-L18e, 60S-L27A
Cluster-13837.0	1.8	0	1.84	6.23	12.09	11.9	0	0	0	0	0	0	9	0	10	32	67	67	0	0	0	0	0	0	K09022 2-iminobutanoate/2-iminopropanoate deaminase [EC:3.5.99.10] | (RefSeq) hypothetical protein (A)	hypothetical protein VOLCADRAFT_107661 [Volvox carteri f. nagariensis]	RIDA_ARATH RecName: Full=Reactive Intermediate Deaminase A, chloroplastic {ECO:0000303|PubMed:25070638}; EC=3.5.99.10 {ECO:0000269|PubMed:25070638}; AltName: Full=2-iminobutanoate/2-iminopropanoate deaminase; Flags: Precursor;	A0A1D1ZXB9_AUXPR SubName: Full=Uncharacterized protein {ECO:0000313|EMBL:JAT71586.1}; Flags: Fragment;	Putative translation initiation inhibitor UK114/IBM1	GO:0009507,chloroplast; GO:0009941,chloroplast envelope; GO:0009570,chloroplast stroma; GO:0005739,mitochondrion; GO:0009536,plastid; GO:0009579,thylakoid; GO:0005773,vacuole; GO:0019239,deaminase activity; GO:0009082,branched-chain amino acid biosynthetic process; GO:0009097,isoleucine biosynthetic process; GO:0046686,response to cadmium ion; GO:0009636,response to toxic substance	Endoribonuclease L-PSP
Cluster-1384.0	0.9	0.05	0.1	0.55	1.5	5.14	0	0	0	0	0	0	17	1	2	10	31	106	0	0	0	0	0	0	K11294 nucleolin | (RefSeq) protein gar2-like (A)	nuclear localization sequence-binding protein [Quercus suber]	ROC1_NICPL RecName: Full=30 kDa ribonucleoprotein, chloroplastic; AltName: Full=CP-RBP30; Flags: Precursor;	W1PMJ8_AMBTC SubName: Full=Uncharacterized protein {ECO:0000313|EMBL:ERN08390.1};	FOG: RRM domain	GO:0009507,chloroplast; GO:0030529,NA; GO:0003723,RNA binding; GO:0006397,mRNA processing	RNA recognition motif. (a.k.a. RRM, RBD, or RNP domain)
Cluster-13919.0	0.36	0	0.34	2.56	0	1.47	0	0	0	0	0	0	4	0	4	28	0	18	0	0	0	0	0	0	--	n-methyltransferase sirn [Quercus suber]	--	--	--	--	Methyltransferase domain
Cluster-13929.0	0	0.06	5.69	0.28	2.51	0.19	0	0	0	0	0	0	0	1	88	4	40	3	0	0	0	0	0	0	--	--	--	--	--	--	--
Cluster-13958.0	0	0	0.16	3.05	0.25	2.02	0	0	0	0	0	0	0	0	6	105	10	79	0	0	0	0	0	0	--	uncharacterized protein c4g3.03 [Quercus suber]	--	I0YMM4_COCSC SubName: Full=WD40 repeat-like protein {ECO:0000313|EMBL:EIE19643.1};	--	--	Uncharacterised protein domain (DUF2415)
Cluster-14055.1	0	0.03	0	0.08	0.03	0	2.54	0.07	0	0.11	1.97	0	0	1	0	2	1	0	74	2	0	3	50	0	--	--	--	--	--	--	--
Cluster-14098.0	0	0	0.09	4.87	0.28	3.16	0	0.04	0	0	0	0	0	0	4	199	13	147	0	2	0	0	0	0	--	--	--	--	--	--	Ankyrin repeats (many copies)
Cluster-14109.0	0	0	0.16	5.25	0	1.65	0	0	0	0	0.12	0	0	0	3	87	0	31	0	0	0	0	2	0	--	hypothetical protein CFP56_19622 [Quercus suber]	--	A0A1D1XQU1_9ARAE SubName: Full=Cytochrome b561 {ECO:0000313|EMBL:JAT44729.1};	--	GO:0016021,integral component of membrane; GO:0055114,oxidation-reduction process	Eukaryotic cytochrome b561
Cluster-14147.0	0.32	0	0.13	3.95	0.33	4.31	0	0	0	0	0	0	7	0	3	84	8	104	0	0	0	0	0	0	K02988 small subunit ribosomal protein S5 | (RefSeq) 37S ribosomal protein S5, mitochondrial-like (A)	putative 37s ribosomal protein s5, mitochondrial [Quercus suber]	RS21_ARATH RecName: Full=40S ribosomal protein S2-1;	K8EKR4_9CHLO SubName: Full=30S ribosomal protein S5 {ECO:0000313|EMBL:CCO18631.1};	Ribosomal protein S5	GO:0009507,chloroplast; GO:0022627,cytosolic small ribosomal subunit; GO:0016020,membrane; GO:0005886,plasma membrane; GO:0009506,plasmodesma; GO:0003723,RNA binding; GO:0003735,structural constituent of ribosome; GO:0006412,translation	Ribosomal protein S5, C-terminal domain
Cluster-14152.0	0	0	0.35	15.61	1.04	8.72	0	0	0	0	0	0	0	0	1	44	3	26	0	0	0	0	0	0	--	--	--	--	--	--	--
Cluster-14163.0	3.25	0	0	6.04	0	2.03	0	0	0	0	0	0	26	0	0	48	0	18	0	0	0	0	0	0	K02262 cytochrome c oxidase subunit 3 | (RefSeq) cox3, PhpafMp26; cytochrome oxidase subunit 3 (A)	cytochrome c oxidase subunit 3 [Chlorokybus atmophyticus]	COX3_MARPO RecName: Full=Cytochrome c oxidase subunit 3; EC=1.9.3.1; AltName: Full=Cytochrome c oxidase polypeptide III;	Q9G8T9_RHDSA RecName: Full=Cytochrome c oxidase subunit 3 {ECO:0000256|RuleBase:RU003375};	Cytochrome oxidase subunit III and related proteins	GO:0016021,integral component of membrane; GO:0005743,mitochondrial inner membrane; GO:0004129,cytochrome-c oxidase activity; GO:0019646,aerobic electron transport chain	--
Cluster-1423.0	0	0	0.07	1.92	0.21	1.35	0	0	0	0	0	0	0	0	1	24	3	19	0	0	0	0	0	0	K02520 translation initiation factor IF-3 | (RefSeq) uncharacterized protein LOC112014621 (A)	hypothetical protein CFP56_01398 [Quercus suber]	--	--	--	--	Translation initiation factor IF-3, C-terminal domain
Cluster-14280.0	0	0	0.17	2.14	0.28	2.56	0	0	0	0	0	0	0	0	3	34	5	46	0	0	0	0	0	0	K18442 brefeldin A-inhibited guanine nucleotide-exchange protein | (RefSeq) protein transport protein sec71-like (A)	protein transport protein sec7 [Quercus suber]	--	R7QLD3_CHOCR SubName: Full=Uncharacterized protein {ECO:0000313|EMBL:CDF38205.1};	Guanine nucleotide exchange factor	GO:0005086,ARF guanyl-nucleotide exchange factor activity; GO:0032012,regulation of ARF protein signal transduction	--
Cluster-14284.0	0.19	0	0.24	0.8	1.36	3.42	0	0	0	0	0	0	3	0	4	12	23	58	0	0	0	0	0	0	K01497 GTP cyclohydrolase II [EC:3.5.4.25] | (RefSeq) probable GTP cyclohydrolase-2 (A)	putative gtp cyclohydrolase-2 [Quercus suber]	RIBA3_ORYSJ RecName: Full=Probable monofunctional riboflavin biosynthesis protein RIBA 3, chloroplastic; Includes: RecName: Full=Inactive 3,4-dihydroxy-2-butanone 4-phosphate synthase; Short=DHBP synthase; Includes: RecName: Full=GTP cyclohydrolase-2; EC=3.5.4.25; AltName: Full=GTP cyclohydrolase II; Flags: Precursor;	Q013N2_OSTTA SubName: Full=3,4-dihydroxy-2-butanone 4-phosphate synthase,RibB {ECO:0000313|EMBL:CAL54897.1};	Bifunctional GTP cyclohydrolase II/3,4-dihydroxy-2butanone-4-phosphate synthase	GO:0009507,chloroplast; GO:0005737,cytoplasm; GO:0008686,3,4-dihydroxy-2-butanone-4-phosphate synthase activity; GO:0005525,GTP binding; GO:0003935,GTP cyclohydrolase II activity; GO:0046872,metal ion binding; GO:0009231,riboflavin biosynthetic process	GTP cyclohydrolase II
Cluster-14352.0	0	0	0	1.88	0.1	3.23	0	0	0	0	0	0	0	0	0	34	2	66	0	0	0	0	0	0	--	--	--	A0A1D1YQV1_9ARAE SubName: Full=Serum paraoxonase/arylesterase 1 {ECO:0000313|EMBL:JAT57015.1};	--	GO:0016021,integral component of membrane; GO:0004064,arylesterase activity	--
Cluster-14409.0	0.41	0	0.42	5.34	0	5.48	0	0	0	0	0	0	12	0	13	150.79	0	176	0	0	0	0	0	0	--	3',5'-cyclic-nucleotide phosphodiesterase [Quercus suber]	--	--	--	--	cAMP phosphodiesterases class-II
Cluster-14445.0	7.82	0	0.49	0	1.45	15.13	0	0	0	0	0	0	29	0	2	0	6	64.06	0	0	0	0	0	0	--	PREDICTED: uncharacterized protein At2g23090-like [Oryza brachyantha]	Y2309_ARATH RecName: Full=Uncharacterized protein At2g23090;	J3LQ39_ORYBR SubName: Full=Uncharacterized protein {ECO:0000313|EnsemblPlants:OB03G31650.1};	--	--	--
Cluster-14484.0	0.13	0	0.06	1.99	0	3.94	0	0	0	0	0	0	2	0	1	30	0	67	0	0	0	0	0	0	K01557 acylpyruvate hydrolase [EC:3.7.1.5] | (RefSeq) acylpyruvase FAHD1, mitochondrial-like (A)	PREDICTED: fumarylacetoacetate hydrolase domain-containing protein 2 homolog [Pyrus x bretschneideri]	FAHD1_ARATH RecName: Full=Probable acylpyruvase FAHD1, mitochondrial {ECO:0000305}; EC=3.7.1.5 {ECO:0000305}; AltName: Full=Fumarylacetoacetate hydrolase domain-containing protein 1 {ECO:0000305}; Short=FAH domain-containing protein 1 {ECO:0000305}; Flags: Precursor;	A0A2D4CAF6_PYTIN SubName: Full=Uncharacterized protein {ECO:0000313|EMBL:GAY03575.1};	Predicted fumarylacetoacetate hydralase	GO:0005739,mitochondrion; GO:0047621,acylpyruvate hydrolase activity; GO:0005507,copper ion binding; GO:0008152,metabolic process	Fumarylacetoacetate (FAA) hydrolase family
Cluster-145.0	0.04	0	0.21	5.1	0.17	1.8	0	0	0	0	0	0	1	0	6	135	5	54	0	0	0	0	0	0	K00471 gamma-butyrobetaine dioxygenase [EC:1.14.11.1] | (RefSeq) uncharacterized protein LOC112023428 (A)	gamma-butyrobetaine dioxygenase [Quercus suber]	--	A0A1V9YKV1_9STRA SubName: Full=Uncharacterized protein {ECO:0000313|EMBL:OQR86353.1};	Gamma-butyrobetaine,2-oxoglutarate dioxygenase	GO:0016491,oxidoreductase activity	Taurine catabolism dioxygenase TauD, TfdA family
Cluster-14542.0	0	0	0	7.82	1.12	4.94	0	0.13	0	0	0	0	0	0	0	57	9	40	0	1	0	0	0	0	--	--	--	--	--	--	Transmembrane alpha-helix domain
Cluster-14563.0	0	0.12	6.36	0	1.48	0.16	0	0	0	0	0	0	0	3	150	0	36	4	0	0	0	0	0	0	--	--	--	--	--	--	--
Cluster-14589.0	0.08	0	0.04	3.11	0	1.81	0	0	0	0	0	0	2	0	1	77	0	51	0	0	0	0	0	0	K14767 U3 small nucleolar RNA-associated protein 3 | (RefSeq) uncharacterized protein C3B8.09-like (A)	uncharacterized protein c3b8.09 [Quercus suber]	--	M5XAY3_PRUPE SubName: Full=Uncharacterized protein {ECO:0000313|EMBL:EMJ23262.1};	Disrupter of silencing SAS10	--	Sas10 C-terminal domain
Cluster-14649.0	0	0	0.29	2.23	0.21	2.28	0	0	0	0.08	0	0	0	0	8	55	6	64	0	0	0	2	0	0	--	hypothetical protein CFP56_04467 [Quercus suber]	--	--	--	--	--
Cluster-14654.0	0	0	0.42	0.63	1.95	1.86	0	0	0	0	0	0	0	0	5	7	24	23	0	0	0	0	0	0	--	--	--	--	Zn-finger protein	--	CHY zinc finger
Cluster-14661.0	0.81	0	0	4.04	0.47	5.37	0	0	0	0	0	0	8	0	0	39	5	58	0	0	0	0	0	0	--	--	--	--	--	--	Sin3 binding region of histone deacetylase complex subunit SAP30
Cluster-14714.0	0.02	0.02	0.14	4.28	0.08	2.17	0	0	0	0	0.04	0	1	1	7	189	4	109	0	0	0	0	2	0	K13412 calcium-dependent protein kinase [EC:2.7.11.1] | (RefSeq) hypothetical protein (A)	ingression protein fic1 [Quercus suber]	--	A0A1D1Y144_9ARAE SubName: Full=Ingression protein fic1 {ECO:0000313|EMBL:JAT48375.1};	--	--	C2 domain
Cluster-14718.0	5.14	1	1.07	0.59	1.72	13.89	0	0	0	0	0	0	58.74	13	13.05	6.55	21.53	174.28	0	0	0	0	0	0	K02987 small subunit ribosomal protein S4e | (RefSeq) 40S ribosomal protein S4-like (A)	40s ribosomal protein s4 [Quercus suber]	RS4_MAIZE RecName: Full=40S ribosomal protein S4;	B6SQE8_MAIZE RecName: Full=40S ribosomal protein S4 {ECO:0000256|PIRNR:PIRNR002116};	40S ribosomal protein S4	GO:0005840,ribosome; GO:0019843,rRNA binding; GO:0003735,structural constituent of ribosome; GO:0006412,translation	Ribosomal family S4e
Cluster-14719.0	2.56	0	12.96	0.07	0.37	0.06	0	0	0	0	0	0	38	0	204	1	6	1	0	0	0	0	0	0	K08695 anthocyanidin reductase [EC:1.3.1.77] | (RefSeq) anthocyanidin reductase ((2S)-flavan-3-ol-forming) (A)	ketoreductase azae [Quercus suber]	TKPR1_ARATH RecName: Full=Tetraketide alpha-pyrone reductase 1; EC=1.1.1.-; AltName: Full=Protein DIHYDROFLAVONOL 4-REDUCTASE-LIKE 1;	A0A061R5M2_9CHLO SubName: Full=Flavonol reductase, cinnamoyl-CoA reductase {ECO:0000313|EMBL:JAC66049.1};	Flavonol reductase/cinnamoyl-CoA reductase	GO:0005783,endoplasmic reticulum; GO:0005634,nucleus; GO:0050662,coenzyme binding; GO:0016491,oxidoreductase activity; GO:0009555,pollen development; GO:0010584,pollen exine formation; GO:0048316,seed development; GO:0080110,sporopollenin biosynthetic process	NAD dependent epimerase/dehydratase family
Cluster-14735.0	0.11	0	0.17	0.48	1.17	1.69	0	0	0	0	0	0	3	0	5	13	36	52	0	0	0	0	0	0	--	--	--	--	--	--	Mitochondrial ATPase expression
Cluster-14778.1	0	0	0.18	6.33	0.34	4.24	0	0	0	0	0	0	0	0	1	34	2	25	0	0	0	0	0	0	--	--	--	--	--	--	--
Cluster-14784.0	0	0	0	2.33	0.26	2	0	0	0	0.07	0	0	0	0	0	32	4	31	0	0	0	1	0	0	--	--	--	--	--	--	--
Cluster-1487.0	0	0	0.54	2.56	0.38	3.19	0	0	0	0	0	0	0	0	15	65	11	92	0	0	0	0	0	0	--	--	--	--	--	--	--
Cluster-14874.0	0	0	0	5.29	1.21	3.7	0	0	0	0	0	0	0	0	0	66	17	52	0	0	0	0	0	0	--	hypothetical protein CFP56_16716 [Quercus suber]	--	--	--	--	--
Cluster-1488.0	0	0	8.38	0.38	0	0.93	0	0	0	0	0	0	0	0	193	8	0	22	0	0	0	0	0	0	K06874 zinc finger protein | (RefSeq) zinc finger protein zpr1-like (A)	zinc finger protein zpr1 [Quercus suber]	--	A0A078FJU6_BRANA SubName: Full=BnaC08g08220D protein {ECO:0000313|EMBL:CDY12383.1};	C4-type Zn-finger protein	GO:0008270,zinc ion binding	ZPR1 zinc-finger domain
Cluster-14898.1	0.21	0	0.64	7.22	0.14	4.66	0	0	0	0.1	0	0	4	0	13	134	3	98	0	0	0	2	0	0	--	--	--	--	--	--	Rox3 mediator complex subunit
Cluster-14928.0	0	0	0.38	5.2	0.18	2.82	0	0	0	0	0	0	0	0	4	51	2	31	0	0	0	0	0	0	--	--	--	--	--	--	--
Cluster-14955.0	0.07	0	0.66	0.22	1.87	1.22	0	0	0	0	0	0	1	0	10	3	29	19	0	0	0	0	0	0	K13711 phosphatidylinositol 4-kinase type 2 [EC:2.7.1.67] | (RefSeq) phosphatidylinositol 4-kinase lsb6-like (A)	phosphatidylinositol 4-kinase lsb6 [Quercus suber]	--	--	Phosphatidylinositol 4-kinase	--	Phosphatidylinositol 3- and 4-kinase
Cluster-14963.1	0.26	0	0.32	2.35	0.23	3.41	0	0	0	0	0	0	3	0	4	27	3	44	0	0	0	0	0	0	K22073 transferase CAF17, mitochondrial [EC:2.1.-.-] | (RefSeq) putative transferase CAF17, mitochondrial (A)	putative transferase caf17, mitochondrial [Quercus suber]	Y4121_ARATH RecName: Full=Putative transferase At4g12130, mitochondrial {ECO:0000305}; EC=2.1.-.- {ECO:0000305}; AltName: Full=Iron-sulfur cluster assembly factor homolog COG0354 {ECO:0000305}; Flags: Precursor;	I1H1U8_BRADI SubName: Full=Uncharacterized protein {ECO:0000313|EMBL:KQK19976.1, ECO:0000313|EnsemblPlants:BRADI1G51620.1};	Transcription factor, component of CCR4 transcriptional complex	GO:0005759,mitochondrial matrix; GO:0016740,transferase activity; GO:0016226,iron-sulfur cluster assembly	--
Cluster-14969.0	0.18	0	0.67	7.51	0.25	5.55	0	0	0	0	0	0	2	0	8	82	3	68	0	0	0	0	0	0	K06134 3-demethoxyubiquinol 3-hydroxylase [EC:1.14.99.60] | (RefSeq) 5-demethoxyubiquinone hydroxylase, mitochondrial-like (A)	5-demethoxyubiquinone hydroxylase, mitochondrial [Quercus suber]	--	M1VBP1_CYAM1 RecName: Full=5-demethoxyubiquinone hydroxylase, mitochondrial {ECO:0000256|HAMAP-Rule:MF_03194}; Short=DMQ hydroxylase {ECO:0000256|HAMAP-Rule:MF_03194}; EC=1.14.13.- {ECO:0000256|HAMAP-Rule:MF_03194}; AltName: Full=Ubiquinone biosynthesis monooxygenase COQ7 {ECO:0000256|HAMAP-Rule:MF_03194};	DMQ mono-oxygenase/Ubiquinone biosynthesis protein COQ7/CLK-1/CAT5	GO:0031314,extrinsic component of mitochondrial inner membrane; GO:0046872,metal ion binding; GO:0016709,oxidoreductase activity, acting on paired donors, with incorporation or reduction of molecular oxygen, NAD(P)H as one donor, and incorporation of one atom of oxygen; GO:0006744,ubiquinone biosynthetic process	Ubiquinone biosynthesis protein COQ7
Cluster-14970.0	0.27	0	0.22	7.01	0.08	1.59	0	0	0	0	0	0	6	0	5	148	2	38	0	0	0	0	0	0	K05528 alpha 1,6-mannosyltransferase [EC:2.4.1.232] | (RefSeq) initiation-specific alpha-1,6-mannosyltransferase-like (A)	initiation-specific alpha-1,6-mannosyltransferase [Quercus suber]	--	D8UAB0_VOLCA SubName: Full=Uncharacterized protein {ECO:0000313|EMBL:EFJ43235.1};	--	GO:0016021,integral component of membrane	Glycosyltransferase sugar-binding region containing DXD motif
Cluster-14999.0	0	0	4.3	1.56	0.51	0.73	0	0	0	0	0	0	0	0	57	19	7	10	0	0	0	0	0	0	--	--	--	--	--	--	--
Cluster-1500.0	1.02	0.55	0.22	0.61	0.44	1.63	0	0	0	0	0	0	26	16	6	15	12.27	45.22	0	0	0	0	0	0	K20666 gibberellin 13-oxidase [EC:1.14.-.-] | (RefSeq) putative cytochrome P450 superfamily protein isoform X1 (A)	cytochrome p450 monooxygenase pyr9 [Quercus suber]	--	A0A1D1Y8D8_9ARAE SubName: Full=Ent-kaurene oxidase {ECO:0000313|EMBL:JAT50903.1};	Cytochrome P450 CYP11/CYP12/CYP24/CYP27 subfamilies	GO:0020037,heme binding; GO:0005506,iron ion binding; GO:0004497,monooxygenase activity; GO:0016705,oxidoreductase activity, acting on paired donors, with incorporation or reduction of molecular oxygen	Cytochrome P450
Cluster-15009.0	0	0	10.18	38.05	44.47	38.3	0	0	0	0	0	0	0	0	9	38	38	36	0	0	0	0	0	0	--	--	--	--	--	--	--
Cluster-15040.0	0	0	0.13	3.2	0.06	2.78	0	0	0	0	0.07	0	0	0	2	44	1	43	0	0	0	0	1	0	--	mating-type m-specific polypeptide mc [Quercus suber]	--	A0A1D1ZB27_9ARAE SubName: Full=Mating-type M-specific polypeptide Mc {ECO:0000313|EMBL:JAT64077.1};	HMG-box transcription factor	GO:0005634,nucleus; GO:0003677,DNA binding	HMG (high mobility group) box
Cluster-15048.0	0.14	0	0	3.28	0.37	2.96	0	0	0	0	0	0	1	0	0	24	3	24	0	0	0	0	0	0	K09647 mitochondrial inner membrane protease subunit 1 [EC:3.4.21.-] | (RefSeq) mitochondrial inner membrane protease subunit 1 (A)	PREDICTED: mitochondrial inner membrane protease subunit 1 [Elaeis guineensis]	TPP2_ARATH RecName: Full=Probable thylakoidal processing peptidase 2, chloroplastic; EC=3.4.21.89; AltName: Full=Signal peptidase I-2; Flags: Precursor;	A0A1S2XFQ7_CICAR SubName: Full=mitochondrial inner membrane protease subunit 1 {ECO:0000313|RefSeq:XP_004488671.1, ECO:0000313|RefSeq:XP_004488672.1};	Mitochondrial inner membrane protease, subunit IMP1	GO:0009535,chloroplast thylakoid membrane; GO:0016021,integral component of membrane; GO:0008236,serine-type peptidase activity	Peptidase S24-like
Cluster-15060.0	0.31	0.14	0.15	0.11	1.84	3.64	0	0	0	0	0	0	6	3	3	2	39	77	0	0	0	0	0	0	--	factor arrest protein 11 [Quercus suber]	--	A0A1V9ZU04_9STRA SubName: Full=Uncharacterized protein {ECO:0000313|EMBL:OQS01496.1};	Uncharacterized conserved protein	--	Domain of unknown function (DUF3402)
Cluster-15066.0	0.73	0	0.65	3.68	6.5	10.07	0	0	0	0	0	0	2	0	2	11	20	32	0	0	0	0	0	0	K02954 small subunit ribosomal protein S14 | (RefSeq) ribosomal protein S14, mitochondrial (A)	37s ribosomal protein mrp2, mitochondrial [Quercus suber]	RT14_VICFA RecName: Full=Ribosomal protein S14, mitochondrial;	A0A251QDA8_PRUPE SubName: Full=Uncharacterized protein {ECO:0000313|EMBL:ONI21768.1};	Mitochondrial/chloroplast ribosomal protein S14/S29	GO:0005739,mitochondrion; GO:0005840,ribosome; GO:0003735,structural constituent of ribosome; GO:0006412,translation	Ribosomal protein S14p/S29e
Cluster-15104.0	1.53	0.55	0.33	0.22	2.55	10.94	0	0	0	0	0	0	22	9	5	3	40	172	0	0	0	0	0	0	K11801 WD repeat-containing protein 23 | (RefSeq) LEC14B protein-like (A)	lec14b protein [Quercus suber]	LE14B_LITER RecName: Full=LEC14B protein;	K3XHC0_SETIT SubName: Full=Uncharacterized protein {ECO:0000313|EMBL:KQL05253.1, ECO:0000313|EnsemblPlants:Si001291m};	Preprotein translocase, gamma subunit	--	WD domain, G-beta repeat
Cluster-15117.0	0.16	0.07	0	0.16	1.59	1.87	0	0	0	0	0	0	2	1	0	2	22	26	0	0	0	0	0	0	--	--	--	--	--	--	--
Cluster-15126.0	0.18	0	0.28	0.69	1.97	1.64	0	0	0.03	0	0	0	5	0	8	18	59	49	0	0	1	0	0	0	--	Signal recognition particle, subunit Srp72 [Handroanthus impetiginosus]	--	A0A2G9HES8_9LAMI RecName: Full=Signal recognition particle subunit SRP72 {ECO:0000256|PIRNR:PIRNR038922};	Signal recognition particle, subunit Srp72	--	Putative TPR-like repeat
Cluster-15128.0	1.73	1.16	0.13	1.43	2.92	9.17	0	0	0	0	0	0	25	19	2	20	46	145	0	0	0	0	0	0	K01051 pectinesterase [EC:3.1.1.11] | (RefSeq) putative pectinesterase 11 (A)	pectin methylesterase [Vitis riparia]	PME18_ARATH RecName: Full=Pectinesterase/pectinesterase inhibitor 18; AltName: Full=AtPMEpcrA; Contains: RecName: Full=Pectinesterase inhibitor 18; AltName: Full=Pectin methylesterase inhibitor 18; Contains: RecName: Full=Bifunctional pectinesterase 18/rRNA N-glycosylase; Short=PE 18; EC=3.1.1.11; EC=3.2.2.22; AltName: Full=Pectin methylesterase 18; AltName: Full=Pectin methylesterase 4; Short=At…	A0A225VKD8_9STRA RecName: Full=Pectinesterase {ECO:0000256|RuleBase:RU000589}; EC=3.1.1.11 {ECO:0000256|RuleBase:RU000589};	--	GO:0005618,cell wall; GO:0005829,cytosol; GO:0005576,extracellular region; GO:0005774,vacuolar membrane; GO:0045330,aspartyl esterase activity; GO:0030599,pectinesterase activity; GO:0046910,pectinesterase inhibitor activity; GO:0030598,rRNA N-glycosylase activity; GO:0090729,toxin activity; GO:0042545,cell wall modification; GO:0050832,defense response to fungus; GO:0031640,killing of cells of o…	Pectinesterase
Cluster-15139.0	0.23	0	0.22	2.35	0	2.63	0	0	0	0	0	0	2	0	2	20	0	25	0	0	0	0	0	0	K01693 imidazoleglycerol-phosphate dehydratase [EC:4.2.1.19] | (RefSeq) imidazoleglycerol-phosphate dehydratase-like (A)	imidazoleglycerol-phosphate dehydratase [Fusarium oxysporum f. sp. lycopersici 4287]	HIS7_PHYPR RecName: Full=Imidazoleglycerol-phosphate dehydratase; Short=IGPD; EC=4.2.1.19;	C6YXL2_ORYSJ RecName: Full=Imidazoleglycerol-phosphate dehydratase {ECO:0000256|RuleBase:RU000598}; EC=4.2.1.19 {ECO:0000256|RuleBase:RU000598};	Imidazoleglycerol-phosphate dehydratase	GO:0004424,imidazoleglycerol-phosphate dehydratase activity; GO:0016791,phosphatase activity; GO:0000105,histidine biosynthetic process	Imidazoleglycerol-phosphate dehydratase
Cluster-15154.0	1.58	0.84	0	0.32	2.01	5.24	0	0	0	0	0	0	15	9	0	3	21	55	0	0	0	0	0	0	K02884 large subunit ribosomal protein L19 | (RefSeq) 54S ribosomal protein subunit img1, mitochondrial-like (A)	54s ribosomal protein subunit img1, mitochondrial [Quercus suber]	RK191_ARATH RecName: Full=50S ribosomal protein L19-1, chloroplastic; Flags: Precursor;	A0A1X6NUV4_PORUM SubName: Full=Uncharacterized protein {ECO:0000313|EMBL:OSX72381.1};	Mitochondrial/chloroplast ribosomal protein L19	GO:0009507,chloroplast; GO:0009941,chloroplast envelope; GO:0009570,chloroplast stroma; GO:0016020,membrane; GO:0005840,ribosome; GO:0019843,rRNA binding; GO:0003735,structural constituent of ribosome; GO:0006412,translation	Ribosomal protein L19
Cluster-15186.0	1.5	0	1.08	6.72	10.69	16.67	0	0	0	0	0	0	5	0	4	24	40	64	0	0	0	0	0	0	K17424 large subunit ribosomal protein L43 | (RefSeq) 54S ribosomal protein L51, mitochondrial-like (A)	54s ribosomal protein l51, mitochondrial [Quercus suber]	--	A9NTG8_PICSI SubName: Full=Uncharacterized protein {ECO:0000313|EMBL:ABK23929.1};	Mitochondrial/chloroplast ribosomal protein 36a	--	Mitochondrial ribosomal protein L51 / S25 / CI-B8 domain
Cluster-15200.0	4.29	0.25	0.54	0	1.48	4.42	0	0	0	0	0	0	45	3	6	0	17	51	0	0	0	0	0	0	--	--	--	--	--	--	--
Cluster-15211.0	0.1	0	0	1.82	0.05	2.17	0	0	0	0	0.05	0	2	0	0	34	1	46	0	0	0	0	1	0	K05841 sterol 3beta-glucosyltransferase [EC:2.4.1.173] | (RefSeq) sterol 3-beta-glucosyltransferase-like (A)	sterol 3-beta-glucosyltransferase [Quercus suber]	U80A2_ARATH RecName: Full=Sterol 3-beta-glucosyltransferase UGT80A2; EC=2.4.1.173; AltName: Full=UDP-glucose:sterol glucosyltransferase 80A2;	A0A1Y1HWY3_KLENI SubName: Full=UDP-Glycosyltransferase superfamily protein {ECO:0000313|EMBL:GAQ83170.1};	UDP-glucuronosyl and UDP-glucosyl transferase	GO:0043231,intracellular membrane-bounded organelle; GO:0016020,membrane; GO:0005886,plasma membrane; GO:0051507,beta-sitosterol UDP-glucosyltransferase activity; GO:0102203,brassicasterol glucosyltransferase activity; GO:0102205,cholesterol allpha-glucosyltransferase activity; GO:0080043,quercetin 3-O-glucosyltransferase activity; GO:0080044,quercetin 7-O-glucosyltransferase activity; GO:0102202…	Glycosyltransferase family 28 N-terminal domain
Cluster-15218.0	0	0.07	0.08	4.22	0.3	2.63	0	0	0	0	0	0	0	1	1	50	4	35	0	0	0	0	0	0	--	uncharacterized protein CFP56_53310 [Quercus suber]	--	D8LW53_BLAHO SubName: Full=Uncharacterized protein {ECO:0000313|EMBL:CBK20042.2};	--	--	--
Cluster-15221.0	0	0.08	0.39	2.29	0.04	2.27	0	0	0	0	0.05	0	0	2	9	48	1	54	0	0	0	0	1	0	--	--	--	--	--	--	--
Cluster-15231.0	0.38	0	0.35	1.85	4.79	3.2	0	0	0	0	0	0	2	0	2	10	28	19	0	0	0	0	0	0	--	--	--	--	--	--	--
Cluster-15259.0	0	0	0.06	3.67	0	3.37	0	0	0	0	0	0	0	0	1	54	0	56	0	0	0	0	0	0	--	--	--	--	--	--	--
Cluster-15271.0	0.04	0.12	0.17	4.44	0.29	3.03	0	0	0	0	0	0	1	4	5	120	9	93	0	0	0	0	0	0	--	iq domain-containing protein iqm1 [Quercus suber]	IQM6_ARATH RecName: Full=IQ domain-containing protein IQM6 {ECO:0000305}; AltName: Full=IQ motif-containing protein 6 {ECO:0000303|Ref.3};	A0A1D1YXU7_9ARAE SubName: Full=Sphingomyelinase C 2 {ECO:0000313|EMBL:JAT59464.1}; Flags: Fragment;	--	GO:0005737,cytoplasm; GO:0005634,nucleus	IQ calmodulin-binding motif
Cluster-15275.0	0.09	0	0.13	3.14	0.21	1.94	0	0	0	0	0	0	4	0	6	128	10	90	0	0	0	0	0	0	--	hypothetical protein CFP56_21948 [Quercus suber]	--	--	--	--	--
Cluster-15295.0	0	0	0.23	11.2	0.51	20.87	0	0	0	0	0	0	0	0	3	136	7	285	0	0	0	0	0	0	--	--	--	--	--	--	--
Cluster-1530.0	0.13	0	0.25	4.65	0.17	1.96	0	0	0	0	0	0	5	0	10	171	7	82	0	0	0	0	0	0	K00327 NADPH-ferrihemoprotein reductase [EC:1.6.2.4] | (RefSeq) methionine synthase reductase (A)	putative fad-binding protein c12c2.03c [Quercus suber]	NCPR_CATRO RecName: Full=NADPH--cytochrome P450 reductase {ECO:0000255|HAMAP-Rule:MF_03212}; Short=CPR {ECO:0000255|HAMAP-Rule:MF_03212}; Short=P450R {ECO:0000255|HAMAP-Rule:MF_03212}; EC=1.6.2.4 {ECO:0000255|HAMAP-Rule:MF_03212};	A0A2D4BI60_PYTIN SubName: Full=Uncharacterized protein {ECO:0000313|EMBL:GAX93019.1};	NADP/FAD dependent oxidoreductase	GO:0005789,endoplasmic reticulum membrane; GO:0016021,integral component of membrane; GO:0010181,FMN binding; GO:0003958,NADPH-hemoprotein reductase activity	FAD binding domain
Cluster-15348.0	4.5	0.63	0.87	0.91	4.26	10.02	0	0	0	0	0	0	19	3	4	4	20	48	0	0	0	0	0	0	--	--	--	--	--	--	--
Cluster-15354.0	0	0	0.41	1.75	0.15	2.05	0	0	0	0	0.06	0	0	0	8	31	3	41	0	0	0	0	1	0	K14552 NET1-associated nuclear protein 1 (U3 small nucleolar RNA-associated protein 17) | (RefSeq) uncharacterized protein LOC112040337 (A)	u3 small nucleolar rna-associated protein 17 [Quercus suber]	--	--	--	--	--
Cluster-15399.0	0.48	0	0.66	1.92	3.28	2.32	0	0	0	0	0	0	14.52	0	21	55	107	75.53	0	0	0	0	0	0	K01880 glycyl-tRNA synthetase [EC:6.1.1.14] | (RefSeq) putative glycine--tRNA ligase (A)	glycine--trna ligase 1, mitochondrial [Quercus suber]	SYGM1_ARATH RecName: Full=Glycine--tRNA ligase, mitochondrial 1 {ECO:0000305}; EC=6.1.1.14 {ECO:0000269|PubMed:11278923}; AltName: Full=Diadenosine tetraphosphate synthetase {ECO:0000305}; Short=AP-4-A synthetase {ECO:0000305}; AltName: Full=Glycyl-tRNA synthetase 1 {ECO:0000303|PubMed:11278923}; Short=GlyRS-1 {ECO:0000303|PubMed:11278923}; Flags: Precursor;	A0A2G3CEI7_CAPCH SubName: Full=Glycine--tRNA ligase {ECO:0000313|EMBL:PHU17134.1};	Glycyl-tRNA synthetase and related class II tRNA synthetase	GO:0005829,cytosol; GO:0005768,endosome; GO:0005794,Golgi apparatus; GO:0005739,mitochondrion; GO:0005802,trans-Golgi network; GO:0005524,ATP binding; GO:0004820,glycine-tRNA ligase activity; GO:0046983,protein dimerization activity; GO:0015966,diadenosine tetraphosphate biosynthetic process; GO:0070150,mitochondrial glycyl-tRNA aminoacylation; GO:0046686,response to cadmium ion	Anticodon binding domain
Cluster-15416.0	1.7	0	0.73	0	0.33	1.51	0	0	0	0	0	0	33	0	15	0	7	32	0	0	0	0	0	0	--	--	--	--	--	--	MCRA family
Cluster-15418.0	0.37	0	0.61	0.48	2.38	3.99	0	0	0	0	0	0	4	0	7	5	28	47	0	0	0	0	0	0	K00793 riboflavin synthase [EC:2.5.1.9] | (RefSeq) riboflavin synthase-like (A)	riboflavin synthase [Quercus suber]	--	A0A072VKG0_MEDTR SubName: Full=Riboflavin synthase alpha chain {ECO:0000313|EMBL:KEH42287.1};	Riboflavin synthase alpha chain	--	Lumazine binding domain
Cluster-15423.0	0.63	0	0.29	1.81	1.82	4.75	0	0	0	0	0	0	6	0	3	17	19	50	0	0	0	0	0	0	K00286 pyrroline-5-carboxylate reductase [EC:1.5.1.2] | (RefSeq) hypothetical protein (A)	hypothetical protein SELMODRAFT_235312 [Selaginella moellendorffii]	P5CR_SOYBN RecName: Full=Pyrroline-5-carboxylate reductase; Short=P5C reductase; Short=P5CR; EC=1.5.1.2;	D8SW34_SELML RecName: Full=Pyrroline-5-carboxylate reductase {ECO:0000256|RuleBase:RU003903}; EC=1.5.1.2 {ECO:0000256|RuleBase:RU003903};	Pyrroline-5-carboxylate reductase	GO:0005737,cytoplasm; GO:0004735,pyrroline-5-carboxylate reductase activity; GO:0055129,L-proline biosynthetic process	Pyrroline-5-carboxylate reductase dimerisation
Cluster-15424.0	2.4	0	0.13	0	0.77	2.92	0	0	0	0	0	0	17	0	1	0	6	23	0	0	0	0	0	0	K01304 pyroglutamyl-peptidase [EC:3.4.19.3] | (RefSeq) pyroglutamyl-peptidase 1-like (A)	pyroglutamyl-peptidase 1 [Quercus suber]	--	I3SM79_MEDTR SubName: Full=Pyrrolidone-carboxylate peptidase {ECO:0000313|EMBL:KEH20049.1};	Predicted pyroglutamyl peptidase	GO:0005829,cytosol; GO:0016920,pyroglutamyl-peptidase activity	Pyroglutamyl peptidase
Cluster-15447.0	0	0	0.22	1.82	0.04	2.43	0	0	0	0	0	0	0	0	5	37	1	56	0	0	0	0	0	0	K10599 pre-mRNA-processing factor 19 [EC:2.3.2.27] | (RefSeq) pre-mRNA-processing factor 19-like (A)	pre-mrna-processing factor 19 [Quercus suber]	PRP19_ORYSJ RecName: Full=Pre-mRNA-processing factor 19 {ECO:0000305}; EC=2.3.2.27 {ECO:0000269|PubMed:19825583}; AltName: Full=Plant U-box protein 72; Short=OsPUB72; AltName: Full=RING-type E3 ubiquitin transferase PRP19 {ECO:0000305}; AltName: Full=U-box domain-containing protein 72;	D8TPV8_VOLCA SubName: Full=Uncharacterized protein {ECO:0000313|EMBL:EFJ50428.1};	mRNA splicing factor	GO:0005634,nucleus; GO:0000974,Prp19 complex; GO:0071006,U2-type catalytic step 1 spliceosome; GO:0061630,ubiquitin protein ligase activity; GO:0004842,ubiquitin-protein transferase activity; GO:0006281,DNA repair; GO:0000349,generation of catalytic spliceosome for first transesterification step; GO:0045087,innate immune response; GO:0070534,protein K63-linked ubiquitination; GO:0016567,protein u…	Prp19/Pso4-like
Cluster-1567.0	1.09	0.1	0	0.12	1.52	4.78	0	0	0	0	0	0	19	2	0	2	29	91	0	0	0	0	0	0	K15109 solute carrier family 25 (mitochondrial carnitine/acylcarnitine transporter), member 20/29 | (RefSeq) carrier protein YMC1, mitochondrial-like (A)	carrier protein ymc1, mitochondrial [Quercus suber]	BAC2_ARATH RecName: Full=Mitochondrial arginine transporter BAC2; AltName: Full=Mitochondrial basic amino acid carrier 2; Short=AtMBAC2;	A0A1D1XJX6_9ARAE SubName: Full=Putative mitochondrial carrier C4G9.20c {ECO:0000313|EMBL:JAT42710.1};	Mitochondrial carnitine-acylcarnitine carrier protein	GO:0016021,integral component of membrane; GO:0005743,mitochondrial inner membrane; GO:0005739,mitochondrion; GO:0015181,arginine transmembrane transporter activity; GO:0005290,L-histidine transmembrane transporter activity; GO:0015189,L-lysine transmembrane transporter activity; GO:0000064,L-ornithine transmembrane transporter activity; GO:0006844,acyl carnitine transport; GO:0006972,hyperosmoti…	Mitochondrial carrier protein
Cluster-15670.0	0.17	0	0.16	5.17	0.35	4.75	0	0	0	0	0	0	4	0	4	118	9	123	0	0	0	0	0	0	K07827 GTPase KRas | (RefSeq) protein ras-2-like (A)	protein ras-2 [Quercus suber]	YPT1_PHYIN RecName: Full=Ras-like GTP-binding protein YPT1;	A0A1D1XZS0_9ARAE SubName: Full=Protein ras-2 {ECO:0000313|EMBL:JAT47872.1};	Ras-related GTPase	GO:0005789,endoplasmic reticulum membrane; GO:0000139,Golgi membrane; GO:0034045,phagophore assembly site membrane; GO:0005525,GTP binding; GO:0003924,GTPase activity; GO:0006914,autophagy; GO:0015031,protein transport	Ras family
Cluster-15690.0	0	0	0.17	3.07	0.27	2.44	0	0	0	0	0	0	0	0	3	50	5	45	0	0	0	0	0	0	K20793 N-alpha-acetyltransferase 50 [EC:2.3.1.258] | (RefSeq) N-alpha-acetyltransferase 50-like (A)	isoform 2 of n-alpha-acetyltransferase 50 [Quercus suber]	--	A0A251VHH6_HELAN SubName: Full=Putative N-alpha-acetyltransferase 50 {ECO:0000313|EMBL:OTG34884.1};	Predicted N-acetyltransferase	GO:0008080,N-acetyltransferase activity	Acetyltransferase (GNAT) family
Cluster-15719.0	0	1.24	0.26	3.65	0.09	0	0	0	0	0	0	0	0	56	11	137	4	0	0	0	0	0	0	0	K10401 kinesin family member 18/19 | (RefSeq) uncharacterized protein LOC113463215 (A)	PREDICTED: uncharacterized protein LOC103711032 [Phoenix dactylifera]	--	A0A2H3Z0E5_PHODC SubName: Full=uncharacterized protein LOC103719081 {ECO:0000313|RefSeq:XP_008806373.1};	FOG: Reverse transcriptase	--	Domain of unknown function (DUF4283)
Cluster-15723.0	0.45	0	0.27	0.89	1.12	1.76	0	0	0	0	0	0	11	0	7	21	30	47	0	0	0	0	0	0	--	--	--	--	--	--	Ubiquitin carboxyl-terminal hydrolase
Cluster-15764.0	28.89	0	0	3.79	1.93	0.17	0	0	0	0	0	0	149	0	0	20	11	1	0	0	0	0	0	0	--	--	--	--	--	--	SpoVR like protein
Cluster-15781.0	0.76	0	0.71	1.28	6.71	5.39	0	0	0	0	0	0	6	0	6	10	58	47	0	0	0	0	0	0	K17290 oxidoreductase [EC:1.1.1.-] | (RefSeq) oxidoreductase HTATIP2-like isoform X1 (A)	protein fmp52, mitochondrial [Quercus suber]	--	A9SH94_PHYPA SubName: Full=Predicted protein {ECO:0000313|EMBL:EDQ69319.1};	Serine/threonine kinase TIP30/CC3	GO:0003824,catalytic activity; GO:0050662,coenzyme binding	NAD(P)H-binding
Cluster-15830.0	0.75	0.04	0.08	0	0.61	2.5	0	0	0	0	0	0	18	1	2	0	16	65	0	0	0	0	0	0	K08192 MFS transporter, ACS family, allantoate permease | (RefSeq) uncharacterized transporter C417.10-like (A)	putative transporter [Quercus suber]	--	A0A1D1ZAS2_9ARAE SubName: Full=Putative transporter C11D3.18C {ECO:0000313|EMBL:JAT63973.1};	Permease of the major facilitator superfamily	GO:0016021,integral component of membrane; GO:0055085,transmembrane transport	Major Facilitator Superfamily
Cluster-15864.0	2.83	0	0	0.04	0.08	7.72	0	0	0	0	0	0	67	0	0	1	2	199	0	0	0	0	0	0	K00234 succinate dehydrogenase (ubiquinone) flavoprotein subunit [EC:1.3.5.1] | (RefSeq) LOC109757946; succinate dehydrogenase [ubiquinone] flavoprotein subunit, mitochondrial (A)	fumarate reductase [Quercus suber]	SDHA1_ARATH RecName: Full=Succinate dehydrogenase [ubiquinone] flavoprotein subunit 1, mitochondrial; EC=1.3.5.1 {ECO:0000250|UniProtKB:P31040}; AltName: Full=Flavoprotein subunit 1 of complex II; Short=FP; Flags: Precursor;	A0A1E7ERA6_9STRA SubName: Full=Flavocytochrome c {ECO:0000313|EMBL:OEU08435.1};	Fumarate reductase, flavoprotein subunit	GO:0005618,cell wall; GO:0005749,mitochondrial respiratory chain complex II, succinate dehydrogenase complex (ubiquinone); GO:0005739,mitochondrion; GO:0045273,respiratory chain complex II; GO:0005524,ATP binding; GO:0050897,cobalt ion binding; GO:0009055,electron transfer activity; GO:0050660,flavin adenine dinucleotide binding; GO:0008177,succinate dehydrogenase (ubiquinone) activity; GO:000010…	FAD binding domain
Cluster-15886.0	0.51	0	0.48	0.46	1.4	1.23	0	0	0	0	0	0	8	0	8	7	24	21	0	0	0	0	0	0	--	fit family protein scs3 [Quercus suber]	--	--	Inositol phospholipid synthesis protein, Scs3p	--	Inositol phospholipid synthesis and fat-storage-inducing TM
Cluster-159.0	0.05	0	0	1.88	0.04	1.75	0	0.14	0	0	0	0	1	0	0	37	1	39	0	3	0	0	0	0	--	nucleoporin nup85 [Quercus suber]	--	--	--	--	Nup85 Nucleoporin
Cluster-15900.0	0.34	0.05	0.37	0.47	1.71	2.64	0	0	0	0	0	0	6	1	7	8	33	51	0	0	0	0	0	0	K11771 SWI/SNF chromatin-remodeling complex subunit SWI1 | (RefSeq) SWI/SNF chromatin-remodeling complex subunit sol1-like (A)	swi/snf chromatin-remodeling complex subunit sol1 [Quercus suber]	--	--	DNA-binding proteins Bright/BRCAA1/RBP1 and related proteins containing BRIGHT domain	--	--
Cluster-15922.0	0.15	0	0.52	8.69	0.88	6.2	0	0	0	0	0	0	3	0	11	166	19	134	0	0	0	0	0	0	--	uncharacterized protein c12g12.12 [Quercus suber]	--	A0A1D1YXF7_9ARAE SubName: Full=Transmembrane protein C2orf18 {ECO:0000313|EMBL:JAT59315.1}; Flags: Fragment;	Predicted integral membrane protein	GO:0016021,integral component of membrane	EamA-like transporter family
Cluster-15971.0	0	0	0.02	2.48	0.11	1.44	0	0	0	0	0	0	0	0	1	95	5	63	0	0	0	0	0	0	--	vacuolar fusion protein ccz1 like [Quercus suber]	--	--	--	--	Fungal domain of unknown function (DUF1712)
Cluster-1598.0	0	0	0	0	0	0	4.72	2.6	0.39	0	1.84	0	0	0	0	0	0	0	38	20	3	0	13	0	--	--	--	--	--	--	--
Cluster-1600.0	0.32	0	0	8.47	0.29	3.59	0	0	0	0	0.33	0	2	0	0	52.87	2	24.77	0	0	0	0	2	0	--	--	--	--	--	--	--
Cluster-16021.0	0	0	0.07	2.61	0.14	3.06	0	0	0	0	0	0	0	0	1	34	2	45	0	0	0	0	0	0	K15508 21S rRNA (uridine2791-2'-O)-methyltransferase [EC:2.1.1.168] | (RefSeq) rRNA methyltransferase 2, mitochondrial-like (A)	rrna methyltransferase 2, mitochondrial [Quercus suber]	--	A0A067CD21_SAPPC SubName: Full=Ribosomal RNA large subunit methyltransferase J {ECO:0000313|EMBL:KDO24451.1};	Cell division protein FtsJ	GO:0008168,methyltransferase activity; GO:0001510,RNA methylation	FtsJ-like methyltransferase
Cluster-16036.2	2.61	0.35	0.24	0	0.24	2.24	0	0	0	0	0	0	20	3	2	0	2	19	0	0	0	0	0	0	--	--	--	--	--	--	--
Cluster-16068.0	0.75	0	1.53	3.09	6	7.87	0	0	0	0	0	0	12	0	26	48	105	138	0	0	0	0	0	0	K03841 fructose-1,6-bisphosphatase I [EC:3.1.3.11] | (RefSeq) fructose-1,6-bisphosphatase-like (A)	fructose-1,6-bisphosphatase [Quercus suber]	F16P2_ORYCO RecName: Full=Fructose-1,6-bisphosphatase, cytosolic; Short=FBPase; EC=3.1.3.11; AltName: Full=D-fructose-1,6-bisphosphate 1-phosphohydrolase;	A0A1D1XDJ2_9ARAE SubName: Full=Fructose-1,6-bisphosphatase, cytosolic {ECO:0000313|EMBL:JAT40479.1}; Flags: Fragment;	Fructose-1,6-bisphosphatase	GO:0005737,cytoplasm; GO:0042132,fructose 1,6-bisphosphate 1-phosphatase activity; GO:0046872,metal ion binding; GO:0005975,carbohydrate metabolic process	Fructose-1-6-bisphosphatase, N-terminal domain
Cluster-16081.0	0	0.26	0	5.8	0.4	5.49	0	0	0	0	0	0	0	2	0	40	3	42	0	0	0	0	0	0	K06689 ubiquitin-conjugating enzyme E2 D [EC:2.3.2.23] | (RefSeq) ubiquitin-conjugating enzyme E2 11 (A)	ubiquitin-conjugating enzyme 11, E2 [Selaginella moellendorffii]	UBC11_ARATH RecName: Full=Ubiquitin-conjugating enzyme E2 11; EC=2.3.2.23; AltName: Full=E2 ubiquitin-conjugating enzyme 11; AltName: Full=Ubiquitin carrier protein 11; AltName: Full=Ubiquitin-conjugating enzyme E2-17 kDa 11; AltName: Full=Ubiquitin-protein ligase 11;	M0SM60_MUSAM SubName: Full=Uncharacterized protein {ECO:0000313|EnsemblPlants:GSMUA_Achr4P08430_001};	Ubiquitin-protein ligase	GO:0005524,ATP binding; GO:0004842,ubiquitin-protein transferase activity; GO:0006511,ubiquitin-dependent protein catabolic process	Ubiquitin-conjugating enzyme
Cluster-16152.0	0	0	0	18.3	0	3.24	0	0	0	0	0	0	0	0	0	132	0	26	0	0	0	0	0	0	--	--	--	--	--	--	--
Cluster-1620.0	0.58	0	0.68	14.2	0.97	14.97	0	0	0	0.05	0	0	12	0	15	283	22	338	0	0	0	1	0	0	--	regulatory protein cys-3 [Quercus suber]	--	A0A1D1ZIZ2_9ARAE SubName: Full=Regulatory protein cys-3 {ECO:0000313|EMBL:JAT66924.1};	--	GO:0003700,DNA-binding transcription factor activity	Basic region leucine zipper
Cluster-16224.0	6.46	0	0	2.1	0.3	0.15	0	0	0	0	0	0	79	0	0	25	4	2	0	0	0	0	0	0	K10047 inositol-phosphate phosphatase / L-galactose 1-phosphate phosphatase [EC:3.1.3.25 3.1.3.93] | (RefSeq) inositol monophosphatase 3 (A)	Inositol-phosphate phosphatase [Zostera marina]	IMP3_SOLLC RecName: Full=Inositol monophosphatase 3; Short=IMP 3; Short=IMPase 3; Short=LeIMP3; EC=3.1.3.25; AltName: Full=Inositol-1(or 4)-monophosphatase 3;	A0A0K9NY72_ZOSMR RecName: Full=Inositol-1-monophosphatase {ECO:0000256|RuleBase:RU364068}; EC=3.1.3.25 {ECO:0000256|RuleBase:RU364068};	Inositol monophosphatase	GO:0008934,inositol monophosphate 1-phosphatase activity; GO:0052832,inositol monophosphate 3-phosphatase activity; GO:0052833,inositol monophosphate 4-phosphatase activity; GO:0052834,inositol monophosphate phosphatase activity; GO:0000287,magnesium ion binding; GO:0006021,inositol biosynthetic process; GO:0046855,inositol phosphate dephosphorylation; GO:0046854,phosphatidylinositol phosphorylat…	Inositol monophosphatase family
Cluster-1624.0	8.09	0	0	5.08	0.99	0.77	0	0	0	0	0	0	37	0	0	24	5	4	0	0	0	0	0	0	--	--	--	--	--	--	Farnesoic acid 0-methyl transferase
Cluster-16277.0	0	0	0	2.91	0.38	13.73	0	0	0	0	0	0	0	0	0	21	3	110	0	0	0	0	0	0	K02437 glycine cleavage system H protein | (RefSeq) glycine cleavage system H protein (A)	glycine cleavage system H protein [Medicago truncatula]	GCSH2_ARATH RecName: Full=Glycine cleavage system H protein 2, mitochondrial; Flags: Precursor;	Q2MGQ2_MEDTR RecName: Full=Glycine cleavage system H protein {ECO:0000256|RuleBase:RU364055};	Glycine cleavage system H protein (lipoate-binding)	GO:0005960,glycine cleavage complex; GO:0005739,mitochondrion; GO:0005524,ATP binding; GO:0019464,glycine decarboxylation via glycine cleavage system	Glycine cleavage H-protein
Cluster-16368.0	0.86	0	0	0.26	0	3.86	0	0	0	0	0	0	18.01	0	0	5.32	0	88.26	0	0	0	0	0	0	K01875 seryl-tRNA synthetase [EC:6.1.1.11] | (RefSeq) serine--tRNA ligase, cytoplasmic-like (A)	serine--trna ligase, cytoplasmic [Quercus suber]	SYS_HELAN RecName: Full=Serine--tRNA ligase; EC=6.1.1.11; AltName: Full=Seryl-tRNA synthetase; Short=SerRS; AltName: Full=Seryl-tRNA(Ser/Sec) synthetase;	A0A1V9ZR28_9STRA SubName: Full=Seryl-tRNA synthetase {ECO:0000313|EMBL:OQS00478.1};	Seryl-tRNA synthetase	GO:0005737,cytoplasm; GO:0005524,ATP binding; GO:0004828,serine-tRNA ligase activity; GO:0097056,selenocysteinyl-tRNA(Sec) biosynthetic process; GO:0006434,seryl-tRNA aminoacylation	tRNA synthetase class II core domain (G, H, P, S and T)
Cluster-16372.0	0	0	0.21	1.65	0	2.56	0	0	0	0	0	0	0	0	4	29	0	51	0	0	0	0	0	0	K00620 glutamate N-acetyltransferase / amino-acid N-acetyltransferase [EC:2.3.1.35 2.3.1.1] | (RefSeq) arginine biosynthesis bifunctional protein ArgJ, mitochondrial-like (A)	arginine biosynthesis bifunctional protein argj, mitochondrial [Quercus suber]	ARGJ_ARATH RecName: Full=Arginine biosynthesis bifunctional protein ArgJ, chloroplastic {ECO:0000255|HAMAP-Rule:MF_03124}; Includes: RecName: Full=Glutamate N-acetyltransferase {ECO:0000255|HAMAP-Rule:MF_03124}; Short=GAT {ECO:0000255|HAMAP-Rule:MF_03124}; EC=2.3.1.35 {ECO:0000255|HAMAP-Rule:MF_03124}; AltName: Full=Ornithine acetyltransferase {ECO:0000255|HAMAP-Rule:MF_03124}; Short=OATase {ECO:…	A0A2H3Z391_PHODC RecName: Full=Arginine biosynthesis bifunctional protein ArgJ, chloroplastic {ECO:0000256|HAMAP-Rule:MF_03124}; Includes: RecName: Full=Amino-acid acetyltransferase {ECO:0000256|HAMAP-Rule:MF_03124}; EC=2.3.1.1 {ECO:0000256|HAMAP-Rule:MF_03124}; AltName: Full=N-acetylglutamate synthase {ECO:0000256|HAMAP-Rule:MF_03124}; Short=AGS {ECO:0000256|HAMAP-Rule:MF_03124}; Includes: RecNa…	Putative glutamate/ornithine acetyltransferase	GO:0009507,chloroplast; GO:0009570,chloroplast stroma; GO:0004042,acetyl-CoA:L-glutamate N-acetyltransferase activity; GO:0004358,glutamate N-acetyltransferase activity; GO:0103045,methione N-acyltransferase activity; GO:0006526,arginine biosynthetic process; GO:0006592,ornithine biosynthetic process	ArgJ family
Cluster-16385.0	13.26	0	0	6.65	3.79	1.73	0	0	0	0	0	0	47	0	0	25	15	7	0	0	0	0	0	0	--	--	--	--	--	--	--
Cluster-16408.0	1.2	0.14	0.45	0.16	2.48	4.66	0	0	0	0	0	0	15	2	6	2	34	64	0	0	0	0	0	0	K17806 mitochondrial import inner membrane translocase subunit TIM23 | (RefSeq) presequence translocated-associated motor subunit pam17, mitochondrial-like (A)	presequence translocated-associated motor subunit pam17, mitochondrial [Quercus suber]	--	--	--	--	Mitochondrial import protein Pam17
Cluster-16440.0	0	0	0.08	1.38	0.61	2.76	0	0	0	0	0	0	0	0	1	16	8	36	0	0	0	0	0	0	K01719 uroporphyrinogen-III synthase [EC:4.2.1.75] | (RefSeq) uroporphyrinogen-III synthase-like (A)	uroporphyrinogen-iii synthase [Quercus suber]	--	A0A067D9F2_SAPPC SubName: Full=Uncharacterized protein {ECO:0000313|EMBL:KDO35261.1};	Uroporphyrinogen III synthase UROS/HEM4	GO:0004852,uroporphyrinogen-III synthase activity; GO:0033014,tetrapyrrole biosynthetic process	Uroporphyrinogen-III synthase HemD
Cluster-1645.0	0	0	37.88	3.34	7.7	3.47	0	0	0	0	0	0	0	0	179	15	37	17	0	0	0	0	0	0	--	--	--	--	--	--	--
Cluster-16514.0	0.11	0	0.1	3.79	0.07	2.08	0	0	0	0.07	0	0	3	0	3	101	2	63	0	0	0	2	0	0	K05906 prenylcysteine oxidase / farnesylcysteine lyase [EC:1.8.3.5 1.8.3.6] | (RefSeq) farnesylcysteine lyase-like (A)	farnesylcysteine lyase [Quercus suber]	PCYOX_ARATH RecName: Full=Farnesylcysteine lyase; EC=1.8.3.6; Flags: Precursor;	K4DGM3_SOLLC SubName: Full=Uncharacterized protein {ECO:0000313|EnsemblPlants:Solyc12g088020.1.1};	--	GO:0005764,lysosome; GO:0005774,vacuolar membrane; GO:0005773,vacuole; GO:0102149,farnesylcysteine lyase activity; GO:0001735,prenylcysteine oxidase activity; GO:0009738,abscisic acid-activated signaling pathway; GO:0045338,farnesyl diphosphate metabolic process; GO:0030327,prenylated protein catabolic process; GO:0030328,prenylcysteine catabolic process	Prenylcysteine lyase
Cluster-16516.0	0	0	1.09	0.5	1.13	0.77	0	0	0	0	0	0	0	0	29	12	31	21	0	0	0	0	0	0	K00844 hexokinase [EC:2.7.1.1] | (RefSeq) hexokinase-1-like (A)	hexokinase-3-like isoform X1 [Ananas comosus]	HXK2_ORYSJ RecName: Full=Hexokinase-2; EC=2.7.1.1; AltName: Full=Hexokinase-3;	A0A0D6R1Y1_ARACU RecName: Full=Phosphotransferase {ECO:0000256|RuleBase:RU362007}; EC=2.7.1.- {ECO:0000256|RuleBase:RU362007};	Hexokinase	GO:0005829,cytosol; GO:0005524,ATP binding; GO:0008865,fructokinase activity; GO:0004340,glucokinase activity; GO:0005536,glucose binding; GO:0019158,mannokinase activity; GO:0001678,cellular glucose homeostasis; GO:0006096,glycolytic process	Hexokinase
Cluster-16529.0	4.41	0	0	1.91	1.63	0.46	0	0	0	0	0	0	62	0	0	26	25	7	0	0	0	0	0	0	K12669 oligosaccharyltransferase complex subunit gamma | (RefSeq) dolichyl-diphosphooligosaccharide--protein glycosyltransferase subunit 3-like (A)	magnesium transporter protein 1 [Quercus suber]	--	A0A1D1Z6I9_9ARAE SubName: Full=Magnesium transporter protein 1 {ECO:0000313|EMBL:JAT62501.1};	Oligosaccharyltransferase, gamma subunit	GO:0016021,integral component of membrane	OST3 / OST6 family, transporter family
Cluster-16531.2	0.44	0	0.72	0.22	3.5	2.78	0	0	0	0	0	0	4	0	7	2	35	28	0	0	0	0	0	0	--	--	--	--	--	--	RNA recognition motif. (a.k.a. RRM, RBD, or RNP domain)
Cluster-16565.0	0.16	0	0.26	2.27	0.15	1.76	0	0	0	0	0	0	3	0	5	40	3	35	0	0	0	0	0	0	K14798 protein LTV1 | (RefSeq) protein LTV1-like (A)	protein ltv1 [Quercus suber]	--	A0A1V9Y568_9STRA SubName: Full=Uncharacterized protein {ECO:0000313|EMBL:OQR80849.1};	Uncharacterized conserved protein	--	Low temperature viability protein
Cluster-16572.0	0.37	0.08	0.6	0.28	0	0	2.3	0.35	1.12	1.2	1.98	1.99	4	1	7	3	0	0	28	4	13	13	21	24	K09338 homeobox-leucine zipper protein | (RefSeq) homeobox-leucine zipper protein HOX3-like (A)	homeobox-leucine zipper protein HOX3-like [Asparagus officinalis]	HOX3_ORYSI RecName: Full=Homeobox-leucine zipper protein HOX3; AltName: Full=HD-ZIP protein HOX3; AltName: Full=Homeodomain transcription factor HOX3; AltName: Full=OsHox3;	A0A2H3WXR4_PHODC SubName: Full=homeobox-leucine zipper protein HOX3-like {ECO:0000313|RefSeq:XP_008775283.1};	Transcription factor HEX, contains HOX and HALZ domains	GO:0005634,nucleus; GO:0003700,DNA-binding transcription factor activity; GO:0043565,sequence-specific DNA binding; GO:0006351,transcription, DNA-templated	Homeodomain
Cluster-16604.0	0.57	0	1.98	5.35	19.42	9.94	0	0	0	0	0	0	1	0	4	11	39	21	0	0	0	0	0	0	K22069 LYR motif-containing protein 4 | (RefSeq) hypothetical protein (A)	lyr motif-containing protein 4 [Quercus suber]	--	M2XVU3_GALSU SubName: Full=Uncharacterized protein {ECO:0000313|EMBL:EME27768.1};	Uncharacterized conserved protein BCN92	--	--
Cluster-16623.0	0	0	0.17	6.92	1.07	0	0	0	0	0	0	0	0	0	3	109	19	0	0	0	0	0	0	0	K06158 ATP-binding cassette, subfamily F, member 3 | (RefSeq) ABC transporter, ATP-binding protein (A)	ABC transporter F family member 3 [Dorcoceras hygrometricum]	AB1F_ARATH RecName: Full=ABC transporter F family member 1; Short=ABC transporter ABCF.1; Short=AtABCF1; AltName: Full=GCN20-type ATP-binding cassette protein GCN1;	A0A1Q9DK80_SYMMI SubName: Full=ATP-binding cassette sub-family F member 3 {ECO:0000313|EMBL:OLP95568.1};	ATPase component of ABC transporters with duplicated ATPase domains/Translation elongation factor EF-3b	GO:0005886,plasma membrane; GO:0005524,ATP binding; GO:0016887,ATPase activity; GO:0005215,transporter activity	ABC transporter
Cluster-16627.0	0	0.07	5.05	0.17	1.51	0.53	0	0	0	0	0	0	0	1	65	2	20	7	0	0	0	0	0	0	K22836 1,3-beta-glucanosyltransferase GAS5 [EC:2.4.1.-] | (RefSeq) 1,3-beta-glucanosyltransferase gel1-like (A)	uncharacterized protein LOC100274422 [Zea mays]	--	B4G0W8_MAIZE SubName: Full=Uncharacterized protein {ECO:0000313|EMBL:ACF88011.1};	--	GO:0016021,integral component of membrane	Glucanosyltransferase
Cluster-1664.0	0	0	0.29	3.66	1.63	5.8	0	0	0	0	0	0	0	0	4	46	23	82	0	0	0	0	0	0	--	--	--	--	--	--	--
Cluster-16668.1	0.09	0	0.56	0.87	1.71	1.7	0	0	0	0	0	0	1	0	7	10	22	22	0	0	0	0	0	0	K07300 Ca2+:H+ antiporter | (RefSeq) vacuolar calcium ion transporter-like (A)	vacuolar calcium ion transporter [Quercus suber]	CAX2_ORYSJ RecName: Full=Vacuolar cation/proton exchanger 2; AltName: Full=Ca(2+)/H(+) exchanger 2; AltName: Full=OsCAX2;	A0A024UQH5_9STRA SubName: Full=Calcium/proton exchanger {ECO:0000313|EMBL:ETW08395.1};	Ca2+/H+ antiporter VCX1 and related proteins	GO:0016021,integral component of membrane; GO:0009705,plant-type vacuole membrane; GO:0015369,calcium:proton antiporter activity	Sodium/calcium exchanger protein
Cluster-16672.0	0	0.1	0.44	2.18	0.11	0.96	0	0	0	0	0.06	0.11	0	2	8	36	2	18	0	0	0	0	1	2	K08178 MFS transporter, SHS family, lactate transporter | (RefSeq) carboxylic acid transporter protein homolog (A)	carboxylic acid transporter protein like [Quercus suber]	--	A0A1D1YWR6_9ARAE SubName: Full=Carboxylic acid transporter {ECO:0000313|EMBL:JAT59113.1};	--	GO:0016021,integral component of membrane; GO:0005215,transporter activity; GO:0055085,transmembrane transport	Sugar (and other) transporter
Cluster-16701.0	0	1.24	1.2	23.68	2.79	27.23	0	0.39	0	0	0	0	0	3	3	59	7	71	0	1	0	0	0	0	--	--	--	--	--	--	--
Cluster-16739.0	0.21	0	0.13	0.29	1.96	1.23	0	0	0	0	0	0	6	0	4	8	62	39	0	0	0	0	0	0	K11322 enhancer of polycomb-like protein | (RefSeq) enhancer of polycomb-like protein 1 (A)	enhancer of polycomb-like protein 1 [Quercus suber]	--	--	Polycomb enhancer protein, EPC	--	--
Cluster-16746.0	0.18	0	0.08	2.38	0.45	4.81	0	0	0	0.09	0	0	4	0	2	51	11	117	0	0	0	2	0	0	K05994 bacterial leucyl aminopeptidase [EC:3.4.11.10] | (RefSeq) leucine aminopeptidase 1-like (A)	predicted protein [Physcomitrella patens]	--	A9U8D5_PHYPA SubName: Full=Predicted protein {ECO:0000313|EMBL:EDQ48068.1}; Flags: Fragment;	Transferrin receptor and related proteins containing the protease-associated (PA) domain	--	Peptidase family M28
Cluster-1675.0	0.08	0	0.44	2.84	0.85	5.78	0	0	0	0	0	0	2	0	11	65	22	150	0	0	0	0	0	0	--	serine hydrolase-like protein [Quercus suber]	--	W7U187_9STRA SubName: Full=Alpha beta hydrolase {ECO:0000313|EMBL:EWM26641.1};	--	GO:0016021,integral component of membrane; GO:0016787,hydrolase activity	Alpha/beta hydrolase family
Cluster-16782.1	0	0	0.15	0.08	1.11	5.97	0	0	0	0	0	0	0	0	3	1.36	22.09	119.16	0	0	0	0	0	0	--	--	--	--	--	--	--
Cluster-16782.2	0	0	0	15.56	0.13	10.63	0	0	0.07	0	0	0	0	0	0	213	2	164	0	0	1	0	0	0	--	--	--	--	--	--	GDSL-like Lipase/Acylhydrolase family
Cluster-16820.0	0	0	0.53	0.92	2.96	1.27	0	0	0	0	0	0	0	0	10	16	58	25	0	0	0	0	0	0	K01068 acyl-coenzyme A thioesterase 1/2/4 [EC:3.1.2.2] | (RefSeq) acyl-CoA thioesterase 2 (A)	PREDICTED: uncharacterized protein LOC100256759 [Vitis vinifera]	--	D7UC96_VITVI SubName: Full=Uncharacterized protein {ECO:0000313|EMBL:CBI40361.3};	Acyl-CoA thioesterase	GO:0005782,peroxisomal matrix; GO:0047617,acyl-CoA hydrolase activity; GO:0006637,acyl-CoA metabolic process; GO:0009062,fatty acid catabolic process	Thioesterase-like superfamily
Cluster-16839.0	0.14	0	0.21	0.62	1.24	1.61	0	0	0	0	0	0	5	0	8	21	48	62	0	0	0	0	0	0	K14005 protein transport protein SEC31 | (RefSeq) protein transport protein sec31-like (A)	protein transport protein sec31 [Quercus suber]	--	D0MY05_PHYIT SubName: Full=Protein transporter Sec31A, putative {ECO:0000313|EMBL:EEY66053.1};	Vesicle coat complex COPII, subunit SEC31	--	Steroid receptor RNA activator (SRA1)
Cluster-16868.0	0.48	0.11	0.17	0.22	0.8	2.41	0	0	0	0	0	0	16	4	6	7	29	87	0	0	0	0	0	0	K17974 protein JSN1 | (RefSeq) pumilio domain-containing protein P35G2.14-like (A)	pumilio domain-containing protein c56f2.08c [Quercus suber]	FPA_ARATH RecName: Full=Flowering time control protein FPA;	A0A0C9RMV5_9SPER SubName: Full=TSA: Wollemia nobilis Ref_Wollemi_Transcript_10069_3442 transcribed RNA sequence {ECO:0000313|EMBL:JAG88061.1};	RNA-binding protein (contains RRM and Pumilio-like repeats)	GO:0000785,chromatin; GO:0005634,nucleus; GO:0003676,nucleic acid binding; GO:0003723,RNA binding; GO:0030154,cell differentiation; GO:0031048,chromatin silencing by small RNA; GO:0009553,embryo sac development; GO:0009908,flower development; GO:0006378,mRNA polyadenylation; GO:0000398,mRNA splicing, via spliceosome; GO:0009911,positive regulation of flower development; GO:0006351,transcription, …	RNA recognition motif. (a.k.a. RRM, RBD, or RNP domain)
Cluster-1689.0	1.15	0.07	1.93	1.85	2.03	0	0	0	0	0	0	0	14	1	25	22	27	0	0	0	0	0	0	0	--	--	NLP6_ARATH RecName: Full=Protein NLP6; Short=AtNLP6; AltName: Full=NIN-like protein 6; AltName: Full=Nodule inception protein-like protein 6;	A0A1D1Y8Y6_9ARAE SubName: Full=Protein NLP1 {ECO:0000313|EMBL:JAT51109.1}; Flags: Fragment;	--	GO:0005634,nucleus; GO:0003677,DNA binding; GO:0003700,DNA-binding transcription factor activity; GO:0006351,transcription, DNA-templated	PB1 domain
Cluster-16895.0	0.8	0.17	0.04	0.1	0.65	4.45	0	0	0	0	0	0	17	4	1	2	15	103	0	0	0	0	0	0	K00849 galactokinase [EC:2.7.1.6] | (RefSeq) galactokinase-like (A)	galactokinase [Quercus suber]	GALK1_ARATH RecName: Full=Galactokinase; EC=2.7.1.6; AltName: Full=Galactose kinase;	A0A1Y1HLZ9_KLENI SubName: Full=Galactokinase {ECO:0000313|EMBL:GAQ79665.1};	Galactokinase	GO:0005829,cytosol; GO:0005524,ATP binding; GO:0004335,galactokinase activity; GO:0005534,galactose binding; GO:0046872,metal ion binding; GO:0046835,carbohydrate phosphorylation; GO:0006012,galactose metabolic process	Galactokinase galactose-binding signature
Cluster-16917.0	0	0	0.07	2.96	0	2.5	0	0	0	0	0	0	0	0	1	41	0	39	0	0	0	0	0	0	--	hypothetical protein CFP56_22289 [Quercus suber]	--	--	--	--	Domain of unknown function (DUF4407)
Cluster-1693.0	0.43	0.35	0.74	0.18	0.4	1.84	0.1	0.07	0.13	0.13	0.04	0.1	23	21	41	9	23	105	6	4	7	7	2	6	K08332 vacuolar protein 8 | (RefSeq) U-box domain-containing protein 44 isoform X1 (A)	U-box domain-containing protein 44-like [Asparagus officinalis]	PUB44_ARATH RecName: Full=U-box domain-containing protein 44; EC=2.3.2.27; AltName: Full=Plant U-box protein 44; AltName: Full=Protein SENESCENCE-ASSOCIATED E3 UBIQUITIN LIGASE 1; AltName: Full=RING-type E3 ubiquitin transferase PUB44 {ECO:0000305};	A0A2H3YZS4_PHODC RecName: Full=RING-type E3 ubiquitin transferase {ECO:0000256|SAAS:SAAS00702733}; EC=2.3.2.27 {ECO:0000256|SAAS:SAAS00702733};	FOG: Armadillo/beta-catenin-like repeats	GO:0005737,cytoplasm; GO:0005634,nucleus; GO:0005886,plasma membrane; GO:0070696,transmembrane receptor protein serine/threonine kinase binding; GO:0004842,ubiquitin-protein transferase activity; GO:0010150,leaf senescence; GO:0090359,negative regulation of abscisic acid biosynthetic process; GO:0010115,regulation of abscisic acid biosynthetic process; GO:0010380,regulation of chlorophyll biosynt…	Armadillo/beta-catenin-like repeat
Cluster-16977.0	0.49	0.07	0.23	0.59	1.8	3.29	0	0	0	0	0	0	6	1	3	7	24	44	0	0	0	0	0	0	--	hypothetical protein CFP56_07636 [Quercus suber]	--	--	--	--	Pex26 protein
Cluster-16983.0	0	0	0.11	6.02	0.11	3.13	0	0	0	0	0	0	0	0	1	50	1	29	0	0	0	0	0	0	--	--	--	--	--	--	4'-phosphopantetheinyl transferase superfamily
Cluster-17.0	0.16	0	0.15	3.6	0.1	3.29	0	0	0	0.03	0	0	6	0	6	130	4	135	0	0	0	1	0	0	--	PREDICTED: uncharacterized protein LOC108204415 [Daucus carota subsp. sativus]	--	A0A1Q9C362_SYMMI RecName: Full=Peptidylprolyl isomerase {ECO:0000256|PROSITE-ProRule:PRU00277}; EC=5.2.1.8 {ECO:0000256|PROSITE-ProRule:PRU00277};	--	GO:0003755,peptidyl-prolyl cis-trans isomerase activity; GO:0006904,vesicle docking involved in exocytosis	Hint-domain
Cluster-17017.0	0.13	0	0.18	2.83	0.14	3.71	0	0.03	0	0	0	0	4	0	6	86	5	128	0	1	0	0	0	0	K06067 histone deacetylase 1/2 [EC:3.5.1.98] | (RefSeq) histone deacetylase RPD3-like (A)	histone deacetylase rpd3 [Quercus suber]	HDA19_ARATH RecName: Full=Histone deacetylase 19 {ECO:0000303|PubMed:12466527}; Short=AtHD1 {ECO:0000303|PubMed:11134508}; Short=HD; EC=3.5.1.98 {ECO:0000269|PubMed:16699543};	L1JLD5_GUITH RecName: Full=Histone deacetylase {ECO:0000256|PIRNR:PIRNR037913, ECO:0000256|SAAS:SAAS00894283}; EC=3.5.1.98 {ECO:0000256|PIRNR:PIRNR037913, ECO:0000256|SAAS:SAAS00894283};	Histone deacetylase complex, catalytic component RPD3	GO:0000118,histone deacetylase complex; GO:0005634,nucleus; GO:0004407,histone deacetylase activity; GO:0032041,NAD-dependent histone deacetylase activity (H3-K14 specific); GO:0009294,DNA mediated transformation; GO:0016573,histone acetylation; GO:0009861,jasmonic acid and ethylene-dependent systemic resistance; GO:0045892,negative regulation of transcription, DNA-templated; GO:0009405,pathogene…	Histone deacetylase domain
Cluster-17100.0	0.35	0.1	0.44	1.44	0.11	4.24	0	0.33	0	0.23	0.06	0	6	2	8	24	2	80	0	6	0	4	1	0	--	--	--	--	--	--	Alpha-lytic protease prodomain
Cluster-17126.0	2.53	0	1.33	9.24	15.96	9.75	0	0	0	0	0	0	5	0	3	21	36	23	0	0	0	0	0	0	--	--	--	--	--	--	--
Cluster-17140.0	0	0	0.2	3.18	0.07	1.38	0	0	0	0	0	0	0	0	6	85	2	42	0	0	0	0	0	0	--	putative transcriptional regulatory protein [Quercus suber]	--	--	--	--	Fungal specific transcription factor domain
Cluster-17171.0	2.05	0.33	0.07	0	0.14	2.29	0	0	0	0	0	0	27	5	1	0	2	33	0	0	0	0	0	0	K20061 arrestin-related trafficking adapter 3/6 | (RefSeq) putative arrestin-related trafficking adapter C2D10.04 (A)	putative arrestin-related trafficking adapter c2d10.04 [Quercus suber]	--	--	--	--	--
Cluster-17182.0	1.42	0	0.16	1.93	5.47	5.88	0	0	0	0	0	0	8	0	1	11	34	37	0	0	0	0	0	0	K09569 FK506-binding protein 2 [EC:5.2.1.8] | (RefSeq) FKB15-4; peptidyl-prolyl cis-trans isomerase, FKBP-type (A)	peptidyl-prolyl cis-trans isomerase, FKBP-type [Chlamydomonas reinhardtii]	FK151_ARATH RecName: Full=Peptidyl-prolyl cis-trans isomerase FKBP15-1; Short=PPIase FKBP15-1; EC=5.2.1.8; AltName: Full=15 kDa FK506-binding protein; Short=15 kDa FKBP; AltName: Full=FK506-binding protein 15-1; Short=AtFKBP15-1; AltName: Full=FK506-binding protein 2-1; AltName: Full=Immunophilin FKBP15-1; AltName: Full=Rotamase; Flags: Precursor;	A8J740_CHLRE RecName: Full=Peptidylprolyl isomerase {ECO:0000256|PROSITE-ProRule:PRU00277}; EC=5.2.1.8 {ECO:0000256|PROSITE-ProRule:PRU00277};	FKBP-type peptidyl-prolyl cis-trans isomerase	GO:0005783,endoplasmic reticulum; GO:0005788,endoplasmic reticulum lumen; GO:0005528,FK506 binding; GO:0003755,peptidyl-prolyl cis-trans isomerase activity; GO:0061077,chaperone-mediated protein folding	FKBP-type peptidyl-prolyl cis-trans isomerase
Cluster-17272.1	0	0	0.64	0.19	3.79	0	0	0	0	0	0	0	0	0	19	5	116	0	0	0	0	0	0	0	K00234 succinate dehydrogenase (ubiquinone) flavoprotein subunit [EC:1.3.5.1] | (RefSeq) Succinate dehydrogenase [ubiquinone] flavoprotein subunit 1, mitochondrial (A)	Succinate dehydrogenase [ubiquinone]	SDHA1_ARATH RecName: Full=Succinate dehydrogenase [ubiquinone] flavoprotein subunit 1, mitochondrial; EC=1.3.5.1 {ECO:0000250|UniProtKB:P31040}; AltName: Full=Flavoprotein subunit 1 of complex II; Short=FP; Flags: Precursor;	A0A087SEC8_AUXPR RecName: Full=Succinate dehydrogenase [ubiquinone] flavoprotein subunit, mitochondrial {ECO:0000256|RuleBase:RU362051}; EC=1.3.5.1 {ECO:0000256|RuleBase:RU362051};	Succinate dehydrogenase, flavoprotein subunit	GO:0005618,cell wall; GO:0005749,mitochondrial respiratory chain complex II, succinate dehydrogenase complex (ubiquinone); GO:0005739,mitochondrion; GO:0045273,respiratory chain complex II; GO:0005524,ATP binding; GO:0050897,cobalt ion binding; GO:0009055,electron transfer activity; GO:0050660,flavin adenine dinucleotide binding; GO:0008177,succinate dehydrogenase (ubiquinone) activity; GO:000010…	FAD binding domain
Cluster-17275.1	0.18	0	0	2.98	0.32	3.02	0	0	0	0	0	0	1	0	0	17	2	19	0	0	0	0	0	0	--	purine-cytosine permease fcyb [Quercus suber]	--	G4ZVF3_PHYSP SubName: Full=Uncharacterized protein {ECO:0000313|EMBL:EGZ11471.1};	--	GO:0016021,integral component of membrane; GO:0022857,transmembrane transporter activity	--
Cluster-17323.0	0.22	0	0	0.23	1.3	1.44	0	0	0	0	0	0	3	0	0	3	19	21	0	0	0	0	0	0	--	--	--	--	--	--	Vps51/Vps67
Cluster-1733.0	0.77	0.15	0.16	0	0.67	3.56	0	0	0	0	0	0	18	4	4	0	17	90	0	0	0	0	0	0	K03217 YidC/Oxa1 family membrane protein insertase | (RefSeq) mitochondrial inner membrane protein OXA1L-like (A)	mitochondrial inner membrane protein oxa1l [Quercus suber]	OXA1L_ARATH RecName: Full=Mitochondrial inner membrane protein OXA1-like; Flags: Precursor;	A0A059LMP7_9CHLO SubName: Full=Inner membrane protein {ECO:0000313|EMBL:KDD75294.1};	Inner membrane protein translocase involved in respiratory chain assembly	GO:0016021,integral component of membrane; GO:0016020,membrane; GO:0005743,mitochondrial inner membrane; GO:0051205,protein insertion into membrane	60Kd inner membrane protein
Cluster-17343.0	0	0	0	17.05	0.18	3.22	0	0	0	0	0	0	0	0	0	87	1	18	0	0	0	0	0	0	--	--	--	--	--	--	--
Cluster-17345.0	168.29	0	0	106.14	46.95	1.97	0	0	0	0	0	0	61	0	0	61	21	1	0	0	0	0	0	0	--	--	--	--	--	--	--
Cluster-1738.0	0.42	0.11	0	0.44	0.96	2.13	0	0	0	0	0	0	13	4	0	13	32	71	0	0	0	0	0	0	K20167 TBC1 domain family member 14 | (RefSeq) RabGAP/TBC domain-containing protein (A)	tbc domain-containing protein c23d3.03c [Quercus suber]	--	D0NWX5_PHYIT SubName: Full=Regulator of chromosome condensation (RCC1)-like protein {ECO:0000313|EMBL:EEY67562.1};	Uncharacterized conserved protein, contains TBC domain	GO:0035091,phosphatidylinositol binding	Rab-GTPase-TBC domain
Cluster-17390.0	0	0	0.24	4.28	0.38	2.82	0	0	0	0	0	0	0	0	3	50	5	37	0	0	0	0	0	0	--	hypothetical protein CFP56_72990 [Quercus suber]	--	--	--	--	--
Cluster-17479.0	0.08	0	0.61	1.08	2.68	3.63	0	0	0	0	0	0	1	0	8	13	36	49	0	0	0	0	0	0	K03676 glutaredoxin 3 | (RefSeq) glutaredoxin-C2 (A)	monothiol glutaredoxin-7 [Quercus suber]	GLRX_VERFO RecName: Full=Glutaredoxin;	A0A2G5CD63_AQUCA SubName: Full=Uncharacterized protein {ECO:0000313|EMBL:PIA29221.1};	Glutaredoxin and related proteins	GO:0005737,cytoplasm; GO:0009055,electron transfer activity; GO:0015035,protein disulfide oxidoreductase activity; GO:0045454,cell redox homeostasis	Glutaredoxin
Cluster-17519.0	0.09	0	0.32	3.19	0.27	2.92	0	0	0	0	0	0	5	0	18	163	16	170	0	0	0	0	0	0	--	bud site selection protein 6 [Quercus suber]	--	--	--	--	Actin interacting protein 3
Cluster-17528.0	0.18	0	0.23	2.35	0.28	3.09	0	0	0	0	0	0	3	0	4	37	5	55	0	0	0	0	0	0	--	--	--	--	--	--	--
Cluster-17639.0	0.08	0	0.15	4.28	0	1.72	0	0	0	0	0	0	1	0	2	51	0	23	0	0	0	0	0	0	K14788 ribosome biogenesis protein ENP2 | (RefSeq) ribosome biogenesis protein ENP2-like (A)	ribosome biogenesis protein enp2 [Quercus suber]	PR19B_ARATH RecName: Full=Pre-mRNA-processing factor 19 homolog 2 {ECO:0000305}; EC=2.3.2.27 {ECO:0000269|PubMed:18393940}; AltName: Full=MOS4-associated complex protein 3B; Short=MAC protein 3B; AltName: Full=Plant U-box protein 60; AltName: Full=RING-type E3 ubiquitin transferase PRP19 2 {ECO:0000305}; AltName: Full=U-box domain-containing protein 60;	A0A0C3UAU5_GUITH SubName: Full=Uncharacterized protein {ECO:0000313|EnsemblProtists:EKX53283};	WD40 repeat protein	GO:0005618,cell wall; GO:0009507,chloroplast; GO:0080008,Cul4-RING E3 ubiquitin ligase complex; GO:0005634,nucleus; GO:0000974,Prp19 complex; GO:0071006,U2-type catalytic step 1 spliceosome; GO:0061630,ubiquitin protein ligase activity; GO:0004842,ubiquitin-protein transferase activity; GO:0042742,defense response to bacterium; GO:0006281,DNA repair; GO:0000349,generation of catalytic spliceosome…	WD domain, G-beta repeat
Cluster-17647.0	0.05	0	0.34	3.05	0.09	1.98	0	0	0	0	0	0	1	0	7	57	2	42	0	0	0	0	0	0	K15278 solute carrier family 35 (UDP-xylose/UDP-N-acetylglucosamine transporter), member B4 | (RefSeq) UDP-N-acetylglucosamine transporter yea4-like (A)	udp-n-acetylglucosamine transporter yea4 [Quercus suber]	--	A0A1Q9EN34_SYMMI SubName: Full=UDP-xylose and UDP-N-acetylglucosamine transporter {ECO:0000313|EMBL:OLQ08856.1};	UDP-N-acetylglucosamine transporter	GO:0016021,integral component of membrane; GO:0055085,transmembrane transport	UAA transporter family
Cluster-17648.0	0.44	0	0.12	2.07	0.11	2.34	0	0	0	0	0	0	7	0	2	32	2	41	0	0	0	0	0	0	--	hypothetical protein CFP56_30907 [Quercus suber]	--	--	--	--	--
Cluster-17668.0	0.39	0	0.31	0.74	1.56	1.38	0	0	0	0	0	0	6	0	5	11	26	23	0	0	0	0	0	0	--	meiotically up-regulated gene 89 protein [Quercus suber]	ALIS3_ARATH RecName: Full=ALA-interacting subunit 3; Short=AtALIS3;	A0A1D1XTN3_9ARAE SubName: Full=Meiotically up-regulated gene 89 protein {ECO:0000313|EMBL:JAT45749.1};	Cell cycle control protein	GO:0005789,endoplasmic reticulum membrane; GO:0000139,Golgi membrane; GO:0016021,integral component of membrane; GO:0031902,late endosome membrane	LEM3 (ligand-effect modulator 3) family / CDC50 family
Cluster-1768.0	0.55	0	0.68	1.27	3.34	3.62	0	0	0	0	0	0	3	0	4	7	20	22	0	0	0	0	0	0	K03017 DNA-directed RNA polymerase II subunit RPB9 | (RefSeq) DNA-directed RNA polymerases II, IV and V subunit 9A-like (A)	PREDICTED: DNA-directed RNA polymerases II, IV and V subunit 9A-like [Juglans regia]	RPB9A_ARATH RecName: Full=DNA-directed RNA polymerases II, IV and V subunit 9A;	A0A1D1XNH4_9ARAE SubName: Full=DNA-directed RNA polymerase II subunit RPB9 {ECO:0000313|EMBL:JAT43890.1};	RNA polymerase II subunit 9	GO:0005665,RNA polymerase II, core complex; GO:0000419,RNA polymerase V complex; GO:0005730,nucleolus; GO:0003899,DNA-directed 5'-3' RNA polymerase activity; GO:0003676,nucleic acid binding; GO:0008270,zinc ion binding; GO:0001193,maintenance of transcriptional fidelity during DNA-templated transcription elongation from RNA polymerase II promoter; GO:0006379,mRNA cleavage; GO:0006367,transcriptio…	Transcription factor S-II (TFIIS)
Cluster-17684.0	0	0	0.5	17.71	2.15	0.19	0	0	0	0	0	0	0	0	5	163.18	22	2	0	0	0	0	0	0	K11990 desert hedgehog | (RefSeq) hypothetical protein (A)	hypothetical protein GPECTOR_73g640 [Gonium pectorale]	--	A0A1X6PD14_PORUM SubName: Full=Uncharacterized protein {ECO:0000313|EMBL:OSX78543.1};	Sonic hedgehog and related proteins	GO:0008233,peptidase activity	Hint module
Cluster-17703.0	0.65	0.43	0.15	0.08	0.22	0	1.68	2.99	2.14	2.78	2.26	3.69	8	6	2	1	3	0	23	39	28	34	27	50	K05909 laccase [EC:1.10.3.2] | (RefSeq) laccase-14-like (A)	uncharacterized protein LOC109835938 [Asparagus officinalis]	HIP33_ARATH RecName: Full=Heavy metal-associated isoprenylated plant protein 33 {ECO:0000303|PubMed:21072340, ECO:0000303|PubMed:23368984}; Short=AtHIP33 {ECO:0000303|PubMed:21072340, ECO:0000303|PubMed:23368984}; Flags: Precursor;	A0A2H3Z931_PHODC SubName: Full=uncharacterized protein LOC103721495 {ECO:0000313|RefSeq:XP_008809958.1};	Copper chaperone	GO:0005737,cytoplasm; GO:0009506,plasmodesma; GO:0046914,transition metal ion binding; GO:0046916,cellular transition metal ion homeostasis; GO:0030001,metal ion transport	Heavy-metal-associated domain
Cluster-17752.0	0.22	0	0.21	0.3	1.26	2.19	0	0	0	0	0	0	3	0	3	4	19	33	0	0	0	0	0	0	K13082 bifunctional dihydroflavonol 4-reductase/flavanone 4-reductase [EC:1.1.1.219 1.1.1.234] | (RefSeq) dihydroflavonol 4-reductase-like (A)	ketoreductase azae [Quercus suber]	TKPR1_ARATH RecName: Full=Tetraketide alpha-pyrone reductase 1; EC=1.1.1.-; AltName: Full=Protein DIHYDROFLAVONOL 4-REDUCTASE-LIKE 1;	Q506M2_EUCUL SubName: Full=Cinnamyl alcohol dehydrogenase {ECO:0000313|EMBL:AAY26021.2};	Flavonol reductase/cinnamoyl-CoA reductase	GO:0005783,endoplasmic reticulum; GO:0005634,nucleus; GO:0050662,coenzyme binding; GO:0016491,oxidoreductase activity; GO:0009555,pollen development; GO:0010584,pollen exine formation; GO:0048316,seed development; GO:0080110,sporopollenin biosynthetic process	NAD dependent epimerase/dehydratase family
Cluster-17814.0	0.83	0.04	0.39	0	0.08	2.94	0	0	0	0	0	0	20	1	10	0	2	77	0	0	0	0	0	0	K13344 peroxin-13 | (RefSeq) LOW QUALITY PROTEIN: peroxisomal membrane protein PEX13-like (A)	peroxisomal membrane protein pas20 [Quercus suber]	--	--	Peroxisomal biogenesis protein peroxin	--	Peroxin 13, N-terminal region
Cluster-17822.0	0	0	0.36	1.27	3.33	1.92	0	0	0	0	0	0	0	0	4	13	38	22	0	0	0	0	0	0	--	uncharacterized protein CFP56_43825 [Quercus suber]	--	--	Predicted membrane protein	--	Protein of unknown function (DUF1279)
Cluster-1783.1	0.31	0	0.92	1.7	5.3	1.94	0	0	0	0	0	0	7	0	22	37	131	48	0	0	0	0	0	0	K14688 solute carrier family 30 (zinc transporter), member 1 | (RefSeq) zinc homeostasis factor 1-like (A)	zinc homeostasis factor 1 [Quercus suber]	MTP8_ORYSJ RecName: Full=Metal tolerance protein 8; Short=OsMTP8;	A0A1X6P4E0_PORUM SubName: Full=Uncharacterized protein {ECO:0000313|EMBL:OSX75759.1};	Zn2+ transporter ZNT1 and related Cd2+/Zn2+ transporters (cation diffusion facilitator superfamily)	GO:0005794,Golgi apparatus; GO:0016021,integral component of membrane; GO:0016020,membrane; GO:0005774,vacuolar membrane; GO:0005385,zinc ion transmembrane transporter activity; GO:0061088,regulation of sequestering of zinc ion; GO:0010043,response to zinc ion	Cation efflux family
Cluster-17830.0	3.13	0	0	1.21	0.57	0.42	0	0	0	0	0	0	117	0	0	43	23	17	0	0	0	0	0	0	K05546 mannosyl-oligosaccharide alpha-1,3-glucosidase [EC:3.2.1.207] | (RefSeq) probable glucan 1,3-alpha-glucosidase (A)	Glucosidase II catalytic (alpha) subunit and related enzymes [Klebsormidium nitens]	PSL5_ARATH RecName: Full=Probable glucan 1,3-alpha-glucosidase; EC=3.2.1.84; AltName: Full=Glucosidase II subunit alpha; AltName: Full=Protein PRIORITY IN SWEET LIFE 5; AltName: Full=Protein RADIAL SWELLING 3; Flags: Precursor;	A0A1Y1HVQ8_KLENI SubName: Full=Glucosidase II catalytic (Alpha) subunit and related enzymes {ECO:0000313|EMBL:GAQ82710.1};	Glucosidase II catalytic (alpha) subunit and related enzymes, glycosyl hydrolase family 31	GO:0009507,chloroplast; GO:0005783,endoplasmic reticulum; GO:0030246,carbohydrate binding; GO:0033919,glucan 1,3-alpha-glucosidase activity; GO:0015926,glucosidase activity; GO:0030244,cellulose biosynthetic process; GO:0042742,defense response to bacterium; GO:0046686,response to cadmium ion; GO:0009826,unidimensional cell growth	Glycosyl hydrolases family 31
Cluster-17842.0	1.44	0	0	0.14	0.06	7.06	0	0	0	0	0	0	43	0	0	4	2	228	0	0	0	0	0	0	K01652 acetolactate synthase I/II/III large subunit [EC:2.2.1.6] | (RefSeq) acetolactate synthase catalytic subunit, mitochondrial-like (A)	acetolactate synthase catalytic subunit, mitochondrial [Quercus suber]	ILVB3_BRANA RecName: Full=Acetolactate synthase 3, chloroplastic; EC=2.2.1.6; AltName: Full=ALS III; AltName: Full=Acetohydroxy-acid synthase III; AltName: Full=Acetolactate synthase III; Flags: Precursor;	W2I0M4_PHYPR RecName: Full=Acetolactate synthase {ECO:0000256|RuleBase:RU003591}; EC=2.2.1.6 {ECO:0000256|RuleBase:RU003591};	Thiamine pyrophosphate-requiring enzyme	GO:0009507,chloroplast; GO:0003984,acetolactate synthase activity; GO:0050660,flavin adenine dinucleotide binding; GO:0000287,magnesium ion binding; GO:0030976,thiamine pyrophosphate binding; GO:0009097,isoleucine biosynthetic process; GO:0009635,response to herbicide; GO:0009099,valine biosynthetic process	Thiamine pyrophosphate enzyme, N-terminal TPP binding domain
Cluster-17859.0	3.05	0	0	1.04	0.36	0.1	0	0	0	0	0	0	55	0	0	18	7	2	0	0	0	0	0	0	--	DOMON domain containing protein [Klebsormidium nitens]	B561A_ARATH RecName: Full=Cytochrome b561, DM13 and DOMON domain-containing protein At5g54830; AltName: Full=Protein b561A.tha1; Flags: Precursor;	R7QS52_CHOCR SubName: Full=Uncharacterized protein {ECO:0000313|EMBL:CDF40548.1}; Flags: Fragment;	Protein predicted to be involved in spindle matrix formation, contains DM13, DoH, and DOMON domains	GO:0005768,endosome; GO:0005794,Golgi apparatus; GO:0016021,integral component of membrane; GO:0005802,trans-Golgi network; GO:0046872,metal ion binding; GO:0055114,oxidation-reduction process	Electron transfer DM13
Cluster-17884.0	0.34	0	0.81	0.62	3.07	2.2	0	0	0	0	0	0	4	0	10	7	39	28	0	0	0	0	0	0	--	--	--	--	--	--	Uncharacterised protein family (UPF0121)
Cluster-17930.0	0	0.63	8.59	13.1	0	11.4	0	0	0	0	0	0	0	3	40	58	0	55	0	0	0	0	0	0	--	--	--	--	--	--	--
Cluster-17947.0	0.09	0	0.94	2.43	3.17	3.41	0	0	0	0	0	0	1	0	11	26	38	41	0	0	0	0	0	0	K15104 solute carrier family 25 (mitochondrial oxoglutarate transporter), member 11 | (RefSeq) mitochondrial carrier, oxoglutarate:malate antiporter (A)	mitochondrial uncoupling protein 5-like [Durio zibethinus]	PUMP5_ARATH RecName: Full=Mitochondrial uncoupling protein 5; Short=AtPUMP5; AltName: Full=Mitochondrial dicarboxylate carrier 1;	A0A024UXX8_9STRA SubName: Full=Uncharacterized protein {ECO:0000313|EMBL:ETW10563.1};	Mitochondrial oxoglutarate/malate carrier proteins	GO:0016021,integral component of membrane; GO:0005743,mitochondrial inner membrane; GO:0015297,antiporter activity; GO:0005310,dicarboxylic acid transmembrane transporter activity; GO:0015140,malate transmembrane transporter activity; GO:0015131,oxaloacetate transmembrane transporter activity; GO:0017077,oxidative phosphorylation uncoupler activity; GO:0015141,succinate transmembrane transporter …	Mitochondrial carrier protein
Cluster-17949.0	0.58	0	0.85	2.27	4.09	4.02	0	0	0	0	0	0	9	0	14	34	69	68	0	0	0	0	0	0	K12492 ADP-ribosylation factor GTPase-activating protein 1 | (RefSeq) ADP-ribosylation factor GTPase-activating protein GCS1-like (A)	ADP-ribosylation factor GTPase-activating protein AGD7 [Asparagus officinalis]	AGD7_ARATH RecName: Full=ADP-ribosylation factor GTPase-activating protein AGD7; Short=ARF GAP AGD7; AltName: Full=Protein ARF-GAP DOMAIN 7; Short=AtAGD7; AltName: Full=Protein PDE1 SUPPRESSOR 1;	A0A1S3TQV8_VIGRR SubName: Full=probable ADP-ribosylation factor GTPase-activating protein AGD6 {ECO:0000313|RefSeq:XP_014496155.1, ECO:0000313|RefSeq:XP_014496156.1};	ADP-ribosylation factor GTPase activator	GO:0005829,cytosol; GO:0005794,Golgi apparatus; GO:0005634,nucleus; GO:0005096,GTPase activator activity; GO:0046872,metal ion binding; GO:0016192,vesicle-mediated transport	Putative GTPase activating protein for Arf
Cluster-18011.0	0	0	2.05	1.65	0	1.64	0	0	0	0	0	0	0	0	34	25	0	28	0	0	0	0	0	0	--	uncharacterized protein CFP56_10320 [Quercus suber]	--	W5AVG5_WHEAT SubName: Full=Uncharacterized protein {ECO:0000313|EnsemblPlants:TRIAE_CS42_2AL_TGACv1_095054_AA0306460.1};	Uncharacterized conserved protein	--	Transport and Golgi organisation 2
Cluster-18064.0	0.56	0	0.58	1.04	3.47	2.91	0	0	0	0	0	0	10	0	11	18	68	57	0	0	0	0	0	0	--	--	--	--	Mitochondrial ribosomal protein L28	--	Mitochondrial ribosomal protein L28
Cluster-18065.0	0.36	0.38	1.91	0.9	2.39	1.66	0.46	1.3	0.2	0.15	0.07	0.26	5	6	28	12	36	25	7	19	3	2	1	4	K20855 beta-1,3-galactosyltransferase 1/2/3/4/5/7/8 [EC:2.4.1.-] | (RefSeq) probable beta-1,3-galactosyltransferase 2 (A)	uncharacterized protein LOC110603064 [Manihot esculenta]	--	A0A2C9U7P8_MANES SubName: Full=Uncharacterized protein {ECO:0000313|EMBL:OAY25922.1};	--	--	Senescence regulator
Cluster-18080.1	0	0	0.05	3.79	0.05	1.99	0	0	0	0	0	0	0	0	1	64	1	38	0	0	0	0	0	0	K16261 yeast amino acid transporter | (RefSeq) general amino-acid permease GAP2-like (A)	general amino-acid permease gap1 [Quercus suber]	--	A0A0D6R0W7_ARACU SubName: Full=Uncharacterized protein {ECO:0000313|EMBL:JAG95550.1};	Amino acid transporters	GO:0016021,integral component of membrane; GO:0015171,amino acid transmembrane transporter activity	Amino acid permease
Cluster-18130.0	11.76	0	0	0.9	1.22	0.82	0	0	0	0	0	0	302	0	0	22	34	23	0	0	0	0	0	0	K07297 adiponectin receptor | (RefSeq) ADIPOR-like receptor SPBC12C2.09c (A)	adipor-like receptor spbc12c2.09c [Quercus suber]	HPP5_ARATH RecName: Full=Heptahelical transmembrane protein 5; AltName: Full=PAQR family protein HHP5;	A0A176VDW4_MARPO SubName: Full=Uncharacterized protein {ECO:0000313|EMBL:OAE18501.1};	Predicted membrane proteins, contain hemolysin III domain	GO:0016021,integral component of membrane; GO:0004872,NA; GO:0009725,response to hormone; GO:0009744,response to sucrose	Haemolysin-III related
Cluster-18138.0	0.19	0	0	0	0.84	4.58	0	0	0	0	0	0	4	0	0	0	19	103	0	0	0	0	0	0	--	CENP-B homolog protein 2-like [Olea europaea var. sylvestris]	--	--	DNA-binding centromere protein B (CENP-B)	--	Fission yeast centromere protein N-terminal domain
Cluster-18154.0	0	0	0.15	3.44	0.52	1.49	0	0	0	0	0	0	0	0	2	41	7	20	0	0	0	0	0	0	--	--	--	--	--	--	--
Cluster-18169.0	0.42	0	0.59	1.48	2.19	2.55	0	0	0	0	0	0	4	0	6	14	23	27	0	0	0	0	0	0	K18159 NADH dehydrogenase [ubiquinone] 1 alpha subcomplex assembly factor 1 | (RefSeq) complex I intermediate-associated protein 30, mitochondrial-like (A)	complex i intermediate-associated protein 30, mitochondrial [Quercus suber]	--	A0A1V9YVR5_9STRA RecName: Full=Queuine tRNA-ribosyltransferase catalytic subunit 1 {ECO:0000256|HAMAP-Rule:MF_03218}; AltName: Full=Guanine insertion enzyme {ECO:0000256|HAMAP-Rule:MF_03218}; AltName: Full=tRNA-guanine transglycosylase {ECO:0000256|HAMAP-Rule:MF_03218};	Uncharacterized conserved protein	GO:0005737,cytoplasm; GO:0046872,metal ion binding; GO:0008479,queuine tRNA-ribosyltransferase activity; GO:0101030,tRNA-guanine transglycosylation	Complex I intermediate-associated protein 30 (CIA30)
Cluster-18229.0	0	0	0.05	3.69	0	1.84	0	0.05	0	0.06	0	0	0	0	1	62	0	35	0	1	0	1	0	0	--	l-arabinose-responsive transcription regulator ara1 [Quercus suber]	--	--	--	--	Fungal specific transcription factor domain
Cluster-1826.0	0	0	0.38	2.45	0.09	2.28	0	0	0	0	0	0	0	0	4	24	1	25	0	0	0	0	0	0	K10575 ubiquitin-conjugating enzyme E2 G1 [EC:2.3.2.23] | (RefSeq) ubiquitin-conjugating enzyme E2 15-like (A)	predicted protein [Micromonas commoda]	UBC14_ARATH RecName: Full=Ubiquitin-conjugating enzyme E2 14; EC=2.3.2.23; AltName: Full=E2 ubiquitin-conjugating enzyme 14; AltName: Full=TAYO29; AltName: Full=UbcAt3; AltName: Full=Ubiquitin carrier protein 14; AltName: Full=Ubiquitin-protein ligase 14;	C1EDQ0_MICCC SubName: Full=Uncharacterized protein {ECO:0000313|EMBL:ACO66405.1};	Ubiquitin-protein ligase	GO:0005737,cytoplasm; GO:0005524,ATP binding; GO:0061630,ubiquitin protein ligase activity; GO:0031625,ubiquitin protein ligase binding; GO:0000209,protein polyubiquitination	Ubiquitin-conjugating enzyme
Cluster-18296.0	3.58	0	0	0.67	0.28	0.31	0	0	0	0	0	0	95	0	0	17	8	9	0	0	0	0	0	0	--	--	--	--	--	--	--
Cluster-1832.0	0.28	0	0.39	5.31	0.63	3.89	0	0	0	0.05	0.24	0	6	0	9	111	15	92	0	0	0	1	5	0	K00851 gluconokinase [EC:2.7.1.12] | (RefSeq) probable gluconokinase (A)	putative gluconokinase [Quercus suber]	GNTK_ARATH RecName: Full=Gluconokinase {ECO:0000303|PubMed:12447540}; EC=2.7.1.12 {ECO:0000250|UniProtKB:Q5FQ97}; AltName: Full=Gluconate kinase {ECO:0000303|PubMed:12447540};	T1NBX8_TRIUA RecName: Full=Gluconokinase {ECO:0000256|RuleBase:RU363066}; EC=2.7.1.12 {ECO:0000256|RuleBase:RU363066};	Gluconate kinase	GO:0005524,ATP binding; GO:0046316,gluconokinase activity; GO:0016787,hydrolase activity; GO:0046177,D-gluconate catabolic process	Shikimate kinase
Cluster-18351.0	0	0	0	3.64	0.25	7.15	0	0	0	0	0	0	0	0	0	52	4	115	0	0	0	0	0	0	--	--	--	--	--	--	NAD dependent epimerase/dehydratase family
Cluster-18354.0	0.22	0	0.05	1.19	1.15	0.5	0	0	0	0	0	0	4	0	1	21	23	10	0	0	0	0	0	0	--	--	--	--	--	--	PIN domain
Cluster-18355.0	0.05	0	0.23	5.15	0.63	4.77	0	0	0	0	0	0	1	0	5	101	14	106	0	0	0	0	0	0	K02967 small subunit ribosomal protein S2 | (RefSeq) 30S ribosomal protein S2 (plastid) isoform 1 (A)	37s ribosomal protein mrp4, mitochondrial [Quercus suber]	RR2_TUPAK RecName: Full=30S ribosomal protein S2, chloroplastic;	M2VZG4_GALSU SubName: Full=30S ribosomal protein S2 (Plastid) isoform 1 {ECO:0000313|EMBL:EME28726.1};	Mitochondrial/chloroplast ribosomal protein S2	GO:0009507,chloroplast; GO:0015935,small ribosomal subunit; GO:0003735,structural constituent of ribosome; GO:0006412,translation	Ribosomal protein S2
Cluster-18365.0	0	0.12	13.65	2.16	0.49	0	0	0	0	0	0	0	0	1	109	16	4	0	0	0	0	0	0	0	K02993 small subunit ribosomal protein S7e | (RefSeq) RPS7; ribosomal protein S7 (A)	hypothetical protein GPECTOR_94g635 [Gonium pectorale]	RS7_AVIMR RecName: Full=40S ribosomal protein S7;	A0A1D1XMF7_9ARAE RecName: Full=40S ribosomal protein S7 {ECO:0000256|RuleBase:RU364105}; Flags: Fragment;	40S ribosomal protein S7	GO:0005840,ribosome; GO:0003735,structural constituent of ribosome; GO:0006412,translation	Ribosomal protein S7e
Cluster-18411.0	0.15	0	0.05	0.99	1.79	1.75	0	0	0	0	0	0	3	0	1	19	39	38	0	0	0	0	0	0	K15174 RNA polymerase II-associated factor 1 | (RefSeq) uncharacterized protein LOC111990706 (A)	rna polymerase ii-associated protein 1 like [Quercus suber]	--	--	Putative RNA polymerase II regulator	--	Paf1
Cluster-18414.0	0.04	0.04	0.04	2.44	0.04	1.06	0	0	0	0	0	0.23	1	1	1	55	1	27	0	0	0	0	0	6	--	hypothetical protein [Zoysia matrella]	--	A0A0C4MT15_9POAL SubName: Full=Uncharacterized protein {ECO:0000313|EMBL:AIN39823.1};	--	--	Domain of unknown function (DUF4452)
Cluster-1843.0	6.57	0	0	0	0.87	26.59	0	0	0	0	0	0	41	0	0	0	6	185	0	0	0	0	0	0	--	--	--	--	--	--	Protein of unknown function (DUF3237)
Cluster-1846.0	0.65	2.3	5.91	8.7	0.6	1.91	0.88	0	0.31	0	0.13	0.18	10	40	96	129	10	32	15	0	5	0	2	3	K07297 adiponectin receptor | (RefSeq) heptahelical transmembrane protein 4-like (A)	heptahelical transmembrane protein 4-like [Asparagus officinalis]	HHP4_ARATH RecName: Full=Heptahelical transmembrane protein 4; AltName: Full=PAQR family protein HHP4;	A0A2H4A077_PHODC SubName: Full=heptahelical transmembrane protein 4-like {ECO:0000313|RefSeq:XP_017701793.1};	Predicted membrane proteins, contain hemolysin III domain	GO:0016021,integral component of membrane; GO:0004872,NA; GO:0009725,response to hormone; GO:0009744,response to sucrose	Haemolysin-III related
Cluster-18465.0	1.63	0	0	0	0.08	5.92	0	0	0	0	0	0	18	0	0	0	1	72	0	0	0	0	0	0	K17081 prohibitin 2 | (RefSeq) prohibitin-2-like (A)	prohibitin-2 [Quercus suber]	PHB1_ARATH RecName: Full=Prohibitin-1, mitochondrial; Short=Atphb1;	A8I8V6_CHLRE SubName: Full=Prohibitin {ECO:0000313|EMBL:EDP06728.1};	Prohibitin-like protein	GO:0016021,integral component of membrane; GO:0005747,mitochondrial respiratory chain complex I; GO:0005739,mitochondrion; GO:0005774,vacuolar membrane	SPFH domain / Band 7 family
Cluster-18502.1	0.04	0	0.26	4.78	0.8	3.84	0	0	0	0.08	0	0	1	0	7	115	22	105	0	0	0	2	0	0	--	protein ytp1 [Quercus suber]	--	A0A1D1Z9F5_9ARAE SubName: Full=Protein YTP1 {ECO:0000313|EMBL:JAT63535.1}; Flags: Fragment;	--	GO:0016021,integral component of membrane	Protein of unknown function (Ytp1)
Cluster-18519.0	0	0	0.24	2.2	0	2.91	0	0	0	0	0	0	0	0	4.43	37	0	55.31	0	0	0	0	0	0	K07748 sterol-4alpha-carboxylate 3-dehydrogenase (decarboxylating) [EC:1.1.1.170] | (RefSeq) sterol-4-alpha-carboxylate 3-dehydrogenase, decarboxylating-like (A)	sterol-4-alpha-carboxylate 3-dehydrogenase, decarboxylating [Quercus suber]	HSDD1_ARATH RecName: Full=3beta-hydroxysteroid-dehydrogenase/decarboxylase isoform 1; Short=At3BETAHSD/D1; EC=1.1.1.170; AltName: Full=4alpha-carboxysterol-C3-dehydrogenase/C4-decarboxylase isoform 1-1; AltName: Full=Reticulon-like protein B24; Short=AtRTNLB24; AltName: Full=Sterol-4-alpha-carboxylate 3-dehydrogenase 1, decarboxylating;	A9TI84_PHYPA RecName: Full=Reticulon-like protein {ECO:0000256|RuleBase:RU363132};	C-3 sterol dehydrogenase/3-beta-hydroxysteroid dehydrogenase and related dehydrogenases	GO:0005789,endoplasmic reticulum membrane; GO:0016021,integral component of membrane; GO:0016020,membrane; GO:0003854,3-beta-hydroxy-delta5-steroid dehydrogenase activity; GO:0103066,4alpha-carboxy-4beta-methyl-5alpha-cholesta-8-en-3beta-ol:NAD(P)+ 3-oxidoreductase (decarboxylating) activity; GO:0103067,4alpha-carboxy-5alpha-cholesta-8-en-3beta-ol:NAD(P)+ 3-dehydrogenase (decarboxylating) activit…	3-beta hydroxysteroid dehydrogenase/isomerase family
Cluster-18541.1	0.44	0	0	0.17	1.02	2.79	0	0	0	0	0	0	8	0	0	3	20	55	0	0	0	0	0	0	--	protein fmp42 [Quercus suber]	--	R1CWD6_EMIHU SubName: Full=Uncharacterized protein {ECO:0000313|EMBL:EOD27373.1, ECO:0000313|EnsemblProtists:EOD27373};	--	GO:0016021,integral component of membrane; GO:0055085,transmembrane transport	Major Facilitator Superfamily
Cluster-18583.0	0.11	0	0.37	4.58	0.05	3.44	0	0.05	0	0	0	0	2	0	7	79	1	67	0	1	0	0	0	0	--	silencing boundary-establishment protein fub1-like protein [Quercus suber]	--	A0A1D1YET9_9ARAE SubName: Full=Proteasome inhibitor PI31 subunit {ECO:0000313|EMBL:JAT53131.1};	--	GO:0000502,proteasome complex	PI31 proteasome regulator N-terminal
Cluster-18597.0	0.42	0.16	0.29	0.19	1.05	2.66	0	0	0	0	0	0	7	3	5	3	19	48	0	0	0	0	0	0	K12492 ADP-ribosylation factor GTPase-activating protein 1 | (RefSeq) ADP-ribosylation factor GTPase-activating protein GCS1-like (A)	adp-ribosylation factor gtpase-activating protein gcs1 [Quercus suber]	AGD7_ARATH RecName: Full=ADP-ribosylation factor GTPase-activating protein AGD7; Short=ARF GAP AGD7; AltName: Full=Protein ARF-GAP DOMAIN 7; Short=AtAGD7; AltName: Full=Protein PDE1 SUPPRESSOR 1;	A8J1B8_CHLRE SubName: Full=ARF-GAP protein {ECO:0000313|EMBL:EDP01886.1};	ADP-ribosylation factor GTPase activator	GO:0005829,cytosol; GO:0005794,Golgi apparatus; GO:0005634,nucleus; GO:0005096,GTPase activator activity; GO:0046872,metal ion binding; GO:0016192,vesicle-mediated transport	Putative GTPase activating protein for Arf
Cluster-18612.0	0.28	0	0.52	7.86	0.08	3.97	0	0	0	0	0	0	3	0	6	83	1	47	0	0	0	0	0	0	K17437 large subunit ribosomal protein L15 | (RefSeq) uncharacterized protein LOC112000907 (A)	hypothetical protein CFP56_58744 [Quercus suber]	--	--	--	--	Ribonuclease-III-like
Cluster-18633.0	0.56	0.16	1.17	1.86	2.91	1.71	0	0.35	0	0	0	0	9	3	20	29	51	30	0	6	0	0	0	0	K03283 heat shock 70kDa protein 1/2/6/8 | (RefSeq) heat shock 70 kDa protein-like (A)	PREDICTED: F-box protein At5g07610-like [Elaeis guineensis]	FB341_ARATH RecName: Full=F-box protein At5g49610;	A0A2H3ZG47_PHODC SubName: Full=F-box protein At5g07610-like {ECO:0000313|RefSeq:XP_008813342.1};	--	GO:0016567,protein ubiquitination	F-box domain
Cluster-18642.0	0.2	0.04	0.33	5.94	0.27	4.74	0	0	0	0	0.05	0	4	1	7	115	6	104	0	0	0	0	1	0	--	rhomboid protein 2 [Quercus suber]	RBL15_ARATH RecName: Full=Rhomboid-like protein 15 {ECO:0000303|PubMed:17181860}; Short=AtRBL15 {ECO:0000303|PubMed:17181860}; EC=3.4.21.- {ECO:0000305};	A0A1D1Z410_9ARAE SubName: Full=Uncharacterized protein At3g58460 {ECO:0000313|EMBL:JAT61630.1}; Flags: Fragment;	Rhomboid family proteins	GO:0016021,integral component of membrane; GO:0004252,serine-type endopeptidase activity	Rhomboid family
Cluster-18685.0	0	0	0	5.33	0.35	7.87	0	0	0	0	0	0	0	0	0	55	4	91	0	0	0	0	0	0	K06691 26S proteasome regulatory subunit N13 | (RefSeq) proteasomal ubiquitin receptor ADRM1 homolog (A)	proteasomal ubiquitin receptor adrm1-b [Quercus suber]	--	Q5TKG0_ORYSJ SubName: Full=Os05g0594800 protein {ECO:0000313|EMBL:BAS95662.1}; SubName: Full=Putative adhesion regulating molecule family {ECO:0000313|EMBL:AAV59380.1}; SubName: Full=cDNA clone:001-014-C10, full insert sequence {ECO:0000313|EMBL:BAG86665.1}; SubName: Full=cDNA clone:J013129L24, full insert sequence {ECO:0000313|EMBL:BAG90710.1};	Cell membrane glycoprotein	GO:0005737,cytoplasm; GO:0005634,nucleus; GO:0008541,proteasome regulatory particle, lid subcomplex; GO:0061133,endopeptidase activator activity; GO:0070628,proteasome binding; GO:0043130,ubiquitin binding; GO:0006511,ubiquitin-dependent protein catabolic process	Proteasome complex subunit Rpn13 ubiquitin receptor
Cluster-18702.0	0.55	0	0.19	0.92	1.96	3.53	0	0	0	0	0	0	8	0	3	13	31	56	0	0	0	0	0	0	K00967 ethanolamine-phosphate cytidylyltransferase [EC:2.7.7.14] | (RefSeq) ethanolamine-phosphate cytidylyltransferase-like (A)	ethanolamine-phosphate cytidylyltransferase [Quercus suber]	PECT1_ARATH RecName: Full=Ethanolamine-phosphate cytidylyltransferase; EC=2.7.7.14; AltName: Full=CTP:phosphoethanolamine cytidylyltransferase; AltName: Full=Phosphorylethanolamine cytidylyltransferase 1;	A9TP46_PHYPA SubName: Full=Predicted protein {ECO:0000313|EMBL:EDQ54813.1};	Choline phosphate cytidylyltransferase/Predicted CDP-ethanolamine synthase	GO:0031307,integral component of mitochondrial outer membrane; GO:0005739,mitochondrion; GO:0004306,ethanolamine-phosphate cytidylyltransferase activity; GO:0006646,phosphatidylethanolamine biosynthetic process	Cytidylyltransferase-like
Cluster-18722.0	0.12	0	0.26	0.16	2.03	0.94	0	0	0	0	0	0	3	0	7	4	56	26	0	0	0	0	0	0	--	riboflavin transporter mch5 [Quercus suber]	--	--	Monocarboxylate transporter	--	Major Facilitator Superfamily
Cluster-18732.0	1.4	0.89	0.81	0	0.57	0	5.09	0.66	6.35	2.26	2.4	7.1	18	13	11	0	8	0	73	9	87	29	30	101	--	PREDICTED: AT-hook motif nuclear-localized protein 15-like [Phoenix dactylifera]	AHL20_ARATH RecName: Full=AT-hook motif nuclear-localized protein 20 {ECO:0000312|EMBL:FAA00291.1};	A0A2H3ZW31_PHODC RecName: Full=AT-hook motif nuclear-localized protein {ECO:0000256|PIRNR:PIRNR016021};	--	GO:0005634,nucleus; GO:0003680,AT DNA binding; GO:0003700,DNA-binding transcription factor activity; GO:0042742,defense response to bacterium; GO:0045087,innate immune response; GO:1900425,negative regulation of defense response to bacterium; GO:0045824,negative regulation of innate immune response; GO:0006351,transcription, DNA-templated	Plants and Prokaryotes Conserved (PCC) domain
Cluster-18734.0	2.56	0.45	0.4	0.61	4.85	7.56	0	0	0	0	0	0	30	6	5	7	62	97	0	0	0	0	0	0	--	--	--	--	--	--	AT hook motif
Cluster-18735.0	26.84	0	0	13.72	19.63	2.13	0	0	0	0	0	0	146	0	0	76	118	13	0	0	0	0	0	0	--	--	--	A0A1D1XYJ9_9ARAE SubName: Full=Endocuticle structural glycoprotein SgAbd-1 {ECO:0000313|EMBL:JAT47411.1};	--	GO:0042302,structural constituent of cuticle	Insect cuticle protein
Cluster-18770.0	0.15	0	0	3.67	0.18	2.93	0	0	0	0	0	0	3	0	0	72	4	65	0	0	0	0	0	0	--	putative glycosyl hydrolase [Quercus suber]	--	K3WLK7_PYTUL SubName: Full=Uncharacterized protein {ECO:0000313|EnsemblProtists:PYU1_T005849};	--	GO:0016021,integral component of membrane; GO:0004553,hydrolase activity, hydrolyzing O-glycosyl compounds; GO:0005975,carbohydrate metabolic process	Glycoside hydrolase family 5 C-terminal domain
Cluster-18772.0	0.08	0	0.16	1.38	0.08	1.56	0	0	0	0	0.04	0	2	0	4	32	2	41	0	0	0	0	1	0	K11367 chromodomain-helicase-DNA-binding protein 1 [EC:3.6.4.12] | (RefSeq) chromodomain helicase hrp3-like (A)	chromodomain helicase hrp3 [Quercus suber]	CHR5_ARATH RecName: Full=Protein CHROMATIN REMODELING 5 {ECO:0000303|PubMed:16547115}; Short=AtCHR5; EC=3.6.4.-;	W9RI56_9ROSA SubName: Full=Chromodomain-helicase-DNA-binding protein 1 {ECO:0000313|EMBL:EXB55506.1};	Chromodomain-helicase DNA-binding protein	GO:0005634,nucleus; GO:0009506,plasmodesma; GO:0005524,ATP binding; GO:0003677,DNA binding; GO:0004386,helicase activity; GO:0016569,covalent chromatin modification	Chromo (CHRromatin Organisation MOdifier) domain
Cluster-1878.0	1.02	0.41	0.31	0.1	0.26	2.09	0	0	0	0	0	0	22	10	7	2	6	49	0	0	0	0	0	0	K00480 salicylate hydroxylase [EC:1.14.13.1] | (RefSeq) uncharacterized protein LOC103939772 (A)	fad-dependent monooxygenase ops4 [Quercus suber]	MO2_ARATH RecName: Full=Monooxygenase 2 {ECO:0000303|PubMed:10216258}; Short=AtMO2 {ECO:0000303|PubMed:10216258}; EC=1.14.13.-;	A0A2H5Q4R0_CITUN SubName: Full=Uncharacterized protein {ECO:0000313|EMBL:GAY59594.1};	Kynurenine 3-monooxygenase and related flavoprotein monooxygenases	GO:0071949,FAD binding; GO:0004497,monooxygenase activity; GO:0002239,response to oomycetes; GO:0044550,secondary metabolite biosynthetic process	FAD binding domain
Cluster-1883.0	2.56	1.05	0.72	0.56	13.58	10.53	0	0	0	0	0	0	47	22	14	10	272	211	0	0	0	0	0	0	K00273 D-amino-acid oxidase [EC:1.4.3.3] | (RefSeq) D-amino-acid oxidase-like (A)	unknown [Zea mays]	--	B4FQI7_MAIZE SubName: Full=Uncharacterized protein {ECO:0000313|EMBL:ACF84380.1};	D-aspartate oxidase	GO:0003884,D-amino-acid oxidase activity; GO:0071949,FAD binding; GO:0046416,D-amino acid metabolic process	FAD dependent oxidoreductase
Cluster-18833.0	0.98	0.11	0.11	0.17	0.93	2.4	0.01	0	0	0	0	0	62	8	7	10	64	164	1	0	0	0	0	0	K14676 lysophospholipid hydrolase [EC:3.1.1.5] | (RefSeq) lysophospholipase NTE1-like (A)	lysophospholipase nte1 [Quercus suber]	--	F0W1U8_9STRA SubName: Full=Patatin like protein putative {ECO:0000313|EMBL:CCA15027.1};	Predicted esterase of the alpha-beta hydrolase superfamily (Neuropathy target esterase), contains cAMP-binding domains	GO:0016021,integral component of membrane; GO:0004622,lysophospholipase activity; GO:0016042,lipid catabolic process; GO:0046470,phosphatidylcholine metabolic process	Cyclic nucleotide-binding domain
Cluster-18846.0	0	0	0.34	1.97	0.22	2.43	0	0	0	0	0	0	0	0	3	16	2	22	0	0	0	0	0	0	--	multidomain esterase [Quercus suber]	--	--	--	--	GDSL-like Lipase/Acylhydrolase family
Cluster-18859.0	0.05	0	0.1	1.75	0.14	1.59	0	0	0	0	0	0	1	0	2	32	3	33	0	0	0	0	0	0	--	hypothetical protein CFP56_04626 [Quercus suber]	--	A9TVF0_PHYPA SubName: Full=Predicted protein {ECO:0000313|EMBL:EDQ52593.1};	--	--	Ecdysteroid kinase
Cluster-18881.0	2.27	0.68	0	1.93	12.93	11.77	0	0	0	0	0	0	9	3	0	8	57	53	0	0	0	0	0	0	K17784 mitochondrial inner membrane organizing system protein 1 | (RefSeq) MICOS complex subunit mic10-like (A)	micos complex subunit mic10 [Quercus suber]	--	--	Uncharacterized conserved protein	--	Domain of unknown function (DUF543)
Cluster-18899.0	0	0.17	5.95	3.16	0.86	0	0	0	0	0	0	0	0	1	34	17	5	0	0	0	0	0	0	0	K02885 large subunit ribosomal protein L19e | (RefSeq) ribosomal protein L19 (A)	hypothetical protein CEUSTIGMA_g3440.t1 [Chlamydomonas eustigma]	RL192_ARATH RecName: Full=60S ribosomal protein L19-2;	A0A250WYS9_9CHLO RecName: Full=Ribosomal protein L19 {ECO:0000256|RuleBase:RU000574};	60s ribosomal protein L19	GO:0022625,cytosolic large ribosomal subunit; GO:0005886,plasma membrane; GO:0003729,mRNA binding; GO:0003735,structural constituent of ribosome; GO:0006412,translation	Ribosomal protein L19e
Cluster-18923.0	0	0.71	9.84	10.7	0	13.16	0	0	0	0	0	0	0	2	28	30	0	39	0	0	0	0	0	0	K11373 elongator complex protein 1 | (RefSeq) LOW QUALITY PROTEIN: elongator complex protein 1-like (A)	nadp-specific glutamate dehydrogenase [Quercus suber]	--	--	--	--	--
Cluster-1893.0	0.06	0	0.17	0.36	1.71	1.18	0	0	0	0	0	0	1	0	3	6	32	22	0	0	0	0	0	0	K09175 regulatory factor X, other | (RefSeq) protein sak1-like (A)	gpi mannosyltransferase 4 [Quercus suber]	--	--	RFX family transcription factor	--	--
Cluster-1895.0	0.09	0	0.25	2.18	0	1.96	0	0	0	0	0	0	2	0	6	48	0	49	0	0	0	0	0	0	K00012 UDPglucose 6-dehydrogenase [EC:1.1.1.22] | (RefSeq) UDP-glucose 6-dehydrogenase 1-like (A)	udp-glucose 6-dehydrogenase 3 [Quercus suber]	UGDH1_ORYSJ RecName: Full=UDP-glucose 6-dehydrogenase 1; Short=UDP-Glc dehydrogenase 1; Short=UDP-GlcDH 1; Short=UDPGDH 1; EC=1.1.1.22; AltName: Full=Os-UGD1;	A0A1S3XEC4_TOBAC RecName: Full=UDP-glucose 6-dehydrogenase {ECO:0000256|PIRNR:PIRNR000124}; EC=1.1.1.22 {ECO:0000256|PIRNR:PIRNR000124};	UDP-glucose/GDP-mannose dehydrogenase	GO:0005829,cytosol; GO:0005634,nucleus; GO:0051287,NAD binding; GO:0003979,UDP-glucose 6-dehydrogenase activity; GO:0006024,glycosaminoglycan biosynthetic process; GO:0006065,UDP-glucuronate biosynthetic process	UDP-glucose/GDP-mannose dehydrogenase family, central domain
Cluster-18977.0	0	0	0.04	1.47	0.04	2.08	0	0	0	0	0	0	0	0	1	33	1	53	0	0	0	0	0	0	K03362 F-box and WD-40 domain protein 1/11 | (RefSeq) uncharacterized protein LOC112014819 (A)	isoform 2 of f-box/wd repeat-containing protein 1a [Quercus suber]	--	--	Beta-TrCP (transducin repeats containing)/Slimb proteins	--	WD domain, G-beta repeat
Cluster-18978.0	5.17	0.94	3.53	1.67	0.41	2.87	0	0	0.14	0	0	0	34	7	25	11	3	21	0	0	1	0	0	0	--	--	--	--	--	--	--
Cluster-18997.0	0	0	0.03	2.85	0	1.36	0	0	0	0	0	0	0	0	1	83	0	45	0	0	0	0	0	0	K14539 large subunit GTPase 1 [EC:3.6.1.-] | (RefSeq) large subunit GTPase 1-like (A)	large subunit gtpase 1 [Quercus suber]	LSG12_ARATH RecName: Full=GTPase LSG1-2 {ECO:0000303|PubMed:25319368}; Short=AtLSG1-2 {ECO:0000303|PubMed:25319368}; AltName: Full=DAR GTPase 7 {ECO:0000303|PubMed:16849600}; AltName: Full=Protein YEAST LSG1 ORTHOLOG 2 {ECO:0000303|PubMed:25319368};	D8U156_VOLCA SubName: Full=Uncharacterized protein {ECO:0000313|EMBL:EFJ46500.1};	Predicted GTP-binding protein MMR1	GO:0005829,cytosol; GO:0005730,nucleolus; GO:0005634,nucleus; GO:0005525,GTP binding; GO:0003924,GTPase activity; GO:0043022,ribosome binding; GO:0048825,cotyledon development; GO:0048366,leaf development; GO:0090070,positive regulation of ribosome biogenesis; GO:2000012,regulation of auxin polar transport; GO:0042254,ribosome biogenesis; GO:0006364,rRNA processing	50S ribosome-binding GTPase
Cluster-19000.0	0.04	0	0.04	2.26	0	1.13	0	0	0	0.04	0.16	0	1	0	1	57	0	32.24	0	0	0	1	4	0	--	hypothetical protein CFP56_14629 [Quercus suber]	--	--	--	--	Protein of unknown function (DUF2722)
Cluster-19007.0	0	0.04	0.21	7.99	0	1.04	0	0	0	0.13	0.04	0	0	1	5	177	0	26	0	0	0	3	1	0	K08141 MFS transporter, SP family, general alpha glucoside:H+ symporter | (RefSeq) alpha-glucosides permease MPH3-like (A)	alpha-glucosides permease mph3 [Quercus suber]	PLT4_ARATH RecName: Full=Probable polyol transporter 4;	A0A0D6QRE2_ARACU SubName: Full=Uncharacterized protein {ECO:0000313|EMBL:JAG93612.1};	Predicted transporter (major facilitator superfamily)	GO:0016021,integral component of membrane; GO:0005355,glucose transmembrane transporter activity; GO:0005351,carbohydrate:proton symporter activity; GO:0046323,glucose import; GO:0035428,NA	Sugar (and other) transporter
Cluster-19022.0	0.09	0	0	2.62	0.08	3.12	0	0	0	0	0	0	2	0	0	57	2	77	0	0	0	0	0	0	K00485 dimethylaniline monooxygenase (N-oxide forming) [EC:1.14.13.8] | (RefSeq) probable flavin-containing monooxygenase 1 (A)	baeyer-villiger monooxygenase [Quercus suber]	FMO2_ARATH RecName: Full=Putative flavin-containing monooxygenase 2; EC=1.14.13.-;	R1CZQ0_EMIHU SubName: Full=Uncharacterized protein {ECO:0000313|EMBL:EOD28543.1, ECO:0000313|EnsemblProtists:EOD28543};	Flavin-containing monooxygenase	GO:0050660,flavin adenine dinucleotide binding; GO:0004497,monooxygenase activity; GO:0004499,N,N-dimethylaniline monooxygenase activity; GO:0050661,NADP binding; GO:0055114,oxidation-reduction process	Flavin-binding monooxygenase-like
Cluster-19074.0	0.24	0	0.27	0.4	1.53	1.23	0	0	0	0	0	0	5	0	6	8	35	28	0	0	0	0	0	0	K07198 5'-AMP-activated protein kinase, catalytic alpha subunit [EC:2.7.11.11] | (RefSeq) CBL-interacting serine/threonine-protein kinase 11-like (A)	PREDICTED: CBL-interacting serine/threonine-protein kinase 11-like [Tarenaya hassleriana]	CIPKB_ARATH RecName: Full=CBL-interacting serine/threonine-protein kinase 11; EC=2.7.11.1; AltName: Full=SNF1-related kinase 3.22; AltName: Full=SOS2-like protein kinase PKS5; AltName: Full=SOS3-interacting protein 4;	A0A0P1AA30_9STRA SubName: Full=Camkk camkk-meta protein kinase {ECO:0000313|EMBL:CEG37232.1};	Checkpoint kinase and related serine/threonine protein kinases	GO:0005622,intracellular; GO:0005524,ATP binding; GO:0004672,protein kinase activity; GO:0004674,protein serine/threonine kinase activity; GO:0035556,intracellular signal transduction; GO:0018105,peptidyl-serine phosphorylation; GO:0018107,peptidyl-threonine phosphorylation; GO:0006468,protein phosphorylation; GO:0009268,response to pH	Protein kinase domain
Cluster-19076.0	2.06	0	0.18	0	0.09	2.95	0	0	0	0	0	0	21	0	2	0	1	33	0	0	0	0	0	0	K17428 large subunit ribosomal protein L47 | (RefSeq) 54S ribosomal protein L4, mitochondrial-like (A)	54s ribosomal protein l4, mitochondrial [Quercus suber]	--	G7K3V1_MEDTR SubName: Full=39S ribosomal protein L47 {ECO:0000313|EMBL:AES94571.2};	Mitochondrial/chloroplast ribosomal protein L4/L29	GO:0005761,mitochondrial ribosome; GO:0003735,structural constituent of ribosome; GO:0006412,translation	Mitochondrial 39-S ribosomal protein L47 (MRP-L47)
Cluster-19088.0	2.59	0.54	0	0.37	0.03	6.11	0	0	0	0	0	0	17.14	4	0	2.43	0.23	45.03	0	0	0	0	0	0	K02971 small subunit ribosomal protein S21e | (RefSeq) 40S ribosomal protein S21 (A)	40s ribosomal protein s21 [Quercus suber]	RS21_CYAPA RecName: Full=40S ribosomal protein S21;	A0A1D1YEH7_9ARAE SubName: Full=40S ribosomal protein S21 {ECO:0000313|EMBL:JAT53039.1}; Flags: Fragment;	40S ribosomal protein S21	GO:0005840,ribosome; GO:0003735,structural constituent of ribosome; GO:0006412,translation	Ribosomal protein S21e
Cluster-19117.0	2.17	0	0	0.09	0.08	11.14	0	0	0	0	0	0	52	0	0	2	2	290	0	0	0	0	0	0	K01810 glucose-6-phosphate isomerase [EC:5.3.1.9] | (RefSeq) glucose-6-phosphate isomerase-like (A)	glucose-6-phosphate isomerase [Quercus suber]	G6PI_ARAHG RecName: Full=Glucose-6-phosphate isomerase, cytosolic; Short=GPI; EC=5.3.1.9; AltName: Full=Phosphoglucose isomerase; Short=PGI; AltName: Full=Phosphohexose isomerase; Short=PHI;	A0A1D1Z034_9ARAE RecName: Full=Glucose-6-phosphate isomerase {ECO:0000256|RuleBase:RU000612}; EC=5.3.1.9 {ECO:0000256|RuleBase:RU000612}; Flags: Fragment;	Glucose-6-phosphate isomerase	GO:0005737,cytoplasm; GO:0004347,glucose-6-phosphate isomerase activity; GO:0006094,gluconeogenesis; GO:0006096,glycolytic process	Phosphoglucose isomerase
Cluster-19131.0	10.66	0	0	1.31	1.4	1.65	0	0	0	0	0	0	160	0	0	19	23	27	0	0	0	0	0	0	K10436 microtubule-associated protein, RP/EB family | (RefSeq) microtubule-associated protein RP/EB family member 1C (A)	hypothetical protein TSUD_225260 [Trifolium subterraneum]	EB1B_ARATH RecName: Full=Microtubule-associated protein RP/EB family member 1B; AltName: Full=APC-binding protein EB1B; AltName: Full=End-binding protein 1; Short=AtEB1; AltName: Full=End-binding protein 1B; Short=AtEB1B; AltName: Full=Protein ATEB1 homolog 2; Short=ATEB1H2;	A0A1D1Y926_9ARAE SubName: Full=Microtubule integrity protein mal3 {ECO:0000313|EMBL:JAT51155.1};	Microtubule-binding protein involved in cell cycle control	GO:0010005,cortical microtubule, transverse to long axis; GO:0005874,microtubule; GO:0005815,microtubule organizing center; GO:0005634,nucleus; GO:0009524,phragmoplast; GO:0005819,spindle; GO:0000922,spindle pole; GO:0008017,microtubule binding; GO:0007049,cell cycle; GO:0051301,cell division; GO:0009958,positive gravitropism; GO:0009652,thigmotropism	EB1-like C-terminal motif
Cluster-19138.0	0.38	0	0.82	0.62	1.6	2.34	0	0	0	0	0	0	7	0	16	11	32	47	0	0	0	0	0	0	K13344 peroxin-13 | (RefSeq) LOW QUALITY PROTEIN: peroxisomal membrane protein PEX13-like (A)	peroxisomal membrane protein pas20 [Quercus suber]	--	--	Peroxisomal biogenesis protein peroxin	--	Peroxin 13, N-terminal region
Cluster-19210.0	0.09	0	0.04	3.55	0.12	1.1	0	0	0	0	0	0	2	0	1	80	3	28	0	0	0	0	0	0	--	isoform 2 of capping protein, arp2/3 and myosin-i linker protein 2 [Quercus suber]	--	--	--	--	--
Cluster-19247.0	0.03	0	0.03	4.36	0.08	0.92	0	0	0	0	0	0	1	0	1	137	3	33	0	0	0	0	0	0	--	--	--	--	--	--	Fungal specific transcription factor domain
Cluster-19258.0	0	0	0.1	2.15	0.05	1.45	0	0	0	0	0	0	0	0	2	38	1	29	0	0	0	0	0	0	--	--	--	--	--	--	--
Cluster-19270.0	53.75	0	0	6.42	4.71	0	0	0	0	0	0	0	152.1	0	0	19.81	15.01	0	0	0	0	0	0	0	--	--	--	--	--	--	--
Cluster-19306.0	0.31	0	0	1.87	0.09	1.85	0	0	0	0	0	0	3	0	0	18	1	20	0	0	0	0	0	0	--	--	--	--	--	--	--
Cluster-19307.0	0.91	0	0.85	1.69	5.5	5.78	0	0	0	0	0	0	11	0	11	20	73	77	0	0	0	0	0	0	K02737 20S proteasome subunit beta 5 [EC:3.4.25.1] | (RefSeq) proteasome subunit beta type-5-like (A)	proteasome subunit beta type-5 [Quercus suber]	PSB5A_ARATH RecName: Full=Proteasome subunit beta type-5-A; EC=3.4.25.1; AltName: Full=20S proteasome beta subunit E-1; AltName: Full=Proteasome component E; AltName: Full=Proteasome epsilon-1 chain; Flags: Precursor;	A0A1D1XR35_9ARAE RecName: Full=Proteasome subunit beta type {ECO:0000256|RuleBase:RU004203}; EC=3.4.25.1 {ECO:0000256|RuleBase:RU004203}; Flags: Fragment;	20S proteasome, regulatory subunit beta type PSMB5/PSMB8/PRE2	GO:0005737,cytoplasm; GO:0005634,nucleus; GO:0019774,proteasome core complex, beta-subunit complex; GO:0004298,threonine-type endopeptidase activity; GO:0051603,proteolysis involved in cellular protein catabolic process	Proteasome subunit
Cluster-19341.0	45.56	0	0	6.67	8.48	2.42	0	0	0	0	0	0	357	0	0	52	73	21	0	0	0	0	0	0	--	--	--	--	Uncharacterized conserved protein	--	CHCH domain
Cluster-19343.0	0.3	0	0.2	3.14	0.12	2.57	0	0	0	0	0.13	0	7	0	5	70	3	65	0	0	0	0	3	0	K13513 lysocardiolipin and lysophospholipid acyltransferase [EC:2.3.1.- 2.3.1.51] | (RefSeq) uncharacterized acyltransferase C428.14-like (A)	putative acyltransferase [Quercus suber]	LPAT4_ARATH RecName: Full=Probable 1-acyl-sn-glycerol-3-phosphate acyltransferase 4; EC=2.3.1.51; AltName: Full=Lysophosphatidyl acyltransferase 4;	A0A1S3UFL4_VIGRR SubName: Full=probable 1-acyl-sn-glycerol-3-phosphate acyltransferase 4 {ECO:0000313|RefSeq:XP_014504826.1, ECO:0000313|RefSeq:XP_014504827.1};	Lysophosphatidic acid acyltransferase LPAAT and related acyltransferases	GO:0016021,integral component of membrane; GO:0003841,1-acylglycerol-3-phosphate O-acyltransferase activity; GO:0016024,CDP-diacylglycerol biosynthetic process	Acyltransferase
Cluster-19362.0	0.14	0.02	0.13	1.83	0.03	2.11	0	0	0.03	0	0	0	5	1	5	63	1	83	0	0	1	0	0	0	K06974 archaemetzincin [EC:3.4.-.-] | (RefSeq) uncharacterized protein LOC103942158 (A)	PREDICTED: uncharacterized protein LOC103942158 [Pyrus x bretschneideri]	--	H3GGZ5_PHYRM SubName: Full=Uncharacterized protein {ECO:0000313|EnsemblProtists:Phyra75147};	--	GO:0008237,metallopeptidase activity; GO:0008270,zinc ion binding	Peptidase family M54
Cluster-19363.0	1.56	0	6.87	0.95	0	0.15	0	0	0	0	0	0	29	0	135	17	0	3	0	0	0	0	0	0	--	--	--	--	--	--	Basic region leucine zipper
Cluster-19367.0	2.38	0.16	0.58	0.45	2.5	4.58	0	0	0	0	0	0	27	2	7	5	31	57	0	0	0	0	0	0	--	hypothetical protein CFP56_11304 [Quercus suber]	--	--	--	--	Acetyltransferase (GNAT) family
Cluster-19417.0	2.9	0.8	0.56	0.61	6.59	12.65	0	0.28	0	0	0	0	29	9	6	6	72	139	0	3	0	0	0	0	K17786 mitochondrial organizing structure protein 2 | (RefSeq) uncharacterized protein LOC112020494 (A)	micos subunit mic26 [Quercus suber]	--	A0A1D1YNK6_9ARAE RecName: Full=MICOS complex subunit {ECO:0000256|RuleBase:RU363021}; Flags: Fragment;	--	GO:0061617,MICOS complex; GO:0042407,cristae formation	Apolipoprotein O
Cluster-19419.0	0.28	0	0.26	0.38	1.87	1.86	0	0	0	0	0	0	3	0	3	4	22	22	0	0	0	0	0	0	K07151 dolichyl-diphosphooligosaccharide---protein glycosyltransferase [EC:2.4.99.18] | (RefSeq) dolichyl-diphosphooligosaccharide--protein glycosyltransferase subunit STT3-like (A)	dolichyl-diphosphooligosaccharide--protein glycosyltransferase subunit stt3 [Quercus suber]	STT3B_ORYSJ RecName: Full=Dolichyl-diphosphooligosaccharide--protein glycosyltransferase subunit STT3B; Short=Oligosaccharyl transferase subunit STT3B; Short=STT3-B; EC=2.4.99.18; AltName: Full=Protein STAUROSPORIN AND TEMPERATURE SENSITIVE 3-LIKE B;	A0A1X6PBP2_PORUM SubName: Full=Uncharacterized protein {ECO:0000313|EMBL:OSX78073.1};	Oligosaccharyltransferase, STT3 subunit	GO:0016021,integral component of membrane; GO:0008250,oligosaccharyltransferase complex; GO:0005886,plasma membrane; GO:0004579,dolichyl-diphosphooligosaccharide-protein glycotransferase activity; GO:0043687,post-translational protein modification; GO:0018279,protein N-linked glycosylation via asparagine	Oligosaccharyl transferase STT3 subunit
Cluster-19431.1	1.3	0	1.2	17.71	2.02	17.92	0	0	0	0	0.19	0	7	0	7	97	12	108	0	0	0	0	1	0	--	--	--	--	--	--	C-terminal duplication domain of Friend of PRMT1
Cluster-19431.2	0.38	0	0.87	14.96	0.36	17.77	0	0	0.21	0	0	0	3.29	0	8.17	129.22	3.42	171.42	0	0	2	0	0	0	K12881 THO complex subunit 4 | (RefSeq) mRNA export protein mlo3-like (A)	hypothetical protein CCACVL1_21260 [Corchorus capsularis]	THO4C_ARATH RecName: Full=THO complex subunit 4C; AltName: Full=ALYREF homolog 3 {ECO:0000303|PubMed:15299117}; Short=AtALY3 {ECO:0000303|PubMed:15299117};	A0A1D1ZIU6_9ARAE SubName: Full=mRNA export protein mlo3 {ECO:0000313|EMBL:JAT66848.1};	RRM motif-containing protein	GO:0005730,nucleolus; GO:0005654,nucleoplasm; GO:0003729,mRNA binding; GO:0051028,mRNA transport	RNA recognition motif. (a.k.a. RRM, RBD, or RNP domain)
Cluster-19431.5	0.08	0	0.5	4.02	0.16	1.09	0	0	0	0	0	0	1.71	0	10.83	79.78	3.58	24.58	0	0	0	0	0	0	K12881 THO complex subunit 4 | (RefSeq) mRNA export protein mlo3-like (A)	hypothetical protein CFP56_12260 [Quercus suber]	--	C1N7F4_MICPC SubName: Full=RNA binding protein {ECO:0000313|EMBL:EEH52099.1};	RRM motif-containing protein	GO:0003723,RNA binding	--
Cluster-19458.0	0	0	0.1	3.31	0.21	1.1	0	0	0	0	0	0	0	0	2.78	84.01	6	31.77	0	0	0	0	0	0	K17879 peroxisomal coenzyme A diphosphatase NUDT7 [EC:3.6.1.-] | (RefSeq) nudix hydrolase 15, mitochondrial-like (A)	peroxisomal coenzyme a diphosphatase 1, peroxisomal [Quercus suber]	NUD15_ARATH RecName: Full=Nudix hydrolase 15, mitochondrial; Short=AtNUDT15; EC=3.6.1.-; AltName: Full=Coenzyme A diphosphatase NUDT15; Flags: Precursor;	A0A1D1YNN7_9ARAE SubName: Full=Copper transport protein CTR2 {ECO:0000313|EMBL:JAT56257.1};	Peroxisomal NUDIX hydrolase	GO:0005739,mitochondrion; GO:0010945,CoA pyrophosphatase activity; GO:0008893,guanosine-3',5'-bis(diphosphate) 3'-diphosphatase activity; GO:0046872,metal ion binding; GO:0015937,coenzyme A biosynthetic process; GO:0006753,nucleoside phosphate metabolic process; GO:0006104,succinyl-CoA metabolic process	Ctr copper transporter family
Cluster-19492.0	1.11	0.15	0.11	0.12	1.72	3.38	0	0.06	0	0	0	0	19	3	2	2	32	63	0	1	0	0	0	0	--	succinate dehydrogenase assembly factor 2, mitochondrial [Quercus suber]	--	--	Uncharacterized conserved protein	--	Flavinator of succinate dehydrogenase
Cluster-19516.0	0.87	0	1.62	3.76	6.19	4.43	0	0	0	0	0	0	6	0	12	26	47	34	0	0	0	0	0	0	K20368 protein cornichon | (RefSeq) ER-derived vesicles protein ERV14-like (A)	er-derived vesicles protein erv14 [Quercus suber]	CNIH3_ARATH RecName: Full=Protein cornichon homolog 3;	A0A1D1Y971_9ARAE SubName: Full=ER-derived vesicles protein ERV14 {ECO:0000313|EMBL:JAT51195.1}; Flags: Fragment;	ER vesicle integral membrane protein involved in establishing cell polarity, signaling and protein degradation	GO:0016021,integral component of membrane; GO:0016192,vesicle-mediated transport	Cornichon protein
Cluster-19585.0	0.45	0	0.59	1.34	2.02	2.89	0	0	0	0	0	0	8	0	11	23	39	56	0	0	0	0	0	0	K07019 uncharacterized protein | (RefSeq) putative esterase YMR210W (A)	putative esterase [Quercus suber]	EMB8_PICGL RecName: Full=Embryogenesis-associated protein EMB8; EC=3.1.1.-;	A0A1W0A224_9STRA RecName: Full=RNA helicase {ECO:0000256|SAAS:SAAS00892872}; EC=3.6.4.13 {ECO:0000256|SAAS:SAAS00892872};	Alpha/beta hydrolase	GO:0052689,carboxylic ester hydrolase activity	alpha/beta hydrolase fold
Cluster-19614.0	1.66	0	0	0	0.83	1.87	0	0	0	0	0	0	50.43	0	0	0	27.41	61.45	0	0	0	0	0	0	--	--	--	A0A1D1Z5L3_9ARAE SubName: Full=Hemocyanin II {ECO:0000313|EMBL:JAT62171.1};	--	GO:0046872,metal ion binding; GO:0016491,oxidoreductase activity	Hemocyanin, ig-like domain
Cluster-19652.0	0.18	0	0	3.38	0.33	3.23	0	0	0	0	0	0	1	0	0	19	2	20	0	0	0	0	0	0	--	--	--	--	--	--	--
Cluster-19693.0	1.01	0.03	0.12	0.19	0.65	2.24	0	0	0	0	0	0	33	1	4	6	23	79	0	0	0	0	0	0	--	--	--	--	--	--	--
Cluster-19810.0	0	0	0	1.66	0.41	2.76	0	0	0	0.06	0	0	0	0	0	25	7	47	0	0	0	1	0	0	K22736 vacuolar iron transporter family protein | (RefSeq) vacuolar iron transporter 1.1-like (A)	protein ccc1 [Quercus suber]	VIT11_ORYSJ RecName: Full=Vacuolar iron transporter 1.1; Short=OsVIT1.1;	A0A1D1XHA5_9ARAE SubName: Full=Vacuolar iron transporter 1.1 {ECO:0000313|EMBL:JAT41752.1}; Flags: Fragment;	Uncharacterized membrane protein	GO:0016021,integral component of membrane; GO:0005774,vacuolar membrane; GO:0005381,iron ion transmembrane transporter activity; GO:0005384,manganese ion transmembrane transporter activity; GO:0030026,cellular manganese ion homeostasis; GO:0071281,cellular response to iron ion; GO:0006880,intracellular sequestering of iron ion; GO:0071421,manganese ion transmembrane transport	VIT family
Cluster-19811.0	0.48	0	0.62	1.86	3.46	3.73	0	0	0	0	0	0	8	0	11	30	63	68	0	0	0	0	0	0	K00809 deoxyhypusine synthase [EC:2.5.1.46] | (RefSeq) deoxyhypusine synthase-like (A)	deoxyhypusine synthase [Quercus suber]	DHYS_ARATH RecName: Full=Deoxyhypusine synthase; EC=2.5.1.46;	A0A2C9UEP4_MANES SubName: Full=Uncharacterized protein {ECO:0000313|EMBL:OAY28920.1};	Deoxyhypusine synthase	GO:0005737,cytoplasm; GO:0034038,deoxyhypusine synthase activity; GO:0009553,embryo sac development; GO:0008612,peptidyl-lysine modification to peptidyl-hypusine	Deoxyhypusine synthase
Cluster-19812.0	0.07	0.03	0.24	2.31	0.1	2.39	0	0	0	0	0	0	2	1	7	62	3	73	0	0	0	0	0	0	K16298 serine carboxypeptidase-like clade IV [EC:3.4.16.-] | (RefSeq) serine carboxypeptidase-like (A)	carboxypeptidase s1 like b [Quercus suber]	CBPX_ORYSJ RecName: Full=Serine carboxypeptidase-like; EC=3.4.16.-; Flags: Precursor;	A0A1D1YHQ8_9ARAE RecName: Full=Carboxypeptidase {ECO:0000256|RuleBase:RU361156}; EC=3.4.16.- {ECO:0000256|RuleBase:RU361156};	Serine carboxypeptidases (lysosomal cathepsin A)	GO:0005789,endoplasmic reticulum membrane; GO:0005777,peroxisome; GO:0005773,vacuole; GO:0004185,serine-type carboxypeptidase activity; GO:0051603,proteolysis involved in cellular protein catabolic process	Serine carboxypeptidase
Cluster-19851.0	1.22	0	0.05	0	0.16	2.6	0	0	0	0	0	0	21	0	1	0	3	49	0	0	0	0	0	0	--	hypothetical protein CFP56_60247 [Quercus suber]	--	--	--	--	--
Cluster-19881.0	0	0	0	1.2	0.12	3.31	0	0	0	0	0	0	0	0	0	18	2	56	0	0	0	0	0	0	--	putative oxidoreductase c1f5.03c [Quercus suber]	--	A0A250WTQ6_9CHLO SubName: Full=Uncharacterized protein {ECO:0000313|EMBL:GAX73930.1};	Possible oxidoreductase	GO:0016491,oxidoreductase activity	FAD dependent oxidoreductase
Cluster-19930.0	0	0	0.47	30.59	0	1.88	0	0	0	0.04	0.04	0	0	0	13	775	0	54	0	0	0	1	1	0	K20617 cytochrome P450 family 71 subfamily A | (RefSeq) cytochrome P450 71A1-like (A)	ent-kaurene oxidase [Quercus suber]	ANGS_PASSA RecName: Full=Angelicin synthase; EC=1.14.13.115; AltName: Full=Cytochrome P450 CYP71AJ4; Flags: Fragment;	A0A1D1XHK2_9ARAE SubName: Full=Lanosterol 14-alpha demethylase {ECO:0000313|EMBL:JAT41884.1}; Flags: Fragment;	Cytochrome P450	GO:0005783,endoplasmic reticulum; GO:0016021,integral component of membrane; GO:0031090,organelle membrane; GO:0102995,angelicin synthase activity; GO:0020037,heme binding; GO:0005506,iron ion binding	Cytochrome P450
Cluster-19969.0	0.16	0	0.28	2.55	0.07	2.14	0	0	0	0	0	0	6	0	11	92	3	88	0	0	0	0	0	0	--	protein lchn [Quercus suber]	--	--	Uncharacterized conserved protein	--	Uncharacterized conserved protein (DUF2347)
Cluster-19996.0	0.05	0	0.1	2.88	0.18	2.18	0	0	0	0	0	0	3	0	6	154	11	133	0	0	0	0	0	0	--	golgin imh1 [Quercus suber]	--	--	--	--	GRIP domain
Cluster-20017.0	0	0	0.05	4.56	0.05	2.28	0	0	0	0	0	0	0	0	1	78	1	44	0	0	0	0	0	0	K03676 glutaredoxin 3 | (RefSeq) glutaredoxin-C6 (A)	monothiol glutaredoxin-7 [Quercus suber]	GRXC6_ORYSJ RecName: Full=Glutaredoxin-C6; AltName: Full=Glutaredoxin-C2 homolog 1;	W7U9W0_9STRA SubName: Full=Glutaredoxin {ECO:0000313|EMBL:EWM29561.1};	Glutaredoxin and related proteins	GO:0005737,cytoplasm; GO:0009055,electron transfer activity; GO:0015035,protein disulfide oxidoreductase activity; GO:0045454,cell redox homeostasis	Glutaredoxin
Cluster-20024.0	0.16	0	1.49	4.46	0	3.75	0	0	0	0	0	0	1	0	10	28	0	26	0	0	0	0	0	0	--	--	--	--	--	--	Prokaryotic phospholipase A2
Cluster-20066.1	3.56	0	0	1.7	1.03	0.09	0	0	0	0	0	0	36.23	0	0	16.98	11.48	1	0	0	0	0	0	0	K00059 3-oxoacyl-[acyl-carrier protein] reductase [EC:1.1.1.100] | (RefSeq) 3-oxoacyl-[acyl-carrier-protein] reductase 4-like (A)	hypothetical protein CHLRE_09g394102v5 [Chlamydomonas reinhardtii]	FABG_CUPLA RecName: Full=3-oxoacyl-[acyl-carrier-protein] reductase, chloroplastic; EC=1.1.1.100; AltName: Full=3-ketoacyl-acyl carrier protein reductase; Flags: Precursor;	M2XWX2_GALSU SubName: Full=Chloroplast 3-oxoacyl-[acyl-carrier protein] reductase orecursor {ECO:0000313|EMBL:EME27919.1};	Predicted dehydrogenase	GO:0009507,chloroplast; GO:0102131,3-oxo-glutaryl-[acp] methyl ester reductase activity; GO:0102132,3-oxo-pimeloyl-[acp] methyl ester reductase activity; GO:0004316,3-oxoacyl-[acyl-carrier-protein] reductase (NADPH) activity; GO:0051287,NAD binding; GO:0006633,fatty acid biosynthetic process	short chain dehydrogenase
Cluster-20071.0	0.16	0.05	2.11	0.27	0.1	0.86	0	0	0	0	0	0	3	1	43	5	2	18	0	0	0	0	0	0	--	--	--	--	--	--	DeoC/LacD family aldolase
Cluster-20136.0	0.19	0	0	1.82	0.06	2.71	0	0	0	0	0	0	3	0	0	28	1	47	0	0	0	0	0	0	--	tip elongation aberrant protein 3 [Quercus suber]	--	W4GJU9_9STRA SubName: Full=Uncharacterized protein {ECO:0000313|EMBL:ETV79299.1};	--	--	Galactose oxidase, central domain
Cluster-20145.0	0	0	0.23	5.29	0	1.06	0	0	0	0	0	0	0	0	4	84	0	19	0	0	0	0	0	0	--	--	--	--	--	--	--
Cluster-20156.0	0	0	0	3.02	0	2.93	0	0	0	0	0	0	0	0	0	43	0	47	0	0	0	0	0	0	K23362 ethanolamine phosphate phosphodiesterase [EC:3.1.-.-] | (RefSeq) uncharacterized protein C630.12 (A)	protein ted1 [Quercus suber]	--	D7KLA6_ARALL SubName: Full=Protein serine/threonine phosphatase {ECO:0000313|EMBL:EFH70717.1};	Cell division control protein/predicted DNA repair exonuclease	GO:0005768,endosome; GO:0016021,integral component of membrane; GO:0005802,trans-Golgi network; GO:0016787,hydrolase activity; GO:0006888,ER to Golgi vesicle-mediated transport	--
Cluster-20160.0	0	0	0.27	1.62	0.07	1.83	0	0	0	0	0	0	0	0	4	22	1	28	0	0	0	0	0	0	--	putative 1-alkyl-2-acetylglycerophosphocholine esterase [Quercus suber]	--	A9U762_PHYPA SubName: Full=Predicted protein {ECO:0000313|EMBL:EDQ48490.1}; Flags: Fragment;	--	GO:0003847,1-alkyl-2-acetylglycerophosphocholine esterase activity; GO:0016042,lipid catabolic process	Platelet-activating factor acetylhydrolase, isoform II
Cluster-20221.0	0.23	0	0.38	1.7	2.2	1.73	0	0	0	0	0	0	8	0	14	57	84	66	0	0	0	0	0	0	K14555 U3 small nucleolar RNA-associated protein 13 | (RefSeq) probable U3 small nucleolar RNA-associated protein 13 (A)	putative u3 small nucleolar rna-associated protein 13 [Quercus suber]	ATG16_ARATH RecName: Full=Autophagy-related protein 16 {ECO:0000305};	A0A1V9ZWG5_9STRA SubName: Full=U3 small nucleolar RNA-associated protein {ECO:0000313|EMBL:OQS02355.1};	WD40-repeat-containing subunit of the 18S rRNA processing complex	GO:0000421,autophagosome membrane; GO:0000045,autophagosome assembly; GO:0015031,protein transport	WD domain, G-beta repeat
Cluster-20237.0	0	0.26	0.18	15.95	2.86	0.18	0	0	0	0	0	0	0	3	2	160	32	2	0	0	0	0	0	0	K02981 small subunit ribosomal protein S2e | (RefSeq) 40S ribosomal protein S2-like (A)	predicted protein [Physcomitrella patens]	RS23_ARATH RecName: Full=40S ribosomal protein S2-3;	A9U156_PHYPA SubName: Full=Predicted protein {ECO:0000313|EMBL:EDQ50611.1};	40S ribosomal protein S2/30S ribosomal protein S5	GO:0005829,cytosol; GO:0022626,cytosolic ribosome; GO:0022627,cytosolic small ribosomal subunit; GO:0016020,membrane; GO:0005730,nucleolus; GO:0009506,plasmodesma; GO:0042788,polysomal ribosome; GO:0003729,mRNA binding; GO:0003735,structural constituent of ribosome; GO:0006412,translation	Ribosomal protein S5, N-terminal domain
Cluster-20244.0	0	0	0.28	3.49	0.28	2	0	0	0	0	0	0	0	0	4	45	4	29	0	0	0	0	0	0	K15734 all-trans-retinol dehydrogenase (NAD+) [EC:1.1.1.105] | (RefSeq) dehydrogenase RED2-like (A)	dehydrogenase red2 [Quercus suber]	ZERSY_ZINZE RecName: Full=Zerumbone synthase; EC=1.1.1.326;	F2DRV7_HORVV SubName: Full=Predicted protein {ECO:0000313|EMBL:BAJ97828.1};	Hydroxysteroid 17-beta dehydrogenase 11	GO:0102069,zerumbone synthase activity	short chain dehydrogenase
Cluster-20253.0	20.13	0	0	7.8	21.71	14.42	0	0	0	0	0	0	22	0	0	11	28	20	0	0	0	0	0	0	--	--	--	--	--	--	--
Cluster-20258.0	0.22	0	0.14	2.11	0	2.14	0	0	0	0	0	0	3	0	2	28	0	32	0	0	0	0	0	0	K08711 ATP-binding cassette, subfamily G (WHITE), member 2, PDR | (RefSeq) LOW QUALITY PROTEIN: ZEB2-regulated ABC transporter 1-like (A)	hypothetical protein CFP56_79228 [Quercus suber]	--	A0A1V9YWM4_9STRA SubName: Full=Uncharacterized protein {ECO:0000313|EMBL:OQR90047.1};	--	GO:0016491,oxidoreductase activity	Taurine catabolism dioxygenase TauD, TfdA family
Cluster-20264.0	0.33	0	0.31	1.18	2.17	2.61	0	0	0	0	0	0	4	0	4	14	29	35	0	0	0	0	0	0	K00273 D-amino-acid oxidase [EC:1.4.3.3] | (RefSeq) D-amino-acid oxidase-like (A)	d-amino-acid oxidase [Quercus suber]	--	A0A1D1XJ57_9ARAE SubName: Full=D-amino-acid oxidase {ECO:0000313|EMBL:JAT42427.1};	D-aspartate oxidase	GO:0003884,D-amino-acid oxidase activity; GO:0071949,FAD binding; GO:0046416,D-amino acid metabolic process	FAD dependent oxidoreductase
Cluster-20266.0	0.31	0	0	10.98	0.28	5.65	0	0	0	0	0	0	1	0	0	38	1	21	0	0	0	0	0	0	--	54s ribosomal protein l44, mitochondrial [Quercus suber]	--	--	--	--	39S ribosomal protein L53/MRP-L53
Cluster-20273.0	0.05	0	0.13	2.23	0.21	1.34	0	0	0	0	0	0	1	0	3	47	5	32	0	0	0	0	0	0	K16040 trans-resveratrol di-O-methyltransferase [EC:2.1.1.240] | (RefSeq) trans-resveratrol di-O-methyltransferase-like (A)	o-methyltransferase bik3 [Quercus suber]	MOMT_CATRO RecName: Full=Myricetin O-methyltransferase; EC=2.1.1.267; AltName: Full=CrOMT2 {ECO:0000303|PubMed:12482447}; AltName: Full=Flavonoid O-methyltransferase {ECO:0000312|EMBL:AAM97497.1};	A0A0D6QTX6_ARACU SubName: Full=Uncharacterized protein {ECO:0000313|EMBL:JAG93438.1};	Hydroxyindole-O-methyltransferase and related SAM-dependent methyltransferases	GO:0033799,myricetin 3'-O-methyltransferase activity; GO:0046983,protein dimerization activity	O-methyltransferase domain
Cluster-20283.0	0.13	0.04	0	0.04	1.02	2.05	0	0	0	0	0.09	0	3	1	0	1	26	52	0	0	0	0	2	0	K01875 seryl-tRNA synthetase [EC:6.1.1.11] | (RefSeq) serine--tRNA ligase, mitochondrial-like (A)	serine--trna ligase, mitochondrial [Quercus suber]	SYSM_ARATH RecName: Full=Serine--tRNA ligase, chloroplastic/mitochondrial {ECO:0000305}; EC=6.1.1.11 {ECO:0000305}; AltName: Full=AtSRS {ECO:0000303|PubMed:16107332}; AltName: Full=Protein OVULE ABORTION 7 {ECO:0000303|PubMed:16297076}; AltName: Full=Seryl-tRNA synthetase {ECO:0000305}; Short=SerRS {ECO:0000305}; AltName: Full=Seryl-tRNA(Ser/Sec) synthetase {ECO:0000305}; Flags: Precursor;	U5CR62_AMBTC SubName: Full=Uncharacterized protein {ECO:0000313|EMBL:ERN15691.1};	Seryl-tRNA synthetase	GO:0009507,chloroplast; GO:0005739,mitochondrion; GO:0005524,ATP binding; GO:0004828,serine-tRNA ligase activity; GO:0009658,chloroplast organization; GO:0007005,mitochondrion organization; GO:0048481,plant ovule development; GO:0097056,selenocysteinyl-tRNA(Sec) biosynthetic process; GO:0006434,seryl-tRNA aminoacylation	tRNA synthetase class II core domain (G, H, P, S and T)
Cluster-20316.0	0.05	0.17	0.14	0.05	1.68	3.95	0	0	0	0	0	0	1	4	3	1	37	87	0	0	0	0	0	0	K01078 acid phosphatase [EC:3.1.3.2] | (RefSeq) acid phosphatase PHO1-like (A)	3-phytase a [Quercus suber]	--	K3W7E0_PYTUL SubName: Full=Uncharacterized protein {ECO:0000313|EnsemblProtists:PYU1_T000881};	Multiple inositol polyphosphate phosphatase	GO:0016791,phosphatase activity	Histidine phosphatase superfamily (branch 2)
Cluster-2034.0	0.2	0	0.09	1.1	2.41	1.87	0	0	0	0	0	0	2	0	1	11	27	21	0	0	0	0	0	0	--	--	--	--	--	--	--
Cluster-20351.0	10.54	0	3.46	24.58	32.8	14.72	0	0	0	0	0	0	10	0	4	31	37	18	0	0	0	0	0	0	--	--	--	--	--	--	--
Cluster-20356.1	0.33	0.22	0.11	11.04	1.79	0.22	0	0	0	0	0	0	4	3	1.5	132.09	24	3	0	0	0	0	0	0	K16292 KDEL-tailed cysteine endopeptidase [EC:3.4.22.-] | (RefSeq) senescence-specific cysteine protease SAG39-like (A)	unknown [Lotus japonicus]	RD21B_ARATH RecName: Full=Probable cysteine protease RD21B {ECO:0000305}; EC=3.4.22.- {ECO:0000305}; Flags: Precursor;	A0A1D1YAV3_9ARAE SubName: Full=Cysteine proteinase 5 {ECO:0000313|EMBL:JAT51778.1}; Flags: Fragment;	Cysteine proteinase Cathepsin L	GO:0005829,cytosol; GO:0005783,endoplasmic reticulum; GO:0005615,extracellular space; GO:0005764,lysosome; GO:0005773,vacuole; GO:0004197,cysteine-type endopeptidase activity; GO:0051603,proteolysis involved in cellular protein catabolic process; GO:0009651,response to salt stress	Papain family cysteine protease
Cluster-20395.0	0	0	0.15	4.37	0.11	1.43	0	0	0	0	0	0	0	0	4	105	3	39	0	0	0	0	0	0	K09841 xanthoxin dehydrogenase [EC:1.1.1.288] | (RefSeq) xanthoxin dehydrogenase-like (A)	hypothetical protein CHLNCDRAFT_34782 [Chlorella variabilis]	SDR2A_ARATH RecName: Full=Short-chain dehydrogenase reductase 2a; Short=AtSDR2a; EC=1.1.1.-;	E1Z9R5_CHLVA SubName: Full=Uncharacterized protein {ECO:0000313|EMBL:EFN57570.1};	Reductases with broad range of substrate specificities	GO:0016491,oxidoreductase activity	Enoyl-(Acyl carrier protein) reductase
Cluster-20446.0	0.22	0.1	0.1	0.29	0.97	2.29	0	0	0	0	0.06	0	4	2	2	5	19	45	0	0	0	0	1	0	K00480 salicylate hydroxylase [EC:1.14.13.1] | (RefSeq) 6-methylsalicylic acid decarboxylase atA-like (A)	6-methylsalicylic acid decarboxylase ata [Quercus suber]	ABA2_NICPL RecName: Full=Zeaxanthin epoxidase, chloroplastic; EC=1.14.15.21; Flags: Precursor;	A0A0W8CT64_PHYNI SubName: Full=Salicylate hydroxylase {ECO:0000313|EMBL:KUG01734.1};	Kynurenine 3-monooxygenase and related flavoprotein monooxygenases	GO:0031969,chloroplast membrane; GO:0009535,chloroplast thylakoid membrane; GO:0071949,FAD binding; GO:0009540,zeaxanthin epoxidase [overall] activity; GO:0009688,abscisic acid biosynthetic process	FAD binding domain
Cluster-20454.1	0.32	0	0.5	7.51	0.19	9.35	0	0	0	0	0	0	6	0	10	137	4	193	0	0	0	0	0	0	--	survival factor 1 [Quercus suber]	--	A0A1D1ZDK2_9ARAE SubName: Full=Survival factor 1 {ECO:0000313|EMBL:JAT64903.1};	--	GO:0006979,response to oxidative stress	Svf1-like C-terminal lipocalin-like domain
Cluster-20455.0	1.29	0	0.99	12.49	8.71	0	0	0	0	0	0	0	6	0	5	60	45	0	0	0	0	0	0	0	--	--	--	--	--	--	--
Cluster-20471.1	0.04	0	0.25	2.11	0.18	2.53	0	0	0	0	0	0	1	0	7	53	5	72	0	0	0	0	0	0	K10356 myosin I | (RefSeq) myosin-1-like (A)	myosin-1 [Quercus suber]	--	--	Myosin class I heavy chain	--	Unconventional myosin tail, actin- and lipid-binding
Cluster-20528.0	0.38	0	0.54	1.07	2.44	4.69	0	0	0	0	0	0	4	0	6	11	28	54	0	0	0	0	0	0	K15100 solute carrier family 25 (mitochondrial citrate transporter), member 1 | (RefSeq) uncharacterized mitochondrial carrier C19G12.05-like (A)	predicted protein [Hordeum vulgare subsp. vulgare]	SFC1_ARATH RecName: Full=Mitochondrial succinate-fumarate transporter 1; Short=AtMSFC1;	F2DX73_HORVV SubName: Full=Predicted protein {ECO:0000313|EMBL:BAJ99694.1};	Mitochondrial tricarboxylate/dicarboxylate carrier proteins	GO:0016021,integral component of membrane; GO:0005743,mitochondrial inner membrane; GO:0015141,succinate transmembrane transporter activity; GO:0015741,fumarate transport; GO:0006839,mitochondrial transport; GO:0015744,succinate transport	Mitochondrial carrier protein
Cluster-20531.0	0.03	0	0.12	2.26	0.12	2.02	0	0	0	0	0	0	1	0	4	66	4	67	0	0	0	0	0	0	--	hypothetical protein CFP56_19655 [Quercus suber]	--	--	--	--	--
Cluster-20538.0	0.04	0	0.04	3.41	0.04	4.73	0	0	0	0	0	0	1	0	1	75	1	118	0	0	0	0	0	0	K01077 alkaline phosphatase [EC:3.1.3.1] | (RefSeq) alkaline phosphatase, placental-like (A)	alkaline phosphatase h [Quercus suber]	--	A0A0U9HI31_KLENI SubName: Full=Alkaline phosphatase {ECO:0000313|EMBL:GAQ77633.1};	Alkaline phosphatase	GO:0016791,phosphatase activity	Alkaline phosphatase
Cluster-20551.0	0.14	0	0.17	4.19	0.13	1.56	0	0	0	0	0	0	3	0	4	88	3	37	0	0	0	0	0	0	--	putative membrane protein [Quercus suber]	--	--	--	--	Transient receptor potential (TRP) ion channel
Cluster-20554.0	0	0	7.88	2.37	0	0	0	0	0	0	0	0	0	0	83	23	0	0	0	0	0	0	0	0	--	--	--	--	--	--	Tetraspanin family
Cluster-20558.0	0.28	0	1.69	2.1	4.7	4.66	0	0	0	0	0	0	2	0	13	15	37	37	0	0	0	0	0	0	K21751 down-regulator of transcription 1 | (RefSeq) negative cofactor 2 complex subunit beta-like (A)	protein Dr1 homolog [Ananas comosus]	NC2B_ARATH RecName: Full=Protein Dr1 homolog; AltName: Full=Negative cofactor 2-beta homolog; Short=NC2-beta homolog;	A0A1D1XUF1_9ARAE SubName: Full=Negative cofactor 2 complex subunit beta {ECO:0000313|EMBL:JAT46004.1};	Class 2 transcription repressor NC2, beta subunit (Dr1)	GO:0005634,nucleus; GO:0003700,DNA-binding transcription factor activity; GO:0046982,protein heterodimerization activity; GO:0006355,regulation of transcription, DNA-templated; GO:0006351,transcription, DNA-templated	Histone-like transcription factor (CBF/NF-Y) and archaeal histone
Cluster-20584.0	0.95	0.03	0.03	0.21	1.27	3.31	0	0	0	0	0	0	33	1	1	7	48	125	0	0	0	0	0	0	--	meiotically up-regulated gene 70 protein [Quercus suber]	Y3295_ARATH RecName: Full=CBS domain-containing protein CBSCBSPB3;	A0A1D1XV40_9ARAE SubName: Full=CBS domain-containing protein CBSCBSPB3 {ECO:0000313|EMBL:JAT46251.1};	--	GO:0016021,integral component of membrane	CBS domain
Cluster-20601.0	1.85	0.68	0.56	1.17	0.96	3.06	0.85	0.2	0.33	0.98	0.18	0.73	53	22	17	32	30	95	27	6	10	28	5	23	K14638 solute carrier family 15 (peptide/histidine transporter), member 3/4 | (RefSeq) protein NRT1/ PTR FAMILY 4.6 (A)	PREDICTED: protein NRT1/ PTR FAMILY 4.6-like [Phoenix dactylifera]	PTR19_ARATH RecName: Full=Protein NRT1/ PTR FAMILY 4.6; Short=AtNPF4.6; AltName: Full=Nitrate transporter 1.2; AltName: Full=Nitrate transporter NTL1; AltName: Full=Protein ABA-IMPORTING TRANSPORTER 1;	A0A2H3Z621_PHODC SubName: Full=protein NRT1/ PTR FAMILY 4.6-like {ECO:0000313|RefSeq:XP_008808913.1};	H+/oligopeptide symporter	GO:0016021,integral component of membrane; GO:0005886,plasma membrane; GO:0090440,abscisic acid transmembrane transporter activity; GO:0015293,symporter activity; GO:0080168,abscisic acid transport; GO:0042128,nitrate assimilation; GO:0010119,regulation of stomatal movement; GO:0009624,response to nematode	POT family
Cluster-20625.0	0.07	0	0	2.89	0.5	1.5	0	0	0	0	0	0	2	0	0	76	15	45	0	0	0	0	0	0	K05929 phosphoethanolamine N-methyltransferase [EC:2.1.1.103] | (RefSeq) phosphoethanolamine N-methyltransferase (A)	secondary metabolism regulator lae1 [Quercus suber]	--	A0A1D1XKN1_9ARAE SubName: Full=Ubiquinone/menaquinone biosynthesis methyltransferase ubiE {ECO:0000313|EMBL:JAT42953.1}; Flags: Fragment;	--	GO:0008168,methyltransferase activity	Methyltransferase domain
Cluster-20659.0	0.2	0	0	1.96	0.12	2.98	0	0	0	0	0	0	3	0	0	28	2	48	0	0	0	0	0	0	K10807 ribonucleoside-diphosphate reductase subunit M1 [EC:1.17.4.1] | (RefSeq) ribonucleoside-diphosphate reductase large chain-like (A)	ribonucleoside-diphosphate reductase large chain [Quercus suber]	RIR1_ARATH RecName: Full=Ribonucleoside-diphosphate reductase large subunit {ECO:0000303|PubMed:10542051}; EC=1.17.4.1; AltName: Full=Protein DEFECTIVE IN POLLEN DNA DEGRADATION 2 {ECO:0000303|PubMed:22239102}; AltName: Full=Ribonucleoside-diphosphate reductase R1 subunit {ECO:0000303|PubMed:10542051}; Short=AtRNR1;	A0A1J7GLU0_LUPAN RecName: Full=Ribonucleoside-diphosphate reductase {ECO:0000256|RuleBase:RU003410}; EC=1.17.4.1 {ECO:0000256|RuleBase:RU003410};	Ribonucleotide reductase, alpha subunit	GO:0005737,cytoplasm; GO:0005524,ATP binding; GO:0004748,ribonucleoside-diphosphate reductase activity, thioredoxin disulfide as acceptor; GO:0009202,deoxyribonucleoside triphosphate biosynthetic process; GO:0009263,deoxyribonucleotide biosynthetic process; GO:0006260,DNA replication; GO:0046686,response to cadmium ion	Ribonucleotide reductase, barrel domain
Cluster-20682.0	0	0	0.1	2.73	0.19	3.57	0	0	0	0	0	0	0	0	1	26	2	38	0	0	0	0	0	0	K06997 PLP dependent protein | (RefSeq) pyridoxal phosphate homeostasis protein-like (A)	upf0001 protein [Quercus suber]	--	R7QR84_CHOCR RecName: Full=Pyridoxal phosphate homeostasis protein {ECO:0000256|HAMAP-Rule:MF_03225}; Short=PLP homeostasis protein {ECO:0000256|HAMAP-Rule:MF_03225};	Proline synthetase co-transcribed protein	GO:0030170,pyridoxal phosphate binding	Alanine racemase, N-terminal domain
Cluster-20712.0	0.42	0	0.24	3.09	0.03	2.71	0	0	0	0.03	0	0	15	0	9	105	1	105	0	0	0	1	0	0	K11493 regulator of chromosome condensation | (RefSeq) protein pim1-like (A)	protein pim1 [Quercus suber]	UVR8_ARATH RecName: Full=Ultraviolet-B receptor UVR8; AltName: Full=Protein UV-B RESISTANCE 8; AltName: Full=RCC1 domain-containing protein UVR8;	I0Z2X9_COCSC SubName: Full=RCC1/BLIP-II {ECO:0000313|EMBL:EIE24998.1};	FOG: RCC1 domain	GO:0000785,chromatin; GO:0005829,cytosol; GO:0005634,nucleus; GO:0003682,chromatin binding; GO:0005085,guanyl-nucleotide exchange factor activity; GO:0042802,identical protein binding; GO:0009881,photoreceptor activity; GO:0042803,protein homodimerization activity; GO:0009649,entrainment of circadian clock; GO:0018298,protein-chromophore linkage; GO:0009411,response to UV; GO:0010224,response to …	Regulator of chromosome condensation (RCC1) repeat
Cluster-20713.0	0	0	1.2	4.76	4.73	6.24	0	0	0	0	0	0	0	0	5	19	20	27	0	0	0	0	0	0	K03000 DNA-directed RNA polymerase I subunit RPA12 | (RefSeq) DNA-directed RNA polymerase I subunit RPA12-like (A)	DNA-directed RNA polymerase I subunit RPA12-like [Asparagus officinalis]	--	A0A2D4BKP7_PYTIN RecName: Full=DNA-directed RNA polymerase subunit {ECO:0000256|PIRNR:PIRNR005586};	RNA polymerase I transcription factor TFIIS, subunit A12.2/RPA12	--	Transcription factor S-II (TFIIS)
Cluster-20736.0	0.11	0	0.14	4.41	0.3	2.88	0	0	0	0	0	0	3	0	4	116	9	86	0	0	0	0	0	0	K12837 splicing factor U2AF 65 kDa subunit | (RefSeq) splicing factor U2AF 50 kDa subunit-like (A)	splicing factor u2af 50 kda subunit [Quercus suber]	U2A2A_ORYSJ RecName: Full=Splicing factor U2af large subunit A; AltName: Full=U2 auxiliary factor 65 kDa subunit A; AltName: Full=U2 small nuclear ribonucleoprotein auxiliary factor large subunit A; Short=U2 snRNP auxiliary factor large subunit A;	M2Y411_GALSU RecName: Full=U2 snRNP auxiliary factor large subunit {ECO:0000256|RuleBase:RU364135};	Splicing factor U2AF, large subunit (RRM superfamily)	GO:0000243,commitment complex; GO:0016607,nuclear speck; GO:0071004,U2-type prespliceosome; GO:0089701,U2AF; GO:0008187,poly-pyrimidine tract binding; GO:0030628,pre-mRNA 3'-splice site binding; GO:0006397,mRNA processing; GO:0008380,RNA splicing	RNA recognition motif. (a.k.a. RRM, RBD, or RNP domain)
Cluster-20749.0	0.11	0.38	0	0	0	0	0.29	0	3.82	2.83	5.29	3.42	1	4	0	0	0	0	3	0	38	26	48	35	--	PREDICTED: peroxisomal membrane protein 11-4 [Elaeis guineensis]	PX11B_ARATH RecName: Full=Peroxisomal membrane protein 11B; AltName: Full=Peroxin-11B; Short=AtPEX11b;	M5XNU0_PRUPE SubName: Full=Uncharacterized protein {ECO:0000313|EMBL:EMJ20715.1};	Peroxisomal biogenesis protein (peroxin)	GO:0005779,integral component of peroxisomal membrane; GO:0005778,peroxisomal membrane; GO:0005777,peroxisome; GO:0042802,identical protein binding; GO:0016559,peroxisome fission; GO:0007031,peroxisome organization; GO:0044375,regulation of peroxisome size	Peroxisomal biogenesis factor 11 (PEX11)
Cluster-20750.0	0.1	0	0	1.44	0	2.22	0	0	0	0	0	0	3	0	0	43	0	75	0	0	0	0	0	0	K00276 primary-amine oxidase [EC:1.4.3.21] | (RefSeq) copper amine oxidase 1-like (A)	copper amine oxidase 1 [Quercus suber]	AMO2_ARATH RecName: Full=Primary amine oxidase 2; EC=1.4.3.21 {ECO:0000250|UniProtKB:P12807}; AltName: Full=Amine oxidase [copper-containing] 2; Flags: Precursor;	A0A1Y1HXE1_KLENI RecName: Full=Amine oxidase {ECO:0000256|RuleBase:RU000672}; EC=1.4.3.- {ECO:0000256|RuleBase:RU000672};	Copper amine oxidase	GO:0052595,aliphatic-amine oxidase activity; GO:0052594,aminoacetone:oxygen oxidoreductase(deaminating) activity; GO:0005507,copper ion binding; GO:0052596,phenethylamine:oxygen oxidoreductase (deaminating) activity; GO:0008131,primary amine oxidase activity; GO:0048038,quinone binding; GO:0052593,tryptamine:oxygen oxidoreductase (deaminating) activity; GO:0009308,amine metabolic process	Copper amine oxidase, enzyme domain
Cluster-2076.0	0	0	0.11	3.27	0.15	2.32	0	0	0	0	0	0	0	0	5	130	7	105	0	0	0	0	0	0	K20032 palmitoyltransferase ZDHHC13/17 [EC:2.3.1.225] | (RefSeq) palmitoyltransferase akr1-like (A)	vacuolar protein-sorting protein bro1 [Quercus suber]	ZDH13_ARATH RecName: Full=Probable protein S-acyltransferase 4; EC=2.3.1.225; AltName: Full=Probable palmitoyltransferase At3g56930; AltName: Full=Zinc finger DHHC domain-containing protein At3g56930;	D7G7R7_ECTSI RecName: Full=Palmitoyltransferase {ECO:0000256|RuleBase:RU079119}; EC=2.3.1.225 {ECO:0000256|RuleBase:RU079119};	Ankyrin repeat and DHHC-type Zn-finger domain containing proteins	GO:0016021,integral component of membrane; GO:0005886,plasma membrane; GO:0035618,root hair; GO:0030140,trans-Golgi network transport vesicle; GO:0019706,protein-cysteine S-palmitoyltransferase activity; GO:0048767,root hair elongation	DHHC palmitoyltransferase
Cluster-20782.0	0.21	0	0.2	3.73	0.38	1.72	0	0	0	0	0	0	3	0	3	52	6	27	0	0	0	0	0	0	--	hypothetical protein CFP56_20599 [Quercus suber]	--	--	--	--	--
Cluster-20832.0	0	0	22.45	8.66	4.73	1.99	0	0	0	0	0	0	0	0	43	17	9	4	0	0	0	0	0	0	--	--	--	--	--	--	--
Cluster-2085.0	0.2	0	0	1.61	0.06	1.92	0	0	0	0	0	0	3	0	0	23	1	31	0	0	0	0	0	0	--	--	--	--	--	--	--
Cluster-20870.0	0	0.04	4.55	0	0	4.91	0	0	0	0	0	0	0	1	108	0	0	120	0	0	0	0	0	0	--	--	--	--	--	--	--
Cluster-20887.0	0	0.28	3.81	4.08	0	3.12	0	0	0	0	0	0	0	2	26	26	0	22	0	0	0	0	0	0	K02962 small subunit ribosomal protein S17e | (RefSeq) 40S ribosomal protein S17-like (A)	40s ribosomal protein s17 [Quercus suber]	RS17_SOLLC RecName: Full=40S ribosomal protein S17;	F2EIV0_HORVV SubName: Full=Predicted protein {ECO:0000313|EMBL:BAK07272.1};	40S ribosomal protein S17	GO:0022627,cytosolic small ribosomal subunit; GO:0003735,structural constituent of ribosome; GO:0000028,ribosomal small subunit assembly; GO:0006412,translation	Ribosomal S17
Cluster-20893.0	0.87	0.16	0.38	0.38	1.13	4.02	0	0	0	0	0	0	24	5	11	10	34	121	0	0	0	0	0	0	K01836 phosphoacetylglucosamine mutase [EC:5.4.2.3] | (RefSeq) phosphoacetylglucosamine mutase 2-like (A)	phosphoacetylglucosamine mutase 2 [Quercus suber]	AGM1_ARATH RecName: Full=Phosphoacetylglucosamine mutase; Short=PAGM; EC=5.4.2.3; AltName: Full=Acetylglucosamine phosphomutase; AltName: Full=DNA-damage-repair/toleration protein DRT101; AltName: Full=N-acetylglucosamine-phosphate mutase;	A0A0D3EEJ9_BRAOL RecName: Full=Phosphoacetylglucosamine mutase {ECO:0000256|PIRNR:PIRNR016408}; Short=PAGM {ECO:0000256|PIRNR:PIRNR016408}; EC=5.4.2.3 {ECO:0000256|PIRNR:PIRNR016408}; AltName: Full=Acetylglucosamine phosphomutase {ECO:0000256|PIRNR:PIRNR016408}; AltName: Full=N-acetylglucosamine-phosphate mutase {ECO:0000256|PIRNR:PIRNR016408};	Phosphoglucomutase/phosphomannomutase	GO:0005829,cytosol; GO:0005739,mitochondrion; GO:0009506,plasmodesma; GO:0046872,metal ion binding; GO:0004610,phosphoacetylglucosamine mutase activity; GO:0005975,carbohydrate metabolic process; GO:0006281,DNA repair; GO:0006048,UDP-N-acetylglucosamine biosynthetic process	Phosphoglucomutase/phosphomannomutase, alpha/beta/alpha domain I
Cluster-20931.0	0	0	2.88	2.45	0	3.98	0	0	0	0	0	0	0	0	28	22	0	40	0	0	0	0	0	0	K08254 glucan endo-1,3-alpha-glucosidase [EC:3.2.1.59] | (RefSeq) glucan endo-1,3-alpha-glucosidase agn1-like (A)	glucan endo-1,3-alpha-glucosidase agn1 [Quercus suber]	--	--	--	--	TENA/THI-4/PQQC family
Cluster-20933.0	1.8	0.55	67.19	8.21	6.05	3.84	0	0	0	0	0	0	3	1	129.82	16.24	11.62	7.78	0	0	0	0	0	0	--	--	--	--	--	--	--
Cluster-20994.0	0.13	0	0.12	7.75	0.32	3.6	0	0	0	0	0	0	3	0	3	171	8	90	0	0	0	0	0	0	--	--	--	--	--	--	Uncharacterised conserved protein (DUF2156)
Cluster-21001.0	0	0	0	4.55	0.11	6.84	0	0	0	0	0	0	0	0	0	37	1	62	0	0	0	0	0	0	--	--	--	--	--	--	--
Cluster-21035.1	0	0	0.11	1.65	0.09	2.53	0	0	0	0	0	0	0	0	6	82	5	143	0	0	0	0	0	0	K00665 fatty acid synthase, animal type [EC:2.3.1.85] | (RefSeq) hypothetical protein (A)	reducing polyketide synthase pks1 [Quercus suber]	ENOXE_FRAAN RecName: Full=2-methylene-furan-3-one reductase; EC=1.3.1.105 {ECO:0000269|PubMed:16517758, ECO:0000269|PubMed:17636940}; AltName: Full=Enone oxidoreductase; Short=FaEO; AltName: Full=Quinone oxidoreductase; Short=FaQR;	D8MBF9_BLAHO SubName: Full=Putative polyketide synthase {ECO:0000313|EMBL:CBK25398.2};	Animal-type fatty acid synthase and related proteins	GO:0102978,furaneol oxidoreductase activity; GO:0008270,zinc ion binding	KR domain
Cluster-21049.1	0.1	0.09	10.17	23.84	2.99	1.77	0	0	0	0	0	0	1	1	106	229	32	19	0	0	0	0	0	0	--	hypothetical protein FVEG_02849 [Fusarium verticillioides 7600]	--	B4FUQ3_MAIZE SubName: Full=Uncharacterized protein {ECO:0000313|EMBL:ACF85846.1};	--	--	--
Cluster-21059.0	0.11	0	0.31	3.69	0	1.8	0	0	0	0	0	0	1	0	3	33	0	18	0	0	0	0	0	0	--	--	--	--	--	--	--
Cluster-21060.0	0.03	0	0	1.62	0.02	1.76	0	0	0	0.05	0	0	1	0	0	60	1	74	0	0	0	2	0	0	K05285 GPI ethanolamine phosphate transferase 1 [EC:2.7.-.-] | (RefSeq) GPI ethanolamine phosphate transferase 1-like (A)	gpi ethanolamine phosphate transferase 1 [Quercus suber]	--	D7TWU5_VITVI SubName: Full=Uncharacterized protein {ECO:0000313|EMBL:CBI34970.3};	Glycosylphosphatidylinositol anchor synthesis protein	GO:0005789,endoplasmic reticulum membrane; GO:0016021,integral component of membrane; GO:0051377,mannose-ethanolamine phosphotransferase activity; GO:0008484,sulfuric ester hydrolase activity; GO:0006506,GPI anchor biosynthetic process	Phosphatidylinositolglycan class N (PIG-N)
Cluster-2108.0	6.08	14.19	5.44	0	0	15.69	0	0	0	0	0	0	17	44	17	0	0	51	0	0	0	0	0	0	--	--	--	--	--	--	--
Cluster-21083.0	0	0	0.15	5.99	0.3	3.81	0	0	0	0	0	0	0	0	1	37	2	26	0	0	0	0	0	0	K03020 DNA-directed RNA polymerases I and III subunit RPAC2 | (RefSeq) hypothetical protein (A)	dna-directed rna polymerases i and iii subunit rpac2 [Quercus suber]	NRPBB_ARATH RecName: Full=DNA-directed RNA polymerases II, IV and V subunit 11; AltName: Full=DNA-directed RNA polymerase II 13.6 kDa polypeptide; AltName: Full=DNA-directed RNA polymerase II subunit J; AltName: Full=DNA-directed RNA polymerase II subunit RPB11; Short=RNA polymerase II subunit B11;	D7FJZ6_ECTSI SubName: Full=Uncharacterized protein {ECO:0000313|EMBL:CBJ49085.1};	DNA-directed RNA polymerase, subunit L	GO:0005665,RNA polymerase II, core complex; GO:0000418,RNA polymerase IV complex; GO:0000419,RNA polymerase V complex; GO:0003677,DNA binding; GO:0003899,DNA-directed 5'-3' RNA polymerase activity; GO:0046983,protein dimerization activity; GO:0006366,transcription by RNA polymerase II	RNA polymerase Rpb3/Rpb11 dimerisation domain
Cluster-21084.0	15.06	0	0	3.79	1.66	1.64	0	0	0	0	0	0	99	0	0	25	12	12	0	0	0	0	0	0	--	--	--	--	--	--	Insect cuticle protein
Cluster-2110.0	4.23	0	0	1.79	0.84	0.34	0	0	0	0	0	0	46	0	0	19	10	4	0	0	0	0	0	0	--	--	--	--	--	--	Carbohydrate binding domain (family 32)
Cluster-21166.0	0.59	0	4.51	4.13	14.94	5.62	0	0	0	0	0	0	2	0	17	15	57	22	0	0	0	0	0	0	K17777 mitochondrial import inner membrane translocase subunit TIM9 | (RefSeq) mitochondrial import inner membrane translocase subunit Tim9-like (A)	mitochondrial import inner membrane translocase subunit tim9 [Quercus suber]	TIM9_MESCR RecName: Full=Mitochondrial import inner membrane translocase subunit Tim9;	A0A1D1XY96_9ARAE SubName: Full=Mitochondrial import inner membrane translocase subunit TIM9 {ECO:0000313|EMBL:JAT47374.1}; Flags: Fragment;	Mitochondrial import inner membrane translocase, subunit TIM9	GO:0005743,mitochondrial inner membrane; GO:0046872,metal ion binding; GO:0015031,protein transport	--
Cluster-21174.0	2.91	0.08	0	0.18	1.21	9.33	0	0	0	0	0	0	33	1	0	2	15	116	0	0	0	0	0	0	--	--	--	--	--	--	PilX N-terminal
Cluster-21182.0	0	1.32	1.02	2.48	2.32	0.31	0	0	0.15	0.3	0	0.2	0	27.78	20	44.38	47	6.19	0	0	2.9	5.55	0	4	K16573 gamma-tubulin complex component 6 | (RefSeq) uncharacterized LOC103722329 (A)	protein trichome birefringence-like 37 [Asparagus officinalis]	TBL37_ARATH RecName: Full=Protein trichome birefringence-like 37;	A0A2H3XHP4_PHODC SubName: Full=protein trichome birefringence-like 38 {ECO:0000313|RefSeq:XP_008783904.1};	--	GO:0005794,Golgi apparatus; GO:0016021,integral component of membrane; GO:0016413,O-acetyltransferase activity; GO:0071554,cell wall organization or biogenesis	GDSL/SGNH-like Acyl-Esterase family found in Pmr5 and Cas1p
Cluster-21230.0	0.46	0	0.54	5.44	0.05	2.3	0	0	0	0	0	0	8	0	10	92	1	44	0	0	0	0	0	0	--	--	--	--	--	--	--
Cluster-21234.0	0.12	0	0.12	1.2	6.16	1.51	0	0	0	0	0	0	2	0	2	19	110	27	0	0	0	0	0	0	K00122 formate dehydrogenase [EC:1.17.1.9] | (RefSeq) formate dehydrogenase-like (A)	formate dehydrogenase [Quercus suber]	FDH_ARATH RecName: Full=Formate dehydrogenase, chloroplastic/mitochondrial {ECO:0000305}; Short=FDH {ECO:0000255|HAMAP-Rule:MF_03210}; EC=1.17.1.9 {ECO:0000255|HAMAP-Rule:MF_03210, ECO:0000269|PubMed:11074273, ECO:0000269|Ref.7}; AltName: Full=NAD-dependent formate dehydrogenase {ECO:0000255|HAMAP-Rule:MF_03210}; Flags: Precursor;	A0A0D6QST7_ARACU RecName: Full=Formate dehydrogenase, mitochondrial {ECO:0000256|HAMAP-Rule:MF_03210}; Short=FDH {ECO:0000256|HAMAP-Rule:MF_03210}; EC=1.17.1.9 {ECO:0000256|HAMAP-Rule:MF_03210}; AltName: Full=NAD-dependent formate dehydrogenase {ECO:0000256|HAMAP-Rule:MF_03210};	Glyoxylate/hydroxypyruvate reductase (D-isomer-specific 2-hydroxy acid dehydrogenase superfamily)	GO:0009507,chloroplast; GO:0005739,mitochondrion; GO:0009579,thylakoid; GO:0008863,formate dehydrogenase (NAD+) activity; GO:0051287,NAD binding; GO:0016616,oxidoreductase activity, acting on the CH-OH group of donors, NAD or NADP as acceptor; GO:0046686,response to cadmium ion	D-isomer specific 2-hydroxyacid dehydrogenase, NAD binding domain
Cluster-21250.1	0.47	0	0.38	0.83	1.42	1.48	0	0	0	0	0	0	7	0	6	12	23	24	0	0	0	0	0	0	K11644 paired amphipathic helix protein Sin3a | (RefSeq) transcriptional regulatory protein SIN3-like (A)	PREDICTED: transcriptional regulatory protein SIN3-like [Pyrus x bretschneideri]	--	--	Histone deacetylase complex, SIN3 component	--	C-terminal domain of Sin3a protein
Cluster-2126.0	2.15	0.78	0	0.13	2.64	5.59	0	0	0	0	0	0	17	7	0	1	23	49	0	0	0	0	0	0	K02892 large subunit ribosomal protein L23 | (RefSeq) 54S ribosomal protein L23, mitochondrial-like (A)	54s ribosomal protein l23, mitochondrial [Quercus suber]	--	--	Predicted mitochondrial ribosomal protein L23	--	Ribosomal protein L23
Cluster-21269.0	0.39	0	0.19	1.83	2.47	1.53	0	0	0	0	0	0	8	0	4	36	55	34	0	0	0	0	0	0	K03256 tRNA (adenine58-N1)-methyltransferase non-catalytic subunit | (RefSeq) tRNA (adenine(58)-N(1))-methyltransferase non-catalytic subunit trm6-like (A)	trna (adenine(58)-n(1))-methyltransferase non-catalytic subunit trm6 [Quercus suber]	--	A0A1S3BB68_CUCME RecName: Full=tRNA (adenine(58)-N(1))-methyltransferase non-catalytic subunit TRM6 {ECO:0000256|PIRNR:PIRNR038170};	tRNA(1-methyladenosine) methyltransferase, subunit GCD10	GO:0031515,tRNA (m1A) methyltransferase complex; GO:0008168,methyltransferase activity; GO:0030488,tRNA methylation	Gcd10p family
Cluster-21290.0	3.46	0	0	0.95	0.28	0.42	0	0	0	0	0	0	68	0	0	18	6	9	0	0	0	0	0	0	K08776 puromycin-sensitive aminopeptidase [EC:3.4.11.-] | (RefSeq) aminopeptidase M1 (A)	PREDICTED: aminopeptidase M1 [Lupinus angustifolius]	APM1_ARATH RecName: Full=Aminopeptidase M1; EC=3.4.11.2; AltName: Full=Alpha-aminoacylpeptide hydrolase;	A0A0A0L5C9_CUCSA RecName: Full=Aminopeptidase {ECO:0000256|RuleBase:RU364040}; EC=3.4.11.- {ECO:0000256|RuleBase:RU364040};	Puromycin-sensitive aminopeptidase and related aminopeptidases	GO:0005829,cytosol; GO:0005783,endoplasmic reticulum; GO:0031090,organelle membrane; GO:0005886,plasma membrane; GO:0004177,aminopeptidase activity; GO:0070006,metalloaminopeptidase activity; GO:0010013,N-1-naphthylphthalamic acid binding; GO:0042277,peptide binding; GO:0008270,zinc ion binding; GO:0009926,auxin polar transport; GO:0043171,peptide catabolic process	Peptidase family M1 domain
Cluster-21298.0	4.66	0	0.58	1.85	4.2	5.63	0	0	0	0	0	0	22	0	3	9	22	30	0	0	0	0	0	0	--	--	--	--	--	--	--
Cluster-21322.0	0	0	0.23	3.02	0.33	3.04	0	0	0	0	0	0	0	0	8	96	12	110	0	0	0	0	0	0	--	vacuolar protein sorting-associated protein 17 [Quercus suber]	--	A0A1D1Y2W5_9ARAE SubName: Full=Vacuolar protein sorting-associated protein 17 {ECO:0000313|EMBL:JAT48968.1};	Membrane coat complex Retromer, subunit VPS5/SNX1, Sorting nexins, and related PX domain-containing proteins	GO:0035091,phosphatidylinositol binding	TBSV core protein P21/P22
Cluster-21335.0	1.26	0	1.67	3.07	8.29	7	0	0	0	0	0	0	20	0	28	47	143	121	0	0	0	0	0	0	K07889 Ras-related protein Rab-5C | (RefSeq) LOW QUALITY PROTEIN: vacuolar protein sorting-associated protein 21-like (A)	PREDICTED: LOW QUALITY PROTEIN: vacuolar protein sorting-associated protein 21-like [Pyrus x bretschneideri]	RAF2B_ARATH RecName: Full=Ras-related protein RABF2b {ECO:0000303|PubMed:12644670}; Short=AtRABF2b {ECO:0000303|PubMed:12644670}; AltName: Full=Ras-related protein Ara-7 {ECO:0000303|PubMed:11532937}; AltName: Full=Ras-related protein Rab5B {ECO:0000305|PubMed:12644670}; Short=AtRab5B {ECO:0000305|PubMed:12644670};	A0A1D1Y4X4_9ARAE SubName: Full=Vacuolar protein sorting-associated protein 21 {ECO:0000313|EMBL:JAT49636.1};	GTPase Rab5/YPT51 and related small G protein superfamily GTPases	GO:0005769,early endosome; GO:0031901,early endosome membrane; GO:0030139,endocytic vesicle; GO:0005783,endoplasmic reticulum; GO:0005768,endosome; GO:0032585,multivesicular body membrane; GO:0005886,plasma membrane; GO:0005525,GTP binding; GO:0003924,GTPase activity; GO:0006886,intracellular protein transport; GO:0045324,late endosome to vacuole transport; GO:0007033,vacuole organization	Ras family
Cluster-21343.0	2.95	0	0	0.99	0.71	0.27	0	0	0	0	0	0	49.34	0	0	16	13	5	0	0	0	0	0	0	K09680 type II pantothenate kinase [EC:2.7.1.33] | (RefSeq) pantothenate kinase 3-like isoform X1 (A)	pantothenate kinase [Klebsormidium nitens]	PANK2_ORYSJ RecName: Full=Pantothenate kinase 2; EC=2.7.1.33; AltName: Full=Pantothenic acid kinase 2;	A0A1V9Z8W6_9STRA SubName: Full=Pantothenate kinase {ECO:0000313|EMBL:OQR94455.1};	Pantothenate kinase PanK and related proteins	GO:0005524,ATP binding; GO:0004594,pantothenate kinase activity; GO:0015937,coenzyme A biosynthetic process	Fumble
Cluster-21375.0	0.21	0	0.57	17.74	1.12	7.18	0	0	0	0	0	0	1	0	3	88	6	39	0	0	0	0	0	0	--	--	--	--	--	--	--
Cluster-21417.0	1.56	0	0.56	0.48	3.17	3.91	0	0	0	0	0	0	13	0	5	4	29	36	0	0	0	0	0	0	K02950 small subunit ribosomal protein S12 | (RefSeq) uncharacterized protein LOC112036937 (A)	hypothetical protein SELMODRAFT_92747, partial [Selaginella moellendorffii]	RR12_PYRYE RecName: Full=30S ribosomal protein S12, chloroplastic;	D8RG21_SELML SubName: Full=Uncharacterized protein {ECO:0000313|EMBL:EFJ29220.1}; Flags: Fragment;	Mitochondrial/chloroplast ribosomal protein S12	GO:0009507,chloroplast; GO:0015935,small ribosomal subunit; GO:0019843,rRNA binding; GO:0003735,structural constituent of ribosome; GO:0006412,translation	Ribosomal protein S12/S23
Cluster-21428.0	1.28	0	3.46	0.69	0.45	1.27	0	0	0	0	0	0	39	0	111	20	15	42	0	0	0	0	0	0	--	PREDICTED: PTS system mannose-specific EIIAB component-like [Gossypium hirsutum]	--	A0A1U8N7F3_GOSHI SubName: Full=PTS system mannose-specific EIIAB component-like {ECO:0000313|RefSeq:XP_016733793.1};	--	GO:0016021,integral component of membrane; GO:0009401,phosphoenolpyruvate-dependent sugar phosphotransferase system	PTS system sorbose-specific iic component
Cluster-21430.0	0.32	0.03	0.34	0.21	1.31	5.1	0	0	0	0	0	0	8	1	9	5	36	140	0	0	0	0	0	0	K07827 GTPase KRas | (RefSeq) ras-like protein 1 (A)	ras-like protein rasx [Quercus suber]	YPTM1_MAIZE RecName: Full=GTP-binding protein YPTM1;	K3WRR9_PYTUL SubName: Full=Uncharacterized protein {ECO:0000313|EnsemblProtists:PYU1_T007663};	Ras-related GTPase	GO:0005886,plasma membrane; GO:0005525,GTP binding; GO:0003924,GTPase activity; GO:0015031,protein transport	Ras family
Cluster-21437.0	0.04	0	0.27	0.29	0.85	1.44	0	0	0	0	0	0	1	0	7	7	23	39	0	0	0	0	0	0	K15176 RNA polymerase-associated protein CTR9 | (RefSeq) protein CTR9 homolog (A)	PREDICTED: protein CTR9 homolog [Ricinus communis]	VIP6_ARATH RecName: Full=Protein CTR9 homolog {ECO:0000305}; AltName: Full=Protein EARLY FLOWERING 8 {ECO:0000303|PubMed:15520273}; AltName: Full=Protein VERNALIZATION INDEPENDENCE 6 {ECO:0000303|PubMed:15472079};	A0A1S3YTJ3_TOBAC SubName: Full=protein CTR9 homolog {ECO:0000313|RefSeq:XP_016455337.1};	TPR-containing nuclear phosphoprotein that regulates K(+) uptake	GO:0016593,Cdc73/Paf1 complex; GO:0016020,membrane; GO:0005634,nucleus; GO:0000993,RNA polymerase II complex binding; GO:0009908,flower development; GO:0016571,histone methylation; GO:0009910,negative regulation of flower development; GO:0045893,positive regulation of transcription, DNA-templated; GO:0051569,regulation of histone H3-K4 methylation; GO:0006351,transcription, DNA-templated	Tetratricopeptide repeat
Cluster-21460.0	3.92	0	0	0	0	7.58	0	0	0	0	0	0	26	0	0	0	0	56	0	0	0	0	0	0	--	--	--	--	--	--	--
Cluster-21488.0	0	0	0	0	0	0	12.23	0	0.72	5.34	5.21	0.33	0	0	0	0	0	0	117.23	0	6.64	45.27	43.66	3.16	--	uncharacterized protein LOC109820180 [Asparagus officinalis]	--	A0A2I0VQK6_9ASPA SubName: Full=Uncharacterized protein {ECO:0000313|EMBL:PKU65690.1};	--	--	Protein of unknown function (DUF1218)
Cluster-21513.0	0.16	0	5.03	3.48	0.29	0	0.14	0	0	0	0	0.29	1	0	34	22	2	0	1	0	0	0	0	2	K02995 small subunit ribosomal protein S8e | (RefSeq) Ribosomal protein S8e/ribosomal biogenesis NSA2 (A)	predicted protein [Hordeum vulgare subsp. vulgare]	RS8_ORYSJ RecName: Full=40S ribosomal protein S8;	A0A1D1XSX2_9ARAE RecName: Full=40S ribosomal protein S8 {ECO:0000256|RuleBase:RU000669}; Flags: Fragment;	40S ribosomal protein S8	GO:0022627,cytosolic small ribosomal subunit; GO:0003735,structural constituent of ribosome; GO:0000462,maturation of SSU-rRNA from tricistronic rRNA transcript (SSU-rRNA, 5.8S rRNA, LSU-rRNA); GO:0006412,translation	Ribosomal protein S8e
Cluster-21535.0	0.09	0	0.19	4.63	0.22	3.11	0	0	0	0.02	0	0	4	0	9	200	11	153	0	0	0	1	0	0	K09510 DnaJ homolog subfamily B member 4 | (RefSeq) dnaJ homolog subfamily B member 1 (A)	meiotically up-regulated gene 184 protein [Quercus suber]	DNJ36_ARATH RecName: Full=DnaJ protein P58IPK homolog; Short=AtP58IPK; AltName: Full=Chaperone protein dnaJ 36; Short=AtDjA36; Short=AtJ36; Flags: Precursor;	A0A1Q9DNK6_SYMMI SubName: Full=DnaJ-like subfamily B member 3 {ECO:0000313|EMBL:OLP96745.1};	Molecular chaperone (DnaJ superfamily)	GO:0005783,endoplasmic reticulum; GO:0005788,endoplasmic reticulum lumen; GO:0005886,plasma membrane; GO:0044794,positive regulation by host of viral process; GO:0016032,viral process	DnaJ domain
Cluster-21539.0	10.47	0	0	5.04	0.58	1.14	0	0	0	0	0	0	66	0	0	32	4	8	0	0	0	0	0	0	K21867 potassium channel | (RefSeq) potassium channel SKOR-like (A)	PREDICTED: potassium channel SKOR-like isoform X1 [Nicotiana sylvestris]	--	A0A1S4BC08_TOBAC SubName: Full=potassium channel SKOR-like isoform X1 {ECO:0000313|RefSeq:XP_016486356.1};	Myotrophin and similar proteins	GO:0016021,integral component of membrane	Ankyrin repeats (3 copies)
Cluster-21554.0	8.38	0	0	1.67	2.15	0.32	0	0	0	0	0	0	71	0	0	14	20	3	0	0	0	0	0	0	K00456 cysteine dioxygenase [EC:1.13.11.20] | (RefSeq) cysteine dioxygenase-like (A)	cysteine dioxygenase [Quercus suber]	--	W4GMB8_9STRA SubName: Full=Uncharacterized protein {ECO:0000313|EMBL:ETV80850.1};	Cysteine dioxygenase CDO1	GO:0005506,iron ion binding; GO:0016702,oxidoreductase activity, acting on single donors with incorporation of molecular oxygen, incorporation of two atoms of oxygen	Cysteine dioxygenase type I
Cluster-21578.0	0.68	0.27	0.35	0.46	1.93	6.67	0	0	0	0	0	0	9	4	5	6	28	97	0	0	0	0	0	0	--	acetylesterase [Quercus suber]	--	--	--	--	GDSL-like Lipase/Acylhydrolase family
Cluster-21590.0	0.1	0	0.19	4.95	0.54	5.32	0	0	0	0	0	0	1	0	2	49	6	59	0	0	0	0	0	0	K08501 syntaxin 8 | (RefSeq) syntaxin-51-like (A)	isoepoxydon dehydrogenase patn [Quercus suber]	--	--	--	--	SNARE domain
Cluster-21625.0	0.09	0.1	0.23	0	0.64	0.48	0	0	0	0	0	0	3.36	4	8.54	0	24.9	18.66	0	0	0	0	0	0	K08294 mitogen-activated protein kinase kinase [EC:2.7.12.2] | (RefSeq) MAP kinase kinase skh1/pek1-like (A)	map kinase kinase mkk2/ssp33 [Quercus suber]	M2K2_ARATH RecName: Full=Mitogen-activated protein kinase kinase 2; Short=AtMAP2Kbeta; Short=AtMKK2; Short=MAP kinase kinase 2; EC=2.7.12.2 {ECO:0000269|PubMed:15225555};	A0A1D1XTI6_9ARAE SubName: Full=MAP kinase kinase skh1/pek1 {ECO:0000313|EMBL:JAT45700.1};	Mitogen-activated protein kinase kinase (MAP2K)	GO:0005737,cytoplasm; GO:0005886,plasma membrane; GO:0005524,ATP binding; GO:0004708,MAP kinase kinase activity; GO:0004674,protein serine/threonine kinase activity; GO:0060918,auxin transport; GO:0009631,cold acclimation; GO:0009814,defense response, incompatible interaction; GO:0007346,regulation of mitotic cell cycle; GO:0009409,response to cold; GO:0009651,response to salt stress; GO:0031098,…	Protein kinase domain
Cluster-21635.0	0.9	0	3.68	0.67	0.09	0	0	0	0	0	0	0	18	0	78	13	2	0	0	0	0	0	0	0	K09043 AP-1-like transcription factor | (RefSeq) fluconazole resistance protein 3-like (A)	fluconazole resistance protein 3 [Quercus suber]	--	A0A1D1YDS8_9ARAE SubName: Full=AP-1-like transcription factor {ECO:0000313|EMBL:JAT52782.1};	--	GO:0003700,DNA-binding transcription factor activity	Transcription factor PAP1
Cluster-21663.0	0	0.18	2.1	0.63	0	1.11	0	0	0	0	0	0	0	3	33	9	0	18	0	0	0	0	0	0	--	--	--	--	--	--	--
Cluster-21664.0	0	0	0.23	2.14	0.11	3.28	0	0	0	0	0	0	0	0	2	17	1	29	0	0	0	0	0	0	--	2-pyrone-4,6-dicarbaxylate hydrolase [Quercus suber]	--	--	--	--	Amidohydrolase
Cluster-21684.0	0	0	2.73	7.48	6.91	2.04	0	0	0	0	0	0	0	0	9	24	23	7	0	0	0	0	0	0	--	--	--	--	--	--	--
Cluster-2169.0	2.85	0.59	1.73	0.17	0.23	0.23	0	0	0	0	0	0	34	8	22	2	3	3	0	0	0	0	0	0	--	--	--	--	--	--	Insect cuticle protein
Cluster-21761.0	0.05	0.09	0.19	6.14	0.09	3.55	0	0	0	0	0	0	1	2	4	116	2	76	0	0	0	0	0	0	K11150 retinol dehydrogenase 8 [EC:1.1.1.-] | (RefSeq) NAD(P)-binding protein (A)	putative oxidoreductase yusz [Quercus suber]	FABG_CUPLA RecName: Full=3-oxoacyl-[acyl-carrier-protein] reductase, chloroplastic; EC=1.1.1.100; AltName: Full=3-ketoacyl-acyl carrier protein reductase; Flags: Precursor;	H3GSN3_PHYRM SubName: Full=Uncharacterized protein {ECO:0000313|EnsemblProtists:Phyra80028};	Predicted dehydrogenase	GO:0009507,chloroplast; GO:0102131,3-oxo-glutaryl-[acp] methyl ester reductase activity; GO:0102132,3-oxo-pimeloyl-[acp] methyl ester reductase activity; GO:0004316,3-oxoacyl-[acyl-carrier-protein] reductase (NADPH) activity; GO:0051287,NAD binding; GO:0006633,fatty acid biosynthetic process	short chain dehydrogenase
Cluster-21762.1	0.19	0	1.24	8.67	1.04	4.63	0	0	0	0	0	0	1	0	7	46	6	27	0	0	0	0	0	0	--	--	--	--	--	--	Uncharacterized protein conserved in bacteria (DUF2076)
Cluster-21770.0	0	0	0	4.62	0	0.73	0	0	0	0	0	0	0	0	0	100.63	0	17.93	0	0	0	0	0	0	K00306 sarcosine oxidase / L-pipecolate oxidase [EC:1.5.3.1 1.5.3.7] | (RefSeq) L-saccharopine oxidase-like (A)	l-saccharopine oxidase [Quercus suber]	--	A0A059LS03_9CHLO SubName: Full=FAD dependent oxidoreductase {ECO:0000313|EMBL:KDD77068.1};	FAD-dependent oxidoreductase	GO:0016491,oxidoreductase activity	FAD dependent oxidoreductase
Cluster-21775.0	7.95	0	6.88	15.45	29.13	24.89	0	0	0	0	0	0	14	0	14	32	59	53	0	0	0	0	0	0	K03965 NADH dehydrogenase (ubiquinone) 1 beta subcomplex subunit 9 | (RefSeq) NADH dehydrogenase [ubiquinone] 1 beta subcomplex subunit 9-like (A)	NADH dehydrogenase [ubiquinone]	NDUB9_ARATH RecName: Full=NADH dehydrogenase [ubiquinone] 1 beta subcomplex subunit 9; AltName: Full=B22 subunit of eukaryotic mitochondrial complex I; AltName: Full=Complex I-B22; Short=AtCIB22; Short=CI-B22; AltName: Full=NADH-ubiquinone oxidoreductase B22 subunit;	A0A1J6I0S0_NICAT SubName: Full=Nadh dehydrogenase [ubiquinone] 1 beta subcomplex subunit 9 {ECO:0000313|EMBL:OIS98145.1};	NADH:ubiquinone oxidoreductase, NDUFB9/B22 subunit	GO:0031966,mitochondrial membrane; GO:0005747,mitochondrial respiratory chain complex I; GO:0005739,mitochondrion; GO:0045271,respiratory chain complex I; GO:0005774,vacuolar membrane; GO:0005975,carbohydrate metabolic process; GO:0006120,mitochondrial electron transport, NADH to ubiquinone; GO:0009853,photorespiration	Complex 1 protein (LYR family)
Cluster-21799.0	0	0	10.68	12.22	0	0	0	0	0	0	0	0	0	0	93.49	99.06	0	0	0	0	0	0	0	0	--	--	--	--	--	--	--
Cluster-21875.0	2.31	2.62	1.44	2.96	0.17	0	0.54	0.41	0.47	0.33	0.22	1.14	21	27	14	26.54	1.73	0	5.49	4	4.58	3	2	11.49	--	--	--	--	--	--	--
Cluster-21910.0	8.78	0	0	2.82	1.22	0.44	0	0	0	0	0	0	165	0	0	51	25	9	0	0	0	0	0	0	K10839 UV excision repair protein RAD23 | (RefSeq) UV excision repair protein rhp23-like (A)	uv excision repair protein rhp23 [Quercus suber]	RD23B_ARATH RecName: Full=Ubiquitin receptor RAD23b; Short=AtRAD23b; AltName: Full=Putative DNA repair protein RAD23-1; AltName: Full=RAD23-like protein 1; Short=AtRAD23-1;	A0A1D1ZBS1_9ARAE SubName: Full=UV excision repair protein rhp23 {ECO:0000313|EMBL:JAT64419.1};	Nucleotide excision repair factor NEF2, RAD23 component	GO:0005737,cytoplasm; GO:0005634,nucleus; GO:0003684,damaged DNA binding; GO:0031593,polyubiquitin modification-dependent protein binding; GO:0070628,proteasome binding; GO:0006289,nucleotide-excision repair; GO:0043161,proteasome-mediated ubiquitin-dependent protein catabolic process	c-SKI Smad4 binding domain
Cluster-21917.0	0	0	0.2	1.87	0.1	2.09	0	0	0	0	0	0	0	0	7	60.29	3.82	76.95	0	0	0	0	0	0	K09831 sterol 22-desaturase [EC:1.14.19.41] | (RefSeq) cytochrome P450 61-like (A)	cytochrome p450 61 [Quercus suber]	C7101_ARATH RecName: Full=Cytochrome P450 710A1 {ECO:0000303|PubMed:16531502}; EC=1.14.19.41 {ECO:0000269|PubMed:16531502}; AltName: Full=C-22 sterol desaturase {ECO:0000303|PubMed:16531502};	D8UHA1_VOLCA SubName: Full=Cytochrome P450, C-22 desaturase {ECO:0000313|EMBL:EFJ40867.1};	Cytochrome P450 CYP4/CYP19/CYP26 subfamilies	GO:0016021,integral component of membrane; GO:0000249,C-22 sterol desaturase activity; GO:0020037,heme binding; GO:0005506,iron ion binding; GO:0004497,monooxygenase activity; GO:0016126,sterol biosynthetic process	Cytochrome P450
Cluster-21961.0	1.03	0	0.32	2.2	5.13	5.99	0	0	0	0	0	0	6	0	2	13	33	39	0	0	0	0	0	0	K05756 actin related protein 2/3 complex, subunit 3 | (RefSeq) actin-related protein 2/3 complex subunit 3-like (A)	actin-related protein 2/3 complex subunit 3 [Quercus suber]	ARPC3_ARATH RecName: Full=Actin-related protein 2/3 complex subunit 3; AltName: Full=Actin-related protein C3; AltName: Full=Arp2/3 complex 21 kDa subunit; Short=p21-ARC;	A0A1D1YQ61_9ARAE SubName: Full=Actin-related protein 2/3 complex subunit 3 {ECO:0000313|EMBL:JAT56771.1}; Flags: Fragment;	Actin-related protein Arp2/3 complex, subunit ARPC3	GO:0005885,Arp2/3 protein complex; GO:0042995,cell projection; GO:0005737,cytoplasm; GO:0003779,actin binding; GO:0007015,actin filament organization; GO:0034314,Arp2/3 complex-mediated actin nucleation	ARP2/3 complex ARPC3 (21 kDa) subunit
Cluster-22019.0	0.29	0	0.11	0.12	1.33	5.35	0	0	0	0	0	0	5	0	2	2	25	101	0	0	0	0	0	0	K03038 26S proteasome regulatory subunit N8 | (RefSeq) 26S proteasome regulatory subunit rpn-8-like (A)	predicted protein [Hordeum vulgare subsp. vulgare]	PSD7A_ARATH RecName: Full=26S proteasome non-ATPase regulatory subunit 7 homolog A; AltName: Full=26S proteasome regulatory subunit RPN8a; Short=AtRPN8a; AltName: Full=Protein ASYMMETRIC LEAVES ENHANCER 3; AltName: Full=Protein MOV34; Short=AtMOV34;	F2DRP7_HORVV SubName: Full=Predicted protein {ECO:0000313|EMBL:BAJ97768.1};	26S proteasome regulatory complex, subunit RPN8/PSMD7	GO:0005829,cytosol; GO:0000502,proteasome complex; GO:0005838,proteasome regulatory particle; GO:0045087,innate immune response; GO:0009965,leaf morphogenesis; GO:0043161,proteasome-mediated ubiquitin-dependent protein catabolic process	Maintenance of mitochondrial structure and function
Cluster-2205.0	0	0	0.16	2.79	0.04	3	0	0	0	0	0	0	0	0	4	63	1	77	0	0	0	0	0	0	K07300 Ca2+:H+ antiporter | (RefSeq) low affinity vacuolar monovalent cation/H(+) antiporter-like (A)	low affinity vacuolar monovalent cation/h(+) antiporter [Quercus suber]	--	--	Ca2+/H+ antiporter VCX1 and related proteins	--	Inner membrane component domain
Cluster-2207.0	0	0	0.47	2.64	0.07	1.63	0	0	0	0	0	0	0	0	7	36	1	25	0	0	0	0	0	0	--	rus1 family protein like [Quercus suber]	RUS3_ARATH RecName: Full=Protein root UVB sensitive 3 {ECO:0000303|PubMed:19515790};	D8R754_SELML SubName: Full=Uncharacterized protein {ECO:0000313|EMBL:EFJ31465.1}; Flags: Fragment;	Uncharacterized conserved protein	GO:0016021,integral component of membrane	Vitamin B6 photo-protection and homoeostasis
Cluster-22072.0	1.05	0	0.14	0.54	1.3	4.71	0	0	0	0	0	0	14	0	2	7	19	69	0	0	0	0	0	0	K17769 mitochondrial import receptor subunit TOM22 | (RefSeq) mitochondrial import receptor subunit tom22-like (A)	mitochondrial import receptor subunit tom22 [Quercus suber]	--	--	Translocase of outer mitochondrial membrane complex, subunit TOM22	--	Mitochondrial import receptor subunit Tom22
Cluster-22085.0	0.26	0	0	3.19	0.15	1.26	0	0	0.05	0	0	0	5	0	0	58	3	26	0	0	1	0	0	0	K15287 solute carrier family 35, member F1/2 | (RefSeq) uncharacterized solute carrier family 35 member C320.08-like (A)	PREDICTED: solute carrier family 35 member F1-like [Erythranthe guttata]	--	A0A2H5P969_CITUN SubName: Full=Uncharacterized protein {ECO:0000313|EMBL:GAY48910.1};	Predicted membrane protein	--	Solute carrier family 35
Cluster-22136.0	0	0	0.34	1.2	2.9	4.29	0	0	0	0	0	0	0	0	4	13	35	52	0	0	0	0	0	0	K05609 ubiquitin carboxyl-terminal hydrolase L3 [EC:3.4.19.12] | (RefSeq) ubiquitin carboxyl-terminal hydrolase isozyme L3-like (A)	ubiquitin carboxyl-terminal hydrolase isozyme l3 [Quercus suber]	UCH3_ARATH RecName: Full=Ubiquitin carboxyl-terminal hydrolase 3 {ECO:0000303|PubMed:17559514}; EC=3.4.19.12 {ECO:0000305};	A0A1D1YJ13_9ARAE RecName: Full=Ubiquitin carboxyl-terminal hydrolase {ECO:0000256|RuleBase:RU361215}; EC=3.4.19.12 {ECO:0000256|RuleBase:RU361215}; Flags: Fragment;	Ubiquitin C-terminal hydrolase UCHL1	GO:0005829,cytosol; GO:0004843,thiol-dependent ubiquitin-specific protease activity; GO:0016579,protein deubiquitination; GO:0006511,ubiquitin-dependent protein catabolic process	Ubiquitin carboxyl-terminal hydrolase, family 1
Cluster-22145.0	0.14	0	0.04	2.14	0.13	2.31	0	0	0	0	0	0	3	0	1	45	3	55	0	0	0	0	0	0	K18443 golgi-specific brefeldin A-resistance guanine nucleotide exchange factor 1 | (RefSeq) uncharacterized protein C211.03-like (A)	uncharacterized protein CFP56_12295 [Quercus suber]	--	--	Pattern-formation protein/guanine nucleotide exchange factor	--	--
Cluster-22176.0	0	0.08	0.21	2.52	0.08	3.21	0	0	0	0	0	0	0	2	5	54	2	78	0	0	0	0	0	0	K01079 phosphoserine phosphatase [EC:3.1.3.3] | (RefSeq) uncharacterized protein LOC112021308 (A)	putative phosphoserine phosphatase [Quercus suber]	SERC_ARATH RecName: Full=Phosphoserine phosphatase, chloroplastic; Short=PSP; Short=PSPase; EC=3.1.3.3; AltName: Full=O-phosphoserine phosphohydrolase; Flags: Precursor;	R7QKZ4_CHOCR SubName: Full=Uncharacterized protein {ECO:0000313|EMBL:CDF38433.1};	Phosphoserine phosphatase	GO:0009507,chloroplast; GO:0005509,calcium ion binding; GO:0000287,magnesium ion binding; GO:0004647,phosphoserine phosphatase activity; GO:0009793,embryo development ending in seed dormancy; GO:0006564,L-serine biosynthetic process; GO:0006563,L-serine metabolic process; GO:0009555,pollen development; GO:0048364,root development	haloacid dehalogenase-like hydrolase
Cluster-22212.0	1.18	0.08	0.43	0.28	0.46	3.46	0	0	0	0	0	0	26	2	10	6	11	83	0	0	0	0	0	0	K12795 suppressor of G2 allele of SKP1 | (RefSeq) protein SGT1 homolog A-like (A)	protein sgt1 like a [Quercus suber]	SGT1_ORYSJ RecName: Full=Protein SGT1 homolog {ECO:0000250|UniProtKB:Q08446}; Short=OsSGT1 {ECO:0000303|PubMed:18257679}; AltName: Full=Suppressor of G2 allele of SKP1 homolog {ECO:0000250|UniProtKB:Q08446};	A0A2I0BC57_9ASPA SubName: Full=Protein SGT1 like {ECO:0000313|EMBL:PKA65370.1};	Suppressor of G2 allele of skp1	GO:0005737,cytoplasm; GO:0005634,nucleus; GO:0042742,defense response to bacterium; GO:0050832,defense response to fungus	SGS domain
Cluster-22233.0	0	0	0.13	2.15	0	1.6	0	0	0	0	0	0	0	0	3.97	60.37	0	50.96	0	0	0	0	0	0	K14651 transcription initiation factor TFIID subunit 15 | (RefSeq) pre-mRNA-splicing factor srp2-like (A)	serine/arginine-rich splicing factor 6 [Quercus suber]	SR30_ARATH RecName: Full=Serine/arginine-rich splicing factor SR30; Short=At-SR30; Short=At-SRp30; Short=AtSR30; AltName: Full=SF2/ASF-like splicing modulator Srp30; AltName: Full=Serine-arginine rich RNA binding protein 30;	A0A225X398_9STRA SubName: Full=Uncharacterized protein {ECO:0000313|EMBL:OWZ23718.1};	Alternative splicing factor SRp55/B52/SRp75 (RRM superfamily)	GO:0005737,cytoplasm; GO:0035061,interchromatin granule; GO:0016607,nuclear speck; GO:0005681,spliceosomal complex; GO:0003729,mRNA binding; GO:0006376,mRNA splice site selection; GO:0048024,regulation of mRNA splicing, via spliceosome	RNA recognition motif. (a.k.a. RRM, RBD, or RNP domain)
Cluster-22235.0	0	0	0	1.61	0.07	8.66	0	0	0	0	0	0	0	0	0	20	1	121	0	0	0	0	0	0	--	--	--	--	--	--	--
Cluster-22258.0	0.25	0.04	0.52	0.36	1.33	6.41	0	0	0	0	0	0	5	1	11	7	29	140	0	0	0	0	0	0	--	--	--	A0A1D1YNN7_9ARAE SubName: Full=Copper transport protein CTR2 {ECO:0000313|EMBL:JAT56257.1};	Copper transporter	GO:0016021,integral component of membrane; GO:0005375,copper ion transmembrane transporter activity	Ctr copper transporter family
Cluster-22284.0	3.25	0.97	2.46	0.51	14.8	28.7	0	0	0	0	0	0	12	4	10	2	61	121	0	0	0	0	0	0	--	hypothetical protein CFP56_00609 [Quercus suber]	--	A0A1D1XUB1_9ARAE SubName: Full=NADH dehydrogenase [ubiquinone] 1 alpha subcomplex subunit 1 {ECO:0000313|EMBL:JAT45967.1}; Flags: Fragment;	--	GO:0016021,integral component of membrane	--
Cluster-22294.0	4.29	0	0	1.39	0.54	0.39	0	0	0	0	0	0	80	0	0	25	11	8	0	0	0	0	0	0	--	--	--	--	--	--	Major royal jelly protein
Cluster-22309.0	0.05	0	0	1.85	0	1.96	0	0	0	0	0	0	1	0	0	35	0	42	0	0	0	0	0	0	--	protein pacg [Quercus suber]	--	A0A1D1XGC6_9ARAE SubName: Full=Transcription factor vib-1 {ECO:0000313|EMBL:JAT41450.1};	--	GO:0003677,DNA binding; GO:0003700,DNA-binding transcription factor activity	NDT80 / PhoG like DNA-binding family
Cluster-22316.0	0.1	0	0	3.97	0.27	5.49	0	0	0	0	0	0	1	0	0	40	3	62	0	0	0	0	0	0	K02878 large subunit ribosomal protein L16 | (RefSeq) rpl16; 50S ribosomal protein L16 (A)	54s ribosomal protein l16, mitochondrial [Quercus suber]	RK16_CYACA RecName: Full=50S ribosomal protein L16, chloroplastic {ECO:0000255|HAMAP-Rule:MF_01342};	A0A270R5L3_9POAL SubName: Full=Uncharacterized protein {ECO:0000313|EMBL:PAN52684.1};	Mitochondrial ribosomal protein L16	GO:0009507,chloroplast; GO:0005840,ribosome; GO:0019843,rRNA binding; GO:0003735,structural constituent of ribosome; GO:0006412,translation	Ribosomal protein L16p/L10e
Cluster-22339.0	0.12	0	2.16	10.45	0.22	0	0	0	0	0	0	0	1	0	19	85	2	0	0	0	0	0	0	0	--	--	--	--	--	--	--
Cluster-22340.0	0	0	5.85	1.64	0.43	0.09	0	0	0	0	0	0	0	0	66	17	5	1	0	0	0	0	0	0	--	--	--	--	--	--	--
Cluster-22348.1	2.43	0.28	1.92	0	0.07	0	0.14	0	0.07	0	0.08	0	31	4	26	0	1	0	2	0	1	0	1	0	--	--	--	--	--	--	--
Cluster-22350.0	0	0.06	0.3	4.3	0	1.16	0	0	0	0	0	0	0	1	5	66	0	20	0	0	0	0	0	0	K08492 syntaxin 18 | (RefSeq) syntaxin ufe1-like (A)	syntaxin ufe1 [Quercus suber]	--	--	--	--	SNARE domain
Cluster-22417.0	0	0.04	0	2.4	0.12	1.2	0	0	0	0	0	0	0	1	0	51	3	29	0	0	0	0	0	0	K14709 solute carrier family 39 (zinc transporter), member 1/2/3 | (RefSeq) zinc-regulated transporter 1-like (A)	zinc-regulated transporter 1 [Quercus suber]	ZIP8_ARATH RecName: Full=Probable zinc transporter 8; AltName: Full=ZRT/IRT-like protein 8; Flags: Precursor;	E1ZGF4_CHLVA SubName: Full=Uncharacterized protein {ECO:0000313|EMBL:EFN54748.1};	Fe2+/Zn2+ regulated transporter	GO:0016021,integral component of membrane; GO:0005886,plasma membrane; GO:0005385,zinc ion transmembrane transporter activity; GO:0071577,zinc ion transmembrane transport	ZIP Zinc transporter
Cluster-22442.0	0	0.09	1.89	1.28	0	2.83	0	0	0	0	0	0	0	2	38.92	24	0	59.96	0	0	0	0	0	0	--	--	--	--	--	--	CVNH domain
Cluster-22457.0	0.04	0	0.24	1.47	0.19	3.63	0	0	0	0	0	0	1	0	6	34	5	95	0	0	0	0	0	0	--	predicted protein, partial [Hordeum vulgare subsp. vulgare]	--	F2E2K1_HORVV SubName: Full=Predicted protein {ECO:0000313|EMBL:BAK01573.1}; Flags: Fragment;	--	--	--
Cluster-22465.0	0	0.13	0	2.74	0.13	2.99	0	0	0	0	0	0	0	1	0	19	1	23	0	0	0	0	0	0	--	--	--	--	--	--	--
Cluster-22477.0	3.82	0	5.14	14.75	29.7	17.44	0	0	0	0	0	0	3	0	5	16	28	18	0	0	0	0	0	0	K12622 U6 snRNA-associated Sm-like protein LSm3 | (RefSeq) probable U6 snRNA-associated Sm-like protein LSm3 (A)	putative u6 snrna-associated sm-like protein lsm3 [Quercus suber]	LSM3B_ARATH RecName: Full=Sm-like protein LSM3B {ECO:0000305}; Short=AtLSM3B {ECO:0000303|PubMed:23620288}; AltName: Full=U6 snRNA-associated Sm-like protein LSM3B {ECO:0000305};	A0A1D1ZH09_9ARAE SubName: Full=U6 snRNA-associated Sm-like protein LSm3 {ECO:0000313|EMBL:JAT66282.1}; Flags: Fragment;	Small nuclear ribonucleoprotein (snRNP) LSM3	GO:0071013,catalytic step 2 spliceosome; GO:1990726,Lsm1-7-Pat1 complex; GO:0000932,P-body; GO:0071011,precatalytic spliceosome; GO:0046540,U4/U6 x U5 tri-snRNP complex; GO:0005688,U6 snRNP; GO:0003723,RNA binding; GO:0033962,cytoplasmic mRNA processing body assembly; GO:0000398,mRNA splicing, via spliceosome; GO:0000956,nuclear-transcribed mRNA catabolic process	--
Cluster-2251.0	0	0	0.34	1.34	0.13	2.58	0	0	0	0	0	0	0	0	5	18	2	39	0	0	0	0	0	0	K10752 histone-binding protein RBBP4 | (RefSeq) histone acetyltransferase type B subunit 2-like (A)	hypothetical protein AXG93_939s1020 [Marchantia polymorpha subsp. ruderalis]	MSI1_ARATH RecName: Full=Histone-binding protein MSI1; AltName: Full=CAF-1 p48 homolog; AltName: Full=Chromatin assembly factor 1 subunit MSI1; Short=CAF-1 subunit MSI1; AltName: Full=Protein MULTICOPY SUPPRESSOR OF IRA 1; Short=AtMSI1; AltName: Full=Protein medicis; AltName: Full=WD-40 repeat-containing protein MSI1;	A0A0M0K079_9EUKA SubName: Full=Histone-binding protein rbbp4 {ECO:0000313|EMBL:KOO31798.1};	Nucleosome remodeling factor, subunit CAF1/NURF55/MSI1	GO:0009507,chloroplast; GO:0005677,chromatin silencing complex; GO:0080008,Cul4-RING E3 ubiquitin ligase complex; GO:0005634,nucleus; GO:0043234,NA; GO:0008283,cell proliferation; GO:0016569,covalent chromatin modification; GO:0006260,DNA replication; GO:0009793,embryo development ending in seed dormancy; GO:0009908,flower development; GO:0031507,heterochromatin assembly; GO:0070828,heterochromat…	Histone-binding protein RBBP4 or subunit C of CAF1 complex
Cluster-22547.0	3.12	0	0	0.69	0.19	0.38	0	0	0	0	0	0	75	0	0	16	5	10	0	0	0	0	0	0	K15042 importin subunit alpha-6/7 | (RefSeq) importin subunit alpha-4 (A)	predicted protein [Hordeum vulgare subsp. vulgare]	IMPA4_ARATH RecName: Full=Importin subunit alpha-4 {ECO:0000305}; Short=IMPa-4 {ECO:0000303|PubMed:18836040};	F2CYU8_HORVV RecName: Full=Importin subunit alpha {ECO:0000256|PIRNR:PIRNR005673};	Karyopherin (importin) alpha	GO:0005829,cytosol; GO:0043657,host cell; GO:0005643,nuclear pore; GO:0005654,nucleoplasm; GO:0008139,nuclear localization sequence binding; GO:0008565,protein transporter activity; GO:0080034,host response to induction by symbiont of tumor, nodule or growth in host; GO:0006607,NLS-bearing protein import into nucleus; GO:0030581,symbiont intracellular protein transport in host	Armadillo/beta-catenin-like repeat
Cluster-22559.0	5.51	0	0	0.98	0.55	0.61	0	0	0	0	0	0	183	0	0	31	20	22	0	0	0	0	0	0	K00029 malate dehydrogenase (oxaloacetate-decarboxylating)(NADP+) [EC:1.1.1.40] | (RefSeq) NADP-dependent malic enzyme (A)	NADP-dependent malic enzyme 1 [Hydrilla verticillata]	MAOX_VITVI RecName: Full=NADP-dependent malic enzyme; Short=NADP-ME; EC=1.1.1.40;	Q6PMI3_HYDVE RecName: Full=Malic enzyme {ECO:0000256|RuleBase:RU003426};	NADP+-dependent malic enzyme	GO:0005737,cytoplasm; GO:0004471,malate dehydrogenase (decarboxylating) (NAD+) activity; GO:0004473,malate dehydrogenase (decarboxylating) (NADP+) activity; GO:0046872,metal ion binding; GO:0051287,NAD binding; GO:0008948,oxaloacetate decarboxylase activity; GO:0006108,malate metabolic process; GO:0051260,protein homooligomerization	Malic enzyme, NAD binding domain
Cluster-22566.0	5.87	0	0	3.24	1.56	0.62	0	0	0	0	0	0	34	0	0	19	10	4	0	0	0	0	0	0	--	hypothetical protein F751_3725 [Auxenochlorella protothecoides]	--	W4GRV7_9STRA SubName: Full=Uncharacterized protein {ECO:0000313|EMBL:ETV82437.1};	--	--	Lytic polysaccharide mono-oxygenase, cellulose-degrading
Cluster-22587.0	11.21	0	0	11.31	0	1.09	0	0	0	0	0	0	55	0	0	57	0	6	0	0	0	0	0	0	--	--	--	--	--	--	Protein of unknown function (DUF3421)
Cluster-22594.0	4.24	0	0	5.99	0.08	2.63	0	0	0	0	0	0	50	0	0	69	1	34	0	0	0	0	0	0	--	--	--	--	Collagens (type IV and type XIII), and related proteins	--	Domain of unknown function (DUF4573)
Cluster-22643.0	0.11	0	0.74	17.23	1.34	11.24	0	0.32	0	0	0	0	1	0	7	151	13	110	0	3	0	0	0	0	K12877 protein mago nashi | (RefSeq) protein mago nashi homolog (A)	protein mago nashi like [Quercus suber]	MGN2_ORYSJ RecName: Full=Protein mago nashi homolog 2 {ECO:0000305}; Short=OsMAGO2 {ECO:0000303|PubMed:24416299}; AltName: Full=Mago nashi-like protein 2 {ECO:0000305};	A0A1D1XRY9_9ARAE SubName: Full=Protein mago nashi {ECO:0000313|EMBL:JAT45114.1};	Exon-exon junction complex, Magoh component	GO:0005737,cytoplasm; GO:0035145,exon-exon junction complex; GO:0005634,nucleus; GO:0003723,RNA binding; GO:0006397,mRNA processing; GO:0051028,mRNA transport; GO:0000184,nuclear-transcribed mRNA catabolic process, nonsense-mediated decay; GO:0006417,regulation of translation; GO:0008380,RNA splicing	Mago nashi protein
Cluster-22651.0	0	0	0.09	0.2	0.9	1.97	0	0	0	0	0	0	0	0	2	4	20	44	0	0	0	0	0	0	K06677 condensin complex subunit 1 | (RefSeq) condensin complex subunit 1-like (A)	condensin complex subunit 1 [Quercus suber]	--	A0A1Y1HVC9_KLENI SubName: Full=Chromosome condensation complex Condensin subunit D2 {ECO:0000313|EMBL:GAQ80486.1};	Chromosome condensation complex Condensin, subunit D2	GO:0005634,nucleus; GO:0007076,mitotic chromosome condensation	non-SMC mitotic condensation complex subunit 1, N-term
Cluster-22660.0	0.12	0	2.19	10.87	0.32	10.06	0	0	0	0	0.24	0	1	0	20	92	3	95	0	0	0	0	2	0	K02871 large subunit ribosomal protein L13 | (RefSeq) 54S ribosomal protein L23, mitochondrial-like (A)	54s ribosomal protein l23, mitochondrial [Quercus suber]	RK13_PYRYE RecName: Full=50S ribosomal protein L13, chloroplastic {ECO:0000255|HAMAP-Rule:MF_01366};	W7TS61_9STRA SubName: Full=50s ribosomal protein l13 {ECO:0000313|EMBL:EWM29017.1};	Mitochondrial/chloroplast ribosomal protein L13	GO:0009507,chloroplast; GO:0005840,ribosome; GO:0003735,structural constituent of ribosome; GO:0006412,translation	Ribosomal protein L13
Cluster-22694.0	0.08	0	0.07	1.81	0.07	1.89	0	0	0	0	0	0	1	0	1	23	1	27	0	0	0	0	0	0	K10610 DNA damage-binding protein 1 | (RefSeq) DNA damage-binding protein 1-like (A)	dna damage-binding protein 1 [Quercus suber]	DDB1B_ARATH RecName: Full=DNA damage-binding protein 1b; AltName: Full=UV-damaged DNA-binding protein 1b; Short=DDB1b;	D8RBA1_SELML SubName: Full=Uncharacterized protein DDB1-1 {ECO:0000313|EMBL:EFJ30457.1};	Damage-specific DNA binding complex, subunit DDB1	GO:0031461,cullin-RING ubiquitin ligase complex; GO:0005634,nucleus; GO:0003684,damaged DNA binding; GO:0009793,embryo development ending in seed dormancy; GO:0006289,nucleotide-excision repair; GO:0043161,proteasome-mediated ubiquitin-dependent protein catabolic process; GO:0016567,protein ubiquitination; GO:0009585,red, far-red light phototransduction	CPSF A subunit region
Cluster-22739.0	0.09	0.16	25.3	1.55	5.54	1.54	0	0	0	0	0	0	1	2	302	17	68	19	0	0	0	0	0	0	--	--	--	--	--	--	--
Cluster-22789.0	0.52	0.23	0	0.27	5.19	9.31	0	0	0	0	0	0	6	3	0	3	65	117	0	0	0	0	0	0	--	--	--	A0A067C1G7_SAPPC RecName: Full=Endo-1,4-beta-xylanase {ECO:0000256|PROSITE-ProRule:PRU01097}; EC=3.2.1.8 {ECO:0000256|PROSITE-ProRule:PRU01097};	--	GO:0046556,alpha-L-arabinofuranosidase activity; GO:0031176,endo-1,4-beta-xylanase activity; GO:0046373,L-arabinose metabolic process; GO:0045493,xylan catabolic process	Glycosyl hydrolases family 11
Cluster-22794.0	0.24	0	1	1.56	3.03	3.54	0	0	0	0	0	0	2	0	9	13	28	33	0	0	0	0	0	0	K14009 B-cell receptor-associated protein 31 | (RefSeq) uncharacterized protein C9E9.04-like (A)	uncharacterized protein c9e9.04 [Quercus suber]	--	A0A0D6RAA3_ARACU SubName: Full=Uncharacterized protein {ECO:0000313|EMBL:JAG98905.1};	B-cell receptor-associated protein and related proteins	GO:0005783,endoplasmic reticulum; GO:0016021,integral component of membrane; GO:0006886,intracellular protein transport	Bap31/Bap29 transmembrane region
Cluster-22795.0	0	0	0	1.62	0.48	3.78	0	0	0	0	0	0	0	0	0	30	10	79	0	0	0	0	0	0	--	hypothetical protein SOVF_210900 [Spinacia oleracea]	--	A0A067CZ76_SAPPC SubName: Full=Uncharacterized protein {ECO:0000313|EMBL:KDO35783.1};	--	GO:0003824,catalytic activity	DegT/DnrJ/EryC1/StrS aminotransferase family
Cluster-22843.0	0	0.08	0.17	5.53	0	3.55	0	0	0	0.09	0.18	0	0	1	2	61	0	44	0	0	0	1	2	0	--	--	--	--	--	--	--
Cluster-22844.0	0.03	0	0	3.85	0	1.13	0	0	0	0	0	0	1	0	0	105	0	35	0	0	0	0	0	0	K13076 sphingolipid 8-(E)-desaturase [EC:1.14.19.18] | (RefSeq) delta 8-(E)-sphingolipid desaturase-like (A)	delta 8-(e)-sphingolipid desaturase [Quercus suber]	--	--	--	--	--
Cluster-22890.0	0.96	0.57	0	0	2.24	2.13	0	0	0	0	0	0	9	6	0	0	23	22	0	0	0	0	0	0	K17402 small subunit ribosomal protein S23 | (RefSeq) 37S ribosomal protein S25, mitochondrial-like (A)	37s ribosomal protein s25, mitochondrial [Quercus suber]	--	--	--	--	Mitochondrial ribosomal protein S25
Cluster-22897.0	0	0	5.7	1.85	0	0	0	0	0	0	0	0	0	0	132	39	0	0	0	0	0	0	0	0	K08157 MFS transporter, DHA1 family, multidrug resistance protein | (RefSeq) uncharacterized MFS-type transporter C530.15c-like (A)	hypothetical protein GPECTOR_30g189 [Gonium pectorale]	--	A0A150GE32_GONPE SubName: Full=Uncharacterized protein {ECO:0000313|EMBL:KXZ48094.1};	Synaptic vesicle transporter SVOP and related transporters (major facilitator superfamily)	GO:0016021,integral component of membrane; GO:0055085,transmembrane transport	Major Facilitator Superfamily
Cluster-22907.0	1.2	0.2	0.49	0.3	1.94	6.67	0	0.05	0	0	0	0	21	4	9	5	37	127	0	1	0	0	0	0	K02146 V-type H+-transporting ATPase subunit d | (RefSeq) LOW QUALITY PROTEIN: V-type proton ATPase subunit d-like (A)	v-type proton atpase subunit d [Quercus suber]	VA0D2_ARATH RecName: Full=V-type proton ATPase subunit d2; Short=V-ATPase subunit d2; AltName: Full=Vacuolar H(+)-ATPase subunit d isoform 2; AltName: Full=Vacuolar proton pump subunit d2;	A0A1D1Z5I3_9ARAE RecName: Full=V-type proton ATPase subunit {ECO:0000256|PIRNR:PIRNR018497};	Vacuolar H+-ATPase V0 sector, subunit d	GO:0005794,Golgi apparatus; GO:0005765,lysosomal membrane; GO:0009506,plasmodesma; GO:0033179,proton-transporting V-type ATPase, V0 domain; GO:0005774,vacuolar membrane; GO:0016471,vacuolar proton-transporting V-type ATPase complex; GO:0005773,vacuole; GO:0008553,proton-exporting ATPase activity, phosphorylative mechanism; GO:0046961,proton-transporting ATPase activity, rotational mechanism; GO:0…	ATP synthase (C/AC39) subunit
Cluster-2291.0	0.12	0	0.04	2.23	0.07	1.96	0	0	0	0	0	0	3	0	1	55	2	55	0	0	0	0	0	0	K15174 RNA polymerase II-associated factor 1 | (RefSeq) RNA polymerase II-associated protein 1-like (A)	rna polymerase ii-associated protein 1 like [Quercus suber]	PAF1_ARATH RecName: Full=Protein PAF1 homolog {ECO:0000305}; AltName: Full=Protein EARLY FLOWERING 7 {ECO:0000303|PubMed:15520273}; AltName: Full=Protein VERNALIZATION INDEPENDENCE 2 {ECO:0000303|PubMed:15472079};	A0A1E5WI60_9POAL SubName: Full=Protein PAF1-like protein {ECO:0000313|EMBL:OEL37058.1};	Putative RNA polymerase II regulator	GO:0016593,Cdc73/Paf1 complex; GO:0005634,nucleus; GO:0009908,flower development; GO:0016571,histone methylation; GO:0009910,negative regulation of flower development; GO:0006355,regulation of transcription, DNA-templated; GO:0006368,transcription elongation from RNA polymerase II promoter	Paf1
Cluster-22910.1	0.15	0	0	4.33	0.05	1.12	0	0	0	0	0.05	0	3	0	0	82	1	24	0	0	0	0	1	0	--	--	--	--	--	--	--
Cluster-22918.0	7.46	0	0	1.39	1.15	0.48	0	0	0	0	0	0	173	0	0	31	29	12	0	0	0	0	0	0	K01363 cathepsin B [EC:3.4.22.1] | (RefSeq) cathepsin B-like (A)	Cysteine proteinases superfamily protein [Klebsormidium nitens]	ORYB_ORYSJ RecName: Full=Oryzain beta chain; EC=3.4.22.-; Flags: Precursor;	L1JKI5_GUITH SubName: Full=Cathepsin B-like cysteine protease {ECO:0000313|EMBL:EKX49011.1};	Predicted cysteine proteinase TIN-ag	GO:0005615,extracellular space; GO:0005764,lysosome; GO:0004197,cysteine-type endopeptidase activity; GO:0051603,proteolysis involved in cellular protein catabolic process	Papain family cysteine protease
Cluster-22923.0	0.04	0.1	0.4	8.92	0.74	7.51	0	0	0	0	0	0	1	3	11	224	21	214	0	0	0	0	0	0	--	hypothetical protein CFP56_79357 [Quercus suber]	--	--	--	--	Protein of unknown function (DUF3074)
Cluster-22934.0	0	0	0.06	1.75	0.12	3.22	0	0	0	0	0	0	0	0	1	27	2	56	0	0	0	0	0	0	K03380 phenol 2-monooxygenase [EC:1.14.13.7] | (RefSeq) phenol 2-monooxygenase-like (A)	3-hydroxybenzoate 4-monooxygenase [Quercus suber]	--	A0A1V9YSW0_9STRA SubName: Full=Uncharacterized protein {ECO:0000313|EMBL:OQR88808.1};	Monooxygenase involved in coenzyme Q (ubiquinone) biosynthesis	GO:0071949,FAD binding	FAD binding domain
Cluster-22943.0	0.16	0	0.15	0.25	1.72	1.64	0	0	0	0	0	0	2	0	2	3	23	22	0	0	0	0	0	0	--	--	--	--	--	--	--
Cluster-22956.0	0	0.07	0.2	0.09	2.26	9.68	0	0	0	0	0	0	0	2	5	2	58.52	250.75	0	0	0	0	0	0	K01728 pectate lyase [EC:4.2.2.2] | (RefSeq) probable pectate lyase 4 (A)	PREDICTED: putative pectate lyase 21 [Erythranthe guttata]	PLY_TOBAC RecName: Full=Pectate lyase; EC=4.2.2.2; Flags: Precursor;	A0A0D9V7J7_9ORYZ RecName: Full=Pectate lyase {ECO:0000256|RuleBase:RU361123}; EC=4.2.2.2 {ECO:0000256|RuleBase:RU361123};	--	GO:0046872,metal ion binding; GO:0030570,pectate lyase activity; GO:0045490,pectin catabolic process	--
Cluster-22972.0	0.53	0.95	0.48	0.25	5.94	8.13	0	0	0	0	0	0	2	4	2	1	25	35	0	0	0	0	0	0	--	--	--	--	--	--	--
Cluster-23010.1	0.35	0	0.28	0.12	1.08	2.65	0	0	0	0	0	0	6	0	5	2	20	49	0	0	0	0	0	0	--	putative transcriptional regulatory protein [Quercus suber]	--	--	--	--	Fungal specific transcription factor domain
Cluster-23049.0	0.33	0	0.91	2.42	6.35	5.84	0	0	0	0	0	0	2	0	6	15	43	40	0	0	0	0	0	0	K12620 U6 snRNA-associated Sm-like protein LSm1 | (RefSeq) U6 snRNA-associated Sm-like protein LSm1 (A)	u6 snrna-associated sm-like protein lsm1 [Quercus suber]	LSM1A_ARATH RecName: Full=Sm-like protein LSM1A {ECO:0000305}; Short=AtLSM1a {ECO:0000303|PubMed:23620288};	R7QB24_CHOCR SubName: Full=Uncharacterized protein {ECO:0000313|EMBL:CDF35274.1};	Small Nuclear ribonucleoprotein splicing factor	GO:1990726,Lsm1-7-Pat1 complex; GO:0005845,mRNA cap binding complex; GO:0000932,P-body; GO:0003723,RNA binding; GO:0000339,RNA cap binding; GO:0009631,cold acclimation; GO:0000290,deadenylation-dependent decapping of nuclear-transcribed mRNA; GO:0042538,hyperosmotic salinity response; GO:0006397,mRNA processing; GO:0009414,response to water deprivation; GO:0016070,RNA metabolic process	LSM domain
Cluster-23067.0	0	0	0.44	2.62	0.14	2.9	0	0	0	0	0	0	0	0	6	33	2	41	0	0	0	0	0	0	K14263 kynurenine formamidase [EC:3.5.1.9] | (RefSeq) kynurenine formamidase-like (A)	kynurenine formamidase [Quercus suber]	--	A0A024UJD3_9STRA RecName: Full=Carboxylic ester hydrolase {ECO:0000256|RuleBase:RU361235}; EC=3.1.1.- {ECO:0000256|RuleBase:RU361235};	--	GO:0016787,hydrolase activity	alpha/beta hydrolase fold
Cluster-23076.0	0.2	0	0.15	4.02	0.07	1.77	0	0	0	0	0	0	5	0	4	96	2	48	0	0	0	0	0	0	K06942 ribosome-binding ATPase | (RefSeq) uncharacterized GTP-binding protein C428.15-like (A)	putative gtp-binding protein [Quercus suber]	OLA1_ORYSI RecName: Full=Obg-like ATPase 1 {ECO:0000255|HAMAP-Rule:MF_03167}; AltName: Full=Ribosome-binding ATPase YchF; Short=OsYchF1;	F0W5G2_9STRA SubName: Full=Uncharacterized protein AlNc14C21G2128 {ECO:0000313|EMBL:CCA16353.1};	Predicted GTP-binding protein (ODN superfamily)	GO:0005829,cytosol; GO:0005886,plasma membrane; GO:0005524,ATP binding; GO:0005525,GTP binding; GO:0016787,hydrolase activity; GO:0046872,metal ion binding; GO:1901001,negative regulation of response to salt stress; GO:0009651,response to salt stress	GTPase of unknown function C-terminal
Cluster-23076.1	0.3	0	0	3.31	0.02	1.74	0	0	0	0.05	0	0	11	0	0	117	1	70	0	0	0	2	0	0	K18757 la-related protein 1 | (RefSeq) la-related protein 1-like (A)	putative hth la-type rna-binding protein [Quercus suber]	LRP1B_ARATH RecName: Full=La-related protein 1B; Short=AtLARP1b;	I0Z4I0_COCSC SubName: Full=Uncharacterized protein {ECO:0000313|EMBL:EIE25549.1};	RNA-binding protein LARP/SRO9 and related La domain proteins	GO:0005737,cytoplasm; GO:0005844,polysome; GO:0003729,mRNA binding; GO:0010150,leaf senescence	La domain
Cluster-23090.0	0	0	0.07	2.81	0.13	5.81	0	0	0	0	0	0	0	0	1	39	2	91	0	0	0	0	0	0	K15303 aflatoxin B1 aldehyde reductase | (RefSeq) aflatoxin B1 aldehyde reductase member 4-like (A)	aflatoxin b1 aldehyde reductase member 2 [Quercus suber]	PERR_RAUSE RecName: Full=Perakine reductase; EC=1.1.1.317;	A0A1D1ZAQ8_9ARAE SubName: Full=Aflatoxin B1 aldehyde reductase member 2 {ECO:0000313|EMBL:JAT63979.1}; Flags: Fragment;	--	GO:0016491,oxidoreductase activity; GO:0009820,alkaloid metabolic process	Aldo/keto reductase family
Cluster-23165.0	1.42	0	1.07	0.48	0.58	0.27	0	0	0	0	0	0	43	0	34	14	19	9	0	0	0	0	0	0	K03695 ATP-dependent Clp protease ATP-binding subunit ClpB | (RefSeq) LOW QUALITY PROTEIN: heat shock protein 78, mitochondrial-like (A)	heat shock protein 78, mitochondrial [Quercus suber]	CLPB3_ORYSJ RecName: Full=Chaperone protein ClpB3, mitochondrial; AltName: Full=ATP-dependent Clp protease ATP-binding subunit ClpB homolog 3; AltName: Full=Casein lytic proteinase B3; Flags: Precursor;	A0A024TZ09_9STRA SubName: Full=ATP-dependent chaperone ClpB {ECO:0000313|EMBL:ETV99380.1};	Chaperone HSP104 and related ATP-dependent Clp proteases	GO:0005739,mitochondrion; GO:0005524,ATP binding; GO:0016485,protein processing; GO:0009408,response to heat	AAA domain (Cdc48 subfamily)
Cluster-23195.0	0.71	0	0.56	0.98	2.06	3.62	0	0	0	0	0	0	12	0	10	16	38	67	0	0	0	0	0	0	K03038 26S proteasome regulatory subunit N8 | (RefSeq) 26S proteasome regulatory subunit rpn-8-like (A)	26s proteasome regulatory subunit rpn-8 [Quercus suber]	PSD7A_ARATH RecName: Full=26S proteasome non-ATPase regulatory subunit 7 homolog A; AltName: Full=26S proteasome regulatory subunit RPN8a; Short=AtRPN8a; AltName: Full=Protein ASYMMETRIC LEAVES ENHANCER 3; AltName: Full=Protein MOV34; Short=AtMOV34;	F2DRP7_HORVV SubName: Full=Predicted protein {ECO:0000313|EMBL:BAJ97768.1};	26S proteasome regulatory complex, subunit RPN8/PSMD7	GO:0005829,cytosol; GO:0000502,proteasome complex; GO:0005838,proteasome regulatory particle; GO:0045087,innate immune response; GO:0009965,leaf morphogenesis; GO:0043161,proteasome-mediated ubiquitin-dependent protein catabolic process	Maintenance of mitochondrial structure and function
Cluster-23232.0	0.22	0.06	0.07	0.15	0.47	0.03	0.26	0.97	0.79	0.29	1.51	0.86	6	2	2	4	14	1	8	28	23	8	40	26	--	pentatricopeptide repeat-containing protein At5g10690 [Asparagus officinalis]	PP374_ARATH RecName: Full=Pentatricopeptide repeat-containing protein At5g10690; AltName: Full=CBS domain-containing protein CBSPPR1;	A0A2H3YXK8_PHODC SubName: Full=pentatricopeptide repeat-containing protein At5g10690 isoform X2 {ECO:0000313|RefSeq:XP_008805415.1};	FOG: PPR repeat	GO:0005829,cytosol; GO:0043231,intracellular membrane-bounded organelle; GO:0004519,endonuclease activity; GO:0003723,RNA binding; GO:0009451,RNA modification	PPR repeat family
Cluster-23253.0	0.08	0	0.15	7.31	0.26	3.29	0	0	0	0.12	0	0	2	0	4	176	7	90	0	0	0	3	0	0	--	homeobox protein knotted-1-like LET12 isoform X4 [Ananas comosus]	KNAT3_ARATH RecName: Full=Homeobox protein knotted-1-like 3; AltName: Full=Protein KNAT3;	A0A1D1ZGV7_9ARAE SubName: Full=Homeobox protein AKR {ECO:0000313|EMBL:JAT66011.1};	Transcription factor MEIS1 and related HOX domain proteins	GO:0005829,cytosol; GO:0005634,nucleus; GO:0003677,DNA binding; GO:0003700,DNA-binding transcription factor activity; GO:0071345,cellular response to cytokine stimulus; GO:0009722,detection of cytokinin stimulus; GO:0009416,response to light stimulus	Homeobox KN domain
Cluster-23263.0	0	0	0.18	4.69	0.12	3.8	0	0	0	0	0	0	0	0	3	70	2	64	0	0	0	0	0	0	K10578 ubiquitin-conjugating enzyme E2 J1 [EC:2.3.2.23] | (RefSeq) ubiquitin-conjugating enzyme E2 J1-like (A)	ubiquitin-conjugating enzyme e2 j1 [Quercus suber]	UBC32_ARATH RecName: Full=Ubiquitin-conjugating enzyme E2 32; EC=2.3.2.23; AltName: Full=E2 ubiquitin-conjugating enzyme 32; AltName: Full=Ubiquitin carrier protein 32;	A0A1D1YNP4_9ARAE SubName: Full=Ubiquitin-conjugating enzyme E2 J1 {ECO:0000313|EMBL:JAT56265.1}; Flags: Fragment;	Non-canonical ubiquitin conjugating enzyme 1	GO:0005783,endoplasmic reticulum; GO:0016021,integral component of membrane; GO:0016020,membrane; GO:0048471,perinuclear region of cytoplasm; GO:0005524,ATP binding; GO:0061630,ubiquitin protein ligase activity; GO:0031625,ubiquitin protein ligase binding; GO:0004842,ubiquitin-protein transferase activity; GO:0006511,ubiquitin-dependent protein catabolic process	Ubiquitin-conjugating enzyme
Cluster-23293.0	4.7	0	0	0.73	1.49	0.12	0	0	0	0	0	0	107	0	0	16	37	3	0	0	0	0	0	0	K08237 hydroquinone glucosyltransferase [EC:2.4.1.218] | (RefSeq) hydroquinone glucosyltransferase (A)	hydroquinone glucosyltransferase-like [Aegilops tauschii subsp. tauschii]	U73B4_ARATH RecName: Full=UDP-glycosyltransferase 73B4; EC=2.4.1.-; AltName: Full=Flavonol 3-O-glucosyltransferase UGT73B4; EC=2.4.1.91;	A0A1D5XU13_WHEAT SubName: Full=Uncharacterized protein {ECO:0000313|EnsemblPlants:TRIAE_CS42_4BS_TGACv1_329471_AA1101760.1};	UDP-glucuronosyl and UDP-glucosyl transferase	GO:0005829,cytosol; GO:0043231,intracellular membrane-bounded organelle; GO:0102360,daphnetin 3-O-glucosyltransferase activity; GO:0047893,flavonol 3-O-glucosyltransferase activity; GO:0102425,myricetin 3-O-glucosyltransferase activity; GO:0080043,quercetin 3-O-glucosyltransferase activity; GO:0080044,quercetin 7-O-glucosyltransferase activity; GO:0035251,UDP-glucosyltransferase activity; GO:0008…	UDP-glucoronosyl and UDP-glucosyl transferase
Cluster-23333.0	0	0	0	2.44	0.28	3.22	0	0	0	0	0	0	0	0	0	31	4	46	0	0	0	0	0	0	K07178 RIO kinase 1 [EC:2.7.11.1] | (RefSeq) serine/threonine-protein kinase RIO1-like (A)	serine/threonine-protein kinase rio1 [Quercus suber]	--	D8THR5_VOLCA SubName: Full=RIO kinase {ECO:0000313|EMBL:EFJ52760.1};	Serine/threonine protein kinase involved in cell cycle control	GO:0005524,ATP binding; GO:0004674,protein serine/threonine kinase activity	RIO1 family
Cluster-23343.0	8.32	0	40.79	6.95	1.61	0.62	0	0	0	0	0	0	23	0	126	21	5	2	0	0	0	0	0	0	K02918 large subunit ribosomal protein L35e | (RefSeq) hypothetical protein (A)	hypothetical protein FGSG_01021 [Fusarium graminearum PH-1]	RL35_WHEAT RecName: Full=60S ribosomal protein L35;	A0A1X6NP64_PORUM SubName: Full=Uncharacterized protein {ECO:0000313|EMBL:OSX70320.1};	60S ribosomal protein L35	GO:0005840,ribosome; GO:0003735,structural constituent of ribosome; GO:0006412,translation	Ribosomal L29 protein
Cluster-23355.0	8.43	0	0	0.26	0	14.29	0	0	0	0	0	0	31	0	0	1	0	60	0	0	0	0	0	0	K17795 mitochondrial import inner membrane translocase subunit TIM17 | (RefSeq) mitochondrial import inner membrane translocase subunit tim17-like (A)	mitochondrial import inner membrane translocase subunit tim17 [Quercus suber]	TI172_ARATH RecName: Full=Mitochondrial import inner membrane translocase subunit TIM17-2;	A0A1Q9E8K4_SYMMI SubName: Full=Mitochondrial import inner membrane translocase subunit TIM17-2 {ECO:0000313|EMBL:OLQ03749.1};	Mitochondrial import inner membrane translocase, subunit TIM17	GO:0031305,integral component of mitochondrial inner membrane; GO:0005743,mitochondrial inner membrane; GO:0005744,TIM23 mitochondrial import inner membrane translocase complex; GO:0005741,mitochondrial outer membrane; GO:0005739,mitochondrion; GO:0030150,protein import into mitochondrial matrix	Tim17/Tim22/Tim23/Pmp24 family
Cluster-23365.0	0	0.06	0.37	4.46	0.06	3.77	0	0	0	0	0	0	0	1	6	66	1	63	0	0	0	0	0	0	--	hypothetical protein CFP56_30817 [Quercus suber]	--	--	--	--	--
Cluster-23384.0	0.55	0	0.58	1.76	4.39	3.94	0	0	0	0	0	0	8	0	9	25	70	63	0	0	0	0	0	0	K03522 electron transfer flavoprotein alpha subunit | (RefSeq) uncharacterized protein LOC111997972 (A)	putative electron transfer flavoprotein subunit alpha, mitochondrial [Quercus suber]	ETFA_ARATH RecName: Full=Electron transfer flavoprotein subunit alpha, mitochondrial; Short=Alpha-ETF; Flags: Precursor;	W4FU60_9STRA SubName: Full=Uncharacterized protein {ECO:0000313|EMBL:ETV70364.1};	Electron transfer flavoprotein, alpha subunit	GO:0005759,mitochondrial matrix; GO:0005739,mitochondrion; GO:0005507,copper ion binding; GO:0009055,electron transfer activity; GO:0050660,flavin adenine dinucleotide binding; GO:0016491,oxidoreductase activity; GO:0033539,fatty acid beta-oxidation using acyl-CoA dehydrogenase	Electron transfer flavoprotein domain
Cluster-23412.0	0.08	0	0	5.11	0.25	4.37	0	0	0	0	0	0	2	0	0.02	116.02	6.45	112.6	0	0	0	0	0	0	--	hypothetical protein CFP56_30914 [Quercus suber]	--	--	--	--	ACT domain
Cluster-23414.0	0	0	0	6.36	0.31	5.67	0	0	0	0.13	0	0	0	0	0	96.08	5.25	96.63	0	0	0	2	0	0	--	set domain-containing protein 5 [Quercus suber]	--	--	--	--	HMG (high mobility group) box
Cluster-23435.0	33.37	0	0	25.37	41.86	10.05	0	0	0	0	0	0	28	0	0	29	42	11	0	0	0	0	0	0	--	--	--	--	--	--	--
Cluster-23493.0	0.34	0	0.21	0.67	1.35	2.29	0	0	0	0	0	0	9	0	6	17	39	66	0	0	0	0	0	0	K08266 target of rapamycin complex subunit LST8 | (RefSeq) protein LST8 homolog isoform X1 (A)	putative wd repeat-containing protein c9g1.05 [Quercus suber]	AIP12_ARATH RecName: Full=Actin-interacting protein 1-2 {ECO:0000303|PubMed:12417710};	Q8GUG3_ARATH SubName: Full=Uncharacterized protein {ECO:0000313|EMBL:AAO00885.1};	WD40 repeat stress protein/actin interacting protein	GO:0042643,actomyosin, actin portion; GO:0030864,cortical actin cytoskeleton; GO:0080008,Cul4-RING E3 ubiquitin ligase complex; GO:0005829,cytosol; GO:0051015,actin filament binding; GO:0030042,actin filament depolymerization; GO:0030836,positive regulation of actin filament depolymerization	WD domain, G-beta repeat
Cluster-23547.0	0	0.05	0.16	3.91	0	0.96	0	0	0	0	0	0	0	2	6	133	0	37	0	0	0	0	0	0	--	hypothetical protein CFP56_07814 [Quercus suber]	--	--	--	--	--
Cluster-23565.0	0	0	0.56	1.2	0	3.07	0	0	0	0	0	0	0	0	10.51	20.56	0	59.62	0	0	0	0	0	0	K14753 guanine nucleotide-binding protein subunit beta-2-like 1 protein | (RefSeq) guanine nucleotide-binding protein subunit beta-like protein (A)	guanine nucleotide-binding protein subunit beta-like protein [Quercus suber]	GBLP_CHLRE RecName: Full=Guanine nucleotide-binding protein subunit beta-like protein;	F2E879_HORVV SubName: Full=Predicted protein {ECO:0000313|EMBL:BAK03551.1};	G protein beta subunit-like protein	GO:0005840,ribosome	WD domain, G-beta repeat
Cluster-23569.0	0.14	0	0.44	0.68	2.3	3.33	0	0	0	0	0	0	3	0	10	14	54	78	0	0	0	0	0	0	--	--	--	--	Uncharacterized conserved protein	--	SH3 domain
Cluster-23599.0	8.28	0	0	2.38	1.82	0.68	0	0	0	0	0	0	100	0	0	28	24	9	0	0	0	0	0	0	K00078 dihydrodiol dehydrogenase / D-xylose 1-dehydrogenase (NADP) [EC:1.3.1.20 1.1.1.179] | (RefSeq) D-xylose 1-dehydrogenase (NADP(+))-like (A)	d-xylose 1-dehydrogenase (nadp(+)) [Quercus suber]	Y4967_ARATH RecName: Full=Uncharacterized oxidoreductase At4g09670; EC=1.-.-.-;	H3G9U2_PHYRM SubName: Full=Uncharacterized protein {ECO:0000313|EnsemblProtists:Phyra71842};	Dimeric dihydrodiol dehydrogenase	GO:0005829,cytosol; GO:0016491,oxidoreductase activity	Oxidoreductase family, NAD-binding Rossmann fold
Cluster-23608.0	0	0	0.27	11.3	0.43	5.34	0	0	0	0	0	0	0	0	3	117	5	62	0	0	0	0	0	0	K00059 3-oxoacyl-[acyl-carrier protein] reductase [EC:1.1.1.100] | (RefSeq) short-chain type dehydrogenase/reductase-like (A)	hypothetical protein CFP56_03370 [Quercus suber]	--	--	--	--	Enoyl-(Acyl carrier protein) reductase
Cluster-23626.0	1.72	0.34	0.09	0.78	1.92	6.53	0	0	0	0	0	0	18	4	1	8	22	75	0	0	0	0	0	0	K11128 H/ACA ribonucleoprotein complex subunit 1 | (RefSeq) H/ACA ribonucleoprotein complex subunit 1-like (A)	h/aca ribonucleoprotein complex subunit 1 [Quercus suber]	NLAL2_ARATH RecName: Full=H/ACA ribonucleoprotein complex subunit 1-like protein 2;	A0A1D1XR21_9ARAE RecName: Full=H/ACA ribonucleoprotein complex subunit {ECO:0000256|RuleBase:RU364004};	H/ACA small nucleolar RNP component GAR1	GO:0031429,box H/ACA snoRNP complex; GO:0009535,chloroplast thylakoid membrane; GO:0016020,membrane; GO:0034513,box H/ACA snoRNA binding; GO:0000454,snoRNA guided rRNA pseudouridine synthesis	Gar1/Naf1 RNA binding region
Cluster-2363.0	1.94	0.07	6.76	0.08	0.44	0.22	0	0	0	0	0	0.07	24	1	89	1	6	3	0	0	0	0	0	1	K03809 NAD(P)H dehydrogenase (quinone) [EC:1.6.5.2] | (RefSeq) minor allergen Alt a 7-like (A)	minor allergen alt a 7 [Quercus suber]	QR2_TRIVS RecName: Full=Quinone-oxidoreductase QR2 {ECO:0000303|PubMed:11260494}; Short=TvQR2 {ECO:0000303|PubMed:11260494}; EC=1.6.5.2 {ECO:0000269|Ref.2};	G4ZDG5_PHYSP SubName: Full=Uncharacterized protein {ECO:0000313|EMBL:EGZ17815.1};	1,4-benzoquinone reductase-like; Trp repressor binding protein-like/protoplast-secreted protein	GO:0010181,FMN binding; GO:0003955,NAD(P)H dehydrogenase (quinone) activity	NADPH-dependent FMN reductase
Cluster-23700.0	0	0	0.14	2.75	0.3	2.1	0	0	0	0	0.03	0	0	0	6	106	13	92	0	0	0	0	1	0	--	--	--	--	--	--	Fungal Zn(2)-Cys(6) binuclear cluster domain
Cluster-23717.0	1.38	0.66	0.2	0.54	1.84	4.43	0	0	0	0	0	0	13	7	2	5	19	46	0	0	0	0	0	0	K09252 feruloyl esterase [EC:3.1.1.73] | (RefSeq) probable feruloyl esterase B-2 (A)	putative feruloyl esterase [Quercus suber]	--	A0A225WDS7_9STRA SubName: Full=Uncharacterized protein {ECO:0000313|EMBL:OWZ15299.1};	--	--	Tannase and feruloyl esterase
Cluster-23763.0	0.55	0	0.17	0.14	1.09	1.63	0	0	0	0	0	0	12	0	4	3	26	39	0	0	0	0	0	0	--	mitochondrial metal transporter 2 [Quercus suber]	MTPC1_ARATH RecName: Full=Metal tolerance protein C1; Short=AtMTPc1; AltName: Full=AtMTP6;	V9FI78_PHYPR SubName: Full=Uncharacterized protein {ECO:0000313|EMBL:ETI50791.1};	Mitochondrial Fe2+ transporter MMT1 and related transporters (cation diffusion facilitator superfamily)	GO:0016021,integral component of membrane; GO:0005774,vacuolar membrane; GO:0008324,cation transmembrane transporter activity	Cation efflux family
Cluster-23767.0	0	0	0.45	5.62	0	1.38	0	0	0	0	0	0	0	0	11	123.67	0	34.33	0	0	0	0	0	0	--	Alpha-N-arabinofuranosidase 2 precursor, putative [Ricinus communis]	--	B9TIB5_RICCO SubName: Full=Alpha-N-arabinofuranosidase 2, putative {ECO:0000313|EMBL:EEF24399.1}; EC=3.2.1.55 {ECO:0000313|EMBL:EEF24399.1};	--	GO:0046556,alpha-L-arabinofuranosidase activity; GO:0005975,carbohydrate metabolic process	Glycosyl hydrolases family 43
Cluster-23767.1	0.09	0	0	2.71	0.42	2.4	0	0	0	0.05	0	0	2	0	0	56.33	10	56.67	0	0	0	1	0	0	--	Alpha-N-arabinofuranosidase 2 precursor, putative [Ricinus communis]	--	B9TIB5_RICCO SubName: Full=Alpha-N-arabinofuranosidase 2, putative {ECO:0000313|EMBL:EEF24399.1}; EC=3.2.1.55 {ECO:0000313|EMBL:EEF24399.1};	--	GO:0046556,alpha-L-arabinofuranosidase activity; GO:0005975,carbohydrate metabolic process	Glycosyl hydrolases family 43
Cluster-23810.0	0.13	0	0.38	0.75	1.94	0.66	0	0	0	0	0	0	3	0	9	16	47	16	0	0	0	0	0	0	--	--	--	--	--	--	Mediator complex subunit 15
Cluster-23811.0	0.03	0	0.16	2.11	0.13	2.68	0	0	0	0	0	0	1	0	6	72	5	104	0	0	0	0	0	0	K01869 leucyl-tRNA synthetase [EC:6.1.1.4] | (RefSeq) uncharacterized LOC105351367 (A)	ubx domain-containing protein 2 [Quercus suber]	PUX7_ARATH RecName: Full=Plant UBX domain-containing protein 7 {ECO:0000303|Ref.5}; Short=PUX7 {ECO:0000303|Ref.5};	A0A1D1ZEG3_9ARAE SubName: Full=UBX domain-containing protein 2 {ECO:0000313|EMBL:JAT65223.1}; Flags: Fragment;	Predicted ubiquitin regulatory protein, contains UAS and UBX domains	GO:0005634,nucleus; GO:0030674,protein binding, bridging	Thioredoxin-like
Cluster-23841.2	4.6	0	0	1.29	0.35	0.43	0	0	0	0	0	0	108	0	0	29	9	11	0	0	0	0	0	0	--	--	--	--	--	--	MAP7 (E-MAP-115) family
Cluster-23849.0	0.26	0	4.01	0.15	9.76	0	0	0	0	0	0	0	2.16	0	35.33	1.23	88.01	0	0	0	0	0	0	0	K02885 large subunit ribosomal protein L19e | (RefSeq) ribosomal protein L19 (A)	ribosomal protein L19 [Chlorella variabilis]	RL193_ARATH RecName: Full=60S ribosomal protein L19-3;	E1ZSB0_CHLVA RecName: Full=Ribosomal protein L19 {ECO:0000256|RuleBase:RU000574};	60s ribosomal protein L19	GO:0005829,cytosol; GO:0022625,cytosolic large ribosomal subunit; GO:0022626,cytosolic ribosome; GO:0005886,plasma membrane; GO:0042788,polysomal ribosome; GO:0003723,RNA binding; GO:0003735,structural constituent of ribosome; GO:0006412,translation	Ribosomal protein L19e
Cluster-23880.0	2.01	0.51	0.4	0	6.66	11.13	0	0	0	0	0	0	14	4	3	0	51	86	0	0	0	0	0	0	K17788 altered inheritance of mitochondria protein 13 | (RefSeq) MICOS complex subunit mic19-like (A)	micos complex subunit mic19 [Quercus suber]	--	--	--	--	Protein of Unknown function (DUF1690)
Cluster-23888.0	0.66	0.42	0.36	0.35	1.26	4.44	0	0	0	0	0	0	14	10	8	7	29	102	0	0	0	0	0	0	K09503 DnaJ homolog subfamily A member 2 | (RefSeq) dnaJ protein homolog xdj1-like (A)	dnaj protein like xdj1 [Quercus suber]	DJA6_ORYSJ RecName: Full=Chaperone protein dnaJ A6 {ECO:0000305}; Short=OsDjA6 {ECO:0000303|PubMed:23160806};	A0A1D1YEY7_9ARAE SubName: Full=DnaJ subfamily A member 2 {ECO:0000313|EMBL:JAT53208.1}; Flags: Fragment;	Molecular chaperone (DnaJ superfamily)	GO:0005737,cytoplasm; GO:0005634,nucleus; GO:0005524,ATP binding; GO:0031072,heat shock protein binding; GO:0046872,metal ion binding; GO:0051082,unfolded protein binding; GO:0006952,defense response; GO:0006457,protein folding; GO:0009408,response to heat; GO:0016032,viral process	DnaJ C terminal domain
Cluster-23890.0	0.09	0	0.15	3.28	0.09	2.31	0	0	0	0	0.03	0	3	0	5	100	3	80	0	0	0	0	1	0	K01230 mannosyl-oligosaccharide alpha-1,2-mannosidase [EC:3.2.1.113] | (RefSeq) endoplasmic reticulum mannosyl-oligosaccharide 1,2-alpha-mannosidase-like (A)	endoplasmic reticulum mannosyl-oligosaccharide 1,2-alpha-mannosidase [Quercus suber]	MNS1_ARATH RecName: Full=Mannosyl-oligosaccharide 1,2-alpha-mannosidase MNS1; Short=AtMANIb; EC=3.2.1.113 {ECO:0000269|PubMed:19914916}; AltName: Full=Alpha-mannosidase IB;	A0A1S3UQ06_VIGRR RecName: Full=alpha-1,2-Mannosidase {ECO:0000256|RuleBase:RU361193}; EC=3.2.1.- {ECO:0000256|RuleBase:RU361193};	1, 2-alpha-mannosidase	GO:0005783,endoplasmic reticulum; GO:0005768,endosome; GO:0005794,Golgi apparatus; GO:0000139,Golgi membrane; GO:0016021,integral component of membrane; GO:0005802,trans-Golgi network; GO:0004559,alpha-mannosidase activity; GO:0005509,calcium ion binding; GO:0004571,mannosyl-oligosaccharide 1,2-alpha-mannosidase activity; GO:0006491,N-glycan processing; GO:0006486,protein glycosylation	Glycosyl hydrolase family 47
Cluster-23896.0	0.05	0	0.2	11.12	0.19	3.04	0	0	0	0	0	0	1	0	4	207	4	64	0	0	0	0	0	0	K15114 mitochondrial ornithine carrier protein | (RefSeq) amino-acid transporter arg-13-like (A)	amino-acid transporter arg-13 [Quercus suber]	MCAT_ARATH RecName: Full=Mitochondrial carnitine/acylcarnitine carrier-like protein; AltName: Full=Carnitine/acylcarnitine translocase-like protein; Short=CAC-like protein; AltName: Full=Protein A BOUT DE SOUFFLE;	A0A1Q9EL26_SYMMI SubName: Full=Mitochondrial substrate carrier family protein S {ECO:0000313|EMBL:OLQ08115.1};	Mitochondrial carnitine-acylcarnitine carrier protein	GO:0009507,chloroplast; GO:0016021,integral component of membrane; GO:0005743,mitochondrial inner membrane; GO:0005739,mitochondrion; GO:0009536,plastid; GO:0000064,L-ornithine transmembrane transporter activity; GO:0000066,NA; GO:0006839,mitochondrial transport	Mitochondrial carrier protein
Cluster-23903.0	0	0	0.09	1.46	0.05	2.11	0	0	0	0	0	0	0	0	2	28	1	46	0	0	0	0	0	0	K10589 ubiquitin-protein ligase E3 C [EC:2.3.2.26] | (RefSeq) probable E3 ubiquitin protein ligase C167.07c (A)	putative e3 ubiquitin protein ligase [Quercus suber]	UPL7_ARATH RecName: Full=E3 ubiquitin-protein ligase UPL7; Short=Ubiquitin-protein ligase 7; EC=2.3.2.26; AltName: Full=HECT-type E3 ubiquitin transferase UPL7;	A0A250XDK0_9CHLO SubName: Full=Uncharacterized protein {ECO:0000313|EMBL:GAX81158.1};	E3 ubiquitin protein ligase	GO:0005737,cytoplasm; GO:0061630,ubiquitin protein ligase activity	HECT-domain (ubiquitin-transferase)
Cluster-23928.0	1.2	0.04	0.33	0.16	2.2	8.74	0	0.05	0	0	0	0	24	1	7	3	48	191	0	1	0	0	0	0	--	--	--	--	--	--	--
Cluster-23990.0	0.15	0	0.07	1.9	0.14	2.16	0	0	0	0	0	0	2	0	1	25	2	32	0	0	0	0	0	0	K08192 MFS transporter, ACS family, allantoate permease | (RefSeq) uncharacterized transporter C417.10-like (A)	putative transporter [Quercus suber]	--	A0A1D1ZAS2_9ARAE SubName: Full=Putative transporter C11D3.18C {ECO:0000313|EMBL:JAT63973.1};	Permease of the major facilitator superfamily	GO:0016021,integral component of membrane; GO:0055085,transmembrane transport	Major Facilitator Superfamily
Cluster-24010.0	0	0	0.12	6.22	0.24	4.24	0	0	0	0	0	0	0	0	2	91	4	70	0	0	0	0	0	0	--	--	--	--	--	--	--
Cluster-24117.0	0	0.05	1.57	2.28	0	6.16	0	0	0	0	0	0	0	1	28	37	0	113	0	0	0	0	0	0	K01336 cerevisin [EC:3.4.21.48] | (RefSeq) LOW QUALITY PROTEIN: alkaline protease 2-like (A)	cuticle-degrading protease [Quercus suber]	--	A0A1D1XN32_9ARAE SubName: Full=Subtilisin-like protease CPC735_031240 {ECO:0000313|EMBL:JAT43795.1};	Subtilisin-related protease/Vacuolar protease B	GO:0004252,serine-type endopeptidase activity	Subtilase family
Cluster-24125.0	1.01	0	2.81	3.49	9.92	6.33	0	0	0	0	0	0	6	0	18	21	65	42	0	0	0	0	0	0	--	hypothetical protein CHLNCDRAFT_21645 [Chlorella variabilis]	--	E1ZAC7_CHLVA SubName: Full=Uncharacterized protein {ECO:0000313|EMBL:EFN57240.1};	--	--	Polyketide cyclase / dehydrase and lipid transport
Cluster-24144.0	0.06	0	0.26	2.19	0	1.53	0	0	0	0	0	0	1	0	5	38	0	30	0	0	0	0	0	0	--	--	--	--	--	--	--
Cluster-24244.4	3.68	0.17	0.69	0.04	0.56	5.57	0	0	0	0	0	0	96	5	19	1	16	158	0	0	0	0	0	0	K11294 nucleolin | (RefSeq) 33 kDa ribonucleoprotein, chloroplastic (A)	single-stranded tg1-3 dna-binding protein [Quercus suber]	--	A0A0D6QXV2_ARACU SubName: Full=Uncharacterized protein {ECO:0000313|EMBL:JAG95384.1};	FOG: RRM domain	GO:0003723,RNA binding	RNA recognition motif. (a.k.a. RRM, RBD, or RNP domain)
Cluster-24264.0	0	0	0.1	4.67	0.1	1.73	0	0	0	0	0	0	0	0	2	86	2	36	0	0	0	0	0	0	K00129 aldehyde dehydrogenase (NAD(P)+) [EC:1.2.1.5] | (RefSeq) aldehyde dehydrogenase-like (A)	aldehyde dehydrogenase [Quercus suber]	AL2B7_ARATH RecName: Full=Aldehyde dehydrogenase family 2 member B7, mitochondrial; Short=ALDH2b; EC=1.2.1.3; Flags: Precursor;	A0A2H4Z9T8_9BRYO SubName: Full=Aldehyde dehydrogenase 2F1 {ECO:0000313|EMBL:AUF72237.1};	Aldehyde dehydrogenase	GO:0005759,mitochondrial matrix; GO:0004029,aldehyde dehydrogenase (NAD) activity	Aldehyde dehydrogenase family
Cluster-24278.0	0.34	0	0.16	9.57	0.46	6.75	0	0	0	0	0	0	4	0	2	111	6	88	0	0	0	0	0	0	--	golgi apparatus membrane protein tvp18 [Quercus suber]	--	--	--	--	Uncharacterized conserved protein CG6151-P
Cluster-24282.0	0	0	0.11	10.44	0	4.16	0	0	0	0	0	0	0	0	1	90	0	40	0	0	0	0	0	0	--	--	--	--	--	--	--
Cluster-24297.0	1.17	0.24	0.43	0.09	0.21	3.2	0	0	0	0	0	0	26	6	10	2	5	77	0	0	0	0	0	0	--	--	--	--	--	--	--
Cluster-24318.0	0.1	0	0.28	1.87	0	2.85	0	0	0	0	0	0	2	0	6	36	0	62	0	0	0	0	0	0	K00818 acetylornithine aminotransferase [EC:2.6.1.11] | (RefSeq) acetylornithine aminotransferase, mitochondrial-like (A)	acetylornithine aminotransferase, mitochondrial [Quercus suber]	ARGD_ALNGL RecName: Full=Acetylornithine aminotransferase, mitochondrial; Short=ACOAT; EC=2.6.1.11; AltName: Full=Acetylornithine transaminase; Short=AOTA; Flags: Precursor;	A0A218WHV8_PUNGR SubName: Full=Uncharacterized protein {ECO:0000313|EMBL:OWM72059.1};	Acetylornithine aminotransferase	GO:0005739,mitochondrion; GO:0003992,N2-acetyl-L-ornithine:2-oxoglutarate 5-aminotransferase activity; GO:0030170,pyridoxal phosphate binding; GO:0006526,arginine biosynthetic process	Aminotransferase class-III
Cluster-24327.0	0	0	0.2	1.93	0.63	1.65	0	0	0	0	0	0	0	0	3	27	10	26	0	0	0	0	0	0	K00326 cytochrome-b5 reductase [EC:1.6.2.2] | (RefSeq) NADH-cytochrome b5 reductase 2-like (A)	nadh-cytochrome b5 reductase 2 [Quercus suber]	NB5R2_ARATH RecName: Full=NADH-cytochrome b5 reductase-like protein; Short=B5R; EC=1.6.2.2;	A0A1Y1HJN6_KLENI RecName: Full=NADH-cytochrome b5 reductase {ECO:0000256|RuleBase:RU361226}; EC=1.6.2.2 {ECO:0000256|RuleBase:RU361226};	NADH-cytochrome b-5 reductase	GO:0005794,Golgi apparatus; GO:0005758,mitochondrial intermembrane space; GO:0005739,mitochondrion; GO:0009505,plant-type cell wall; GO:0005507,copper ion binding; GO:0004128,cytochrome-b5 reductase activity, acting on NAD(P)H; GO:0009651,response to salt stress	Oxidoreductase NAD-binding domain
Cluster-24384.0	0.08	0	0.4	5.45	0.15	2.77	0	0	0	0	0.09	0	2	0	10	125	4	72	0	0	0	0	2	0	K15116 solute carrier family 25, member 33/36 | (RefSeq) hypothetical protein (A)	putative mitochondrial carrier [Quercus suber]	NDT2_ARATH RecName: Full=Nicotinamide adenine dinucleotide transporter 2, mitochondrial; Short=AtNDT2; AltName: Full=NAD(+) transporter 2;	F2D2G7_HORVV SubName: Full=Predicted protein {ECO:0000313|EMBL:BAJ89288.1};	Mitochondrial carrier protein - Rim2p/Mrs12p	GO:0016021,integral component of membrane; GO:0005743,mitochondrial inner membrane; GO:0015297,antiporter activity; GO:0051724,NAD transmembrane transporter activity; GO:0022857,transmembrane transporter activity; GO:0006839,mitochondrial transport; GO:0035352,NAD transmembrane transport; GO:0043132,NAD transport	Mitochondrial carrier protein
Cluster-24389.0	0	0	0.5	6.13	0	2.72	0	0	0	0	0	0	0	0	8	90	0	45	0	0	0	0	0	0	K01785 aldose 1-epimerase [EC:5.1.3.3] | (RefSeq) bifunctional protein GAL10-like (A)	bifunctional protein gal10 [Quercus suber]	--	W2WFT5_PHYPR SubName: Full=Uncharacterized protein {ECO:0000313|EMBL:ETP09202.1};	Predicted mutarotase	GO:0030246,carbohydrate binding; GO:0016853,isomerase activity; GO:0005975,carbohydrate metabolic process	Aldose 1-epimerase
Cluster-24424.0	0.06	0	0.52	0.63	2.29	1.4	0	0	0	0	0	0	1	0	9	10	41	25	0	0	0	0	0	0	--	purine nucleoside permease [Quercus suber]	--	A0A1Q9DHL8_SYMMI SubName: Full=Uncharacterized protein {ECO:0000313|EMBL:OLP94668.1};	--	GO:0055085,transmembrane transport	Purine nucleoside permease (NUP)
Cluster-24436.0	0.05	0.13	1.82	1.75	0	4.08	0	0	0	0	0	0	1	3	39	34	0	90	0	0	0	0	0	0	--	--	--	--	--	--	--
Cluster-24448.0	0.28	0.08	0	2.61	0.43	2.85	0	0	0	0	0	0	3	1	0	27	5	33	0	0	0	0	0	0	--	hypothetical protein CFP56_13061 [Quercus suber]	--	A0A1Z5JD95_FISSO SubName: Full=Uncharacterized protein {ECO:0000313|EMBL:GAX11731.1};	--	--	--
Cluster-24452.1	0	0.1	9.84	6.6	0	0.2	0	0	0	0	0	0	0	2	187	114.16	0	3.94	0	0	0	0	0	0	--	--	--	--	--	--	--
Cluster-24452.3	0	0	4.89	3.66	0	0	0	0	0	0	0	0	0	0	82	56	0	0	0	0	0	0	0	0	--	--	--	--	--	--	--
Cluster-24464.0	0.34	0.15	2.02	2.74	0.15	3.3	0	0	0	0	0	0	6	3	38	47	3	64	0	0	0	0	0	0	K00383 glutathione reductase (NADPH) [EC:1.8.1.7] | (RefSeq) glutathione reductase-like (A)	glutathione reductase [Quercus suber]	GSHRP_ARATH RecName: Full=Glutathione reductase, chloroplastic; Short=GR; Short=GRase; EC=1.8.1.7; AltName: Full=Protein EMBRYO DEFECTIVE 2360; Flags: Precursor;	T1MVZ3_TRIUA SubName: Full=Uncharacterized protein {ECO:0000313|EnsemblPlants:TRIUR3_22159-P1};	Pyridine nucleotide-disulphide oxidoreductase	GO:0009507,chloroplast; GO:0009570,chloroplast stroma; GO:0005739,mitochondrion; GO:0005524,ATP binding; GO:0005507,copper ion binding; GO:0009055,electron transfer activity; GO:0050660,flavin adenine dinucleotide binding; GO:0004362,glutathione-disulfide reductase activity; GO:0050661,NADP binding; GO:0045454,cell redox homeostasis; GO:0006749,glutathione metabolic process; GO:0000305,response t…	Pyridine nucleotide-disulphide oxidoreductase
Cluster-24480.0	1.94	0.27	0.58	0.48	2.2	5.8	0	0	0	0	0	0	25	4	8	6	31	82	0	0	0	0	0	0	K02731 20S proteasome subunit alpha 4 [EC:3.4.25.1] | (RefSeq) proteasome subunit alpha type-4-like (A)	proteasome subunit alpha type-4 [Quercus suber]	PSA7A_ORYSI RecName: Full=Proteasome subunit alpha type-7-A; EC=3.4.25.1; AltName: Full=20S proteasome alpha subunit D-1; AltName: Full=20S proteasome subunit alpha-4-A;	A0A1D1XRI6_9ARAE RecName: Full=Proteasome subunit alpha type {ECO:0000256|RuleBase:RU000551}; EC=3.4.25.1 {ECO:0000256|RuleBase:RU000551};	20S proteasome, regulatory subunit alpha type PSMA7/PRE6	GO:0005737,cytoplasm; GO:0005634,nucleus; GO:0019773,proteasome core complex, alpha-subunit complex; GO:0004298,threonine-type endopeptidase activity; GO:0006511,ubiquitin-dependent protein catabolic process	Proteasome subunit
Cluster-24481.0	18.93	0	0	4.51	4.99	1.15	0	0	0	0	0	0	103	0	0	25	30	7	0	0	0	0	0	0	--	--	--	--	--	--	--
Cluster-24550.0	1.38	0	0	0	0.21	3.93	0	0	0	0	0	0	18	0	0	0	3	56	0	0	0	0	0	0	K01759 lactoylglutathione lyase [EC:4.4.1.5] | (RefSeq) lactoylglutathione lyase-like (A)	lactoylglutathione lyase [Quercus suber]	LGUL_ARATH RecName: Full=Lactoylglutathione lyase; EC=4.4.1.5; AltName: Full=Aldoketomutase; AltName: Full=Glyoxalase I; Short=Glx I; AltName: Full=Ketone-aldehyde mutase; AltName: Full=Methylglyoxalase; AltName: Full=S-D-lactoylglutathione methylglyoxal lyase;	A0A1Z5K936_FISSO RecName: Full=Lactoylglutathione lyase {ECO:0000256|RuleBase:RU361179}; EC=4.4.1.5 {ECO:0000256|RuleBase:RU361179}; AltName: Full=Glyoxalase I {ECO:0000256|RuleBase:RU361179};	Glyoxalase	GO:0004462,lactoylglutathione lyase activity; GO:0046872,metal ion binding; GO:0019904,protein domain specific binding	Glyoxalase/Bleomycin resistance protein/Dioxygenase superfamily
Cluster-2459.0	0.38	0.33	0	0.15	2.69	4.05	0	0	0	0	0	0	5	5	0	2	39	59	0	0	0	0	0	0	--	--	--	--	--	--	--
Cluster-24596.0	0.1	0	0	5.74	0.44	9.27	0	0.27	0	0	0	0	1	0	0	58	5	105	0	3	0	0	0	0	--	--	--	--	--	--	--
Cluster-24611.0	0.57	0	1.25	3.78	5.14	5.25	0	0	0	0	0	0	9	0	21	58	89	91	0	0	0	0	0	0	K03027 DNA-directed RNA polymerases I and III subunit RPAC1 | (RefSeq) DNA-directed RNA polymerases I and III subunit RPAC1-like (A)	dna-directed rna polymerases i and iii subunit rpac1 [Quercus suber]	RPD3B_ARATH RecName: Full=DNA-directed RNA polymerases IV and V subunit 3B; AltName: Full=DNA-directed RNA polymerase II 36 kDa polypeptide B; AltName: Full=DNA-directed RNA polymerase II subunit RPB3-B; Short=RNA polymerase II subunit 3-B; Short=RNA polymerase II subunit B3-B;	W4GC85_9STRA SubName: Full=Uncharacterized protein {ECO:0000313|EMBL:ETV76674.1};	RNA polymerase I and III, subunit RPA40/RPC40	GO:0000418,RNA polymerase IV complex; GO:0000419,RNA polymerase V complex; GO:0003677,DNA binding; GO:0003899,DNA-directed 5'-3' RNA polymerase activity; GO:0046983,protein dimerization activity; GO:0006366,transcription by RNA polymerase II	RNA polymerase Rpb3/RpoA insert domain
Cluster-24637.0	0	0	0	3.68	0.09	1.14	0	0	0	0	0	0	0	0	0	71	2	25	0	0	0	0	0	0	--	--	--	--	--	--	--
Cluster-24660.0	0.4	0	0.57	6.23	0.18	3.37	0	0	0	0	0	0	6	0	9	90	3	55	0	0	0	0	0	0	--	hypothetical protein CFP56_68125 [Quercus suber]	--	--	--	--	Peroxisomal membrane anchor protein (Pex14p) conserved region
Cluster-24670.0	0	0	0.53	7.21	0.28	5.21	0	0	0	0	0	0	0	0	11	137	6	112	0	0	0	0	0	0	--	--	--	--	--	--	Membrane-associating domain
Cluster-24680.0	0.2	0	0.14	3.21	0.19	1.91	0	0	0	0	0	0	4	0	3	61	4	41	0	0	0	0	0	0	--	calpain-type cysteine protease adl1 [Quercus suber]	--	A0A2D4CD12_PYTIN SubName: Full=Calpain-like protein {ECO:0000313|EMBL:GAY04368.1};	--	--	Spatacsin C-terminus
Cluster-24689.0	0.05	0	0.34	2.25	0.24	2.93	0	0	0	0	0.05	0	1	0	7	42	5	62	0	0	0	0	1	0	K02901 large subunit ribosomal protein L27e | (RefSeq) 60S ribosomal protein L27-A-like (A)	60s ribosomal protein l27-a [Quercus suber]	RL27_PYRST RecName: Full=60S ribosomal protein L27;	A0A1D1XJ64_9ARAE SubName: Full=60S ribosomal protein L27-A {ECO:0000313|EMBL:JAT42402.1}; Flags: Fragment;	60S ribosomal protein L27	GO:0005840,ribosome; GO:0003735,structural constituent of ribosome; GO:0006412,translation	--
Cluster-24771.0	0	0	0.1	4.32	0.28	3.4	0	0	0	0	0	0	0	0	3	122	9	109	0	0	0	0	0	0	K11226 mitogen-activated protein kinase kinase [EC:2.7.12.2] | (RefSeq) protein kinase byr1-like (A)	dual specificity protein kinase fuz7 [Quercus suber]	M2K1A_PHYPA RecName: Full=Mitogen-activated protein kinase kinase 1a {ECO:0000303|PubMed:27268428}; EC=2.7.12.2 {ECO:0000250|UniProtKB:Q9S7U9}; AltName: Full=MAP kinase kinase 1a {ECO:0000303|PubMed:27268428}; Short=PpMKK1a {ECO:0000303|PubMed:27268428};	A0A1D1XXV2_9ARAE SubName: Full=Dual specificity protein kinase FUZ7 {ECO:0000313|EMBL:JAT47233.1};	Mitogen-activated protein kinase kinase (MAP2K)	GO:0005737,cytoplasm; GO:0005524,ATP binding; GO:0004674,protein serine/threonine kinase activity; GO:0032147,activation of protein kinase activity; GO:0007346,regulation of mitotic cell cycle; GO:0023014,signal transduction by protein phosphorylation; GO:0031098,stress-activated protein kinase signaling cascade	Protein kinase domain
Cluster-24786.0	0.04	0.03	0.07	1.49	0.17	2.6	0	0	0	0	0	0	1	1	2	39	5	77	0	0	0	0	0	0	K03363 cell division cycle 20, cofactor of APC complex | (RefSeq) cell division cycle 20.2, cofactor of APC complex-like (A)	Unknown protein [Arabidopsis thaliana]	AIP11_ARATH RecName: Full=Actin-interacting protein 1-1 {ECO:0000303|PubMed:12417710};	Q8GUG3_ARATH SubName: Full=Uncharacterized protein {ECO:0000313|EMBL:AAO00885.1};	WD40 repeat stress protein/actin interacting protein	GO:0042643,actomyosin, actin portion; GO:0030864,cortical actin cytoskeleton; GO:0080008,Cul4-RING E3 ubiquitin ligase complex; GO:0051015,actin filament binding; GO:0030042,actin filament depolymerization; GO:0030836,positive regulation of actin filament depolymerization	WD domain, G-beta repeat
Cluster-24801.0	0.05	0	0.4	10.42	0.69	4.47	0	0	0	0	0.1	0	1	0	9	214	16	104	0	0	0	0	2	0	--	--	--	--	--	--	Membrane-associating domain
Cluster-24862.0	0.03	0.05	0.08	2.23	0.16	1.77	0	0	0	0	0	0	1	2	3	74	6	67	0	0	0	0	0	0	--	--	--	--	--	--	Copper fist DNA binding domain
Cluster-24921.0	0.09	0	0.17	3.19	0.49	2.52	0	0	0.5	0.09	0	0	1	0	2	35	6	31	0	0	6	1	0	0	K06130 lysophospholipase II [EC:3.1.1.5] | (RefSeq) hypothetical protein (A)	hypothetical protein CHLRE_03g164350v5 [Chlamydomonas reinhardtii]	CAEH1_ORYSJ RecName: Full=Probable carboxylesterase Os04g0669500 {ECO:0000305}; EC=3.1.1.- {ECO:0000305};	L1J8K2_GUITH SubName: Full=Uncharacterized protein {ECO:0000313|EMBL:EKX44434.1, ECO:0000313|EnsemblProtists:EKX44434}; Flags: Fragment;	Lysophospholipase	GO:0005737,cytoplasm; GO:0052689,carboxylic ester hydrolase activity; GO:0008474,palmitoyl-(protein) hydrolase activity; GO:0006631,fatty acid metabolic process; GO:0002084,protein depalmitoylation	Phospholipase/Carboxylesterase
Cluster-24996.0	0	0	0.17	2.57	0.13	2.65	0	0	0	0	0	0	0	0	5	69	4	81	0	0	0	0	0	0	K12486 stromal membrane-associated protein | (RefSeq) stromal membrane-associated protein 2-like (A)	uncharacterized protein CFP56_13201 [Quercus suber]	AGD5_ARATH RecName: Full=Probable ADP-ribosylation factor GTPase-activating protein AGD5; Short=ARF GAP AGD5; AltName: Full=Protein ARF-GAP DOMAIN 5; Short=AtAGD5; AltName: Full=Protein ZIGA3;	A0A1R3I1W0_COCAP SubName: Full=Arf GTPase activating protein {ECO:0000313|EMBL:OMO76560.1};	Predicted GTPase-activating protein	GO:0005829,cytosol; GO:0005768,endosome; GO:0005802,trans-Golgi network; GO:0005096,GTPase activator activity; GO:0046872,metal ion binding; GO:0090630,activation of GTPase activity; GO:0010227,floral organ abscission	Putative GTPase activating protein for Arf
Cluster-25040.0	0.33	0	0.31	1.93	3.82	3.06	0	0	0	0	0	0	4	0	4	23	51	41	0	0	0	0	0	0	--	protein gvp36 [Quercus suber]	--	A0A1D1XNU9_9ARAE SubName: Full=Protein GVP36 {ECO:0000313|EMBL:JAT44065.1};	--	GO:0005737,cytoplasm	Bin/amphiphysin/Rvs domain for vesicular trafficking
Cluster-25067.0	0.27	0.92	0.3	0.33	2.42	2.88	0	0	0	0	0	0	6	23	7	7	58	69	0	0	0	0	0	0	--	hypothetical protein AXG93_1669s1040 [Marchantia polymorpha subsp. ruderalis]	--	W2MCG6_PHYPR SubName: Full=Uncharacterized protein {ECO:0000313|EMBL:ETM33323.1};	--	--	O-Glycosyl hydrolase family 30
Cluster-25076.0	0	1.94	7.36	10.15	0	31.69	0	0	0	0	0	0	0	6	23	31	0	103	0	0	0	0	0	0	--	hypothetical protein COCSUDRAFT_55952 [Coccomyxa subellipsoidea C-169]	--	I0YV37_COCSC SubName: Full=Uncharacterized protein {ECO:0000313|EMBL:EIE22256.1};	--	--	Protein of unknown function (DUF3759)
Cluster-25105.0	18.57	0	0	3.87	4.43	1.61	0	0	0	0	0	0	114	0	0	24	30	11	0	0	0	0	0	0	--	--	--	--	NADH-ubiquinone oxidoreductase, subunit NDUFB10/PDSW	--	NADH-ubiquinone oxidoreductase subunit 10
Cluster-25106.0	4.43	0.13	0.21	0.1	2.31	15.07	0	0	0	0	0	0	43.81	1.5	2.17	1	25	163.95	0	0	0	0	0	0	--	--	--	--	--	--	--
Cluster-25118.0	0	0.21	17.28	20.67	0	0.07	0	0	0	0	0	0	0	3	227	249	0	1	0	0	0	0	0	0	--	--	--	A0A2D4BN86_PYTIN SubName: Full=Pectate lyase {ECO:0000313|EMBL:GAX94945.1};	--	GO:0016829,lyase activity	Pectate lyase
Cluster-25140.0	0.36	0	0	11.38	0.97	10.49	0	0	0	0	0	0	2	0	0	65	6	66	0	0	0	0	0	0	--	--	--	--	--	--	--
Cluster-25179.0	0	0	0.11	2.01	0.04	1.98	0	0	0	0	0	0	0	0	3	50	1	56	0	0	0	0	0	0	K11770 chromatin structure-remodeling complex subunit SFH1 | (RefSeq) chromatin structure-remodeling complex subunit SFH1-like (A)	chromatin structure-remodeling complex subunit sfh1 [Quercus suber]	--	A0A081AAG7_PHYPR SubName: Full=Uncharacterized protein {ECO:0000313|EMBL:ETO75878.1};	SWI-SNF chromatin remodeling complex, Snf5 subunit	GO:0000228,nuclear chromosome; GO:0003677,DNA binding; GO:0006338,chromatin remodeling	SNF5 / SMARCB1 / INI1
Cluster-25209.0	0.62	0	0.39	0.32	2.08	3.1	0	0	0	0	0	0	6	0	4	3	22	33	0	0	0	0	0	0	K02258 cytochrome c oxidase assembly protein subunit 11 | (RefSeq) cytochrome c oxidase assembly protein COX11, mitochondrial-like (A)	cytochrome c oxidase assembly protein cox11, mitochondrial [Quercus suber]	COX11_ARATH RecName: Full=Cytochrome c oxidase assembly protein COX11, mitochondrial; Flags: Precursor;	G4YJ64_PHYSP SubName: Full=Uncharacterized protein {ECO:0000313|EMBL:EGZ29398.1};	Cytochrome oxidase assembly factor COX11	GO:0032592,integral component of mitochondrial membrane; GO:0005743,mitochondrial inner membrane; GO:0005739,mitochondrion; GO:0005507,copper ion binding; GO:0043621,protein self-association; GO:0009846,pollen germination; GO:1904960,positive regulation of cytochrome-c oxidase activity; GO:0010101,post-embryonic root morphogenesis	Cytochrome c oxidase assembly protein CtaG/Cox11
Cluster-25213.0	0.29	0	0.14	5.24	0.27	2.49	0	0	0	0	0	0	2	0	1	36	2	19	0	0	0	0	0	0	--	--	--	--	--	--	--
Cluster-25224.0	0.26	0	0.46	2.24	0.2	4.43	0	0	0	0.04	0.04	0	7	0	13	58	6	130	0	0	0	1	1	0	K08157 MFS transporter, DHA1 family, multidrug resistance protein | (RefSeq) uncharacterized transporter C36.03c-like (A)	hypothetical protein GPECTOR_30g189 [Gonium pectorale]	--	A0A150GE32_GONPE SubName: Full=Uncharacterized protein {ECO:0000313|EMBL:KXZ48094.1};	Synaptic vesicle transporter SVOP and related transporters (major facilitator superfamily)	GO:0016021,integral component of membrane; GO:0055085,transmembrane transport	Major Facilitator Superfamily
Cluster-25271.0	0	0	0.21	2.14	0.24	4.04	0	0	0	0	0	0	0	0	6	56	7	120	0	0	0	0	0	0	K17261 adenylyl cyclase-associated protein | (RefSeq) adenylyl cyclase-associated protein-like (A)	PREDICTED: cyclase-associated protein 1 [Solanum lycopersicum]	ACAP1_ARATH RecName: Full=Cyclase-associated protein 1; Short=AtCAP1; AltName: Full=Adenylyl cyclase-associated protein;	A0A0C9RUY9_9SPER RecName: Full=Adenylyl cyclase-associated protein {ECO:0000256|RuleBase:RU000647};	Adenylate cyclase-associated protein (CAP/Srv2p)	GO:0030864,cortical actin cytoskeleton; GO:0005829,cytosol; GO:0003779,actin binding; GO:0008179,adenylate cyclase binding; GO:0030036,actin cytoskeleton organization; GO:0008154,actin polymerization or depolymerization; GO:0007163,establishment or maintenance of cell polarity; GO:0045761,regulation of adenylate cyclase activity; GO:0007165,signal transduction; GO:0009826,unidimensional cell grow…	Adenylate cyclase associated (CAP) N terminal
Cluster-25318.0	0.28	0	1.06	1.55	4.71	3.3	0	0	0	0	0	0	6	0	24	32	110	77	0	0	0	0	0	0	K04487 cysteine desulfurase [EC:2.8.1.7] | (RefSeq) cysteine desulfurase, mitochondrial-like (A)	cysteine desulfurase, mitochondrial [Quercus suber]	MNIF1_ARATH RecName: Full=Cysteine desulfurase, mitochondrial; EC=2.8.1.7; AltName: Full=NIFS homolog 1 {ECO:0000303|Ref.1}; Short=AtNIFS1; AltName: Full=Protein AtMtNifS; Flags: Precursor;	Q01CS2_OSTTA SubName: Full=Pyridoxal phosphate-dependent transferase, major region, subdomain 2 {ECO:0000313|EMBL:CAL52881.1};	Cysteine desulfurase NFS1	GO:0005739,mitochondrion; GO:0005524,ATP binding; GO:0031071,cysteine desulfurase activity; GO:0051536,iron-sulfur cluster binding; GO:0030170,pyridoxal phosphate binding; GO:0008270,zinc ion binding; GO:0044571,[2Fe-2S] cluster assembly; GO:0016226,iron-sulfur cluster assembly	Aminotransferase class-V
Cluster-25387.0	0	0	0	2.58	0.16	1.69	0	0	0	0	0	0	0	0	0	71	5	53	0	0	0	0	0	0	K03457 nucleobase:cation symporter-1, NCS1 family | (RefSeq) uracil permease-like (A)	uracil permease [Quercus suber]	NCS1_ARATH RecName: Full=Purine-uracil permease NCS1 {ECO:0000305}; AltName: Full=Nucleobase cation symporter 1 {ECO:0000303|PubMed:22616996}; Short=AtNCS1 {ECO:0000303|PubMed:22616996}; AltName: Full=Plastidic nucleobase transporter {ECO:0000303|PubMed:22474184}; AltName: Full=Uracil/purine transport protein NCS1 {ECO:0000305};	M4CNI1_BRARP SubName: Full=Uncharacterized protein {ECO:0000313|EnsemblPlants:Bra005769.1-P};	Uridine permease/thiamine transporter/allantoin transport	GO:0031969,chloroplast membrane; GO:0016021,integral component of membrane; GO:0005886,plasma membrane; GO:0009526,plastid envelope; GO:0015205,nucleobase transmembrane transporter activity; GO:0043100,pyrimidine nucleobase salvage	Permease for cytosine/purines, uracil, thiamine, allantoin
Cluster-2543.0	0.06	0	0.06	2.01	0.06	2.84	0	0	0	0	0	0	1	0	1	32	1	51	0	0	0	0	0	0	K10775 phenylalanine ammonia-lyase [EC:4.3.1.24] | (RefSeq) phenylalanine aminomutase (L-beta-phenylalanine forming)-like (A)	phenylalanine aminomutase (l-beta-phenylalanine forming) [Quercus suber]	PALY_DIGLA RecName: Full=Phenylalanine ammonia-lyase; EC=4.3.1.24;	A0A225VP69_9STRA SubName: Full=Phenylalanine ammonia-lyase {ECO:0000313|EMBL:OWZ07341.1};	Phenylalanine and histidine ammonia-lyase	GO:0005737,cytoplasm; GO:0045548,phenylalanine ammonia-lyase activity; GO:0009800,cinnamic acid biosynthetic process; GO:0006559,L-phenylalanine catabolic process	Aromatic amino acid lyase
Cluster-25469.0	0.84	0	0.16	0.25	0	3.44	0	0	0	0	0	0	23.83	0	4.95	6.77	0	106.21	0	0	0	0	0	0	K08257 mannan endo-1,6-alpha-mannosidase [EC:3.2.1.101] | (RefSeq) mannan endo-1,6-alpha-mannosidase DCW1-like (A)	mannan endo-1,6-alpha-mannosidase dcw1 [Quercus suber]	--	--	--	--	Glycosyl hydrolase family 76
Cluster-25469.1	1.55	0	0.33	0	0.26	3.55	0	0	0	0	0	0	22	0	5	0	4	55	0	0	0	0	0	0	K08257 mannan endo-1,6-alpha-mannosidase [EC:3.2.1.101] | (RefSeq) mannan endo-1,6-alpha-mannosidase DCW1-like (A)	mannan endo-1,6-alpha-mannosidase dcw1 [Quercus suber]	--	A0A0M0K8Z0_9EUKA SubName: Full=Glycoside hydrolase family 76 {ECO:0000313|EMBL:KOO34863.1};	--	GO:0016787,hydrolase activity	Glycosyl hydrolase family 76
Cluster-25475.0	7.36	0	0	1.92	0.37	0.37	0	0	0	0	0	0	127	0	0	32	7	7	0	0	0	0	0	0	K03066 26S proteasome regulatory subunit T6 | (RefSeq) 26S proteasome regulatory subunit 8 homolog A (A)	putative 26S protease regulatory subunit 8 [Aphis citricidus]	PRS8B_ARATH RecName: Full=26S proteasome regulatory subunit 8 homolog B; AltName: Full=26S proteasome AAA-ATPase subunit RPT6b; AltName: Full=26S proteasome subunit 8 homolog B; AltName: Full=Regulatory particle triple-A ATPase subunit 6b;	F2D933_HORVV SubName: Full=Predicted protein {ECO:0000313|EMBL:BAJ91604.1};	26S proteasome regulatory complex, ATPase RPT6	GO:0031597,cytosolic proteasome complex; GO:0031595,nuclear proteasome complex; GO:0005634,nucleus; GO:0000502,proteasome complex; GO:0008540,proteasome regulatory particle, base subcomplex; GO:0005524,ATP binding; GO:0036402,proteasome-activating ATPase activity; GO:0017025,TBP-class protein binding; GO:0045899,positive regulation of RNA polymerase II transcriptional preinitiation complex assemb…	ATPase family associated with various cellular activities (AAA)
Cluster-25481.0	3.48	0.17	5.7	1.7	0	0.52	0	0	0	0	0	0.17	18	1	32	9	0	3	0	0	0	0	0	1	K03094 S-phase kinase-associated protein 1 | (RefSeq) SKP1-like protein 1B (A)	S-phase kinase-associated protein 1 [Oryza minuta]	SKP1_ORYSJ RecName: Full=SKP1-like protein 1 {ECO:0000244|EMBL:ABA93508.1, ECO:0000303|PubMed:27436711}; AltName: Full=SKP1-like 1 {ECO:0000305};	A0A0K2FPP8_ORYMI SubName: Full=S-phase kinase-associated protein 1 {ECO:0000313|EMBL:ALA48969.1};	SCF ubiquitin ligase, Skp1 component	GO:0005634,nucleus; GO:0016567,protein ubiquitination; GO:0006511,ubiquitin-dependent protein catabolic process; GO:0016032,viral process	Skp1 family, dimerisation domain
Cluster-25538.0	0	0	0.36	1.91	0.22	2.16	0	0	0	0	0	0	0	0	9	43.03	5.67	55.25	0	0	0	0	0	0	K17822 DCN1-like protein 1/2 | (RefSeq) defective in cullin neddylation protein 1-like (A)	defective in cullin neddylation protein 1 [Quercus suber]	--	A0A1D1XTH4_9ARAE RecName: Full=Defective in cullin neddylation protein {ECO:0000256|RuleBase:RU410713};	Uncharacterized conserved protein	--	Cullin binding
Cluster-2555.0	0	0	0	3.03	0.21	1.7	0	0	0	0	0	0	0	0	0	100.38	8	64.19	0	0	0	0	0	0	--	rna-binding protein mrn1 [Quercus suber]	--	--	--	--	--
Cluster-25557.0	0.32	0.08	0.75	4.11	0.68	6.53	0	0	0	0	0	0	7	2	17	85	16	153	0	0	0	0	0	0	K20523 SH3 domain-containing YSC84-like protein 1 | (RefSeq) SH3 domain-containing protein PJ696.02-like (A)	sh3 domain-containing ysc84-like protein 1 [Quercus suber]	--	A0A1D1YXB2_9ARAE SubName: Full=SH3 domain-containing protein PJ696.02 {ECO:0000313|EMBL:JAT59254.1}; Flags: Fragment;	Uncharacterized conserved protein	--	Las17-binding protein actin regulator
Cluster-25594.0	3.29	0	0.54	0	0.43	4.01	0	0	0	0	0	0	99	0	17	0	14	131	0	0	0	0	0	0	K08157 MFS transporter, DHA1 family, multidrug resistance protein | (RefSeq) efflux pump bik6-like (A)	putative mfs-type transporter [Quercus suber]	--	A0A250WU04_9CHLO SubName: Full=Uncharacterized protein {ECO:0000313|EMBL:GAX74294.1};	Synaptic vesicle transporter SVOP and related transporters (major facilitator superfamily)	GO:0016021,integral component of membrane; GO:0055085,transmembrane transport	Major Facilitator Superfamily
Cluster-25603.0	0.17	0	0.82	6.69	0.48	5.48	0	0	0	0	0	0	2	0	10	75	6	69	0	0	0	0	0	0	K18467 vacuolar protein sorting-associated protein 29 | (RefSeq) vacuolar protein sorting-associated protein 29-like (A)	vacuolar protein sorting-associated protein 29 [Quercus suber]	VPS29_ARATH RecName: Full=Vacuolar protein sorting-associated protein 29; AltName: Full=Protein MAIGO 1 {ECO:0000303|PubMed:16926167}; AltName: Full=Vesicle protein sorting 29;	A0A1D1ZDJ8_9ARAE RecName: Full=Vacuolar protein sorting-associated protein 29 {ECO:0000256|RuleBase:RU362040};	Membrane coat complex Retromer, subunit VPS29/PEP11	GO:0005829,cytosol; GO:0005794,Golgi apparatus; GO:0043231,intracellular membrane-bounded organelle; GO:0031902,late endosome membrane; GO:0016020,membrane; GO:0005771,multivesicular body; GO:0030904,retromer complex; GO:0008270,zinc ion binding; GO:0006623,protein targeting to vacuole; GO:0001881,receptor recycling; GO:0042147,retrograde transport, endosome to Golgi; GO:0007034,vacuolar transport	Calcineurin-like phosphoesterase superfamily domain
Cluster-25638.0	3.63	0	0.51	8.45	18.02	13.44	0	0	0	0	0	0	13	0	2	32	72	55	0	0	0	0	0	0	--	--	--	--	--	--	Altered inheritance of mitochondria 5
Cluster-25643.0	0	0.09	0	1.84	0.1	1.93	0	0	0	0	0	0	0	1	0	17	1	20	0	0	0	0	0	0	--	--	--	--	--	--	--
Cluster-25656.0	4.25	0	0	0.14	0	10.98	0	0	0	0	0	0	30	0	0	1	0	86	0	0	0	0	0	0	--	nadh-ubiquinone oxidoreductase 20.9 kda subunit [Quercus suber]	--	A0A1D1YBJ5_9ARAE SubName: Full=NADH-ubiquinone oxidoreductase subunit {ECO:0000313|EMBL:JAT51994.1};	--	GO:0016021,integral component of membrane	C-terminal of NADH-ubiquinone oxidoreductase 21 kDa subunit
Cluster-25661.0	0.09	0	0.04	0.46	1.13	1.37	0	0	0	0	0	0	2	0	1	10	28	34	0	0	0	0	0	0	K14642 golgi apyrase [EC:3.6.1.5] | (RefSeq) Golgi apyrase-like (A)	golgi apyrase [Quercus suber]	APY3_ARATH RecName: Full=Probable apyrase 3; Short=AtAPY3; EC=3.6.1.5; AltName: Full=ATP-diphosphatase; AltName: Full=ATP-diphosphohydrolase; AltName: Full=Adenosine diphosphatase; Short=ADPase; AltName: Full=NTPDase; AltName: Full=Nucleoside triphosphate diphosphohydrolase 3;	D8RJE2_SELML SubName: Full=Uncharacterized protein {ECO:0000313|EMBL:EFJ27894.1};	Nucleoside phosphatase	GO:0016021,integral component of membrane; GO:0102490,8-oxo-dGTP phosphohydrolase activity; GO:0005524,ATP binding; GO:0102485,dATP phosphohydrolase activity; GO:0102486,dCTP phosphohydrolase activity; GO:0102491,dGTP phosphohydrolase activity; GO:0102488,dTTP phosphohydrolase activity; GO:0102487,dUTP phosphohydrolase activity; GO:0102489,GTP phosphohydrolase activity	GDA1/CD39 (nucleoside phosphatase) family
Cluster-25679.0	0	0.11	0.08	1.99	0.12	2.7	0	0	0	0	0	0	0	3	2	45	3	69	0	0	0	0	0	0	--	unknown [Zea mays]	--	B4FS14_MAIZE SubName: Full=Uncharacterized protein {ECO:0000313|EMBL:ACF84907.1};	Lysophosphatidic acid acyltransferase endophilin/SH3GL, involved in synaptic vesicle formation	GO:0005737,cytoplasm; GO:0006897,endocytosis	BAR domain
Cluster-25696.1	0	0	0.68	2.77	1.09	0	0	0	0	0	0	0	0	0	20	74	33	0	0	0	0	0	0	0	K01535 H+-transporting ATPase [EC:3.6.3.6] | (RefSeq) ATPase 11, plasma membrane-type-like (A)	PREDICTED: ATPase 11, plasma membrane-type-like [Glycine max]	PMA2_ARATH RecName: Full=ATPase 2, plasma membrane-type {ECO:0000303|PubMed:2143186}; EC=3.6.3.6 {ECO:0000305}; AltName: Full=Proton pump 2;	A0A1D1YKT6_9ARAE RecName: Full=Plasma membrane ATPase {ECO:0000256|RuleBase:RU362083}; EC=3.6.3.6 {ECO:0000256|RuleBase:RU362083};	Plasma membrane H+-transporting ATPase	GO:0016021,integral component of membrane; GO:0005886,plasma membrane; GO:0005524,ATP binding; GO:0008553,proton-exporting ATPase activity, phosphorylative mechanism; GO:0000287,magnesium ion binding; GO:0006754,ATP biosynthetic process; GO:0015991,ATP hydrolysis coupled proton transport	E1-E2 ATPase
Cluster-25696.2	0	0	1.12	3.07	1.57	0	0	0	0	0	0	0	0	0	18	45	26	0	0	0	0	0	0	0	K01535 H+-transporting ATPase [EC:3.6.3.6] | (RefSeq) ATPase 10, plasma membrane-type-like (A)	PREDICTED: ATPase 10, plasma membrane-type-like [Juglans regia]	PMA1_NICPL RecName: Full=Plasma membrane ATPase 1; EC=3.6.3.6; AltName: Full=Proton pump 1;	A0A1D1YKT6_9ARAE RecName: Full=Plasma membrane ATPase {ECO:0000256|RuleBase:RU362083}; EC=3.6.3.6 {ECO:0000256|RuleBase:RU362083};	Plasma membrane H+-transporting ATPase	GO:0016021,integral component of membrane; GO:0005886,plasma membrane; GO:0005524,ATP binding; GO:0008553,proton-exporting ATPase activity, phosphorylative mechanism; GO:0046872,metal ion binding; GO:0006754,ATP biosynthetic process	haloacid dehalogenase-like hydrolase
Cluster-25717.0	0	0	0.06	4.05	0	1.96	0	0	0	0	0	0	0	0	1	66	0	36	0	0	0	0	0	0	K18369 alcohol dehydrogenase [EC:1.1.1.-] | (RefSeq) alcohol dehydrogenase-like (A)	putative zinc-binding alcohol dehydrogenase [Quercus suber]	ADH2_SOLTU RecName: Full=Alcohol dehydrogenase 2; EC=1.1.1.1 {ECO:0000250|UniProtKB:P06525};	E1ZH08_CHLVA SubName: Full=Uncharacterized protein {ECO:0000313|EMBL:EFN55034.1};	Sorbitol dehydrogenase	GO:0005737,cytoplasm; GO:0004022,alcohol dehydrogenase (NAD) activity; GO:0008270,zinc ion binding	Alcohol dehydrogenase GroES-like domain
Cluster-25737.0	0.06	0.06	0.12	2.79	0.35	2.65	0	0	0	0	0	0	1	1	2	42	6	45	0	0	0	0	0	0	K18468 vacuolar protein sorting-associated protein 35 | (RefSeq) vacuolar protein sorting-associated protein 35-like (A)	vacuolar protein sorting-associated protein 35 [Quercus suber]	VP35C_ARATH RecName: Full=Vacuolar protein sorting-associated protein 35C; AltName: Full=Vesicle protein sorting 35C;	A0A1Y1I153_KLENI RecName: Full=Vacuolar protein sorting-associated protein 35 {ECO:0000256|PIRNR:PIRNR009375};	Membrane coat complex Retromer, subunit VPS35	GO:0005829,cytosol; GO:0005794,Golgi apparatus; GO:0043231,intracellular membrane-bounded organelle; GO:0031902,late endosome membrane; GO:0016020,membrane; GO:0005771,multivesicular body; GO:0030904,retromer complex; GO:0030906,retromer, cargo-selective complex; GO:0008565,protein transporter activity; GO:0006886,intracellular protein transport; GO:0042147,retrograde transport, endosome to Golgi	Vacuolar protein sorting-associated protein 35
Cluster-25744.0	0	0	18.67	3.77	0	0	0	0	0	0	0	0	0	0	298	55	0	0	0	0	0	0	0	0	--	--	--	--	--	--	--
Cluster-25787.0	0	0	0	10.54	0.29	1.83	0	0	0	0	0	0	0	0	0	98	3	19	0	0	0	0	0	0	--	--	--	--	--	--	Acetyltransferase (GNAT) domain
Cluster-25852.0	0	0	0.85	4.69	0.12	6.08	0	0	0	0	0	0	0	0	7	36	1	52	0	0	0	0	0	0	--	--	--	--	--	--	--
Cluster-25859.0	0.28	0	0.32	19.78	0.57	5.33	0	0	0	0.06	0	0	5	0	6	338	11	103	0	0	0	1	0	0	--	--	--	--	--	--	--
Cluster-25874.0	0	0	0.12	4	0.12	11.13	0	0	0	0	0	0	0	0	1	31	1	96	0	0	0	0	0	0	--	--	--	--	--	--	Single-strand binding protein family
Cluster-25878.0	0	0	0.84	10.15	0.38	5.44	0	0	0	0	0	0	0	0	13	144	6	87	0	0	0	0	0	0	--	hypothetical protein CFP56_10328 [Quercus suber]	--	--	--	--	--
Cluster-25923.0	3.36	0	0	0	0.1	7.21	0	0	0	0	0	0	59	0	0	0	2	138	0	0	0	0	0	0	K19245 sulfonate dioxygenase [EC:1.14.11.-] | (RefSeq) alpha-ketoglutarate-dependent sulfonate dioxygenase-like (A)	alpha-ketoglutarate-dependent sulfonate dioxygenase [Quercus suber]	--	A0A080ZH32_PHYPR SubName: Full=Uncharacterized protein {ECO:0000313|EMBL:ETO65943.1};	--	GO:0016491,oxidoreductase activity	Taurine catabolism dioxygenase TauD, TfdA family
Cluster-25953.0	0.33	0	0.39	0.34	1.27	1.5	0	0	0	0	0	0	8	0	10	8	34	40	0	0	0	0	0	0	K14816 pre-60S factor REI1 | (RefSeq) cytoplasmic 60S subunit biogenesis factor REI1 homolog 1 (A)	cytoplasmic 60s subunit biogenesis factor rei1 like [Quercus suber]	REIL1_ARATH RecName: Full=Cytoplasmic 60S subunit biogenesis factor REI1 homolog 1 {ECO:0000305}; AltName: Full=Protein REI1-LIKE 1 {ECO:0000303|PubMed:24038679}; AltName: Full=pre-60S factor REI1 homolog 1 {ECO:0000305};	A0A059CWR8_EUCGR SubName: Full=Uncharacterized protein {ECO:0000313|EMBL:KCW82616.1};	C2H2-type Zn-finger protein	GO:0005737,cytoplasm; GO:0003676,nucleic acid binding; GO:0008270,zinc ion binding; GO:0042273,ribosomal large subunit biogenesis	C2H2 type zinc-finger (2 copies)
Cluster-26015.0	2.21	0.6	0.31	0.17	3.54	5.32	0	0	0	0	0	0	13	4	2	1	23	35	0	0	0	0	0	0	K09522 DnaJ homolog subfamily C member 2 | (RefSeq) zuotin-like (A)	zuotin [Quercus suber]	DNJH_CUCSA RecName: Full=DnaJ protein homolog; AltName: Full=DNAJ-1; Flags: Precursor;	A0A061FQZ2_THECC SubName: Full=DnaJ domain,Myb-like DNA-binding domain {ECO:0000313|EMBL:EOY19501.1};	Zuotin and related molecular chaperones (DnaJ superfamily), contains DNA-binding domains	GO:0005886,plasma membrane; GO:0005524,ATP binding; GO:0031072,heat shock protein binding; GO:0046872,metal ion binding; GO:0051082,unfolded protein binding; GO:0006457,protein folding; GO:0009408,response to heat	DnaJ domain
Cluster-26019.0	0.06	0	0.06	1.72	0.17	2.37	0	0	0	0	0.06	0	1	0	1	27	3	42	0	0	0	0	1	0	--	uba domain-containing protein 7 [Quercus suber]	--	--	FOG: TPR repeat	--	Tetratricopeptide repeat
Cluster-26026.0	0	0	0.07	3.29	0.21	2.43	0	0	0	0	0	0	0	0	1	42	3	35	0	0	0	0	0	0	K08869 aarF domain-containing kinase | (RefSeq) ABC1 family protein MCP2 homolog (A)	abc1 family protein mcp2 like [Quercus suber]	Y2090_ARATH RecName: Full=Putative ABC1 protein At2g40090; Flags: Precursor;	A0A061RKC5_9CHLO SubName: Full=AarF domain-containing kinase {ECO:0000313|EMBL:JAC71095.1};	Predicted unusual protein kinase	GO:0005215,transporter activity	ABC1 family
Cluster-26055.0	0	0	0	3.66	0.06	2.91	0	0	0	0	0	0	0	0	0	59	1	53	0	0	0	0	0	0	K00078 dihydrodiol dehydrogenase / D-xylose 1-dehydrogenase (NADP) [EC:1.3.1.20 1.1.1.179] | (RefSeq) D-xylose 1-dehydrogenase (NADP(+))-like (A)	putative oxidoreductase [Quercus suber]	--	W4G243_9STRA SubName: Full=Uncharacterized protein {ECO:0000313|EMBL:ETV73787.1};	Predicted oxidoreductase	GO:0016491,oxidoreductase activity	Oxidoreductase family, NAD-binding Rossmann fold
Cluster-26064.0	0	0	0	5.16	0	1.2	0	0	0	0	0	0	0	0	0	80	0	21	0	0	0	0	0	0	--	protein csh3 [Quercus suber]	--	--	--	--	--
Cluster-26105.0	0.31	0.27	0	0	3.22	3.32	0	0	0	0	0	0	2	2	0	0	23	24	0	0	0	0	0	0	K14550 U3 small nucleolar RNA-associated protein 10 | (RefSeq) U3 small nucleolar RNA-associated protein 10-like (A)	u3 small nucleolar rna-associated protein 10 [Quercus suber]	--	A0A061RTM3_9CHLO SubName: Full=U3 small nucleolar RNA-associated protein 10 {ECO:0000313|EMBL:JAC74089.1}; Flags: Fragment;	Uncharacterized conserved protein	--	BP28CT (NUC211) domain
Cluster-2616.0	0	0	0.27	5.22	0.06	3.34	0	0	0	0.07	0	0	0	0	4	72	1	52	0	0	0	1	0	0	K14325 RNA-binding protein with serine-rich domain 1 | (RefSeq) RNA-binding protein with serine-rich domain 1-B-like (A)	rna-binding protein with serine-rich domain 1 [Quercus suber]	SR45_ARATH RecName: Full=Serine/arginine-rich splicing factor SR45; Short=At-SR45; Short=AtSR45;	A0A1S3XGV7_TOBAC SubName: Full=serine/arginine-rich splicing factor SR45-like {ECO:0000313|RefSeq:XP_016439128.1};	FOG: RRM domain	GO:0016607,nuclear speck; GO:0005730,nucleolus; GO:0005654,nucleoplasm; GO:0005681,spliceosomal complex; GO:0003723,RNA binding; GO:0000398,mRNA splicing, via spliceosome; GO:0008380,RNA splicing; GO:0010182,sugar mediated signaling pathway	RNA recognition motif. (a.k.a. RRM, RBD, or RNP domain)
Cluster-26187.0	0.09	0	0	6.64	0.17	3.13	0	0	0	0	0	0	1	0	0	70	2	37	0	0	0	0	0	0	--	--	--	--	--	--	--
Cluster-26199.0	0.04	0	0.08	2.91	0.04	2.02	0	0	0	0	0	0	1	0	2	66	1	52	0	0	0	0	0	0	--	glucose--fructose oxidoreductase [Quercus suber]	--	A0A1V9YD75_9STRA SubName: Full=Oxidoreductase domain-containing protein {ECO:0000313|EMBL:OQR83703.1};	--	GO:0016491,oxidoreductase activity	Oxidoreductase family, NAD-binding Rossmann fold
Cluster-26201.0	0	0	0	0	0	0	0.1	1.92	0	1.92	0	0.46	0	0	0	0	0	0	2	36	0	34	0	9	K16578 CLIP-associating protein 1/2 | (RefSeq) CLIP-associated protein-like (A)	uncharacterized protein LOC109830826 [Asparagus officinalis]	RNHX1_ARATH RecName: Full=Putative ribonuclease H protein At1g65750; EC=3.1.26.4;	A0A0V0J1N2_SOLCH SubName: Full=Putative ovule protein {ECO:0000313|EMBL:JAP38128.1};	FOG: Reverse transcriptase	GO:0046872,metal ion binding; GO:0003676,nucleic acid binding; GO:0004523,RNA-DNA hybrid ribonuclease activity	--
Cluster-26218.0	0	0	0.19	4.19	0.03	0.7	0	0	0	0	0	0	0	0	7	142	1	27	0	0	0	0	0	0	K21451 xylanolytic transcriptional activator XlnR | (RefSeq) xylanolytic transcriptional activator xlnR-like (A)	xylanolytic transcriptional activator xlnr [Quercus suber]	--	--	--	--	Fungal specific transcription factor domain
Cluster-26222.0	0.2	0	0.31	3.43	0.06	3.16	0	0	0	0	0	0	3	0	5	50	1	52	0	0	0	0	0	0	--	uncharacterized protein CFP56_73547 [Quercus suber]	--	--	--	--	Mitochondrial protein up-regulated during meiosis
Cluster-26259.0	10.98	0	0	3.7	0.54	1.24	0	0	0	0	0	0	55	0	0	19	3	7	0	0	0	0	0	0	--	--	--	--	--	--	--
Cluster-26261.0	0.23	0	0.84	9.32	0.21	6.71	0	0	0	0	0	0	1	0	4	42	1	33	0	0	0	0	0	0	K03007 DNA-directed RNA polymerases I, II, and III subunit RPABC5 | (RefSeq) DNA-directed RNA polymerase II 8.2 kDa protein (A)	dna-directed rna polymerases i, ii, and iii subunit rpabc5 [Quercus suber]	RPBAL_ARATH RecName: Full=DNA-directed RNA polymerase subunit 10-like protein {ECO:0000303|PubMed:19110459}; AltName: Full=ABC10 {ECO:0000303|PubMed:19110459}; AltName: Full=DNA-directed RNA polymerase III subunit L {ECO:0000303|PubMed:19110459}; AltName: Full=DNA-directed RNA polymerases I, II, and III subunit RPABC5 {ECO:0000303|PubMed:19110459}; Short=RNA polymerases I, II, and III subunit ABC…	G7K087_MEDTR SubName: Full=DNA-directed RNA polymerase II 8.2 kDa protein {ECO:0000313|EMBL:AES96168.1};	DNA-directed RNA polymerase, subunit RPB10	GO:0005736,RNA polymerase I complex; GO:0005665,RNA polymerase II, core complex; GO:0005666,RNA polymerase III complex; GO:0003677,DNA binding; GO:0003899,DNA-directed 5'-3' RNA polymerase activity; GO:0008270,zinc ion binding; GO:0006360,transcription by RNA polymerase I; GO:0006366,transcription by RNA polymerase II; GO:0006383,transcription by RNA polymerase III	--
Cluster-2629.0	9.34	0	0	1.07	0.67	0.18	0	0	0	0	0	0	191	0	0	21	15	4	0	0	0	0	0	0	K14999 cytochrome P450 family 6 [EC:1.14.-.-] | (RefSeq) cytochrome P450 6B6-like (A)	PREDICTED: cytochrome P450 6B6-like [Pyrus x bretschneideri]	C7A13_ARATH RecName: Full=Cytochrome P450 72A13; EC=1.14.-.-;	A0A1D1ZB53_9ARAE SubName: Full=Putative cytochrome P450 6a14 {ECO:0000313|EMBL:JAT64102.1};	Cytochrome P450 CYP3/CYP5/CYP6/CYP9 subfamilies	GO:0016021,integral component of membrane; GO:0020037,heme binding; GO:0005506,iron ion binding; GO:0004497,monooxygenase activity; GO:0016705,oxidoreductase activity, acting on paired donors, with incorporation or reduction of molecular oxygen	Cytochrome P450
Cluster-26348.0	0.71	0	1.31	40.27	6.76	41.63	0	0	0	0	0	0	4	0	8	230	42	262	0	0	0	0	0	0	--	--	--	--	--	--	--
Cluster-2639.0	0.13	0	0.29	5	0.32	2.84	0	0	0	0	0	0	3	0	7	110	8	71	0	0	0	0	0	0	--	uncharacterized protein c1f12.04c [Quercus suber]	--	--	--	--	Peroxisomal biogenesis factor 11 (PEX11)
Cluster-26393.0	0	0	4.53	1.49	0.37	2.19	0	0	0	0	0	0	0	0	36	11	3	18	0	0	0	0	0	0	K09983 uncharacterized protein | (RefSeq) uncharacterized protein LOC105037640 (A)	dnaj-related protein scj1 [Quercus suber]	--	B9TE43_RICCO SubName: Full=Uncharacterized protein {ECO:0000313|EMBL:EEF25871.1};	--	--	Domain of unknown function (DUF1993)
Cluster-26428.0	0.29	0	0.21	6.24	0.37	3.06	0	0	0	0.07	0	0	8	0	6	162	11	90	0	0	0	2	0	0	K15285 solute carrier family 35, member E3 | (RefSeq) hypothetical protein (A)	gdp-mannose transporter gonst5 [Quercus suber]	PT112_ARATH RecName: Full=Probable sugar phosphate/phosphate translocator At1g12500;	A0A1D1Y7F4_9ARAE SubName: Full=Putative sugar phosphate/phosphate translocator At1g12500 {ECO:0000313|EMBL:JAT50562.1};	Glucose-6-phosphate/phosphate and phosphoenolpyruvate/phosphate antiporter	GO:0016021,integral component of membrane; GO:0008643,carbohydrate transport	Triose-phosphate Transporter family
Cluster-26431.0	0	0.04	0.08	3.49	0.16	6.2	0	0	0	0	0	0	0	1	2	75	4	151	0	0	0	0	0	0	K01301 N-acetylated-alpha-linked acidic dipeptidase [EC:3.4.17.21] | (RefSeq) probable glutamate carboxypeptidase 2 (A)	predicted protein [Physcomitrella patens]	--	A9U8D5_PHYPA SubName: Full=Predicted protein {ECO:0000313|EMBL:EDQ48068.1}; Flags: Fragment;	Transferrin receptor and related proteins containing the protease-associated (PA) domain	--	Peptidase family M28
Cluster-26436.0	0	0.07	0.14	3.52	0.05	2	0	0	0	0.03	0.03	0	0	3	6	133	2	86	0	0	0	1	1	0	K17098 annexin D | (RefSeq) annexin D3 (A)	annexin a11 [Quercus suber]	ANX4_FRAAN RecName: Full=Annexin-like protein RJ4;	W2ITZ9_PHYPR SubName: Full=Uncharacterized protein {ECO:0000313|EMBL:ETL37634.1};	Annexin	GO:0005509,calcium ion binding; GO:0005544,calcium-dependent phospholipid binding	Annexin
Cluster-26575.0	0	0.13	0.14	3.49	0.14	1.04	0	0	0	0	0	0	0	3	3	68	3	23	0	0	0	0	0	0	K00451 homogentisate 1,2-dioxygenase [EC:1.13.11.5] | (RefSeq) LOW QUALITY PROTEIN: homogentisate 1,2-dioxygenase (A)	PREDICTED: LOW QUALITY PROTEIN: homogentisate 1,2-dioxygenase [Nicotiana tomentosiformis]	HGD_ARATH RecName: Full=Homogentisate 1,2-dioxygenase; EC=1.13.11.5; AltName: Full=Homogentisate oxygenase; AltName: Full=Homogentisic acid oxidase; AltName: Full=Homogentisicase;	A0A1D1YNI7_9ARAE SubName: Full=Homogentisate 1,2-dioxygenase {ECO:0000313|EMBL:JAT56198.1}; Flags: Fragment;	Homogentisate 1,2-dioxygenase	GO:0005829,cytosol; GO:0004411,homogentisate 1,2-dioxygenase activity; GO:0046872,metal ion binding; GO:1902000,homogentisate catabolic process; GO:0006559,L-phenylalanine catabolic process; GO:0006572,tyrosine catabolic process	homogentisate 1,2-dioxygenase
Cluster-26606.0	0	0	0.21	7.4	0.19	3.45	0	0	0	0	0	0	0	0	8.48	268	8	142.01	0	0	0	0	0	0	K00059 3-oxoacyl-[acyl-carrier protein] reductase [EC:1.1.1.100] | (RefSeq) uncharacterized protein LOC112018241 (A)	3-oxoacyl-[acyl-carrier-protein]	FABG_CUPLA RecName: Full=3-oxoacyl-[acyl-carrier-protein] reductase, chloroplastic; EC=1.1.1.100; AltName: Full=3-ketoacyl-acyl carrier protein reductase; Flags: Precursor;	B9TCV4_RICCO SubName: Full=Gluconate 5-dehydrogenase, putative {ECO:0000313|EMBL:EEF26310.1}; EC=1.1.1.125 {ECO:0000313|EMBL:EEF26310.1};	Reductases with broad range of substrate specificities	GO:0009507,chloroplast; GO:0102131,3-oxo-glutaryl-[acp] methyl ester reductase activity; GO:0102132,3-oxo-pimeloyl-[acp] methyl ester reductase activity; GO:0004316,3-oxoacyl-[acyl-carrier-protein] reductase (NADPH) activity; GO:0051287,NAD binding; GO:0006633,fatty acid biosynthetic process	short chain dehydrogenase
Cluster-26616.0	0	0	0.11	2.16	0.11	3.34	0	0	0	0	0	0	0	0	1	18	1	31	0	0	0	0	0	0	K08150 MFS transporter, SP family, solute carrier family 2 (myo-inositol transporter), member 13 | (RefSeq) LOW QUALITY PROTEIN: probable inositol transporter 2 (A)	unknown [Picea sitchensis]	HUP1_PARKE RecName: Full=H(+)/hexose cotransporter 1;	A0A1D1Z372_9ARAE SubName: Full=High-affinity glucose transporter {ECO:0000313|EMBL:JAT61299.1}; Flags: Fragment;	Predicted transporter (major facilitator superfamily)	GO:0016021,integral component of membrane; GO:0015293,symporter activity; GO:0008643,carbohydrate transport	Sugar (and other) transporter
Cluster-26619.0	0.4	0	0.17	0	0.85	3.96	0	0	0	0	0	0	9	0	4	0	21	98	0	0	0	0	0	0	K03136 transcription initiation factor TFIIE subunit alpha | (RefSeq) transcription initiation factor IIE subunit alpha-like (A)	transcription initiation factor iie subunit alpha [Quercus suber]	--	A0A1D1YIU1_9ARAE SubName: Full=Transcription initiation factor IIE subunit alpha {ECO:0000313|EMBL:JAT54546.1};	Transcription initiation factor IIE, alpha subunit	GO:0043565,sequence-specific DNA binding; GO:0003743,translation initiation factor activity; GO:0006355,regulation of transcription, DNA-templated; GO:0006367,transcription initiation from RNA polymerase II promoter	TFIIE alpha subunit
Cluster-26710.0	0.14	0	0.26	3.16	0.08	1.79	0	0	0	0	0	0	3	0	6	67	2	43	0	0	0	0	0	0	K14797 essential nuclear protein 1 | (RefSeq) uncharacterized protein C13G1.09-like (A)	uncharacterized protein c13g1.09 [Quercus suber]	--	A0A225X4D5_9STRA SubName: Full=Bystin like protein {ECO:0000313|EMBL:OWZ24613.1};	Cell adhesion complex protein bystin	--	Bystin
Cluster-2673.0	0.21	0	0.24	3.86	0.09	5.88	0	0	0	0	0	0	4	0	5	72	2	124	0	0	0	0	0	0	K00626 acetyl-CoA C-acetyltransferase [EC:2.3.1.9] | (RefSeq) acetyl-CoA acetyltransferase-like (A)	acetyl-coa acetyltransferase a, mitochondrial [Quercus suber]	THIC1_ARATH RecName: Full=Acetyl-CoA acetyltransferase, cytosolic 1; EC=2.3.1.9; AltName: Full=Cytosolic acetoacetyl-CoA thiolase 1; Short=Thiolase 1; AltName: Full=Protein EMBRYO DEFECTIVE 1276;	F2EJF5_HORVV SubName: Full=Predicted protein {ECO:0000313|EMBL:BAK07477.1};	Acetyl-CoA acetyltransferase	GO:0005829,cytosol; GO:0005777,peroxisome; GO:0005886,plasma membrane; GO:0003985,acetyl-CoA C-acetyltransferase activity; GO:0046872,metal ion binding; GO:0006635,fatty acid beta-oxidation; GO:0008299,isoprenoid biosynthetic process; GO:0009846,pollen germination; GO:0009860,pollen tube growth; GO:0016125,sterol metabolic process	Thiolase, N-terminal domain
Cluster-26773.0	0	0.02	0.2	5.89	0.07	1.28	0	0.03	0	0.05	0	0	0	1	8	211	3	52	0	1	0	2	0	0	--	putative transcriptional regulatory protein [Quercus suber]	--	--	--	--	Fungal specific transcription factor domain
Cluster-26799.0	2.15	9.3	0.89	1.18	2.83	3.14	0.64	0.33	1.88	0.48	0.24	1.72	18	87.98	8	9.81	26	29	6	3	17	4	2	16	K01870 isoleucyl-tRNA synthetase [EC:6.1.1.5] | (RefSeq) isoleucine--tRNA ligase, chloroplastic/mitochondrial-like (A)	dirigent protein 22-like [Asparagus officinalis]	DIR23_ARATH RecName: Full=Dirigent protein 23; Short=AtDIR23; Flags: Precursor;	A0A2I0W4E8_9ASPA SubName: Full=Disease resistance response protein 206 {ECO:0000313|EMBL:PKU70534.1};	--	GO:0048046,apoplast; GO:0016853,isomerase activity	Dirigent-like protein
Cluster-26819.0	0	0.06	0.12	5.02	0.06	3.92	0	0	0	0	0	0	0	1	2	76	1	67	0	0	0	0	0	0	K05349 beta-glucosidase [EC:3.2.1.21] | (RefSeq) probable beta-glucosidase M (A)	beta-glucosidase, putative, partial [Ricinus communis]	BXL2_ARATH RecName: Full=Probable beta-D-xylosidase 2; Short=AtBXL2; EC=3.2.1.-; Flags: Precursor;	A0A1Q9CNN9_SYMMI SubName: Full=Putative beta-glucosidase I {ECO:0000313|EMBL:OLP84534.1};	--	GO:0009505,plant-type cell wall; GO:0005578,NA; GO:0004553,hydrolase activity, hydrolyzing O-glycosyl compounds; GO:0005975,carbohydrate metabolic process	Glycosyl hydrolase family 3 N terminal domain
Cluster-26932.0	0	0	1.84	0.57	0	1.25	0	0	0	0	0	0	0	0	46	13	0	32	0	0	0	0	0	0	--	hypothetical protein CFP56_75502 [Quercus suber]	--	--	--	--	--
Cluster-26981.0	0.21	0	0.78	6.64	0.38	2.98	0	0	0	0	0.11	0	4	0	16	124	8	63	0	0	0	0	2	0	K15111 solute carrier family 25 (mitochondrial S-adenosylmethionine transporter), member 26 | (RefSeq) mitochondrial carrier (BOU / S-adenosylmethionine carrier) (A)	putative mitochondrial carrier [Quercus suber]	SAMC2_ARATH RecName: Full=Probable S-adenosylmethionine carrier 2, chloroplastic; Flags: Precursor;	M2XIM3_GALSU SubName: Full=Mitochondrial carrier (BOU / S-adenosylmethionine carrier) {ECO:0000313|EMBL:EME29947.1};	Predicted mitochondrial carrier protein	GO:0009941,chloroplast envelope; GO:0031969,chloroplast membrane; GO:0016021,integral component of membrane; GO:0005743,mitochondrial inner membrane; GO:0000095,S-adenosyl-L-methionine transmembrane transporter activity; GO:0006839,mitochondrial transport	Mitochondrial carrier protein
Cluster-27015.0	0	1.09	1.54	8.53	3.1	14.21	0	0	0	0	0	0	0	2	3	17	6	29	0	0	0	0	0	0	K12625 U6 snRNA-associated Sm-like protein LSm6 | (RefSeq) U6 snRNA-associated Sm-like protein LSm6 (A)	u6 snrna-associated sm-like protein lsm6 [Quercus suber]	LSM6A_ARATH RecName: Full=Sm-like protein LSM6A {ECO:0000305}; Short=AtLSM6A {ECO:0000303|PubMed:23620288}; AltName: Full=U6 snRNA-associated Sm-like protein LSM6A {ECO:0000305};	A0A0D3FV54_9ORYZ SubName: Full=Uncharacterized protein {ECO:0000313|EnsemblPlants:OBART04G10520.1};	Small nuclear ribonucleoprotein F	GO:0005730,nucleolus; GO:0000932,P-body; GO:0005732,small nucleolar ribonucleoprotein complex; GO:0005681,spliceosomal complex; GO:0046540,U4/U6 x U5 tri-snRNP complex; GO:0005688,U6 snRNP; GO:0003723,RNA binding; GO:0030490,maturation of SSU-rRNA; GO:0000398,mRNA splicing, via spliceosome	LSM domain
Cluster-27070.0	0	0.03	0.06	3.63	0.03	4.49	0	0	0	0	0	0	0	1	2	118	1	166	0	0	0	0	0	0	--	--	--	--	--	--	--
Cluster-27089.0	0	0.07	0.08	6.83	0.26	3.41	0	0	0	0	0	0	0	2	2	159	7	90	0	0	0	0	0	0	--	--	--	--	--	--	--
Cluster-27185.0	0	0.3	2.6	8.18	0	0	0	0	0	0	0	0	0	5	40	115	0	0	0	0	0	0	0	0	K01728 pectate lyase [EC:4.2.2.2] | (RefSeq) probable pectate lyase 5 (A)	probable pectate lyase 5 [Arachis duranensis]	PLY1_JUNAS RecName: Full=Pectate lyase 1; EC=4.2.2.2; AltName: Full=Major pollen allergen Jun a 1; AltName: Allergen=Jun a 1; Flags: Precursor;	F0Y080_AURAN SubName: Full=Uncharacterized protein {ECO:0000313|EMBL:EGB11479.1};	--	GO:0046872,metal ion binding; GO:0030570,pectate lyase activity; GO:0045490,pectin catabolic process	Pectate lyase
Cluster-27216.0	0	0.12	0	3.47	0.13	0.81	0	0	0	0	0.05	0	0	3	0	72	3	19	0	0	0	0	1	0	--	hypothetical protein CFP56_09281 [Quercus suber]	--	A0A1Y1IFI9_KLENI SubName: Full=Uncharacterized protein {ECO:0000313|EMBL:GAQ87851.1};	--	--	Alpha/beta hydrolase family
Cluster-27217.0	3.9	0	12.95	2.9	0.44	0	0	0	0	0	0	0	24	0	86	18	3	0	0	0	0	0	0	0	K06689 ubiquitin-conjugating enzyme E2 D [EC:2.3.2.23] | (RefSeq) ubiquitin-conjugating enzyme E2-16 kDa (A)	ubiquitin conjugating enzyme [Chlamydomonas reinhardtii]	UBC5A_ORYSJ RecName: Full=Ubiquitin-conjugating enzyme E2 5A; EC=2.3.2.23; AltName: Full=E2 ubiquitin-conjugating enzyme 5A; AltName: Full=Ubiquitin carrier protein 5a; Short=OsUBC5a; AltName: Full=Ubiquitin-protein ligase 5A;	A0A1D1Z3H7_9ARAE SubName: Full=Ubiquitin-conjugating enzyme E2 {ECO:0000313|EMBL:JAT61431.1};	Ubiquitin-protein ligase	GO:0005524,ATP binding; GO:0004842,ubiquitin-protein transferase activity; GO:0016567,protein ubiquitination	Ubiquitin-conjugating enzyme
Cluster-27242.0	0	0.06	0.32	4.25	0.13	6.34	0	0	0	0	0.07	0	0	1	5	60	2	101	0	0	0	0	1	0	K00224 chloroplastic oxoene reductase [EC:1.3.1.-] | (RefSeq) zinc-type alcohol dehydrogenase-like protein C16A3.02c (A)	zinc-type alcohol dehydrogenase-like protein c16a3.02c [Quercus suber]	QR1_TRIVS RecName: Full=Quinone-oxidoreductase QR1, chloroplastic {ECO:0000303|PubMed:11260494}; Short=TvQR1 {ECO:0000303|PubMed:11260494}; EC=1.6.5.5 {ECO:0000269|PubMed:20424175};	I1IWS7_BRADI SubName: Full=Uncharacterized protein {ECO:0000313|EMBL:KQJ82120.1, ECO:0000313|EnsemblPlants:BRADI5G06207.1};	Zinc-binding oxidoreductase	GO:0009707,chloroplast outer membrane; GO:0003960,NADPH:quinone reductase activity	Zinc-binding dehydrogenase
Cluster-27283.0	0	0.21	11.32	1.08	2.49	1.18	0	0	0	0	0	0	0	2	102	9	23	11	0	0	0	0	0	0	--	--	--	--	--	--	--
Cluster-27339.0	0.91	0	0.51	3.41	6.12	7.01	0	0	0	0	0	0	5	0	3	19	37	43	0	0	0	0	0	0	K03094 S-phase kinase-associated protein 1 | (RefSeq) E3 ubiquitin ligase complex SCF subunit sconC-like (A)	e3 ubiquitin ligase complex scf subunit sconc [Quercus suber]	SKP1A_ARATH RecName: Full=SKP1-like protein 1A {ECO:0000303|PubMed:10778750}; Short=SKP1-like 1 {ECO:0000303|PubMed:10778750}; AltName: Full=UFO-binding protein 1 {ECO:0000303|PubMed:10607296};	A0A0D6R4P7_ARACU SubName: Full=Uncharacterized protein {ECO:0000313|EMBL:JAG97253.1};	SCF ubiquitin ligase, Skp1 component	GO:0005829,cytosol; GO:0005634,nucleus; GO:0009524,phragmoplast; GO:0005886,plasma membrane; GO:0005819,spindle; GO:0009734,auxin-activated signaling pathway; GO:0007059,chromosome segregation; GO:0009873,ethylene-activated signaling pathway; GO:0000226,microtubule cytoskeleton organization; GO:0007275,multicellular organism development; GO:0045910,negative regulation of DNA recombination; GO:001…	Skp1 family, dimerisation domain
Cluster-27399.0	0.35	0.05	3.06	0.12	0	1.73	0.16	0	0.06	0.35	0.12	0.11	6	1	55	2	0	32	3	0	1	6	2	2	--	PREDICTED: ACT domain-containing protein ACR8-like [Phoenix dactylifera]	ACR8_ARATH RecName: Full=ACT domain-containing protein ACR8 {ECO:0000305}; AltName: Full=Protein ACT DOMAIN REPEATS 8 {ECO:0000303|PubMed:12481063};	A0A2H3ZBT0_PHODC SubName: Full=ACT domain-containing protein ACR8-like {ECO:0000313|RefSeq:XP_008811478.1};	--	GO:0016597,amino acid binding; GO:0009737,response to abscisic acid	ACT domain
Cluster-27440.0	0.03	0	0.19	4.24	0.03	2.89	0	0	0	0	0	0	1	0	6	120	1	93	0	0	0	0	0	0	--	--	--	A0A1D1YKY7_9ARAE SubName: Full=Extracellular metalloproteinase NpI {ECO:0000313|EMBL:JAT55307.1};	--	GO:0005615,extracellular space; GO:0004222,metalloendopeptidase activity; GO:0008270,zinc ion binding	Fungalysin metallopeptidase (M36)
Cluster-27472.0	2.92	0	0	1.32	0.5	0.73	0	0	0	0	0	0	48	0	0	21	9	13	0	0	0	0	0	0	--	uncharacterized protein c1d4.02c [Quercus suber]	--	A0A1V9ZCH6_9STRA SubName: Full=Golgi reassembly-stacking protein {ECO:0000313|EMBL:OQR95550.1};	Golgi reassembly stacking protein GRASP65, contains PDZ domain	--	GRASP55/65 PDZ-like domain
Cluster-27550.0	0	0	3.83	0.11	12.73	0	0	0	0	0	0	0	0	0	39	1	133	0	0	0	0	0	0	0	K02937 large subunit ribosomal protein L7e | (RefSeq) 60S ribosomal protein L7-2 (A)	60S ribosomal protein L7-2 [Auxenochlorella protothecoides]	RL73_ARATH RecName: Full=60S ribosomal protein L7-3;	A0A087SDK9_AUXPR SubName: Full=60S ribosomal protein L7-2 {ECO:0000313|EMBL:KFM23813.1};	60S ribosomal protein L7	GO:0022625,cytosolic large ribosomal subunit; GO:0003723,RNA binding; GO:0003735,structural constituent of ribosome; GO:0002181,cytoplasmic translation; GO:0000463,maturation of LSU-rRNA from tricistronic rRNA transcript (SSU-rRNA, 5.8S rRNA, LSU-rRNA)	Ribosomal L30 N-terminal domain
Cluster-27551.0	0	0	0	2.33	0.25	2.41	0	0	0	0	0	0	0	0	0	41	5	48	0	0	0	0	0	0	K06210 nicotinamide mononucleotide adenylyltransferase [EC:2.7.7.1 2.7.7.18] | (RefSeq) nicotinamide/nicotinic acid mononucleotide adenylyltransferase 2-like (A)	nicotinamide/nicotinic acid mononucleotide adenylyltransferase 2 [Quercus suber]	NMNAT_ARATH RecName: Full=Nicotinamide/nicotinic acid mononucleotide adenylyltransferase {ECO:0000305}; Short=NMN/NaMN adenylyltransferase; EC=2.7.7.1; EC=2.7.7.18; AltName: Full=Nicotinamide mononucleotide adenylyltransferase; Short=NMN adenylyltransferase; AltName: Full=Nicotinate-nucleotide adenylyltransferase; Short=NaMN adenylyltransferase;	I0YPG4_COCSC RecName: Full=Nicotinamide-nucleotide adenylyltransferase {ECO:0000256|RuleBase:RU362021}; EC=2.7.7.1 {ECO:0000256|RuleBase:RU362021}; EC=2.7.7.18 {ECO:0000256|RuleBase:RU362021}; AltName: Full=Nicotinate-nucleotide adenylyltransferase {ECO:0000256|RuleBase:RU362021};	Nicotinamide mononucleotide adenylyl transferase	GO:0005634,nucleus; GO:0005524,ATP binding; GO:0046872,metal ion binding; GO:0000309,nicotinamide-nucleotide adenylyltransferase activity; GO:0004515,nicotinate-nucleotide adenylyltransferase activity; GO:0034628,'de novo' NAD biosynthetic process from aspartate	Cytidylyltransferase-like
Cluster-27566.0	0	0.21	2.87	1.39	0.22	0	0	0	0	0	0	0	0	4	50	22	4	0	0	0	0	0	0	0	K01535 H+-transporting ATPase [EC:3.6.3.6] | (RefSeq) ATPase 10, plasma membrane-type (A)	ATPase 10, plasma membrane-type [Prunus avium]	PMA10_ARATH RecName: Full=ATPase 10, plasma membrane-type; EC=3.6.3.6; AltName: Full=Proton pump 10;	A0A1D1YKT6_9ARAE RecName: Full=Plasma membrane ATPase {ECO:0000256|RuleBase:RU362083}; EC=3.6.3.6 {ECO:0000256|RuleBase:RU362083};	Plasma membrane H+-transporting ATPase	GO:0009507,chloroplast; GO:0016021,integral component of membrane; GO:0009705,plant-type vacuole membrane; GO:0009506,plasmodesma; GO:0005524,ATP binding; GO:0015662,ATPase activity, coupled to transmembrane movement of ions, phosphorylative mechanism; GO:0019829,cation-transporting ATPase activity; GO:0008553,proton-exporting ATPase activity, phosphorylative mechanism; GO:0046872,metal ion bindi…	haloacid dehalogenase-like hydrolase
Cluster-27622.0	0.14	0.18	0.21	0.83	1.11	0.86	0.41	0.12	0.17	0.18	0.41	0.19	3.58	5.22	5.73	20.37	31.1	24.09	11.77	3.31	4.66	4.65	10.22	5.33	--	protein AE7 [Asparagus officinalis]	AE7_ARATH RecName: Full=Protein AE7 {ECO:0000303|PubMed:21070412}; AltName: Full=AS1/2 enhancer 7 {ECO:0000303|PubMed:21070412}; AltName: Full=Asymmetric leaves 1/2 enhancer 7 {ECO:0000303|PubMed:21070412};	U5D2D0_AMBTC SubName: Full=Uncharacterized protein {ECO:0000313|EMBL:ERN15537.1};	Uncharacterized conserved protein	GO:0005737,cytoplasm; GO:0005634,nucleus; GO:0010209,vacuolar sorting signal binding; GO:0007059,chromosome segregation; GO:0006259,DNA metabolic process; GO:1990067,intrachromosomal DNA recombination; GO:0016226,iron-sulfur cluster assembly; GO:0009944,polarity specification of adaxial/abaxial axis; GO:2001022,positive regulation of response to DNA damage stimulus; GO:0051726,regulation of cell …	--
Cluster-27700.1	0	0.08	0.9	1.7	0	1.91	0	0	0	0	0	0	0	1	11	19	0	24	0	0	0	0	0	0	--	--	--	F0Y392_AURAN SubName: Full=Uncharacterized protein {ECO:0000313|EMBL:EGB10221.1}; Flags: Fragment;	--	GO:0008810,cellulase activity; GO:0005975,carbohydrate metabolic process	Glycosyl hydrolase family 45
Cluster-27748.0	0.63	0	0.78	8.19	0.76	8.65	0	0	0	0	0	0	6	0	8	77	8	91	0	0	0	0	0	0	K02734 20S proteasome subunit beta 4 [EC:3.4.25.1] | (RefSeq) probable proteasome subunit beta type-4 (A)	putative proteasome subunit beta type-4 [Quercus suber]	PSB2_ORYSJ RecName: Full=Proteasome subunit beta type-2; EC=3.4.25.1; AltName: Full=20S proteasome alpha subunit D; AltName: Full=20S proteasome subunit beta-4;	A0A1D1YRU8_9ARAE RecName: Full=Proteasome subunit beta type {ECO:0000256|RuleBase:RU004203}; EC=3.4.25.1 {ECO:0000256|RuleBase:RU004203};	20S proteasome, regulatory subunit beta type PSMB2/PRE1	GO:0005737,cytoplasm; GO:0005634,nucleus; GO:0019774,proteasome core complex, beta-subunit complex; GO:0004298,threonine-type endopeptidase activity; GO:0051603,proteolysis involved in cellular protein catabolic process	Proteasome subunit
Cluster-27899.0	0	0	0	1.96	0.13	1.74	0	0	0	0.07	0	0	0	0	0	27	2	27	0	0	0	1	0	0	K12852 116 kDa U5 small nuclear ribonucleoprotein component | (RefSeq) 116 kDa U5 small nuclear ribonucleoprotein component-like (A)	pre-mrna-splicing factor cwf10 [Quercus suber]	CLO_ARATH RecName: Full=110 kDa U5 small nuclear ribonucleoprotein component CLO {ECO:0000305}; AltName: Full=Protein CLOTHO {ECO:0000303|PubMed:18702672}; AltName: Full=Protein GAMETOPHYTE FACTOR 1 {ECO:0000303|Ref.4}; AltName: Full=Protein MATERNAL EFFECT EMBRYO ARREST 5 {ECO:0000305}; AltName: Full=Protein VAJRA-1 {ECO:0000303|PubMed:19168457}; AltName: Full=SNU114 homolog {ECO:0000305};	A0A061R8M5_9CHLO SubName: Full=116 kDa U5 small nuclear ribonucleoprotein component {ECO:0000313|EMBL:JAC66861.1};	U5 snRNP-specific protein	GO:0005618,cell wall; GO:0016607,nuclear speck; GO:0005886,plasma membrane; GO:0005681,spliceosomal complex; GO:0005525,GTP binding; GO:0003924,GTPase activity; GO:0009793,embryo development ending in seed dormancy; GO:0048437,floral organ development; GO:0006397,mRNA processing; GO:0045694,regulation of embryo sac egg cell differentiation; GO:0008380,RNA splicing	Elongation factor G, domain IV
Cluster-2791.0	0.75	0	0	0	0.36	3.99	0	0	0	0	0	0	17	0	0	0	9	99	0	0	0	0	0	0	K11816 indole-3-pyruvate monooxygenase [EC:1.14.13.168] | (RefSeq) LOC109737167; probable indole-3-pyruvate monooxygenase YUCCA10 (A)	hypothetical protein CFP56_01383 [Quercus suber]	GSXL2_ARATH RecName: Full=Flavin-containing monooxygenase FMO GS-OX-like 2; EC=1.8.-.-; AltName: Full=Flavin-monooxygenase glucosinolate S-oxygenase-like 2;	R1FBB6_EMIHU SubName: Full=Uncharacterized protein {ECO:0000313|EMBL:EOD36290.1, ECO:0000313|EnsemblProtists:EOD36290};	Flavin-containing monooxygenase	GO:0050660,flavin adenine dinucleotide binding; GO:0004497,monooxygenase activity; GO:0004499,N,N-dimethylaniline monooxygenase activity; GO:0050661,NADP binding; GO:0050832,defense response to fungus; GO:0055114,oxidation-reduction process	Flavin-binding monooxygenase-like
Cluster-2793.0	0.14	0	0.43	6.61	0.46	1.47	0	0	0	0.05	0	0	3	0	10	139	11	35	0	0	0	1	0	0	K08192 MFS transporter, ACS family, allantoate permease | (RefSeq) uncharacterized transporter C417.10-like (A)	putative transporter [Quercus suber]	GLPT1_ARATH RecName: Full=Putative glycerol-3-phosphate transporter 1; Short=G-3-P transporter 1; AltName: Full=Glycerol-3-phosphate permease 1; Short=AtG3Pp1; Short=G-3-P permease 1; AltName: Full=Protein PHOSPHATE STARVATION-INDUCED GENE 3; Short=AtPS3;	A0A1D1ZAS2_9ARAE SubName: Full=Putative transporter C11D3.18C {ECO:0000313|EMBL:JAT63973.1};	Permease of the major facilitator superfamily	GO:0016021,integral component of membrane; GO:0022857,transmembrane transporter activity; GO:0008643,carbohydrate transport; GO:0055062,phosphate ion homeostasis	Major Facilitator Superfamily
Cluster-27983.0	0	0.12	0.74	2.53	0	2.88	0	0	0	0	0	0	0	1	6	19	0	24	0	0	0	0	0	0	--	--	--	--	--	--	--
Cluster-2801.0	2.21	0	0	0.06	0	8.21	0	0	0	0	0	0	37	0	0	1	0	150	0	0	0	0	0	0	K00161 pyruvate dehydrogenase E1 component alpha subunit [EC:1.2.4.1] | (RefSeq) pyruvate dehydrogenase E1 component subunit alpha, mitochondrial-like (A)	pyruvate dehydrogenase e1 component subunit alpha, mitochondrial [Quercus suber]	ODPA1_ORYSJ RecName: Full=Pyruvate dehydrogenase E1 component subunit alpha-1, mitochondrial; Short=PDHE1-A; EC=1.2.4.1; Flags: Precursor;	A0A1D1Z9C3_9ARAE RecName: Full=Pyruvate dehydrogenase E1 component subunit alpha {ECO:0000256|RuleBase:RU361139}; EC=1.2.4.1 {ECO:0000256|RuleBase:RU361139}; Flags: Fragment;	Pyruvate dehydrogenase E1, alpha subunit	GO:0005759,mitochondrial matrix; GO:0004739,pyruvate dehydrogenase (acetyl-transferring) activity; GO:0006086,acetyl-CoA biosynthetic process from pyruvate; GO:0006096,glycolytic process	Dehydrogenase E1 component
Cluster-28021.1	0.24	0	0.07	1.3	0.14	1.51	0	0	0	0	0	0	3	0	1	16	2	21	0	0	0	0	0	0	--	--	--	--	--	--	--
Cluster-28070.0	0.61	0	0	10.29	10.45	4.15	0	0	0	0	0	0	3	0	0	52	57	23	0	0	0	0	0	0	--	--	--	--	--	--	--
Cluster-28106.0	1.78	0.05	0.17	0	1.96	3.9	0	0	0	0	0	0	29.05	1	3	0	35	69.48	0	0	0	0	0	0	K05824 homoisocitrate dehydrogenase [EC:1.1.1.87] | (RefSeq) homoisocitrate dehydrogenase, mitochondrial-like (A)	homoisocitrate dehydrogenase, mitochondrial [Quercus suber]	IDH5_ARATH RecName: Full=Isocitrate dehydrogenase [NAD] catalytic subunit 5, mitochondrial; EC=1.1.1.41; AltName: Full=IDH-V; AltName: Full=Isocitric dehydrogenase 5; AltName: Full=NAD(+)-specific ICDH 5; Flags: Precursor;	A0A0C9QV45_9SPER RecName: Full=Isocitrate dehydrogenase [NAD] subunit, mitochondrial {ECO:0000256|RuleBase:RU361266};	Isocitrate dehydrogenase, alpha subunit	GO:0009507,chloroplast; GO:0005739,mitochondrion; GO:0005524,ATP binding; GO:0004449,isocitrate dehydrogenase (NAD+) activity; GO:0000287,magnesium ion binding; GO:0051287,NAD binding; GO:0008270,zinc ion binding; GO:0006102,isocitrate metabolic process; GO:0006099,tricarboxylic acid cycle	Isocitrate/isopropylmalate dehydrogenase
Cluster-28106.1	0.06	0	0.46	5.94	0.45	7.25	0	0	0	0	0	0	0.95	0	8	94	8	129.52	0	0	0	0	0	0	K05824 homoisocitrate dehydrogenase [EC:1.1.1.87] | (RefSeq) homoisocitrate dehydrogenase, mitochondrial-like (A)	homoisocitrate dehydrogenase, mitochondrial [Quercus suber]	IDH5_ARATH RecName: Full=Isocitrate dehydrogenase [NAD] catalytic subunit 5, mitochondrial; EC=1.1.1.41; AltName: Full=IDH-V; AltName: Full=Isocitric dehydrogenase 5; AltName: Full=NAD(+)-specific ICDH 5; Flags: Precursor;	A9SIP7_PHYPA RecName: Full=Isocitrate dehydrogenase [NAD] subunit, mitochondrial {ECO:0000256|RuleBase:RU361266};	Isocitrate dehydrogenase, alpha subunit	GO:0009507,chloroplast; GO:0005739,mitochondrion; GO:0005524,ATP binding; GO:0004449,isocitrate dehydrogenase (NAD+) activity; GO:0000287,magnesium ion binding; GO:0051287,NAD binding; GO:0008270,zinc ion binding; GO:0006102,isocitrate metabolic process; GO:0006099,tricarboxylic acid cycle	Sirohaem synthase dimerisation region
Cluster-28173.0	0	0.22	1.17	1.86	0	3.52	0	0	0	0	0	0	0	4	20	29	0	62	0	0	0	0	0	0	--	--	--	--	--	--	--
Cluster-28173.1	0.28	0	0.67	0.66	2.21	2.92	0	0	0	0	0	0	4	0	10	9	34	45	0	0	0	0	0	0	K13566 omega-amidase [EC:3.5.1.3] | (RefSeq) hydrolase C26A3.11-like (A)	hydrolase c26a3.11 [Quercus suber]	NILP3_ARATH RecName: Full=Omega-amidase, chloroplastic; EC=3.5.1.3 {ECO:0000269|PubMed:24461228}; AltName: Full=Nitrilase-like protein 3; Flags: Precursor;	M1VKR1_CYAM1 SubName: Full=Nitrilase {ECO:0000313|EMBL:BAM82138.1};	Carbon-nitrogen hydrolase	GO:0009507,chloroplast; GO:0009570,chloroplast stroma; GO:0005829,cytosol; GO:0050152,omega-amidase activity; GO:0008270,zinc ion binding; GO:0006108,malate metabolic process; GO:0006807,nitrogen compound metabolic process; GO:0006107,oxaloacetate metabolic process	Carbon-nitrogen hydrolase
Cluster-28248.0	0.68	0.18	0.13	0	0.6	1.36	0	0	0	0	0	0	20	6	4	0	19	43	0	0	0	0	0	0	K00749 alpha-1,3-glucan synthase [EC:2.4.1.183] | (RefSeq) cell wall alpha-1,3-glucan synthase ags1-like (A)	cell wall alpha-1,3-glucan synthase ags1 [Quercus suber]	--	--	--	--	--
Cluster-28278.0	1.61	0.04	0.05	0	0.23	3.83	0	0	0	0	0	0	32	1	1.08	0	5	83.04	0	0	0	0	0	0	--	--	--	--	--	--	CVNH domain
Cluster-28353.0	4.11	0.07	0.51	0.47	0.23	1.81	0	0.55	0.02	0.07	0.32	0	92.39	1.72	11.99	10.12	5.61	44.12	0	12.95	0.5	1.5	7	0	--	F-box/FBD/LRR-repeat protein At1g13570-like [Asparagus officinalis]	FB191_ARATH RecName: Full=Putative F-box protein At3g29830;	A0A2H3WZ66_PHODC SubName: Full=F-box/FBD/LRR-repeat protein At1g13570-like {ECO:0000313|RefSeq:XP_008775926.1};	--	--	FBD
Cluster-28438.0	0.55	0.1	0.62	5.46	0.5	6.48	0	0	0	0.33	0	0	5	1	6	49	5	65	0	0	0	3	0	0	K02884 large subunit ribosomal protein L19 | (RefSeq) 54S ribosomal protein subunit img1, mitochondrial-like (A)	54s ribosomal protein subunit img1, mitochondrial [Quercus suber]	RK19_PROWI RecName: Full=50S ribosomal protein L19, plastid {ECO:0000255|HAMAP-Rule:MF_00402};	--	Mitochondrial/chloroplast ribosomal protein L19	GO:0009536,plastid; GO:0005840,ribosome; GO:0003735,structural constituent of ribosome; GO:0006412,translation	Ribosomal protein L19
Cluster-28447.0	0.95	0	1.23	4.45	3.69	18.56	0	0	0	0	0	0	8	0	11	37	34	172	0	0	0	0	0	0	--	Isochorismatase-like protein [Ostreococcus tauri]	--	A0A1Y5I378_OSTTA SubName: Full=Isochorismatase-like protein {ECO:0000313|EMBL:OUS43978.1};	Pyrazinamidase/nicotinamidase PNC1	GO:0003824,catalytic activity; GO:0008152,metabolic process	Isochorismatase family
Cluster-28508.0	0	0	0	4.91	0.13	9.16	0	0	0	0	0	0	0	0	0	68	2	143	0	0	0	0	0	0	K17744 L-galactose dehydrogenase [EC:1.1.1.316] | (RefSeq) hypothetical protein (A)	putative voltage-gated potassium channel subunit beta [Quercus suber]	KCAB_ARATH RecName: Full=Probable voltage-gated potassium channel subunit beta; AltName: Full=K(+) channel subunit beta; AltName: Full=Potassium voltage beta 1; Short=KV-beta1;	A0A251TCY6_HELAN SubName: Full=Putative voltage-gated potassium channel subunit beta {ECO:0000313|EMBL:OTG08522.1};	Voltage-gated shaker-like K+ channel, subunit beta/KCNAB	GO:0016020,membrane; GO:0005886,plasma membrane; GO:0009506,plasmodesma; GO:0005244,voltage-gated ion channel activity; GO:0006813,potassium ion transport; GO:0034765,regulation of ion transmembrane transport	Aldo/keto reductase family
Cluster-28516.0	0.28	0.04	0.27	5.53	0.13	2.75	0	0	0	0.1	0.34	0	6	1	6	112	3	63	0	0	0	2	7	0	K03005 DNA-directed RNA polymerase I subunit RPA49 | (RefSeq) DNA-directed RNA polymerase I subunit rpa49-like (A)	dna-directed rna polymerase i subunit rpa49 [Quercus suber]	--	L1JNS9_GUITH SubName: Full=Uncharacterized protein {ECO:0000313|EMBL:EKX49934.1, ECO:0000313|EnsemblProtists:EKX49934};	RNA polymerase I 49 kDa subunit	GO:0005634,nucleus; GO:0003677,DNA binding; GO:0003899,DNA-directed 5'-3' RNA polymerase activity; GO:0006351,transcription, DNA-templated	A49-like RNA polymerase I associated factor
Cluster-2853.0	0	0	0.09	1.09	0.05	5.8	0	0	0	0	0	0	0	0	2	21	1	126	0	0	0	0	0	0	K00499 choline monooxygenase [EC:1.14.15.7] | (RefSeq) choline monooxygenase (A)	choline monooxygenase [Coccomyxa subellipsoidea C-169]	CHMO_BETVU RecName: Full=Choline monooxygenase, chloroplastic; EC=1.14.15.7; Flags: Precursor;	I0YMV7_COCSC SubName: Full=Choline monooxygenase {ECO:0000313|EMBL:EIE19726.1};	--	GO:0009570,chloroplast stroma; GO:0051537,2 iron, 2 sulfur cluster binding; GO:0019133,choline monooxygenase activity; GO:0005506,iron ion binding; GO:0016708,oxidoreductase activity, acting on paired donors, with incorporation or reduction of molecular oxygen, NAD(P)H as one donor, and incorporation of two atoms of oxygen into one donor; GO:0019439,aromatic compound catabolic process; GO:0019285…	Ring hydroxylating alpha subunit (catalytic domain)
Cluster-28553.0	0.35	0	0.07	3.49	0.06	1.33	0	0	0	0	0	0	5	0	1	49	1	21	0	0	0	0	0	0	K14763 H/ACA ribonucleoprotein complex non-core subunit NAF1 | (RefSeq) uncharacterized protein LOC112037535 (A)	h/aca ribonucleoprotein complex non-core subunit naf1 [Quercus suber]	--	A0A2D4C1Q5_PYTIN SubName: Full=H/ACA ribonucleoprotein complex non-core subunit NAF1, putative {ECO:0000313|EMBL:GAY00528.1};	Uncharacterized conserved protein	GO:0030529,NA; GO:0019013,viral nucleocapsid	Gar1/Naf1 RNA binding region
Cluster-28614.0	0.46	0	0.43	2.44	7.96	5	0	0	0	0	0	0	4	0	4	21	76	48	0	0	0	0	0	0	K00762 orotate phosphoribosyltransferase [EC:2.4.2.10] | (RefSeq) orotate phosphoribosyltransferase-like (A)	long-chain-fatty-acid--coa ligase 1 [Quercus suber]	UMPS_TOBAC RecName: Full=Uridine 5'-monophosphate synthase; Short=UMP synthase; Includes: RecName: Full=Orotate phosphoribosyltransferase; Short=OPRTase; EC=2.4.2.10; Includes: RecName: Full=Orotidine 5'-phosphate decarboxylase; EC=4.1.1.23; AltName: Full=OMPdecase; Flags: Fragment;	W7U2K8_9STRA SubName: Full=Orotidine-5-monophosphate decarboxylase and orotate phosphoribosyl {ECO:0000313|EMBL:EWM27091.1};	Uridine 5'- monophosphate synthase/orotate phosphoribosyltransferase	GO:0004588,orotate phosphoribosyltransferase activity; GO:0004590,orotidine-5'-phosphate decarboxylase activity; GO:0006207,'de novo' pyrimidine nucleobase biosynthetic process; GO:0044205,'de novo' UMP biosynthetic process	Phosphoribosyl transferase domain
Cluster-28639.0	0.12	0	0.28	2.24	0.17	2.65	0	0	0	0	0.12	0	2	0	5	36	3	48	0	0	0	0	2	0	--	ww domain-containing protein c2f3.14c [Quercus suber]	--	--	--	--	WW domain
Cluster-28659.0	0	0	5	2.7	0	0	0	0	0	0	0	0	0	0	73	36	0	0	0	0	0	0	0	0	--	--	--	A0A1D1ZEV9_9ARAE SubName: Full=Adenylate cyclase type 10 {ECO:0000313|EMBL:JAT65331.1}; Flags: Fragment;	--	GO:0016021,integral component of membrane	Protein of unknown function (DUF3236)
Cluster-28695.0	0	0.09	0	4.35	0	1.28	0	0	0	0	0	0	0	3	0	120	0	40	0	0	0	0	0	0	K22134 MFS transporter, DHA2 family, glioxin efflux transporter | (RefSeq) MFS gliotoxin efflux transporter gliA-like (A)	siderophore iron transporter mirb [Quercus suber]	--	F2EEJ7_HORVV SubName: Full=Predicted protein {ECO:0000313|EMBL:BAK05769.1};	Predicted transporter (major facilitator superfamily)	GO:0016021,integral component of membrane; GO:0055085,transmembrane transport	Major Facilitator Superfamily
Cluster-28702.0	0.15	0	0.14	2.13	0.11	1.08	0	0	0	0	0	0	5	0	5	68	4	39	0	0	0	0	0	0	K15280 solute carrier family 35, member C2 | (RefSeq) uncharacterized transporter C22E12.01-like (A)	putative transporter c22e12.01 [Quercus suber]	PT106_ARATH RecName: Full=Probable sugar phosphate/phosphate translocator At1g06470;	A0A1Y1HXD0_KLENI SubName: Full=Uncharacterized protein {ECO:0000313|EMBL:GAQ81621.1};	Predicted integral membrane protein	GO:0005793,endoplasmic reticulum-Golgi intermediate compartment; GO:0016021,integral component of membrane; GO:0008643,carbohydrate transport; GO:0015786,UDP-glucose transmembrane transport	Triose-phosphate Transporter family
Cluster-28716.0	5.63	0	0	0.55	1.02	0.7	0	0	0	0	0	0	96	0	0	9	19	13	0	0	0	0	0	0	K07901 Ras-related protein Rab-8A | (RefSeq) ras-related protein RAB1BV-like (A)	Rab8/RabE-family small GTPase [Physcomitrella patens]	RB1BV_BETVU RecName: Full=Ras-related protein RAB1BV;	A9SI74_PHYPA SubName: Full=Rab8/RabE-family small GTPase {ECO:0000313|EMBL:EDQ69140.1};	GTP-binding protein SEC4, small G protein superfamily, and related Ras family GTP-binding proteins	GO:0005886,plasma membrane; GO:0005525,GTP binding; GO:0003924,GTPase activity	Ras family
Cluster-28721.0	0.06	0	0.06	2.38	0.22	2.05	0	0	0	0	0	0	1	0	1	39	4	38	0	0	0	0	0	0	K01207 beta-N-acetylhexosaminidase [EC:3.2.1.52] | (RefSeq) uncharacterized protein LOC112022049 (A)	beta-hexosaminidase [Quercus suber]	--	--	--	--	Acetyltransferase (GNAT) family
Cluster-28751.0	0.04	0	0.43	0.63	1.93	2.18	0	0	0	0	0	0	1	0	12	16	56	63	0	0	0	0	0	0	K00234 succinate dehydrogenase (ubiquinone) flavoprotein subunit [EC:1.3.5.1] | (RefSeq) probable succinate dehydrogenase [ubiquinone] flavoprotein subunit, mitochondrial (A)	fumarate reductase [Quercus suber]	NIA1_HORVU RecName: Full=Nitrate reductase [NADH]; Short=NR; EC=1.7.1.1;	A0A0D6R7T5_ARACU SubName: Full=Uncharacterized protein {ECO:0000313|EMBL:JAG98909.1};	Fumarate reductase, flavoprotein subunit	GO:0020037,heme binding; GO:0030151,molybdenum ion binding; GO:0043546,molybdopterin cofactor binding; GO:0009703,nitrate reductase (NADH) activity; GO:0050464,nitrate reductase (NADPH) activity; GO:0042128,nitrate assimilation; GO:0006809,nitric oxide biosynthetic process	FAD binding domain
Cluster-28781.0	0.18	0	3.41	3.29	0.16	0.31	0.31	0	0	0	0	0	1	0	21	19	1	2	2	0	0	0	0	0	K02883 large subunit ribosomal protein L18e | (RefSeq) 60S ribosomal protein L18-2-like (A)	PREDICTED: 60S ribosomal protein L18-2 [Nicotiana tomentosiformis]	RL182_ARATH RecName: Full=60S ribosomal protein L18-2;	A0A1D1ZF53_9ARAE SubName: Full=60S ribosomal protein L18 {ECO:0000313|EMBL:JAT65566.1}; Flags: Fragment;	60s ribosomal protein L18	GO:0009507,chloroplast; GO:0022625,cytosolic large ribosomal subunit; GO:0015934,large ribosomal subunit; GO:0005886,plasma membrane; GO:0005774,vacuolar membrane; GO:0005773,vacuole; GO:0003723,RNA binding; GO:0003735,structural constituent of ribosome; GO:0006412,translation	Ribosomal protein 60S L18 and 50S L18e
Cluster-28786.0	0.32	0	0.05	3.62	0.05	1.55	0	0	0	0	0	0	6	0	1	66	1	32	0	0	0	0	0	0	K07562 nonsense-mediated mRNA decay protein 3 | (RefSeq) 60S ribosomal export protein NMD3-like (A)	60s ribosomal export protein nmd3 [Quercus suber]	--	A0A1V9YIC1_9STRA RecName: Full=60S ribosomal export protein NMD3 {ECO:0000256|RuleBase:RU364108};	NMD protein affecting ribosome stability and mRNA decay	GO:0005737,cytoplasm; GO:0005634,nucleus; GO:0015031,protein transport	NMD3 family
Cluster-288.0	0.77	0.26	0.16	0.09	1.34	1.5	0	0	0	0	0	0	18	7	4	2	34	38	0	0	0	0	0	0	K14213 Xaa-Pro dipeptidase [EC:3.4.13.9] | (RefSeq) probable Xaa-Pro aminopeptidase pepP (A)	putative xaa-pro aminopeptidase pepp [Quercus suber]	ICP55_ARATH RecName: Full=Intermediate cleaving peptidase 55, mitochondrial {ECO:0000305}; EC=3.4.11.- {ECO:0000305}; AltName: Full=AtICP55 {ECO:0000303|PubMed:25732537}; AltName: Full=Protein INTERMEDIATE CLEAVAGE PEPTIDASE 55 {ECO:0000303|PubMed:25862457}; Flags: Precursor;	L1JJY7_GUITH SubName: Full=Uncharacterized protein {ECO:0000313|EMBL:EKX48405.1, ECO:0000313|EnsemblProtists:EKX48405};	Putative metallopeptidase	GO:0005739,mitochondrion; GO:0005634,nucleus; GO:0004177,aminopeptidase activity; GO:0030145,manganese ion binding; GO:0008237,metallopeptidase activity; GO:0008233,peptidase activity; GO:0050821,protein stabilization; GO:0006508,proteolysis	Metallopeptidase family M24
Cluster-28816.0	0.32	0	0.04	0.08	0.99	2.6	0	0	0	0	0	0	8	0	1	2	27	71	0	0	0	0	0	0	K09503 DnaJ homolog subfamily A member 2 | (RefSeq) dnaJ protein homolog (A)	dnaj-like protein 1 [Quercus suber]	DNJ10_ARATH RecName: Full=Chaperone protein dnaJ 10; Short=AtDjC10; Short=AtJ10;	A0A1D1XJY5_9ARAE SubName: Full=Putative J domain-containing protein C3E7.11c {ECO:0000313|EMBL:JAT42717.1};	Molecular chaperone (DnaJ superfamily)	--	X-domain of DnaJ-containing
Cluster-28818.0	0	0	0.11	3.79	0.31	1.85	0	0	0	0	0	0	0	0	1	33	3	18	0	0	0	0	0	0	K12617 DNA topoisomerase 2-associated protein PAT1 | (RefSeq) DNA topoisomerase 2-associated protein pat1-like (A)	dna topoisomerase 2-associated protein pat1 [Quercus suber]	--	--	Uncharacterized conserved protein	--	Topoisomerase II-associated protein PAT1
Cluster-28840.0	0.14	0	0	6.39	0.25	7.09	0	0	0	0	0	0	1	0	0	47	2	58	0	0	0	0	0	0	K15027 translation initiation factor 2D | (RefSeq) eukaryotic translation initiation factor 2D (A)	translation machinery-associated protein 22 [Quercus suber]	--	A0A0D6QRS1_ARACU RecName: Full=Translation machinery-associated protein 22 {ECO:0000256|RuleBase:RU361273};	Density-regulated protein related to translation initiation factor 1 (eIF-1/SUI1)	GO:0005840,ribosome; GO:0003743,translation initiation factor activity	Translation initiation factor SUI1
Cluster-28854.0	0.26	0.77	2.2	0.62	0.32	4.19	1.24	0.24	0	0	0.53	0.08	3	10	27	7	4	53	16	3	0	0	6	1	K09422 transcription factor MYB, plant | (RefSeq) transcription factor MYB82-like (A)	PREDICTED: transcription factor LAF1-like isoform X1 [Elaeis guineensis]	CSA_ORYSJ RecName: Full=Transcription factor CSA {ECO:0000305}; AltName: Full=Myb-related protein CSA {ECO:0000305}; AltName: Full=Protein CARBON STARVED ANTHER {ECO:0000303|PubMed:20305120};	A0A2H3YDU9_PHODC SubName: Full=transcription factor MYB35-like isoform X1 {ECO:0000313|RefSeq:XP_008797327.1};	Transcription factor, Myb superfamily	GO:0005634,nucleus; GO:0000981,DNA-binding transcription factor activity, RNA polymerase II-specific; GO:0043565,sequence-specific DNA binding; GO:0001135,RNA polymerase II transcription regulator recruiting activity; GO:0044212,transcription regulatory region DNA binding; GO:0030154,cell differentiation; GO:0006357,regulation of transcription by RNA polymerase II; GO:0006351,transcription, DNA-t…	Myb-like DNA-binding domain
Cluster-28866.0	0.78	0.35	8.07	3.04	5.98	0	0	0	0	0	0	0	4	2	45	16	34	0	0	0	0	0	0	0	K02880 large subunit ribosomal protein L17e | (RefSeq) ribosomal protein L17 component of cytosolic 80S ribosome and 60S large subunit (A)	ribosomal protein L17 component of cytosolic 80S ribosome and 60S large subunit [Coccomyxa subellipsoidea C-169]	RL17_MAIZE RecName: Full=60S ribosomal protein L17;	I0YUE4_COCSC SubName: Full=Ribosomal protein L17 component of cytosolic 80S ribosome and 60S large subunit {ECO:0000313|EMBL:EIE22013.1};	60S ribosomal protein L22	GO:0015934,large ribosomal subunit; GO:0003735,structural constituent of ribosome; GO:0006412,translation	Ribosomal protein L22p/L17e
Cluster-28869.0	0.19	0	0.17	5.84	0.17	5.97	0	0	0	0	0	0	1	0	1	32	1	36	0	0	0	0	0	0	K03104 signal recognition particle subunit SRP14 | (RefSeq) signal recognition particle subunit srp14-like (A)	hypothetical protein CFP56_19564 [Quercus suber]	--	--	--	--	Signal recognition particle 14kD protein
Cluster-28953.0	0.25	0.44	5.79	1.6	6.51	0.34	0	0	0	0	0	0	2	4	49.62	12.71	57.2	3	0	0	0	0	0	0	K02989 small subunit ribosomal protein S5e | (RefSeq) 40S ribosomal protein S5 (A)	ribosomal protein S7p/S5e [Helicosporidium sp. ATCC 50920]	RS51_ARATH RecName: Full=40S ribosomal protein S5-1;	A0A059LP37_9CHLO SubName: Full=Ribosomal protein S7p/S5e {ECO:0000313|EMBL:KDD76112.1};	Ribosomal protein S7	GO:0005618,cell wall; GO:0009507,chloroplast; GO:0005829,cytosol; GO:0022626,cytosolic ribosome; GO:0022627,cytosolic small ribosomal subunit; GO:0016020,membrane; GO:0005886,plasma membrane; GO:0009506,plasmodesma; GO:0042788,polysomal ribosome; GO:0005774,vacuolar membrane; GO:0003729,mRNA binding; GO:0019843,rRNA binding; GO:0003735,structural constituent of ribosome; GO:0009735,response to cy…	Ribosomal protein S7p/S5e
Cluster-28968.0	8.35	20.91	4.2	0	4.98	31.89	3.33	6.8	3.93	1.76	0	1.14	10	27	6	0	7	48	5	10	6	2	0	1.57	--	--	--	--	--	--	--
Cluster-2898.0	0	0	0.06	1.9	0.08	1.72	0	0	0	0	0	0	0	0	2	61	3	63	0	0	0	0	0	0	K01530 phospholipid-translocating ATPase [EC:7.6.2.1] | (RefSeq) probable phospholipid-transporting ATPase NEO1 (A)	putative phospholipid-transporting atpase neo1 [Quercus suber]	ALA3_ARATH RecName: Full=Phospholipid-transporting ATPase 3 {ECO:0000303|PubMed:11402198}; Short=AtALA3 {ECO:0000303|PubMed:11402198}; EC=3.6.3.1 {ECO:0000305|PubMed:11402198}; AltName: Full=Aminophospholipid ATPase 3 {ECO:0000303|PubMed:11402198}; AltName: Full=Aminophospholipid flippase 3 {ECO:0000303|PubMed:11402198}; AltName: Full=Protein IRREGULAR TRICHOME BRANCH 2 {ECO:0000303|PubMed:195665…	L1JQW4_GUITH RecName: Full=Phospholipid-transporting ATPase {ECO:0000256|RuleBase:RU362033}; EC=3.6.3.1 {ECO:0000256|RuleBase:RU362033};	P-type ATPase	GO:0005789,endoplasmic reticulum membrane; GO:0005768,endosome; GO:0005794,Golgi apparatus; GO:0000139,Golgi membrane; GO:0016021,integral component of membrane; GO:0005886,plasma membrane; GO:0005802,trans-Golgi network; GO:0005524,ATP binding; GO:0000287,magnesium ion binding; GO:0005548,phospholipid transporter activity; GO:0004012,phospholipid-translocating ATPase activity; GO:0048194,Golgi v…	SMODS and SLOG-associating 2TM effector domain 1
Cluster-28984.0	14.83	0	0	0.32	1.23	52.23	0	0	0	0	0	0	42.7	0	0	1	4	174.4	0	0	0	0	0	0	K02957 small subunit ribosomal protein S15Ae | (RefSeq) 40S ribosomal protein S22 (A)	40s ribosomal protein s22 [Quercus suber]	R15A1_ARATH RecName: Full=40S ribosomal protein S15a-1;	A0A1J3D700_NOCCA SubName: Full=40S ribosomal protein S15a-1 {ECO:0000313|EMBL:JAU14718.1};	40S ribosomal protein S15/S22	GO:0005618,cell wall; GO:0005829,cytosol; GO:0022626,cytosolic ribosome; GO:0022627,cytosolic small ribosomal subunit; GO:0016020,membrane; GO:0005886,plasma membrane; GO:0009506,plasmodesma; GO:0042788,polysomal ribosome; GO:0005774,vacuolar membrane; GO:0003735,structural constituent of ribosome; GO:0006412,translation	Ribosomal protein S8
Cluster-28986.0	1.23	0	4.94	1.35	0.57	1.97	0	0	0	0	0	0	16	0	68	17	8	28	0	0	0	0	0	0	K09565 peptidyl-prolyl isomerase F (cyclophilin D) [EC:5.2.1.8] | (RefSeq) cyclophilin-type peptidyl-prolyl cis-trans isomerase (A)	fkbp-type peptidyl-prolyl cis-trans isomerase, putative, partial [Ricinus communis]	--	B9TI26_RICCO SubName: Full=Fkbp-type peptidyl-prolyl cis-trans isomerase, putative {ECO:0000313|EMBL:EEF24488.1}; Flags: Fragment;	--	GO:0016853,isomerase activity	FKBP-type peptidyl-prolyl cis-trans isomerase
Cluster-28990.0	0.07	0	0.32	7.04	0.31	2.51	0	0	0	0	0.07	0	1	0	5	102	5	41	0	0	0	0	1	0	--	mitochondrial import inner membrane translocase subunit tim54 [Quercus suber]	--	--	--	--	Fungal Zn(2)-Cys(6) binuclear cluster domain
Cluster-29000.0	0.5	0	0.07	0.07	1.82	2.01	0	0	0	0	0	0	7	0	1	1	28	31	0	0	0	0	0	0	--	--	--	--	--	--	--
Cluster-29010.0	0	0	0.06	3.09	0.43	4.02	0	0	0	0.2	0	0	0	0	1	45	7	66	0	0	0	3	0	0	K22438 trans-aconitate 3-methyltransferase [EC:2.1.1.145] | (RefSeq) probable S-adenosylmethionine-dependent methyltransferase CRG1 (A)	putative s-adenosylmethionine-dependent methyltransferase crg1 [Quercus suber]	--	E1ZK82_CHLVA SubName: Full=Uncharacterized protein {ECO:0000313|EMBL:EFN53759.1};	Methyltransferase	GO:0008168,methyltransferase activity	Methyltransferase domain
Cluster-2907.0	0.97	0.12	0	0	2.52	3.63	0	0	0	0	0	0	7	1	0	0	20	29	0	0	0	0	0	0	K12184 ESCRT-I complex subunit VPS28 | (RefSeq) vacuolar protein sorting-associated protein 28-like (A)	vacuolar protein sorting-associated protein 28 [Quercus suber]	VP282_ARATH RecName: Full=Vacuolar protein sorting-associated protein 28 homolog 2;	W2HIN4_PHYPR RecName: Full=Vacuolar protein sorting-associated protein 28 homolog {ECO:0000256|PIRNR:PIRNR017535};	Vacuolar sorting protein VPS28	GO:0000813,ESCRT I complex; GO:0032403,NA; GO:0043328,protein transport to vacuole involved in ubiquitin-dependent protein catabolic process via the multivesicular body sorting pathway	VPS28 protein
Cluster-29089.0	3.26	0.67	1.6	2.63	9.9	15.64	0	0.23	0	0	0	0	13	3	7	11	44	71	0	1	0	0	0	0	K03963 NADH dehydrogenase (ubiquinone) 1 beta subcomplex subunit 7 | (RefSeq) NADH dehydrogenase [ubiquinone] 1 beta subcomplex subunit 7 (A)	nadh dehydrogenase [ubiquinone]	NDUB7_ARATH RecName: Full=NADH dehydrogenase [ubiquinone] 1 beta subcomplex subunit 7;	A0A287PVL0_HORVV SubName: Full=Uncharacterized protein {ECO:0000313|EnsemblPlants:HORVU4Hr1G082570.1};	NADH:ubiquinone oxidoreductase, NDUFB7/B18 subunit	GO:0005758,mitochondrial intermembrane space; GO:0031966,mitochondrial membrane; GO:0005747,mitochondrial respiratory chain complex I; GO:0005739,mitochondrion; GO:0045271,respiratory chain complex I; GO:0008137,NADH dehydrogenase (ubiquinone) activity; GO:0009853,photorespiration	NADH-ubiquinone oxidoreductase B18 subunit (NDUFB7)
Cluster-291.0	0.14	0	0.39	4.54	0.25	5.16	0	0	0	0.21	0	0	2	0	6	64	4	82	0	0	0	3	0	0	--	uncharacterized protein c23h3.12c [Quercus suber]	--	A0A1S3VT71_VIGRR SubName: Full=uncharacterized protein C23H3.12c {ECO:0000313|RefSeq:XP_014521581.1};	Uncharacterized conserved protein	GO:0016021,integral component of membrane	Mitochondrial K+-H+ exchange-related
Cluster-29104.0	0.19	0	0.33	4.44	0.32	3.91	0	0	0	0	0	0	5	0	9	110	9	110	0	0	0	0	0	0	--	--	--	--	--	--	--
Cluster-29127.0	0.17	0.9	2.38	0.26	2.38	3.58	0.14	0.09	0.31	0	0	0	1.26	7.53	18.99	1.91	19.43	29.52	1.16	0.7	2.5	0	0	0	--	PREDICTED: F-box protein At4g18380-like [Elaeis guineensis]	FB237_ARATH RecName: Full=F-box protein At4g18380;	A0A2H3Y2R1_PHODC SubName: Full=F-box protein At4g18380-like {ECO:0000313|RefSeq:XP_008792446.1, ECO:0000313|RefSeq:XP_008792447.1};	--	GO:0009506,plasmodesma; GO:0009736,cytokinin-activated signaling pathway; GO:0009914,hormone transport	F-box-like
Cluster-29139.0	4.78	0	0	10.99	0	2.39	0	0	0	0	0	0	49	0	0	110.56	0	27	0	0	0	0	0	0	K02981 small subunit ribosomal protein S2e | (RefSeq) 40S ribosomal protein S2-1-like (A)	PREDICTED: 40S ribosomal protein S2-1-like [Fragaria vesca subsp. vesca]	RS21_ARATH RecName: Full=40S ribosomal protein S2-1;	A0A1D1YB27_9ARAE SubName: Full=40S ribosomal protein S2 {ECO:0000313|EMBL:JAT51847.1}; Flags: Fragment;	40S ribosomal protein S2/30S ribosomal protein S5	GO:0009507,chloroplast; GO:0022627,cytosolic small ribosomal subunit; GO:0016020,membrane; GO:0005886,plasma membrane; GO:0009506,plasmodesma; GO:0003723,RNA binding; GO:0003735,structural constituent of ribosome; GO:0006412,translation	Ribosomal protein S5, N-terminal domain
Cluster-29152.0	0	0	0.23	7.2	0.15	4.38	0	0	0	0	0	0	0	0	6	171	4	118	0	0	0	0	0	0	--	--	--	--	--	--	--
Cluster-29159.0	2.92	0	0	7.93	0	1.5	0	0	0	0	0	0	41	0	0	108	0	23	0	0	0	0	0	0	K08245 phytepsin [EC:3.4.23.40] | (RefSeq) aspartic proteinase oryzasin-1-like (A)	aspartic proteinase [Cucumis sativus]	APA2_ARATH RecName: Full=Aspartic proteinase A2; EC=3.4.23.-; AltName: Full=Aspartic protease 57; Short=AtASP57; Flags: Precursor;	R1FDD0_EMIHU SubName: Full=Uncharacterized protein {ECO:0000313|EMBL:EOD37020.1, ECO:0000313|EnsemblProtists:EOD37020};	Aspartyl protease	GO:0005773,vacuole; GO:0004190,aspartic-type endopeptidase activity; GO:0006629,lipid metabolic process; GO:0030163,protein catabolic process; GO:0006508,proteolysis	Eukaryotic aspartyl protease
Cluster-29166.0	0.2	0	0.15	2.43	0.11	1.44	0	0	0	0.24	0.04	0	5	0	4	58	3	39	0	0	0	6	1	0	--	--	--	--	--	--	--
Cluster-29172.0	0	0	0.43	2.9	0.28	3.31	0	0	0	0	0	0	0	0	3	19	2	24	0	0	0	0	0	0	K01113 alkaline phosphatase D [EC:3.1.3.1] | (RefSeq) uncharacterized protein LOC111983733 (A)	alkaline phosphatase d [Quercus suber]	--	--	--	--	PhoD-like phosphatase
Cluster-29189.0	0.24	0	0.14	0.45	1.87	1.07	0	0	0	0	0	0	5	0	3	9	42	24	0	0	0	0	0	0	--	putative transporter mch1 [Quercus suber]	--	--	--	--	Major Facilitator Superfamily
Cluster-29193.0	0.12	0	0.11	0.49	2.36	2.3	0	0	0	0	0	0	2	0	2	8	43	42	0	0	0	0	0	0	K05531 mannan polymerase II complex MNN10 subunit [EC:2.4.1.-] | (RefSeq) probable alpha-1,6-mannosyltransferase MNN10 (A)	putative alpha-1,6-mannosyltransferase mnn10 [Quercus suber]	--	C5X4E5_SORBI SubName: Full=Uncharacterized protein {ECO:0000313|EMBL:EER98414.1};	Subunit of Golgi mannosyltransferase complex	GO:0000139,Golgi membrane; GO:0016021,integral component of membrane; GO:0016758,transferase activity, transferring hexosyl groups; GO:0006487,protein N-linked glycosylation	galactosyl transferase GMA12/MNN10 family
Cluster-29212.0	0.05	0	0	2.69	0	2.16	0	0	0	0	0	0	1	0	0	54	0	49	0	0	0	0	0	0	--	putative transcriptional regulatory protein [Quercus suber]	--	--	--	--	Fungal specific transcription factor domain
Cluster-29213.0	0.32	0	0.25	0	1.17	2	0	0	0	0	0	0	6	0	5	0	24	41	0	0	0	0	0	0	--	--	--	A0A1X6PFT5_PORUM SubName: Full=Uncharacterized protein {ECO:0000313|EMBL:OSX79606.1};	Zinc carboxypeptidase	GO:0004181,metallocarboxypeptidase activity; GO:0008270,zinc ion binding	Zinc carboxypeptidase
Cluster-29222.0	0.6	0.22	0.05	0.21	2.06	4.62	0	0	0	0	0	0	12	5	1	4	45	101	0	0	0	0	0	0	K11778 ditrans,polycis-polyprenyl diphosphate synthase [EC:2.5.1.87] | (RefSeq) dehydrodolichyl diphosphate synthase complex subunit SPAC4D7.04c-like (A)	dehydrodolichyl diphosphate synthase complex subunit spac4d7.04c [Quercus suber]	DDPS6_ARATH RecName: Full=Dehydrodolichyl diphosphate synthase 6; Short=Dedol-PP synthase 6; EC=2.5.1.-;	A0A061SF59_9CHLO RecName: Full=Alkyl transferase {ECO:0000256|RuleBase:RU363018}; EC=2.5.1.- {ECO:0000256|RuleBase:RU363018};	Cis-prenyltransferase	GO:0002094,polyprenyltransferase activity; GO:0016094,polyprenol biosynthetic process; GO:0006486,protein glycosylation	Putative undecaprenyl diphosphate synthase
Cluster-29270.0	0.05	0	0.15	2.71	0.15	1.6	0	0	0	0	0	0	1	0	3	48	3	32	0	0	0	0	0	0	--	hypothetical protein CFP56_07845 [Quercus suber]	--	--	--	--	Arrestin (or S-antigen), N-terminal domain
Cluster-29294.0	0.91	0	0.46	0.61	2.42	2.37	0	0	0	0	0	0	17	0	9	11	49	48	0	0	0	0	0	0	--	--	--	--	--	--	--
Cluster-29309.0	49.53	1.68	0	1.2	0	81.02	0	0	0	0	0	0	28	1	0	1	0	62	0	0	0	0	0	0	K02267 cytochrome c oxidase subunit 6b | (RefSeq) cytochrome c oxidase subunit 6B-like (A)	cytochrome c oxidase subunit 6b [Quercus suber]	CX6B1_ARATH RecName: Full=Cytochrome c oxidase subunit 6b-1; Short=AtCOX6b-1;	I1IZA2_BRADI RecName: Full=Cytochrome c oxidase subunit {ECO:0000256|PIRNR:PIRNR000278};	Cytochrome c oxidase, subunit VIb/COX12	GO:0009507,chloroplast; GO:0009535,chloroplast thylakoid membrane; GO:0005739,mitochondrion; GO:0009579,thylakoid; GO:0005507,copper ion binding; GO:0009651,response to salt stress	--
Cluster-29317.1	2.9	0	6.61	17.68	25.59	20.12	0	0	0.13	0	0	0	20	0	49	122	194	154	0	0	1	0	0	0	K20359 PRA1 family protein 1 | (RefSeq) prenylated Rab acceptor 1-like (A)	predicted protein [Hordeum vulgare subsp. vulgare]	--	F2DJ75_HORVV RecName: Full=PRA1 family protein {ECO:0000256|RuleBase:RU363107};	Prenylated rab acceptor 1	GO:0016021,integral component of membrane	PRA1 family protein
Cluster-29332.0	0.83	0	0.49	0.85	2.1	3.69	0	0	0	0	0	0	8	0	5	8	22	39	0	0	0	0	0	0	K01061 carboxymethylenebutenolidase [EC:3.1.1.45] | (RefSeq) putative carboxymethylenebutenolidase (A)	PREDICTED: putative carboxymethylenebutenolidase [Pyrus x bretschneideri]	--	W4FUH0_9STRA SubName: Full=Uncharacterized protein {ECO:0000313|EMBL:ETV71132.1};	--	GO:0016787,hydrolase activity	Dienelactone hydrolase family
Cluster-29343.0	0	0	0.36	7.14	0.35	10.55	0	0	0	0	0.08	0	0	0	5	92	5	153	0	0	0	0	1	0	--	l-amino acid amidase [Quercus suber]	--	R1BIC9_EMIHU SubName: Full=Uncharacterized protein {ECO:0000313|EMBL:EOD09167.1, ECO:0000313|EnsemblProtists:EOD09167};	--	GO:0008233,peptidase activity	alpha/beta hydrolase fold
Cluster-29350.0	12.61	0	0	1.81	1.32	0.37	0	0	0	0	0	0	157	0	0	22	18	5	0	0	0	0	0	0	K11153 retinol dehydrogenase 12 [EC:1.1.1.300] | (RefSeq) protochlorophyllide reductase (A)	hypothetical protein PHYPA_005845 [Physcomitrella patens]	TIC32_ARATH RecName: Full=Short-chain dehydrogenase TIC 32, chloroplastic; EC=1.1.1.-; AltName: Full=Translocon at the inner envelope membrane of chloroplasts 32; Short=AtTIC32;	M2Y4X3_GALSU SubName: Full=Protochlorophyllide reductase {ECO:0000313|EMBL:EME31023.1}; EC=1.3.1.33 {ECO:0000313|EMBL:EME31023.1};	Dehydrogenases with different specificities (related to short-chain alcohol dehydrogenases)	GO:0009507,chloroplast; GO:0009941,chloroplast envelope; GO:0009706,chloroplast inner membrane; GO:0005886,plasma membrane; GO:0016491,oxidoreductase activity; GO:0015031,protein transport	short chain dehydrogenase
Cluster-29379.0	0.11	0	0.31	1.99	0.2	1.78	0	0	0	0	0	0	1	0	3	18	2	18	0	0	0	0	0	0	K14556 U3 small nucleolar RNA-associated protein 12 | (RefSeq) uncharacterized WD repeat-containing protein C3D6.12-like (A)	putative wd repeat-containing protein c3d6.12 [Quercus suber]	--	A0A218WB02_PUNGR SubName: Full=Uncharacterized protein {ECO:0000313|EMBL:OWM69679.1};	WD40-repeat-containing subunit of the 18S rRNA processing complex	--	Dip2/Utp12 Family
Cluster-29396.1	0.45	0.16	0.42	1.01	2.3	4.18	0	0	0	0	0	0	5	2	5	11	28	51	0	0	0	0	0	0	K01061 carboxymethylenebutenolidase [EC:3.1.1.45] | (RefSeq) putative carboxymethylenebutenolidase (A)	PREDICTED: putative carboxymethylenebutenolidase [Pyrus x bretschneideri]	--	W4FUH0_9STRA SubName: Full=Uncharacterized protein {ECO:0000313|EMBL:ETV71132.1};	--	GO:0016787,hydrolase activity	Dienelactone hydrolase family
Cluster-29397.0	5.9	0	0	14.66	0	2.01	0	0	0	0	0	0	26	0	0	67	0	10	0	0	0	0	0	0	K02955 small subunit ribosomal protein S14e | (RefSeq) 40S ribosomal protein S14-like (A)	PREDICTED: 40S ribosomal protein S14 [Nasonia vitripennis]	RS14_CHLRE RecName: Full=40S ribosomal protein S14;	B1NEV4_ORYSJ SubName: Full=Putative ribosomal protein S14 {ECO:0000313|EMBL:ABS44863.1};	40S ribosomal protein S14	GO:0005840,ribosome; GO:0003735,structural constituent of ribosome; GO:0006412,translation	Ribosomal protein S11
Cluster-29404.0	0.25	0	6.86	3.11	3.4	0.56	0	0	0	0	0	0	2	0	59.55	25	30.22	5	0	0	0	0	0	0	K00134 glyceraldehyde 3-phosphate dehydrogenase [EC:1.2.1.12] | (RefSeq) hypothetical protein (A)	glyceraldehyde 3-phosphate dehydrogenase [Helicosporidium sp. ATCC 50920]	G3PP1_ARATH RecName: Full=Glyceraldehyde-3-phosphate dehydrogenase GAPCP1, chloroplastic; EC=1.2.1.12; AltName: Full=Glyceraldehyde-3-phosphate dehydrogenase of plastid 1; AltName: Full=NAD-dependent glyceraldehydephosphate dehydrogenase chloroplastic 1; Flags: Precursor;	A0A059LPF9_9CHLO RecName: Full=Glyceraldehyde-3-phosphate dehydrogenase {ECO:0000256|RuleBase:RU361160}; EC=1.2.1.- {ECO:0000256|RuleBase:RU361160};	Glyceraldehyde 3-phosphate dehydrogenase	GO:0009570,chloroplast stroma; GO:0016020,membrane; GO:0009536,plastid; GO:0005507,copper ion binding; GO:0004365,glyceraldehyde-3-phosphate dehydrogenase (NAD+) (phosphorylating) activity; GO:0051287,NAD binding; GO:0050661,NADP binding; GO:0008270,zinc ion binding; GO:0080144,amino acid homeostasis; GO:0048658,anther wall tapetum development; GO:0005975,carbohydrate metabolic process; GO:000600…	Glyceraldehyde 3-phosphate dehydrogenase, C-terminal domain
Cluster-29424.0	0.46	0	1.14	2.9	5.72	4.69	0	0	0	0	0	0	3	0	8	19	41	34	0	0	0	0	0	0	--	translation machinery-associated protein 22 [Quercus suber]	--	A0A0D6QRS1_ARACU RecName: Full=Translation machinery-associated protein 22 {ECO:0000256|RuleBase:RU361273};	Density-regulated protein related to translation initiation factor 1 (eIF-1/SUI1)	GO:0005840,ribosome; GO:0003743,translation initiation factor activity	Translation initiation factor SUI1
Cluster-29430.0	0.18	0.08	0.67	0.18	1.54	2.67	0	0	0	0	0	0	2	1	8	2	19	33	0	0	0	0	0	0	K05994 bacterial leucyl aminopeptidase [EC:3.4.11.10] | (RefSeq) leucine aminopeptidase 1-like (A)	leucine aminopeptidase 1 [Quercus suber]	--	A0A1D1XTY5_9ARAE SubName: Full=Leucine aminopeptidase 1 {ECO:0000313|EMBL:JAT45848.1};	Transferrin receptor and related proteins containing the protease-associated (PA) domain	GO:0004177,aminopeptidase activity	Peptidase family M28
Cluster-29442.0	0.19	0	1.05	6.97	0.26	5.62	0	0	0	0	0	0	2	0	12	73	3	66	0	0	0	0	0	0	--	54s ribosomal protein l20, mitochondrial [Quercus suber]	--	--	--	--	Mitochondrial ribosomal protein subunit L20
Cluster-29469.0	0	0	0.21	4.34	0	2.08	0	0	0	0	0	0	0	0	7	132	0	72	0	0	0	0	0	0	K05954 protein farnesyltransferase subunit beta [EC:2.5.1.58] | (RefSeq) protein farnesyltransferase subunit beta-like (A)	protein farnesyltransferase subunit beta [Quercus suber]	FNTB_PEA RecName: Full=Protein farnesyltransferase subunit beta; Short=FTase-beta; EC=2.5.1.58; AltName: Full=CAAX farnesyltransferase subunit beta; AltName: Full=Ras proteins prenyltransferase subunit beta;	K3WWW3_PYTUL SubName: Full=Uncharacterized protein {ECO:0000313|EnsemblProtists:PYU1_T009461};	Beta subunit of farnesyltransferase	GO:0005965,protein farnesyltransferase complex; GO:0004660,protein farnesyltransferase activity; GO:0008270,zinc ion binding; GO:0018343,protein farnesylation; GO:0042127,regulation of cell proliferation	Prenyltransferase and squalene oxidase repeat
Cluster-29481.0	0	0	0.14	6.04	0.02	1.46	0	0	0	0	0	0	0	0	7	279	1	77	0	0	0	0	0	0	--	putative wd repeat-containing protein c2a9.03 [Quercus suber]	--	K3YSU4_SETIT SubName: Full=Uncharacterized protein {ECO:0000313|EMBL:KQL31264.1, ECO:0000313|EnsemblPlants:Si017339m};	--	--	Uncharacterised protein domain (DUF2415)
Cluster-29495.0	0.85	0	0.26	0	0.25	0	2.94	0	2.76	12.14	0.28	11.4	3	0	1	0	1	0	12	0	11	42	1	45	K07441 beta-1,4-N-acetylglucosaminyltransferase [EC:2.4.1.141] | (RefSeq) UDP-N-acetylglucosamine transferase subunit ALG14 homolog (A)	uncharacterized protein LOC109832185 [Asparagus officinalis]	--	F2D6I4_HORVV SubName: Full=Predicted protein {ECO:0000313|EMBL:BAJ90705.1};	--	GO:0009733,response to auxin	Auxin responsive protein
Cluster-29506.0	0.72	0	1.1	7.61	0	4.45	0	0	0	0	0	0	3	0	5	33	0	21	0	0	0	0	0	0	--	cytochrome c oxidase-assembly factor cox23, mitochondrial [Quercus suber]	--	--	Uncharacterized conserved protein	--	Mature-T-Cell Proliferation I type
Cluster-29537.0	0.57	0	1.56	4.85	10.5	8.25	0	0	0	0	0	0	2	0	6	18	41	33	0	0	0	0	0	0	--	--	--	--	--	--	IGR protein motif
Cluster-29542.0	0.05	0	0.09	0.56	1.25	0.98	0	0	0	0	0	0	1	0	2	11	28	22	0	0	0	0	0	0	K11274 chromosome transmission fidelity protein 4 | (RefSeq) minichromosome loss protein 1-like (A)	minichromosome loss protein 1 [Quercus suber]	--	A0A2H9ZW40_9ASPA SubName: Full=Flagellar WD repeat-containing protein Pf20 {ECO:0000313|EMBL:PKA47519.1};	WD40 repeat protein	--	Minichromosome loss protein, Mcl1, middle region
Cluster-29545.0	0.06	0	0.4	3.09	0.11	2.07	0	0	0	0	0	0	1	0	7	49	2	37	0	0	0	0	0	0	K22134 MFS transporter, DHA2 family, glioxin efflux transporter | (RefSeq) MFS gliotoxin efflux transporter gliA-like (A)	efflux pump roqt [Quercus suber]	--	--	Predicted transporter (major facilitator superfamily)	--	Major Facilitator Superfamily
Cluster-29546.0	6.28	0	0	2.28	1.17	1.16	0	0	0	0	0	0	44	0	0	16	9	9	0	0	0	0	0	0	--	--	--	--	--	--	Haemolymph juvenile hormone binding protein (JHBP)
Cluster-29550.0	0.04	0	0.11	4.16	0.11	1.76	0	0	0	0.04	0	0	1	0	3	102	3	49	0	0	0	1	0	0	--	uncharacterized protein pb2b4.07 [Quercus suber]	--	A0A1Y1HP18_KLENI SubName: Full=Ubiquitin domain-containing protein {ECO:0000313|EMBL:GAQ78711.1};	Uncharacterized conserved protein	GO:0043130,ubiquitin binding	Ubiquitin-binding domain
Cluster-29595.0	0.64	0	1.39	2.37	4.75	4.34	0	0	0	0	0	0	6	0	14	22	49	45	0	0	0	0	0	0	K07390 monothiol glutaredoxin | (RefSeq) monothiol glutaredoxin-S7, chloroplastic (A)	PREDICTED: monothiol glutaredoxin-S17 [Raphanus sativus]	GRS17_ARATH RecName: Full=Monothiol glutaredoxin-S17 {ECO:0000303|PubMed:15170506}; Short=AtGrxS17 {ECO:0000303|PubMed:15170506};	A0A1D1ZB88_9ARAE SubName: Full=Glutaredoxin-3 {ECO:0000313|EMBL:JAT64150.1}; Flags: Fragment;	Glutaredoxin-related protein	GO:0005829,cytosol; GO:0051537,2 iron, 2 sulfur cluster binding; GO:0009055,electron transfer activity; GO:0046872,metal ion binding; GO:0015035,protein disulfide oxidoreductase activity; GO:0009926,auxin polar transport; GO:0045454,cell redox homeostasis; GO:0006974,cellular response to DNA damage stimulus; GO:0072593,reactive oxygen species metabolic process; GO:0051726,regulation of cell cycle…	Glutaredoxin
Cluster-29596.0	0.25	0	0.41	0.83	2.72	1.81	0	0	0	0	0	0	4	0	7	13	48	32	0	0	0	0	0	0	K03039 26S proteasome regulatory subunit N9 | (RefSeq) probable 26S proteasome regulatory subunit rpn9 (A)	hypothetical protein CRG98_042660 [Punica granatum]	PS13B_ARATH RecName: Full=26S proteasome non-ATPase regulatory subunit 13 homolog B; AltName: Full=26S proteasome regulatory subunit RPN9b; Short=AtRNP9b; AltName: Full=26S proteasome regulatory subunit S11 homolog B;	A0A2I0HZ24_PUNGR SubName: Full=Uncharacterized protein {ECO:0000313|EMBL:PKI36959.1};	26S proteasome regulatory complex, subunit RPN9/PSMD13	GO:0005829,cytosol; GO:0005634,nucleus; GO:0000502,proteasome complex; GO:0008541,proteasome regulatory particle, lid subcomplex; GO:0005198,structural molecule activity; GO:0043248,proteasome assembly; GO:0030163,protein catabolic process; GO:0006511,ubiquitin-dependent protein catabolic process	PCI domain
Cluster-29643.0	0	0.04	8.78	2.25	0.28	0.23	0	0	0	0	0	0	0	1	184	43	6	5	0	0	0	0	0	0	--	--	--	--	--	--	Asparagine synthase
Cluster-29672.0	0	0	1.08	4.58	0.61	3.48	0	0	0	0	0	0	0	0	12	47	7	40	0	0	0	0	0	0	K01692 enoyl-CoA hydratase [EC:4.2.1.17] | (RefSeq) probable enoyl-CoA hydratase 1, peroxisomal (A)	PREDICTED: probable enoyl-CoA hydratase 1, peroxisomal [Solanum lycopersicum]	ECH1P_ARATH RecName: Full=Probable enoyl-CoA hydratase 1, peroxisomal {ECO:0000305}; EC=4.2.1.17 {ECO:0000305}; AltName: Full=Enoyl-CoA hydratase isoform A {ECO:0000303|PubMed:17951448};	R7Q3R1_CHOCR SubName: Full=Enoyl-CoA hydratase, mitochondrial {ECO:0000313|EMBL:CDF32664.1};	Enoyl-CoA hydratase	GO:0005777,peroxisome; GO:0004300,enoyl-CoA hydratase activity; GO:0006635,fatty acid beta-oxidation	Enoyl-CoA hydratase/isomerase
Cluster-29673.0	0	0	0.12	3.62	0.06	4.63	0	0	0	0	0	0	0	0	2	54	1	78	0	0	0	0	0	0	K01759 lactoylglutathione lyase [EC:4.4.1.5] | (RefSeq) lactoylglutathione lyase-like (A)	lactoylglutathione lyase [Quercus suber]	LGUL_SOLLC RecName: Full=Lactoylglutathione lyase; EC=4.4.1.5; AltName: Full=Aldoketomutase; AltName: Full=Glyoxalase I; Short=Glx I; AltName: Full=Ketone-aldehyde mutase; AltName: Full=Methylglyoxalase; AltName: Full=S-D-lactoylglutathione methylglyoxal lyase;	A0A1Q9EPX4_SYMMI SubName: Full=Lactoylglutathione lyase {ECO:0000313|EMBL:OLQ09489.1};	Glyoxalase	GO:0004462,lactoylglutathione lyase activity; GO:0046872,metal ion binding; GO:0009651,response to salt stress; GO:0009414,response to water deprivation	Glyoxalase/Bleomycin resistance protein/Dioxygenase superfamily
Cluster-29694.0	0.45	0.17	0.18	0.07	1.47	1.53	0	0	0	0	0	0	7	3	3	1	25	26	0	0	0	0	0	0	K09191 general transcription factor IIIA | (RefSeq) transcription factor IIIA-like isoform X1 (A)	predicted protein, partial [Micromonas pusilla CCMP1545]	--	C1MRS3_MICPC SubName: Full=Predicted protein {ECO:0000313|EMBL:EEH57013.1}; Flags: Fragment;	FOG: Zn-finger	GO:0003676,nucleic acid binding	Fungal Zn(2)-Cys(6) binuclear cluster domain
Cluster-29698.0	1.66	0	0.27	0.05	0.09	4.32	0	0	0	0	0	0	35	0	6	1	2	99	0	0	0	0	0	0	K01288 carboxypeptidase D [EC:3.4.16.6] | (RefSeq) probable serine carboxypeptidase ARB_06414 (A)	unknown [Zea mays]	SCP29_ARATH RecName: Full=Serine carboxypeptidase-like 29; EC=3.4.16.-; Flags: Precursor;	B4FST6_MAIZE RecName: Full=Carboxypeptidase {ECO:0000256|RuleBase:RU361156}; EC=3.4.16.- {ECO:0000256|RuleBase:RU361156};	Serine carboxypeptidases (lysosomal cathepsin A)	GO:0005576,extracellular region; GO:0005773,vacuole; GO:0004185,serine-type carboxypeptidase activity; GO:0051603,proteolysis involved in cellular protein catabolic process	Serine carboxypeptidase
Cluster-29701.0	0.07	0	0.06	2.74	0.18	2.1	0	0	0	0	0	0	2	0	2	79	6	69	0	0	0	0	0	0	K19327 anoctamin-10 | (RefSeq) uncharacterized protein C691.05c-like (A)	uncharacterized protein CFP56_21876 [Quercus suber]	CACLC_ORYSJ RecName: Full=Anoctamin-like protein Os01g0706700;	A0A1D1Z188_9ARAE SubName: Full=Uncharacterized protein C691.05c {ECO:0000313|EMBL:JAT60660.1}; Flags: Fragment;	Protein required for meiotic chromosome segregation	GO:0034707,chloride channel complex; GO:0005254,chloride channel activity	Calcium-activated chloride channel
Cluster-29743.0	0	0.15	19.69	12.58	0	3.75	0	0	0	0	0	0	0	1	127	76	0	25	0	0	0	0	0	0	--	--	--	--	--	--	--
Cluster-29753.0	0	0	0.06	4.85	0.34	1.99	0	0	0	0	0.03	0	0	0	2	148	12	69	0	0	0	0	1	0	--	putative transcriptional regulatory protein [Quercus suber]	--	--	--	--	Fungal specific transcription factor domain
Cluster-2979.0	0.41	0	1.27	2.6	3.85	3.82	0	0	0	0	0	0	3	0	10	19	31	31	0	0	0	0	0	0	K01693 imidazoleglycerol-phosphate dehydratase [EC:4.2.1.19] | (RefSeq) imidazoleglycerol-phosphate dehydratase-like (A)	imidazoleglycerol-phosphate dehydratase [Fusarium oxysporum f. sp. lycopersici 4287]	HIS7_PHYPR RecName: Full=Imidazoleglycerol-phosphate dehydratase; Short=IGPD; EC=4.2.1.19;	C6YXL2_ORYSJ RecName: Full=Imidazoleglycerol-phosphate dehydratase {ECO:0000256|RuleBase:RU000598}; EC=4.2.1.19 {ECO:0000256|RuleBase:RU000598};	Imidazoleglycerol-phosphate dehydratase	GO:0004424,imidazoleglycerol-phosphate dehydratase activity; GO:0016791,phosphatase activity; GO:0000105,histidine biosynthetic process	Imidazoleglycerol-phosphate dehydratase
Cluster-29812.0	0.7	0	0.13	0.1	1.2	3.17	0	0	0	0	0	0	15	0	3	2	28	74	0	0	0	0	0	0	K04709 Acyl-CoA-dependent ceramide synthase [EC:2.3.1.24] | (RefSeq) sphingosine N-acyltransferase lag1-like (A)	sphingosine n-acyltransferase lag1 [Quercus suber]	LAG13_ARATH RecName: Full=LAG1 longevity assurance homolog 3; Short=LAG1 homolog 3;	A0A1D1Z015_9ARAE SubName: Full=LAG1 longevity assurance 3 {ECO:0000313|EMBL:JAT60247.1}; Flags: Fragment;	Protein transporter of the TRAM (translocating chain-associating membrane) superfamily	GO:0005783,endoplasmic reticulum; GO:0005789,endoplasmic reticulum membrane; GO:0016021,integral component of membrane; GO:0050291,sphingosine N-acyltransferase activity; GO:0046513,ceramide biosynthetic process; GO:0042761,very long-chain fatty acid biosynthetic process	TLC domain
Cluster-29816.0	0.3	2.23	1.6	1.63	4.26	1.44	0.11	0.06	0.17	0	0.12	0.05	5	42	28	26	76.98	26	2	1	3	0	2	1	K09422 transcription factor MYB, plant | (RefSeq) transcription factor RAX1-like (A)	transcription factor RAX1-like [Asparagus officinalis]	RAX3_ARATH RecName: Full=Transcription factor RAX3; AltName: Full=Myb-related protein 84; Short=AtMYB84; AltName: Full=Protein REGULATOR OF AXILLARY MERISTEMS 3;	A0A2H3YHK0_PHODC SubName: Full=myb-related protein Myb4-like {ECO:0000313|RefSeq:XP_008798899.1};	Transcription factor, Myb superfamily	GO:0005634,nucleus; GO:0003700,DNA-binding transcription factor activity; GO:0000981,DNA-binding transcription factor activity, RNA polymerase II-specific; GO:0043565,sequence-specific DNA binding; GO:0001135,RNA polymerase II transcription regulator recruiting activity; GO:0044212,transcription regulatory region DNA binding; GO:0030154,cell differentiation; GO:0007275,multicellular organism deve…	Myb-like DNA-binding domain
Cluster-29832.0	0	0	0	1.74	0.07	1.6	0	0	0	0	0	0	0	0	0	47	2	49	0	0	0	0	0	0	K02309 regulatory subunit for Cdc7p protein kinase | (RefSeq) hsk1-interacting molecule 1-like (A)	hsk1-interacting molecule 1 [Quercus suber]	--	--	Protein kinase essential for the initiation of DNA replication	--	Dfp1/Him1, central region
Cluster-29834.0	0.3	0	0.29	5.93	0.43	4.88	0	0	0	0.03	0.03	0	11	0	11	204	17	191	0	0	0	1	1	0	K18749 protein LSM14 | (RefSeq) protein LSM14 homolog A-like (A)	protein decapping 5 isoform X1 [Brassica napus]	DCP5_ARATH RecName: Full=Protein decapping 5;	A0A1D1ZI96_9ARAE SubName: Full=Protein LSM14 A {ECO:0000313|EMBL:JAT66690.1};	Uncharacterized mRNA-associated protein RAP55	GO:0005829,cytosol; GO:0000932,P-body; GO:0003729,mRNA binding; GO:0042803,protein homodimerization activity; GO:0033962,cytoplasmic mRNA processing body assembly; GO:0031087,deadenylation-independent decapping of nuclear-transcribed mRNA; GO:0006397,mRNA processing; GO:0017148,negative regulation of translation; GO:0010606,positive regulation of cytoplasmic mRNA processing body assembly	Scd6-like Sm domain
Cluster-29837.0	1.23	0.32	0.05	0	0.42	6.72	0	0	0	0	0	0	24	7	1	0	9	143	0	0	0	0	0	0	--	--	--	--	--	--	--
Cluster-29840.0	0.05	0.09	0	1.98	0.29	1	0	0	0	0	0	0	1	2	0	36.41	6	20.75	0	0	0	0	0	0	--	nitrogen assimilation transcription factor nit-4 [Quercus suber]	--	A0A1D1Y684_9ARAE SubName: Full=Nitrogen assimilation transcription factor nit-4 {ECO:0000313|EMBL:JAT50149.1};	--	GO:0005634,nucleus; GO:0003677,DNA binding; GO:0000981,DNA-binding transcription factor activity, RNA polymerase II-specific; GO:0008270,zinc ion binding; GO:0006351,transcription, DNA-templated	Fungal specific transcription factor domain
Cluster-29844.0	1.21	0.17	13.58	7.6	0.23	0.53	1.15	0	0.06	0.26	0.07	0.06	19	3	225	115	4	9	20	0	1	4	1	1	K01381 saccharopepsin [EC:3.4.23.25] | (RefSeq) vacuolar protease A-like (A)	predicted protein [Hordeum vulgare subsp. vulgare]	ASPR_HORVU RecName: Full=Phytepsin; EC=3.4.23.40; AltName: Full=Aspartic proteinase; Contains: RecName: Full=Phytepsin 32 kDa subunit; Contains: RecName: Full=Phytepsin 29 kDa subunit; Contains: RecName: Full=Phytepsin 16 kDa subunit; Contains: RecName: Full=Phytepsin 11 kDa subunit; Flags: Precursor;	R1FDD0_EMIHU SubName: Full=Uncharacterized protein {ECO:0000313|EMBL:EOD37020.1, ECO:0000313|EnsemblProtists:EOD37020};	Aspartyl protease	GO:0005773,vacuole; GO:0004190,aspartic-type endopeptidase activity; GO:0006629,lipid metabolic process	Eukaryotic aspartyl protease
Cluster-29846.0	1.07	0	4.46	72.34	1.26	54.88	0	0	0	0	0	0	3	0	14	222	4	179.35	0	0	0	0	0	0	--	--	--	--	--	--	--
Cluster-29858.0	2.86	0.35	0.82	0.73	5.09	15.45	0	0	0	0	0	0	36	5	11	9	70	213	0	0	0	0	0	0	K18586 ubiquinone biosynthesis protein COQ4 | (RefSeq) ubiquinone biosynthesis protein coq4, mitochondrial-like (A)	ubiquinone biosynthesis protein coq4, mitochondrial [Quercus suber]	COQ4_ARATH RecName: Full=Ubiquinone biosynthesis protein COQ4 homolog, mitochondrial {ECO:0000255|HAMAP-Rule:MF_03111}; AltName: Full=Coenzyme Q biosynthesis protein 4 homolog {ECO:0000255|HAMAP-Rule:MF_03111};	W7U2W9_9STRA RecName: Full=Ubiquinone biosynthesis protein COQ4 homolog, mitochondrial {ECO:0000256|HAMAP-Rule:MF_03111}; AltName: Full=Coenzyme Q biosynthesis protein 4 homolog {ECO:0000256|HAMAP-Rule:MF_03111};	Protein involved in ubiquinone biosynthesis	GO:0005743,mitochondrial inner membrane; GO:0006744,ubiquinone biosynthetic process	Coenzyme Q (ubiquinone) biosynthesis protein Coq4
Cluster-29889.0	0	0	0.23	5.72	0.16	3.92	0	0	0	0.04	0.04	0	0	0	6	136.94	4.25	106.38	0	0	0	1	1	0	--	transcriptional regulator hmo1 [Quercus suber]	--	--	--	--	HMG (high mobility group) box
Cluster-29891.0	2.77	0	0	0.81	2.97	3.4	0	0	0	0	0.08	0	35	0	0	10	41	47	0	0	0	0	1	0	--	hypothetical protein CEUSTIGMA_g11889.t1 [Chlamydomonas eustigma]	--	A0A250XNE1_9CHLO SubName: Full=Uncharacterized protein {ECO:0000313|EMBL:GAX84469.1};	--	GO:0016021,integral component of membrane; GO:0006950,response to stress	RTA1 like protein
Cluster-29894.0	0.53	0	1.73	3.34	14.04	3	0	0	0	0	0	0	4	0	14	25	116	25	0	0	0	0	0	0	--	--	--	--	--	--	--
Cluster-299.0	0.14	0	0.27	0.72	0.13	0	4.61	2.68	3.86	0.44	4.53	2.08	1	0	2	5	1	0	36	20	29	3	31	16	--	thylakoid lumenal 19 kDa protein, chloroplastic [Dendrobium catenatum]	TL19_ARATH RecName: Full=Thylakoid lumenal 19 kDa protein, chloroplastic; AltName: Full=P19; Flags: Precursor;	A0A2I0VD84_9ASPA SubName: Full=Thylakoid lumenal 19 kDa protein, chloroplastic {ECO:0000313|EMBL:PKU61368.1};	--	GO:0009543,chloroplast thylakoid lumen; GO:0019898,extrinsic component of membrane; GO:0009654,photosystem II oxygen evolving complex; GO:0005509,calcium ion binding; GO:0015979,photosynthesis	PsbP
Cluster-29918.0	0	0	0	2.89	0.13	1.38	0	0	0	0	0	0	0	0	0	55.38	2.75	29.85	0	0	0	0	0	0	--	lipase 2 [Quercus suber]	--	--	--	--	--
Cluster-29930.0	0.9	0.05	0.23	0.12	1.44	4.75	0	0.06	0	0	0	0	15	1	4	2	26	86	0	1	0	0	0	0	--	hypothetical protein CFP56_04537 [Quercus suber]	--	W7TIA4_9STRA SubName: Full=Maleylacetate reductase {ECO:0000313|EMBL:EWM25837.1};	--	GO:0046872,metal ion binding; GO:0016491,oxidoreductase activity	Carboxymuconolactone decarboxylase family
Cluster-30002.0	0.2	0	0.08	1.07	1.88	1.55	0	0	0	0	0	0	5	0	2	25	50	41	0	0	0	0	0	0	K14779 ATP-dependent RNA helicase DDX52/ROK1 [EC:3.6.4.13] | (RefSeq) DEAD-box ATP-dependent RNA helicase 57 isoform X1 (A)	DEAD-box ATP-dependent RNA helicase 57-like isoform X1 [Ananas comosus]	RH57_ORYSJ RecName: Full=DEAD-box ATP-dependent RNA helicase 57; EC=3.6.4.13;	A0A2D4C2B4_PYTIN SubName: Full=Uncharacterized protein {ECO:0000313|EMBL:GAY00513.1}; Flags: Fragment;	ATP-dependent RNA helicase	GO:0005737,cytoplasm; GO:0005730,nucleolus; GO:0005524,ATP binding; GO:0004004,ATP-dependent RNA helicase activity; GO:0003723,RNA binding; GO:0010501,RNA secondary structure unwinding; GO:0006364,rRNA processing	DEAD/DEAH box helicase
Cluster-30007.0	0.58	0	0.8	1.88	2.73	2.25	0	0	0	0	0	0	11	0	16	34	56	46	0	0	0	0	0	0	K01749 hydroxymethylbilane synthase [EC:2.5.1.61] | (RefSeq) porphobilinogen deaminase-like (A)	porphobilinogen deaminase [Quercus suber]	HEM3_EUGGR RecName: Full=Porphobilinogen deaminase, chloroplastic; Short=PBG; EC=2.5.1.61; AltName: Full=Hydroxymethylbilane synthase; Short=HMBS; AltName: Full=Pre-uroporphyrinogen synthase; Flags: Precursor;	A0A1L3A3G6_EUGAN SubName: Full=Cytosolic porphobilinogen deaminase {ECO:0000313|EMBL:APF46010.1}; Flags: Fragment;	Porphobilinogen deaminase	GO:0009507,chloroplast; GO:0004418,hydroxymethylbilane synthase activity; GO:0015995,chlorophyll biosynthetic process; GO:0018160,peptidyl-pyrromethane cofactor linkage; GO:0006782,protoporphyrinogen IX biosynthetic process	Porphobilinogen deaminase, dipyromethane cofactor binding domain
Cluster-30043.0	0.39	0	0.06	0.67	1.67	2.02	0	0	0	0	0	0	6	0	1	10	28	34	0	0	0	0	0	0	--	nucleoporin [Quercus suber]	--	--	--	--	Domain of unknown function (DUF1992)
Cluster-30089.0	0.04	0.1	0.07	3.16	0.04	2.6	0	0	0	0	0	0	1	3	2	79	1	74	0	0	0	0	0	0	--	hypothetical protein CFP56_66996 [Quercus suber]	--	--	--	--	Nuclear cap-binding protein subunit 3
Cluster-30112.0	0	0.04	0.08	3.95	0	1.35	0	0	0	0	0	0	0	1	2	93	0	36	0	0	0	0	0	0	K01192 beta-mannosidase [EC:3.2.1.25] | (RefSeq) beta-mannosidase (A)	beta-mannosidase [Dorcoceras hygrometricum]	EBM_ARATH RecName: Full=Mannosylglycoprotein endo-beta-mannosidase; Short=AtEBM; Short=Endo-beta-mannosidase; EC=3.2.1.152; Contains: RecName: Full=Mannosylglycoprotein endo-beta-mannosidase 31 kDa subunit; Contains: RecName: Full=Mannosylglycoprotein endo-beta-mannosidase 28 kDa subunit; Contains: RecName: Full=Mannosylglycoprotein endo-beta-mannosidase 42 kDa subunit;	A0A1Y1IE07_KLENI SubName: Full=Beta-mannosidase {ECO:0000313|EMBL:GAQ87341.1};	Predicted beta-mannosidase	GO:0005773,vacuole; GO:0033947,mannosylglycoprotein endo-beta-mannosidase activity; GO:0005975,carbohydrate metabolic process	Mannosidase Ig/CBM-like domain
Cluster-30117.0	0.98	0	0.53	0.43	1.8	3.08	0	0	0	0	0	0	14	0	8	6	28	48	0	0	0	0	0	0	K22386 GET complex subunit GET2 | (RefSeq) uncharacterized protein LOC112000727 (A)	golgi to er traffic protein 2 [Quercus suber]	--	--	--	--	GET complex subunit GET2
Cluster-30134.0	0.29	0	0.55	3.09	2.99	3	0	0	0	0	0	0	6	0	12	61	67	67	0	0	0	0	0	0	K11806 WD repeat and SOF domain-containing protein 1 | (RefSeq) protein sof1-like (A)	predicted protein [Physcomitrella patens]	LUH_ARATH RecName: Full=Transcriptional corepressor LEUNIG_HOMOLOG; AltName: Full=Protein MUCILAGE-MODIFIED 1 {ECO:0000303|PubMed:11706181};	A9TY87_PHYPA SubName: Full=Predicted protein {ECO:0000313|EMBL:EDQ51601.1};	Sof1-like rRNA processing protein (contains WD40 repeats)	GO:0005634,nucleus; GO:0003713,transcription coactivator activity; GO:0030154,cell differentiation; GO:0006974,cellular response to DNA damage stimulus; GO:0071217,cellular response to external biotic stimulus; GO:0009793,embryo development ending in seed dormancy; GO:0009908,flower development; GO:0010393,galacturonan metabolic process; GO:0010073,meristem maintenance; GO:0010192,mucilage biosyn…	Sof1-like domain
Cluster-30211.0	0	0	0.07	1.07	1.29	1.29	0	0	0	0	0	0	0	0	1	14	19	19	0	0	0	0	0	0	--	hypothetical protein AXG93_492s1050 [Marchantia polymorpha subsp. ruderalis]	--	A0A1Q9CIW2_SYMMI SubName: Full=Putative sugar lactone lactonase YvrE {ECO:0000313|EMBL:OLP82871.1};	Ca2+-binding protein Regucalcin/SMP30	GO:0003723,RNA binding	SMP-30/Gluconolactonase/LRE-like region
Cluster-30227.0	1.37	0.13	0.79	0.12	2.2	5.22	0	0	0	0	0	0	36	4	22	3	63	149	0	0	0	0	0	0	K03781 catalase [EC:1.11.1.6] | (RefSeq) peroxisomal catalase-like (A)	catalase [Klebsormidium nitens]	CATA1_SOYBN RecName: Full=Catalase-1/2; EC=1.11.1.6;	A0A1Y1IRA0_KLENI RecName: Full=Catalase {ECO:0000256|RuleBase:RU000498}; EC=1.11.1.6 {ECO:0000256|RuleBase:RU000498};	Catalase	GO:0009514,glyoxysome; GO:0005739,mitochondrion; GO:0005777,peroxisome; GO:0004096,catalase activity; GO:0020037,heme binding; GO:0046872,metal ion binding; GO:0042744,hydrogen peroxide catabolic process; GO:0042542,response to hydrogen peroxide	Catalase
Cluster-30254.0	0.07	0	0.14	3.51	0.07	1.22	0	0	0	0	0	0	3	0	6	136	3	54	0	0	0	0	0	0	--	--	--	--	--	--	--
Cluster-30256.0	1.39	0.12	9.78	3.77	8.06	0.38	0	0	0	0	0	0	9.84	1	74.67	26.77	62.99	3	0	0	0	0	0	0	K02885 large subunit ribosomal protein L19e | (RefSeq) ribosomal protein L19 (A)	ribosomal protein L19 [Chlorella variabilis]	RL193_ARATH RecName: Full=60S ribosomal protein L19-3;	E1ZSB0_CHLVA RecName: Full=Ribosomal protein L19 {ECO:0000256|RuleBase:RU000574};	60s ribosomal protein L19	GO:0005829,cytosol; GO:0022625,cytosolic large ribosomal subunit; GO:0022626,cytosolic ribosome; GO:0005886,plasma membrane; GO:0042788,polysomal ribosome; GO:0003723,RNA binding; GO:0003735,structural constituent of ribosome; GO:0006412,translation	Ribosomal protein L19e
Cluster-30343.0	2.54	0.85	0.15	0.47	5.77	8.56	0	0	0	0	0	0	16	6	1	3	40	60	0	0	0	0	0	0	K03946 NADH dehydrogenase (ubiquinone) 1 alpha subcomplex subunit 2 | (RefSeq) NADH dehydrogenase [ubiquinone] 1 alpha subcomplex subunit 2 (A)	nadh-ubiquinone oxidoreductase 10.5 kda subunit [Quercus suber]	NDUA2_ARATH RecName: Full=NADH dehydrogenase [ubiquinone] 1 alpha subcomplex subunit 2;	K8EB20_9CHLO SubName: Full=NADH-ubiquinone oxidoreductase 105 kDa subunit {ECO:0000313|EMBL:CCO15001.1};	NADH:ubiquinone oxidoreductase NDUFA2/B8 subunit	GO:0005747,mitochondrial respiratory chain complex I; GO:0005739,mitochondrion; GO:0008137,NADH dehydrogenase (ubiquinone) activity	Mitochondrial ribosomal protein L51 / S25 / CI-B8 domain
Cluster-30350.0	2.64	0	0	0.64	0.41	0.31	0	0	0	0	0	0	125	0	0	29	21	16	0	0	0	0	0	0	K09264 MADS-box transcription factor, plant | (RefSeq) MADS-box transcription factor 23-like isoform X1 (A)	predicted protein [Micromonas commoda]	AGL15_BRANA RecName: Full=Agamous-like MADS-box protein AGL15;	A0A1D1XTU1_9ARAE SubName: Full=Myocyte-specific enhancer factor 2A {ECO:0000313|EMBL:JAT45785.1};	MADS box transcription factor	GO:0005634,nucleus; GO:0003700,DNA-binding transcription factor activity; GO:0046983,protein dimerization activity; GO:0000977,RNA polymerase II regulatory region sequence-specific DNA binding; GO:0045944,positive regulation of transcription by RNA polymerase II; GO:0006351,transcription, DNA-templated	SRF-type transcription factor (DNA-binding and dimerisation domain)
Cluster-30351.0	0	0	0.22	3.36	0.16	1.54	0	0	0	0	0.18	0	0	0	4	56	3	29	0	0	0	0	3	0	--	hypothetical protein CFP56_13129 [Quercus suber]	--	--	--	--	--
Cluster-30373.0	0	0.07	0	1.53	0.48	1.57	0	0	0	0	0	0	0	1	0	20	7	23	0	0	0	0	0	0	--	hypothetical protein CFP56_76004 [Quercus suber]	--	--	--	--	--
Cluster-30381.0	0.04	0	0.22	1.91	0.21	1.72	0	0	0	0	0	0	1	0	6	48	6	49	0	0	0	0	0	0	--	arrestin family protein 1 [Quercus suber]	--	--	--	--	Arrestin (or S-antigen), C-terminal domain
Cluster-30387.0	0.59	0.04	0.85	7.5	1.28	9.75	0	0	0	0.05	0	0	13	1	19.91	159.93	31	235.47	0	0	0	1	0	0	--	hypothetical protein CFP56_10183 [Quercus suber]	--	--	--	--	Pal1 cell morphology protein
Cluster-30394.0	0	0	0.33	1.91	0.32	1.7	0	0	0	0	0	0	0	0	4	21	4	21	0	0	0	0	0	0	K03678 exosome complex component RRP45 | (RefSeq) exosome complex component rrp45-like (A)	PREDICTED: exosome complex component rrp45-like [Pyrus x bretschneideri]	CER7L_ARATH RecName: Full=Exosome complex component RRP45A {ECO:0000305}; AltName: Full=Protein ECERIFERUM 7; AltName: Full=RRP45 homolog A {ECO:0000305}; AltName: Full=Ribosomal RNA-processing protein 45A {ECO:0000305}; Short=AtRRPA5a {ECO:0000303|PubMed:17351114};	A0A194YRB7_SORBI SubName: Full=Uncharacterized protein {ECO:0000313|EMBL:KXG30375.1};	Exosomal 3'-5' exoribonuclease complex, subunit Rrp45	GO:0005737,cytoplasm; GO:0000177,cytoplasmic exosome (RNase complex); GO:0000176,nuclear exosome (RNase complex); GO:0005634,nucleus; GO:0000175,3'-5'-exoribonuclease activity; GO:0017091,AU-rich element binding; GO:0043928,exonucleolytic nuclear-transcribed mRNA catabolic process involved in deadenylation-dependent decay; GO:0000467,exonucleolytic trimming to generate mature 3'-end of 5.8S rRNA …	3' exoribonuclease family, domain 1
Cluster-30410.0	1.14	0.07	0.31	0	2.01	5.71	0	0	0	0	0	0	14	1	4	0	27	77	0	0	0	0	0	0	K14396 polyadenylate-binding protein 2 | (RefSeq) polyadenylate-binding protein 2-like (A)	polyadenylate-binding protein 2 [Quercus suber]	PABN1_ARATH RecName: Full=Polyadenylate-binding protein 1 {ECO:0000303|PubMed:18479511}; Short=AtPabN1 {ECO:0000303|PubMed:18479511}; Short=Poly(A)-binding protein 1 {ECO:0000303|PubMed:18479511}; AltName: Full=Nuclear poly(A)-binding protein 1 {ECO:0000305}; AltName: Full=Poly(A)-binding protein I {ECO:0000305}; Short=PABI {ECO:0000305};	A0A1D1YMW5_9ARAE SubName: Full=Polyadenylate-binding protein 2 {ECO:0000313|EMBL:JAT55965.1};	Splicing factor RNPS1, SR protein superfamily	GO:0005737,cytoplasm; GO:0016607,nuclear speck; GO:0003723,RNA binding; GO:0006397,mRNA processing	RNA recognition motif. (a.k.a. RRM, RBD, or RNP domain)
Cluster-30462.0	0.41	0	0.26	2.87	0	1.86	0	0	0	0	0	0	6	0	4	41	0	30	0	0	0	0	0	0	K14765 U3 small nucleolar ribonucleoprotein protein LCP5 | (RefSeq) uncharacterized protein C18B11.06-like (A)	uncharacterized protein c18b11.06 [Quercus suber]	--	A0A090N4R4_OSTTA SubName: Full=Sas10 C-terminal domain {ECO:0000313|EMBL:CEG01165.1};	Protein involved in rRNA processing	--	Sas10/Utp3/C1D family
Cluster-30478.0	1.03	0	0	3.04	2.17	4.6	0	0	0	0	0	0	6	0	0	18	14	30	0	0	0	0	0	0	--	--	--	--	--	--	--
Cluster-30482.0	0	0	0	1.81	0.03	1.49	0	0	0	0	0	0	0	0	0	48	1	45	0	0	0	0	0	0	K05658 ATP-binding cassette, subfamily B (MDR/TAP), member 1 [EC:7.6.2.2] | (RefSeq) leptomycin B resistance protein pmd1-like (A)	leptomycin b resistance protein pmd1 [Quercus suber]	MDR_ORYSJ RecName: Full=Putative multidrug resistance protein; AltName: Full=P-glycoprotein;	A9TZV5_PHYPA SubName: Full=ATP-binding cassette transporter, subfamily B, member 13, group MDR/PGP protein PpABCB13 {ECO:0000313|EMBL:EDQ51051.1};	Multidrug/pheromone exporter, ABC superfamily	GO:0016021,integral component of membrane; GO:0005524,ATP binding; GO:0042626,ATPase activity, coupled to transmembrane movement of substances	ABC transporter transmembrane region
Cluster-30500.0	0.09	0	0.18	2.64	0.07	2.5	0	0	0	0.02	0	0	4	0	8	106	3	114	0	0	0	1	0	0	K17065 dynamin 1-like protein [EC:3.6.5.5] | (RefSeq) dynamin-related protein DNM1-like (A)	dynamin-related protein dnm1 [Quercus suber]	DRP3A_ARATH RecName: Full=Dynamin-related protein 3A; AltName: Full=Dynamin-like protein 2; AltName: Full=Dynamin-like protein 2a;	G4ZPT1_PHYSP SubName: Full=Uncharacterized protein {ECO:0000313|EMBL:EGZ16143.1};	Vacuolar sorting protein VPS1, dynamin, and related proteins	GO:0005739,mitochondrion; GO:0005777,peroxisome; GO:0005525,GTP binding; GO:0003924,GTPase activity; GO:0042802,identical protein binding; GO:0008017,microtubule binding; GO:0007049,cell cycle; GO:0051301,cell division; GO:0007031,peroxisome organization	Dynamin central region
Cluster-30527.1	0.27	0	0.17	0.56	2.34	2.25	0	0	0	0	0	0	3	0	2	6	28	27	0	0	0	0	0	0	K15128 mediator of RNA polymerase II transcription subunit 6 | (RefSeq) hypothetical protein (A)	hypothetical protein AXG93_4225s1150 [Marchantia polymorpha subsp. ruderalis]	MED6_ARATH RecName: Full=Mediator of RNA polymerase II transcription subunit 6;	M1VCL4_CYAM1 RecName: Full=Mediator of RNA polymerase II transcription subunit 6 {ECO:0000256|RuleBase:RU364143}; AltName: Full=Mediator complex subunit 6 {ECO:0000256|RuleBase:RU364143};	RNA polymerase II transcriptional regulation mediator	GO:0070847,core mediator complex; GO:0016592,mediator complex; GO:0001128,RNA polymerase II transcription coactivator activity involved in preinitiation complex assembly; GO:0006357,regulation of transcription by RNA polymerase II; GO:0051123,RNA polymerase II preinitiation complex assembly	MED6 mediator sub complex component
Cluster-30625.0	16.76	0	0	9.19	3.23	0.21	0	0	0	0	0	0	70	0	0	40	15	1	0	0	0	0	0	0	--	--	--	--	--	--	--
Cluster-30758.0	10.26	0	0	1.08	1.41	0.62	0	0	0	0	0	0	167	0	0	17	25	11	0	0	0	0	0	0	K21890 growth hormone-inducible transmembrane protein | (RefSeq) growth hormone-inducible transmembrane protein-like (A)	growth hormone-inducible transmembrane protein [Quercus suber]	BI1_ORYSJ RecName: Full=Bax inhibitor 1; Short=BI-1; AltName: Full=OsBI-1;	A0A1D1YWS3_9ARAE SubName: Full=Bax inhibitor 1 {ECO:0000313|EMBL:JAT59072.1};	Growth hormone-induced protein and related proteins	GO:0016021,integral component of membrane; GO:0043066,negative regulation of apoptotic process	Inhibitor of apoptosis-promoting Bax1
Cluster-30774.1	0.39	0	0.59	0.48	1.99	2.06	0	0	0	0	0	0	5	0	8	6	28	29	0	0	0	0	0	0	--	--	--	--	--	--	--
Cluster-30787.0	0.43	0	0.7	7.68	0.29	5.03	0	0	0	0.43	0	0	4	0	7	71	3	52	0	0	0	4	0	0	--	37s ribosomal protein subunit s8, mitochondrial [Quercus suber]	--	A0A1D1XJ38_9ARAE SubName: Full=37S ribosomal protein S8, mitochondrial {ECO:0000313|EMBL:JAT42399.1}; Flags: Fragment;	--	GO:0005840,ribosome; GO:0003735,structural constituent of ribosome; GO:0006412,translation	Ribosomal protein S8
Cluster-30796.0	5.79	0	0	1.14	0.48	0.71	0	0	0	0	0	0	89	0	0	17	8	12	0	0	0	0	0	0	K01431 beta-ureidopropionase [EC:3.5.1.6] | (RefSeq) beta-ureidopropionase-like (A)	predicted protein [Physcomitrella patens]	BUP1_ARATH RecName: Full=Beta-ureidopropionase {ECO:0000303|PubMed:11161056}; EC=3.5.1.6 {ECO:0000269|PubMed:19413687}; AltName: Full=N-carbamoyl-beta-alanine amidohydrolase {ECO:0000303|Ref.1}; AltName: Full=Protein PYRIMIDINE 3 {ECO:0000303|Ref.1};	A9SMW0_PHYPA SubName: Full=Predicted protein {ECO:0000313|EMBL:EDQ67487.1};	Carbon-nitrogen hydrolase	GO:0005829,cytosol; GO:0003837,beta-ureidopropionase activity; GO:0019483,beta-alanine biosynthetic process; GO:0043562,cellular response to nitrogen levels; GO:0006212,uracil catabolic process	Carbon-nitrogen hydrolase
Cluster-30820.0	0.79	0	0.42	1.59	3.38	3.46	0	0	0	0	0	0	7	0	4	14	33	34	0	0	0	0	0	0	K00721 dolichol-phosphate mannosyltransferase [EC:2.4.1.83] | (RefSeq) dolichol-phosphate mannosyltransferase-like (A)	dolichol-phosphate mannosyltransferase subunit 1 [Quercus suber]	DPM1_ARATH RecName: Full=Dolichol-phosphate mannosyltransferase subunit 1 {ECO:0000305}; EC=2.4.1.83 {ECO:0000269|PubMed:21558543}; AltName: Full=Dol-P-Man synthase1 {ECO:0000303|PubMed:21558543}; AltName: Full=Dolichol-phosphate mannose synthase subunit 1 {ECO:0000305}; Short=DPM synthase subunit 1 {ECO:0000305};	A0A087SDK0_AUXPR SubName: Full=Dolichol-phosphate mannosyltransferase {ECO:0000313|EMBL:KFM23804.1};	Dolichol-phosphate mannosyltransferase	GO:0033185,dolichol-phosphate-mannose synthase complex; GO:0005783,endoplasmic reticulum; GO:0005789,endoplasmic reticulum membrane; GO:0004582,dolichyl-phosphate beta-D-mannosyltransferase activity; GO:0006486,protein glycosylation; GO:0060359,response to ammonium ion	Glycosyl transferase family 2
Cluster-30821.0	0.1	0	0.14	3.98	0.22	1.32	0	0	0	0	0	0	2	0	3	80	5	30	0	0	0	0	0	0	K14859 ribosome biogenesis protein SSF1/2 | (RefSeq) brix domain-containing protein C1B9.03c-like (A)	brix domain-containing protein c1b9.03c [Quercus suber]	PPAN_ARATH RecName: Full=Peter Pan-like protein;	W4HCI7_9STRA SubName: Full=Uncharacterized protein {ECO:0000313|EMBL:ETV89004.1};	RNA-binding protein required for 60S ribosomal subunit biogenesis	GO:0030687,preribosome, large subunit precursor; GO:0019843,rRNA binding; GO:0000027,ribosomal large subunit assembly	Brix domain
Cluster-30841.0	0	0.06	12.2	2.38	0	0.88	0	0	0	0	0	0	0	1	202	36	0	15	0	0	0	0	0	0	--	hypothetical protein CFP56_00310 [Quercus suber]	--	F2DLM0_HORVV SubName: Full=Predicted protein {ECO:0000313|EMBL:BAJ95991.1};	--	GO:0016021,integral component of membrane	Membrane-associating domain
Cluster-30850.0	0.74	0	2.46	20.91	7.06	15.34	0	0	0	0	0	0	3	0	11	89	32	71	0	0	0	0	0	0	--	--	--	--	--	--	--
Cluster-30866.0	0	0	0	2.68	0.19	1.79	0	0	0	0	0	0	0	0	0	87	7	66	0	0	0	0	0	0	--	hypothetical protein CFP56_62848 [Quercus suber]	--	--	--	--	--
Cluster-30870.0	0.05	0	0.19	2.58	0.09	4	0	0	0	0	0	0	1	0	4	50	2	88	0	0	0	0	0	0	--	hypothetical protein CFP56_73978 [Quercus suber]	--	--	--	--	--
Cluster-30880.0	0.15	0	0.23	3.23	0.06	1.76	0	0	0	0	0	0	5	0	8	102	2	63	0	0	0	0	0	0	K01866 tyrosyl-tRNA synthetase [EC:6.1.1.1] | (RefSeq) predicted protein (A)	tyrosine--trna ligase, mitochondrial [Quercus suber]	SYYM_ARATH RecName: Full=Tyrosine--tRNA ligase, chloroplastic/mitochondrial {ECO:0000305}; EC=6.1.1.1 {ECO:0000250|UniProtKB:Q9Y2Z4}; AltName: Full=Protein EMBRYO DEFECTIVE 2768 {ECO:0000303|PubMed:16297076}; AltName: Full=Protein EMBRYONIC FACTOR 31 {ECO:0000303|PubMed:22714903}; AltName: Full=Tyrosyl-tRNA synthetase {ECO:0000305}; Short=TyrRS {ECO:0000305}; Flags: Precursor;	A0A024GFI3_9STRA RecName: Full=Tyrosine--tRNA ligase {ECO:0000256|RuleBase:RU361234}; EC=6.1.1.1 {ECO:0000256|RuleBase:RU361234}; AltName: Full=Tyrosyl-tRNA synthetase {ECO:0000256|RuleBase:RU361234};	Tyrosyl-tRNA synthetase	GO:0009507,chloroplast; GO:0009570,chloroplast stroma; GO:0005829,cytosol; GO:0005739,mitochondrion; GO:0005524,ATP binding; GO:0003723,RNA binding; GO:0004831,tyrosine-tRNA ligase activity; GO:0009793,embryo development ending in seed dormancy; GO:0043039,tRNA aminoacylation; GO:0006437,tyrosyl-tRNA aminoacylation	tRNA synthetases class I (W and Y)
[truncated: 27,384 more rows]
