# Supplementary material for: Multiomics Reveals the Effect of Root Rot on Polygonati Rhizome and Identifies Pathogens and Biocontrol Strain
Source: Microbiol Spectr. 2022 Feb 28;10(2):e02385-21. doi: 10.1128/spectrum.02385-21 (PMC9045327; doi:10.1128/spectrum.02385-21)
Supplement: SUPPLEMENTAL FILE 3 — Supplemental material. Download SPECTRUM02385-21_Supp_4_seq4.xls, XLS file, 3.3 MB [file spectrum02385-21_supp_4_seq4.xls]

## Sheet: 16S Sequences
Table S3. OUT and sequences numbers of 16S and ITS.
Sample Name	Sequences
D_FS_1	40638
D_FS_3	38531
D_FS_2	38410
D_FS_5	38100
D_FS_4	71560
D_FS_6	40432
H_FS_5	42520
H_FS_4	40449
H_RS_3	35348
H_FS_6	47196
H_FS_1	35853
H_RS_4	44041
H_FS_3	39927
H_FS_2	40037
H_ZS_3	37502
H_ZS_2	39897
H_ZS_5	41167
H_ZS_4	38834
H_TS_3	36926
H_TS_2	38257
H_TS_1	34696
Soil_2	37852
H_TS_6	39615
H_TS_5	37743
H_TS_4	34692
D_RS_5	36688
D_RS_4	64240
D_RS_6	36715
D_RS_1	39980
D_RS_3	42918
D_RS_2	39286
H_RS_6	39972
H_ZS_1	36070
D_TS_6	41433
D_TS_5	37377
D_TS_4	39047
D_TS_3	36704
D_TS_2	38330
D_TS_1	36852
H_ZS_6	40841
D_ZS_5	44511
D_ZS_4	42237
D_ZS_6	42166
D_ZS_1	43459
D_ZS_3	31234
D_ZS_2	37845
Soil_3	39275
H_RS_2	37559
H_RS_5	43196
Soil_1	35026
H_RS_1	32031

## Sheet: 16S OTU Table
OTU ID	D_RS_4	D_TS_4	D_RS_6	H_TS_4	H_ZS_2	H_RS_4	D_TS_6	H_TS_5	H_RS_1	H_RS_5	D_ZS_4	D_RS_2	H_TS_3	D_TS_3	H_TS_2	H_RS_6	D_TS_2	D_RS_3	H_FS_5	D_RS_5	H_RS_3	D_ZS_1	D_TS_1	D_TS_5	H_FS_3	D_RS_1	H_FS_4	D_FS_6	H_TS_6	D_ZS_6	D_ZS_2	D_ZS_5	H_ZS_5	Soil_3	H_ZS_3	D_FS_4	D_FS_3	H_FS_1	H_ZS_4	H_FS_6	Soil_1	Soil_2	H_TS_1	H_ZS_6	D_ZS_3	H_FS_2	H_ZS_1	H_RS_2	D_FS_2
OTU1	0	0	0	0	0	0	0	0	0	0	0	0	0	0	0	0	0	0	0	0	0	0	0	0	0	0	0	0	0	0	0	0	0	0	0	0	0	0	0	0	0	0	0	0	0	0	0	0	0
OTU2	0	0	0	0	0	0	0	0	0	0	0	0	0	0	0	0	0	0	0	0	0	0	0	0	0	0	0	0	0	0	0	0	0	0	0	0	0	0	0	0	0	0	0	0	0	0	0	0	0
OTU3	0	0	0	0	0	0	0	0	0	0	0	0	0	0	0	0	0	0	0	0	0	0	0	0	0	0	0	0	0	0	0	0	0	0	0	0	0	0	0	0	0	0	0	0	0	0	0	0	0
OTU4	1	1	0	0	0	0	0	0	0	0	0	0	0	0	0	0	0	0	0	0	0	0	0	0	0	0	0	0	0	0	0	0	0	0	0	0	0	0	0	0	0	0	0	0	0	0	0	0	0
OTU5	0	0	0	0	0	0	0	0	0	0	0	0	0	0	0	0	0	0	0	0	0	0	0	0	0	0	0	0	0	0	0	0	0	0	0	0	0	0	0	0	0	0	0	0	0	0	0	0	0
OTU6	1	1	7	0	0	0	0	0	0	0	0	0	0	0	0	0	0	0	0	0	0	0	0	0	0	0	0	0	0	0	0	0	0	0	0	0	0	0	0	0	0	0	0	0	0	0	0	0	0
OTU7	0	0	0	0	0	0	0	0	0	0	0	0	0	0	0	0	0	0	0	0	0	0	0	0	0	0	0	0	0	0	0	0	0	0	0	0	0	0	0	0	0	0	0	0	0	0	0	0	0
OTU8	0	0	0	0	0	0	0	0	0	0	0	0	0	0	0	0	0	0	0	0	0	0	0	0	0	0	0	0	0	0	0	0	0	0	0	0	0	0	0	0	0	0	0	0	0	0	0	0	0
OTU9	0	0	0	0	0	0	0	0	0	0	0	0	0	0	0	0	0	0	0	0	0	0	0	0	0	0	0	0	0	0	0	0	0	0	0	0	0	0	0	0	0	0	0	0	0	0	0	0	0
OTU10	0	0	0	1	0	0	0	0	0	0	0	0	0	0	0	0	0	0	0	0	0	0	0	0	0	0	0	0	0	0	0	0	0	0	0	0	0	0	0	0	0	0	0	0	0	0	0	0	0
OTU11	59	274	33	0	1	2	117	12	5	1	2	57	1	4	2	2	217	114	1	5	6	1	1	9	3	19	0	0	0	0	0	0	0	0	0	0	0	0	0	0	0	0	0	0	0	0	0	0	0
OTU12	739	1840	931	0	0	0	176	2	1	10	1	4099	0	18	0	11	1058	625	0	44	2	0	0	36	0	2	0	0	0	0	0	0	0	0	0	0	0	0	0	0	0	0	0	0	0	0	0	0	0
OTU13	0	0	0	0	0	0	0	0	0	0	0	0	0	0	0	0	0	0	0	0	0	0	0	0	0	0	0	0	0	0	0	0	0	0	0	0	0	0	0	0	0	0	0	0	0	0	0	0	0
OTU14	0	0	0	0	0	0	0	0	0	0	0	0	0	0	0	0	0	0	0	0	0	0	0	0	0	0	0	0	0	0	0	0	0	0	0	0	0	0	0	0	0	0	0	0	0	0	0	0	0
OTU15	0	0	0	0	0	0	0	0	0	0	0	0	0	0	0	0	0	0	0	0	0	0	0	0	0	0	0	0	0	0	0	0	0	0	0	0	0	0	0	0	0	0	0	0	0	0	0	0	0
OTU16	0	0	0	0	0	0	0	0	0	0	0	0	0	0	0	0	0	0	0	0	0	0	0	0	0	0	0	0	0	0	0	0	0	0	0	0	0	0	0	0	0	0	0	0	0	0	0	0	0
OTU17	573	1420	1487	0	0	1	882	1	2	3	0	435	1	22	0	4	1614	243	0	126	0	0	24	333	1	86	1	1	1	1	0	0	0	0	0	0	0	0	0	0	0	0	0	0	0	0	0	0	0
OTU18	0	0	0	0	0	0	0	0	0	0	0	0	0	0	0	0	0	0	0	0	0	0	0	0	0	0	0	0	0	0	0	0	0	0	0	0	0	0	0	0	0	0	0	0	0	0	0	0	0
OTU19	5	0	0	1	15	6	0	10	4	8	15	6	4	2	0	10	0	29	5	2	3	7	1	0	26	3	13	10	4	52	5	10	6	11	12	18	18	28	10	6	7	7	8	4	5	2	10	2	14
OTU20	0	0	0	0	0	0	0	0	0	1	0	2	0	0	1	0	2	1	0	1	0	0	0	0	0	6	0	0	0	0	0	0	0	0	0	0	0	0	0	0	0	0	0	0	0	0	0	0	0
OTU21	0	0	0	0	0	0	0	0	0	0	0	0	0	0	0	0	0	0	0	0	0	0	0	0	0	0	0	0	0	0	0	0	0	0	0	0	0	0	0	0	0	0	0	0	0	0	0	0	0
OTU22	0	0	2	0	0	0	26	0	0	0	0	0	0	0	0	0	0	0	0	0	0	0	0	0	0	0	0	0	0	0	0	0	0	0	0	0	0	0	0	0	0	0	0	0	0	0	0	0	0
OTU23	0	0	1	0	0	0	0	0	0	0	0	0	0	0	0	0	0	0	0	0	0	0	0	0	0	0	0	0	0	0	0	0	0	0	0	0	0	0	0	0	0	0	0	0	0	0	0	0	0
OTU24	0	0	0	0	0	0	0	0	0	0	0	0	0	0	0	0	0	0	0	0	0	0	0	0	0	0	0	0	0	0	0	0	0	0	0	0	0	0	0	0	0	0	0	0	0	0	0	0	0
OTU25	0	0	0	0	0	0	0	0	0	0	0	0	1	0	0	1	0	1	0	0	0	0	0	0	0	0	0	1	0	0	1	0	0	0	1	0	0	0	0	0	0	2	0	2	0	0	0	0	0
OTU26	0	1	0	0	0	0	0	0	0	0	0	0	0	0	0	0	0	0	0	0	0	0	0	0	0	0	0	0	0	0	0	0	0	0	0	0	0	0	0	0	0	0	0	0	0	0	0	0	0
OTU27	0	0	0	0	0	0	0	0	0	0	0	0	0	0	0	0	0	0	0	0	0	0	0	0	0	0	0	0	0	0	0	0	0	0	0	0	0	0	0	0	0	0	0	0	0	0	0	0	0
OTU28	0	4	0	0	0	0	0	0	0	0	0	0	0	0	0	0	1	0	0	0	0	0	0	0	0	0	0	0	0	0	0	0	0	0	0	0	0	0	0	0	0	0	0	0	0	0	0	0	0
OTU29	0	0	11	0	0	0	0	0	0	0	0	0	0	0	1	0	0	0	0	3	0	0	0	0	0	0	0	0	0	0	0	0	0	0	0	0	0	0	0	0	0	0	0	0	0	0	0	0	0
OTU30	4	5	7	0	0	2	0	1	6	17	0	11	0	111	38	6	23	7	0	29	6	0	0	0	0	8	0	0	0	0	0	0	0	0	0	1	0	0	0	0	0	1	2	0	0	0	1	2	0
OTU31	0	0	0	0	0	0	0	0	0	0	0	0	0	0	0	0	0	0	0	0	0	0	0	0	0	0	0	0	0	0	0	0	0	0	0	0	0	0	0	0	0	0	0	0	0	0	0	0	0
OTU32	0	0	0	0	0	0	0	0	0	0	0	0	0	0	0	0	0	0	0	0	0	0	0	0	0	0	0	0	0	0	0	0	0	0	0	0	0	0	0	0	0	0	0	0	0	0	0	0	0
OTU33	0	0	0	0	0	0	0	0	0	0	0	0	0	0	0	0	0	0	0	2	0	0	0	0	0	0	0	0	0	0	0	0	0	0	0	0	0	0	0	0	0	0	0	0	0	0	0	0	0
OTU34	2	1	0	0	0	0	0	0	0	0	0	0	0	1	0	0	0	0	0	0	0	0	0	0	0	0	0	0	0	0	0	0	0	0	0	0	0	0	0	0	0	0	0	0	0	0	0	0	0
OTU35	89	26	5	6	7	23	4	2	8	9	5	77	7	44	29	25	31	69	1	141	20	7	1	5	0	9	0	5	5	0	26	1	1	7	4	27	0	0	3	0	6	7	3	1	0	0	23	19	0
OTU36	0	0	0	0	0	0	0	0	0	0	0	0	0	0	0	0	0	0	0	0	0	0	0	0	0	0	0	0	0	0	0	0	0	0	0	0	0	0	0	0	0	0	0	0	0	0	0	0	0
OTU37	0	0	0	0	0	0	0	0	0	0	0	0	0	0	0	0	0	0	0	0	0	0	0	0	0	0	0	0	0	0	0	0	0	0	0	0	0	0	0	0	0	0	0	0	0	0	0	0	0
OTU38	0	0	0	0	0	0	0	0	0	0	0	0	0	0	0	0	0	0	0	0	0	0	0	0	0	0	0	0	0	0	0	0	0	0	0	0	0	0	0	0	0	0	0	0	0	0	0	0	0
OTU39	0	0	0	0	0	0	0	0	0	0	0	0	0	0	0	0	0	0	0	0	0	0	0	0	0	0	0	0	0	0	0	0	0	0	0	0	0	0	0	0	0	0	0	0	0	0	0	0	0
OTU40	0	0	0	0	0	0	0	0	0	0	0	0	0	0	0	0	0	0	0	0	0	0	0	0	0	0	0	0	0	0	0	0	0	0	0	0	0	0	0	0	0	0	0	0	0	0	0	0	0
OTU41	0	0	0	0	0	0	0	0	0	6	0	1	0	0	0	77	0	0	0	3	0	0	0	0	0	0	0	0	0	0	0	0	0	0	0	0	0	0	0	0	0	0	0	0	0	0	0	0	0
OTU42	0	0	0	0	0	0	0	0	1	0	0	0	0	0	0	0	0	0	0	1	0	0	0	0	0	0	0	0	0	0	0	0	0	0	0	0	0	0	0	0	0	0	0	0	0	0	0	2	0
OTU43	42	25	16	10	4	21	39	2	20	8	1	57	15	34	70	12	25	33	0	78	26	2	12	3	12	48	10	1	1	1	18	3	2	1	4	5	0	0	6	2	1	1	4	2	3	0	6	15	5
OTU44	0	0	0	0	0	0	0	0	0	0	0	0	0	0	0	0	0	0	0	0	0	0	0	0	0	0	0	0	0	0	0	0	0	0	0	0	0	0	0	0	0	0	0	0	0	0	0	0	0
OTU45	0	0	0	0	0	0	0	0	0	0	0	0	0	0	0	0	0	0	0	9	0	0	0	2	0	0	0	0	0	0	0	0	0	0	0	0	0	0	0	0	0	0	0	0	0	0	0	0	0
OTU46	2	0	2	1	0	0	0	1	0	0	3	2	0	1	0	0	1	2	0	1	0	0	0	0	0	0	1	0	0	12	0	0	0	0	1	0	0	0	0	0	0	0	1	0	0	0	0	0	0
OTU47	0	0	0	0	0	0	0	0	0	0	0	0	0	0	0	0	0	0	0	0	0	0	0	0	0	0	0	0	0	0	0	0	0	0	0	0	0	0	0	0	0	0	0	0	0	0	0	0	0
OTU48	0	0	0	0	0	0	1	0	0	0	0	0	0	0	0	0	0	0	0	0	0	0	0	0	0	0	0	0	0	0	0	0	0	0	0	0	0	0	0	0	0	0	0	0	0	0	0	0	0
OTU49	1	1	11	0	0	0	2	0	0	0	0	0	0	0	0	0	0	3	0	3	0	0	0	0	0	0	0	0	0	0	0	0	1	0	0	0	1	0	0	0	1	0	0	0	0	0	0	0	0
OTU50	0	0	0	0	0	0	0	0	0	0	0	0	0	0	0	0	0	0	0	0	0	0	0	0	0	1	0	0	0	0	0	0	0	0	0	0	0	0	0	0	0	0	0	0	0	0	0	0	0
OTU51	22	52	0	0	0	0	0	0	0	0	1	0	0	0	0	0	0	4	0	0	0	0	0	0	0	0	0	0	0	0	0	0	0	0	0	0	0	0	0	0	0	0	0	0	0	0	0	0	0
OTU52	0	0	0	0	0	0	0	0	0	0	0	0	0	0	0	0	0	0	0	0	0	0	0	0	0	0	0	0	0	0	0	0	0	0	0	0	0	0	0	0	0	0	0	0	0	0	0	0	0
OTU53	122	1324	2314	1	0	1	359	1	64	5	0	2391	0	9	0	5	707	14	1	5793	2	0	43	1002	0	773	0	0	1	1	0	0	0	0	0	1	1	0	0	0	0	0	0	0	0	0	1	0	0
OTU54	0	0	0	0	0	0	0	0	0	0	0	0	0	0	0	0	0	0	0	0	0	0	0	0	0	0	0	0	0	0	0	0	0	0	0	0	0	0	0	0	0	0	0	0	0	0	0	0	0
OTU55	0	0	0	0	0	0	0	0	0	0	0	0	0	0	0	0	0	0	0	0	0	0	0	0	0	0	0	0	0	0	0	0	0	0	0	0	0	0	0	0	0	0	0	0	0	0	0	0	0
OTU56	1	0	4	0	0	0	0	0	0	0	0	1	0	0	0	0	0	0	0	2	0	0	0	0	0	2	0	0	0	0	0	0	0	0	0	0	0	0	0	0	0	0	0	0	0	0	0	0	0
OTU57	0	0	0	0	0	0	0	0	0	0	0	0	0	0	0	0	0	0	0	0	0	0	0	0	0	0	0	0	0	0	0	0	0	0	0	0	0	0	0	0	0	0	0	0	0	0	0	0	0
OTU58	87	245	195	0	0	0	122	0	6	0	0	94	0	6	0	1	484	4	0	502	0	0	15	683	0	134	0	0	0	0	0	0	0	0	0	0	0	0	0	0	0	0	0	0	0	0	0	0	1
OTU59	4	0	0	0	3	2	0	8	1	2	4	0	1	0	0	5	0	6	4	3	4	7	0	0	2	1	3	4	3	0	4	0	8	8	2	9	10	0	0	4	1	12	0	5	0	4	0	0	0
OTU60	0	0	0	0	0	0	0	0	0	0	0	0	0	0	0	0	0	0	0	0	0	0	0	0	0	0	0	0	0	0	0	0	0	0	0	0	0	0	0	0	0	0	0	0	0	0	0	0	0
OTU61	0	0	0	0	0	0	0	0	0	0	0	0	0	0	0	0	0	0	0	0	0	0	0	0	0	0	0	0	0	0	0	0	0	0	0	0	0	0	0	0	0	0	0	0	0	0	0	0	0
OTU62	0	0	0	0	0	0	0	0	0	0	0	0	0	0	0	0	0	0	0	0	0	0	0	0	0	0	0	0	0	0	0	0	0	0	0	0	0	0	0	0	0	0	0	0	0	0	0	0	0
OTU63	0	0	0	0	0	0	0	0	0	0	0	0	0	0	0	0	0	0	0	0	0	0	0	0	0	0	0	0	0	0	0	0	0	0	0	0	0	0	0	0	0	0	0	0	0	0	0	0	0
OTU64	1	1	0	0	0	0	0	0	0	0	1	0	0	0	1	1	0	1	0	1	0	0	0	4	0	0	0	0	1	1	1	0	1	0	0	1	0	0	0	0	0	1	0	0	0	0	0	1	0
OTU65	0	0	0	0	0	0	0	0	0	0	0	0	0	0	0	0	0	0	0	0	0	0	0	0	0	0	0	0	0	0	0	0	0	0	0	0	0	0	0	0	0	0	0	0	0	0	0	0	0
OTU66	0	0	0	0	0	0	0	0	0	0	0	0	1	0	0	0	0	0	0	0	0	0	0	0	0	0	1	0	0	0	0	1	0	0	0	0	0	0	1	0	0	0	0	0	0	0	1	0	1
OTU67	0	0	0	0	0	0	1	0	0	0	0	0	0	0	0	0	0	0	0	0	0	0	0	0	0	0	0	0	0	0	0	0	0	0	0	0	0	0	0	0	0	0	0	0	0	0	0	0	0
OTU68	0	0	0	0	0	0	0	0	0	0	0	0	0	0	0	0	0	0	0	0	0	0	0	0	0	0	0	0	0	0	0	0	0	0	0	0	0	0	0	0	0	0	0	0	0	0	0	0	0
OTU69	0	0	0	0	0	0	0	0	0	0	0	0	0	0	0	0	0	0	1	0	0	0	0	0	0	0	0	0	0	1	0	0	0	2	0	1	0	1	1	0	0	0	0	0	0	1	0	0	0
OTU70	0	0	0	0	0	0	0	0	0	0	0	0	0	0	0	0	0	0	0	0	0	0	0	0	0	0	0	0	0	0	0	0	0	0	0	0	0	0	0	0	0	0	0	0	0	0	0	0	0
OTU71	0	0	13	0	0	0	32	0	0	0	0	0	0	0	0	0	0	0	0	0	0	0	0	0	0	0	0	0	0	0	0	0	0	0	0	0	0	0	0	0	0	0	0	0	0	0	0	0	0
OTU72	50	1	5	5	19	128	4	17	116	23	30	26	4	2	5	23	0	59	18	19	114	16	1	0	17	13	22	26	17	5	29	18	21	8	14	50	21	19	15	13	4	12	51	22	12	10	23	77	29
OTU73	0	0	0	0	0	0	0	0	0	0	0	0	0	0	0	0	0	0	0	0	0	0	0	0	0	0	0	0	0	0	0	0	0	0	0	0	0	0	0	0	0	0	0	0	0	0	0	0	0
OTU74	0	0	3	0	0	0	0	0	0	0	0	0	0	0	0	0	0	0	0	0	0	0	0	0	0	2	0	0	0	0	0	0	0	0	0	0	0	0	0	0	0	0	0	0	0	0	0	0	0
OTU75	0	0	0	0	0	0	0	0	0	0	0	0	0	0	0	0	0	0	0	0	0	0	0	0	0	0	0	0	0	0	0	0	0	0	0	0	0	0	0	0	0	0	0	0	0	0	0	0	0
OTU76	0	0	0	0	0	0	0	0	0	0	0	0	0	0	0	0	0	0	0	0	0	0	0	0	0	0	0	0	0	0	0	0	0	0	0	0	0	0	0	0	0	0	0	0	0	0	0	0	0
OTU77	0	0	0	0	0	0	0	0	0	0	0	0	0	0	0	0	0	0	0	0	0	0	0	0	0	0	0	0	0	0	0	0	0	0	0	0	0	0	0	0	0	0	0	0	0	0	0	0	0
OTU78	0	0	0	0	0	0	0	0	0	0	0	0	0	0	0	0	0	0	0	0	0	0	0	0	0	0	0	0	0	0	0	0	0	0	0	0	0	0	0	0	0	0	0	0	0	0	0	0	0
OTU79	0	0	0	0	0	0	0	0	0	0	0	0	0	0	0	0	0	0	0	0	0	0	0	0	0	0	0	0	0	0	0	0	0	0	0	0	0	0	0	0	0	0	0	0	0	0	0	0	0
OTU80	0	0	0	0	0	0	0	0	0	0	0	0	0	0	0	0	0	0	0	0	0	0	0	0	0	0	0	0	0	0	0	0	0	0	0	0	0	0	0	0	0	0	0	0	0	0	0	0	0
OTU81	0	0	0	0	0	0	0	0	0	0	0	0	0	0	0	0	0	0	0	0	0	0	0	0	0	0	0	0	0	0	0	0	0	0	0	0	0	0	0	0	0	0	0	0	0	0	0	0	0
OTU82	0	0	0	0	0	0	0	0	0	0	0	0	0	0	0	0	0	0	0	0	0	0	0	0	0	0	0	0	0	0	0	0	0	0	0	0	0	0	0	0	0	0	0	0	0	0	0	0	0
OTU83	0	0	0	0	0	0	0	0	0	0	0	0	0	0	0	0	0	0	0	0	0	0	0	0	0	0	0	0	0	0	0	0	0	0	0	0	0	0	0	0	0	0	0	0	0	0	0	0	0
OTU84	0	0	0	0	0	0	0	0	0	0	0	0	0	0	0	0	0	0	0	0	0	0	0	0	0	0	0	0	0	0	0	0	0	0	0	0	0	0	0	0	0	0	0	0	0	0	0	0	0
OTU85	0	0	0	0	0	0	0	0	0	0	0	0	0	0	0	0	0	0	0	0	0	0	0	0	0	0	0	0	0	0	0	0	0	0	0	0	0	0	0	0	0	0	0	0	0	0	0	0	0
OTU86	0	0	0	0	0	0	0	0	0	0	0	0	0	0	0	0	0	0	0	0	0	0	0	0	0	0	0	0	0	0	0	0	0	0	0	0	0	0	0	0	0	0	0	0	0	0	0	0	0
OTU87	0	0	0	0	0	0	0	0	0	0	0	0	0	0	0	0	0	0	0	0	0	0	0	0	0	0	0	0	0	0	0	0	0	0	0	0	0	0	0	0	0	0	0	0	0	0	0	0	0
OTU88	3	0	0	5	0	2	1	1	0	2	1	0	1	0	0	3	0	0	0	0	1	1	0	0	1	0	4	1	0	0	0	3	0	0	4	0	0	1	1	0	1	0	1	0	0	0	2	0	6
OTU89	0	0	0	2	2	0	0	0	0	0	0	1	2	0	0	0	0	0	0	0	0	2	1	0	0	0	9	0	0	0	3	5	0	0	3	0	0	0	5	0	0	0	0	1	0	0	1	0	1
OTU90	0	0	0	1	0	1	0	0	1	0	1	0	1	0	0	2	0	0	1	0	0	0	0	0	2	0	1	0	6	0	5	0	0	1	2	4	3	29	2	31	0	0	7	6	1	0	0	1	8
OTU91	3	0	0	0	0	3	0	4	0	1	7	0	3	0	1	4	0	1	11	0	0	0	0	0	0	1	2	11	1	0	2	0	3	1	1	6	8	3	3	12	1	2	3	2	3	8	2	0	29
OTU92	0	0	0	0	0	0	0	1	0	0	0	0	0	0	0	0	0	0	0	0	0	0	0	0	0	0	0	0	0	0	0	0	0	0	0	0	0	0	0	0	0	0	0	0	0	0	0	0	2
OTU93	0	0	0	1	1	0	0	0	0	0	0	0	0	0	0	0	0	0	1	0	0	0	0	1	0	0	0	0	1	0	0	1	0	0	0	0	0	1	0	0	0	0	0	1	1	3	0	0	1
OTU94	0	0	0	0	0	0	0	1	0	0	0	0	0	0	0	0	0	0	0	0	0	2	0	0	0	0	0	0	0	0	0	0	0	3	0	0	0	0	0	0	4	1	0	0	0	0	0	0	1
OTU95	73	2	13	73	82	106	8	27	26	19	27	34	46	6	20	46	9	54	109	29	40	28	2	0	82	24	163	72	55	2	44	62	35	12	85	75	48	132	118	109	13	18	71	49	35	65	94	88	175
OTU96	1	0	0	1	2	0	0	0	0	0	0	4	2	0	3	2	0	1	0	1	1	1	1	0	0	4	1	0	2	0	0	1	0	0	0	0	0	0	0	1	0	0	0	2	1	1	1	1	4
OTU97	0	0	0	2	0	0	0	1	0	1	1	0	1	0	0	1	0	1	1	0	0	0	0	0	1	0	2	1	0	0	0	0	0	0	1	1	3	0	2	3	1	0	1	0	3	1	0	0	1
OTU98	2	1	0	47	54	9	1	8	12	2	15	0	28	3	11	2	1	0	7	2	6	52	2	0	28	1	64	18	70	0	13	62	26	8	14	45	2	59	31	92	2	6	47	37	24	28	31	5	46
OTU99	0	0	0	0	0	0	0	0	0	0	0	0	0	0	0	0	0	0	0	0	0	0	0	0	0	0	0	0	1	0	1	0	0	0	0	0	0	0	1	0	0	0	0	2	2	3	0	1	1
OTU100	10	0	1	22	29	27	1	9	8	5	2	8	33	1	28	24	1	19	14	10	54	13	0	1	88	8	35	12	17	0	14	39	3	5	51	24	6	21	41	11	2	9	28	9	38	13	46	23	22
OTU101	0	0	0	7	1	2	0	0	2	0	0	0	5	0	0	1	0	0	0	0	6	0	0	0	13	0	2	0	0	0	0	4	0	0	4	2	0	0	4	0	0	0	1	0	0	1	0	1	3
OTU102	4	0	0	0	0	0	0	0	0	0	12	0	0	0	1	1	0	0	12	0	0	3	0	0	0	0	0	0	4	0	4	0	8	11	3	15	17	2	0	4	5	8	1	6	12	1	0	0	4
OTU103	0	0	0	0	0	0	0	0	0	0	0	0	0	0	0	1	0	1	0	0	0	0	0	0	0	0	0	0	0	0	0	0	0	0	0	1	0	0	0	1	0	2	0	0	0	0	0	0	1
OTU104	0	0	0	0	0	0	0	2	0	0	7	0	0	0	0	0	0	0	8	0	0	0	0	0	0	0	0	2	0	0	2	1	0	3	0	4	2	2	0	3	2	5	0	0	2	1	0	0	1
OTU105	0	0	0	0	0	0	0	0	0	0	0	0	0	0	0	0	0	0	1	0	0	0	0	0	0	0	0	0	0	0	0	0	0	0	0	0	0	0	0	0	0	0	0	0	0	1	0	0	1
OTU106	38	1	11	221	147	300	1	26	84	33	28	64	249	14	64	74	0	58	37	85	261	55	3	1	250	32	308	108	111	0	163	235	28	17	295	87	31	143	259	84	21	30	125	59	40	274	177	195	326
OTU107	5	0	0	0	0	0	0	12	0	0	19	0	0	0	0	2	0	0	15	0	0	0	0	0	0	0	3	0	0	0	0	0	1	0	0	69	6	0	0	6	0	1	1	0	0	0	0	0	4
OTU108	2	0	0	0	0	0	0	1	0	1	0	0	0	0	0	0	0	0	2	0	0	0	0	0	0	0	3	0	0	0	0	0	0	0	0	3	0	0	0	1	1	0	0	0	0	7	0	0	2
OTU109	0	0	0	1	0	0	0	0	0	0	0	0	0	0	1	0	0	0	0	0	0	0	0	0	0	0	0	0	0	0	0	0	1	0	0	2	0	0	1	0	0	0	0	0	0	6	0	1	5
OTU110	0	0	0	0	0	0	0	0	0	0	0	0	0	0	0	0	0	0	0	0	0	0	0	0	0	0	0	0	0	0	0	0	0	0	0	0	0	1	0	1	0	0	0	2	0	0	0	0	3
OTU111	1	0	0	18	15	17	0	10	1	3	21	1	36	0	9	0	0	1	42	1	2	9	1	0	25	0	14	22	10	0	0	13	13	11	17	6	11	34	26	25	6	5	12	16	10	15	14	2	6
OTU112	0	0	0	0	0	0	0	0	0	0	0	0	0	0	0	0	0	0	0	0	0	0	0	0	0	0	0	0	1	0	0	0	0	0	0	0	0	1	0	0	0	0	0	0	0	0	0	0	1
OTU113	1	0	0	0	0	0	0	0	0	0	0	1	1	0	0	1	1	1	0	0	0	0	0	0	1	1	3	0	0	1	0	0	2	2	1	4	2	1	1	2	0	0	0	1	2	0	0	0	2
OTU114	0	0	0	0	0	0	0	0	0	0	0	0	0	0	0	0	0	0	0	0	0	0	0	0	0	0	0	0	1	0	0	0	0	0	0	0	0	0	0	1	0	0	1	1	0	1	0	0	3
OTU115	9	0	0	1	0	1	0	1	1	1	0	1	3	0	2	3	0	6	0	0	1	0	1	0	2	3	1	4	2	0	6	5	0	2	0	4	3	0	1	2	1	3	4	2	3	1	3	3	6
OTU116	0	0	0	4	0	1	0	0	2	0	0	0	0	0	0	5	0	0	1	0	1	1	0	0	0	2	1	0	4	0	0	3	1	1	1	1	0	0	0	1	0	1	0	0	0	0	0	2	1
OTU117	0	0	0	2	1	0	0	0	0	0	0	0	0	0	0	0	0	0	0	0	0	0	0	0	0	0	0	0	0	0	0	0	0	0	0	0	0	0	2	0	0	0	0	0	0	0	0	0	1
OTU118	1	0	0	0	3	0	0	1	0	2	2	0	0	1	0	1	0	0	0	1	1	1	0	0	2	0	0	0	1	0	1	0	2	0	0	1	0	0	3	1	0	0	0	0	1	1	0	0	2
OTU119	0	0	0	0	0	0	0	0	0	0	0	0	0	0	0	0	0	0	0	0	0	0	0	0	0	0	0	0	1	0	0	0	0	0	0	0	0	0	0	2	0	0	0	2	3	0	0	0	2
OTU120	1	0	0	0	1	4	1	0	1	0	1	0	2	0	1	0	0	1	0	2	6	0	0	0	0	2	1	2	2	0	0	1	0	0	1	2	0	0	0	0	0	0	1	1	1	0	1	2	2
OTU121	0	0	0	0	0	0	0	2	0	0	0	0	0	0	0	0	0	0	0	0	0	0	0	0	0	0	0	0	0	0	0	0	0	0	0	0	0	0	0	0	0	0	0	0	0	0	0	0	1
OTU122	0	0	0	0	0	0	0	0	0	0	0	0	0	0	0	0	0	0	0	0	0	0	0	0	0	0	0	0	0	0	0	0	0	0	0	0	0	0	0	0	0	0	1	0	0	0	0	0	3
OTU123	1	0	0	0	0	1	0	3	1	1	3	0	0	0	0	0	0	0	4	0	0	0	0	0	0	1	2	0	0	0	2	1	1	1	0	4	0	0	0	1	3	3	0	2	0	0	2	0	1
OTU124	0	0	0	0	0	0	0	0	0	0	0	0	0	0	0	1	0	0	0	0	0	0	0	0	0	0	0	0	0	0	0	0	0	0	0	0	1	0	0	0	0	0	0	0	0	0	0	0	1
OTU125	0	0	0	0	0	0	0	0	0	0	0	0	0	0	0	0	0	0	2	0	0	0	0	0	0	0	0	0	1	0	0	0	0	0	0	0	0	3	0	0	0	0	0	0	0	0	0	0	6
OTU126	0	0	0	0	0	0	0	0	0	0	0	0	0	0	0	0	0	0	0	0	0	0	0	0	0	0	0	0	0	0	0	0	0	0	0	1	0	0	0	0	0	0	0	0	0	0	0	0	1
OTU127	0	0	0	0	0	0	0	0	0	0	1	0	0	0	0	0	0	0	7	0	0	0	0	0	0	0	0	0	0	0	0	0	0	1	0	0	0	0	0	0	0	0	0	0	0	0	0	0	4
OTU128	0	0	0	0	0	0	0	0	0	0	0	0	0	0	0	0	0	2	0	0	0	0	0	0	0	0	0	3	0	0	0	0	0	1	0	0	0	0	0	0	0	0	0	0	0	0	0	0	1
OTU129	1	0	0	0	0	0	0	1	0	0	6	0	0	0	0	0	0	0	0	0	0	0	0	0	0	0	0	2	0	0	0	0	0	0	1	1	1	0	0	0	0	1	0	0	0	5	0	0	2
OTU130	9	1	0	1	4	3	0	0	3	4	15	6	3	3	2	6	0	6	6	0	1	8	1	0	4	4	5	8	5	0	5	4	11	9	3	10	15	9	1	8	2	9	3	4	4	3	5	0	4
OTU131	0	0	0	2	0	2	0	0	0	0	0	0	2	0	0	1	0	0	0	0	1	0	0	0	1	0	4	0	0	0	0	1	0	0	2	10	0	2	2	0	1	0	1	1	0	8	0	0	42
OTU132	0	0	0	0	0	0	0	0	0	0	0	0	0	0	0	0	0	0	0	0	0	0	0	0	0	0	0	0	1	0	0	0	0	0	0	0	0	1	0	0	0	0	0	0	0	0	0	0	1
OTU133	0	0	0	1	0	0	0	0	0	0	0	0	0	0	0	0	0	0	1	0	0	0	0	0	0	0	2	0	1	0	0	0	0	0	0	0	0	2	0	27	0	0	2	1	0	1	0	0	4
OTU134	0	0	0	0	0	0	0	0	0	0	0	0	0	0	0	0	0	0	0	0	0	0	0	0	0	0	0	0	0	0	0	0	0	0	0	0	0	0	0	0	0	0	0	0	0	0	0	0	2
OTU135	0	0	0	0	0	0	0	0	0	0	0	0	0	0	0	0	0	0	0	0	1	0	0	0	0	0	1	0	0	0	0	0	0	0	0	3	0	0	1	0	0	0	0	0	0	3	0	0	5
OTU136	0	0	0	0	0	0	0	0	0	0	0	0	0	0	0	0	0	0	0	0	0	0	0	0	1	0	1	0	0	0	0	0	0	0	1	1	0	1	2	0	0	0	0	0	0	0	0	0	6
OTU137	0	0	0	0	0	2	0	0	0	0	1	0	0	0	0	0	0	0	0	0	0	0	0	0	0	0	0	0	0	0	0	0	0	0	0	0	0	1	0	0	0	0	1	0	0	3	0	0	1
OTU138	0	0	0	1	0	0	0	0	0	0	0	0	0	0	2	0	0	0	0	0	0	0	0	0	0	0	0	0	0	0	0	0	0	0	0	0	0	0	0	1	0	0	0	0	0	0	0	0	1
OTU139	0	0	0	0	0	0	0	1	0	0	0	0	0	0	0	1	0	0	0	0	0	0	0	0	0	1	0	0	0	0	0	0	0	0	0	0	0	1	0	0	0	0	0	0	0	0	0	0	1
OTU140	0	0	0	1	1	5	0	0	0	1	1	0	5	0	0	0	0	0	14	0	0	0	0	0	10	0	18	1	2	0	0	3	3	0	12	18	6	19	13	13	0	0	2	1	0	26	4	0	46
OTU141	0	0	0	0	0	0	0	0	0	0	0	0	0	0	0	0	0	0	0	0	0	0	0	0	1	0	0	0	0	0	0	0	0	0	0	0	0	0	1	0	0	0	0	0	0	3	0	0	2
OTU142	0	0	0	0	0	0	0	0	0	0	0	0	0	0	0	0	0	0	0	0	0	0	0	0	0	0	0	0	0	2	0	1	0	0	0	0	0	0	1	0	0	0	0	0	0	0	0	0	1
OTU143	7	2	1	23	42	6	1	8	10	2	28	0	14	3	19	7	1	1	52	4	10	33	2	0	14	1	19	19	35	0	18	36	12	10	23	60	16	24	22	56	9	10	41	90	32	104	43	6	77
OTU144	1	0	0	0	2	0	0	0	0	0	1	0	0	0	0	0	0	0	0	0	0	3	0	0	0	0	18	0	7	0	1	10	2	0	0	24	0	45	5	19	0	0	1	1	1	1	6	0	34
OTU145	0	0	0	0	0	0	0	0	0	0	0	0	1	0	0	0	0	0	0	0	0	0	0	0	0	0	0	0	1	0	0	0	0	0	0	3	0	1	0	0	0	0	1	0	0	1	0	0	8
OTU146	0	0	0	0	0	0	0	0	0	0	0	0	0	0	0	0	0	0	0	0	0	0	0	0	1	0	1	0	1	0	0	0	0	0	0	0	0	3	0	1	0	0	0	1	2	0	0	0	1
OTU147	0	0	0	1	3	0	0	0	1	0	0	0	4	0	0	0	0	0	3	0	0	1	0	0	0	0	3	0	1	0	1	3	0	0	1	2	0	3	2	2	0	0	1	4	6	0	2	0	7
OTU148	0	0	0	1	0	0	0	0	0	0	0	0	0	0	0	0	0	0	0	0	0	0	0	0	0	0	0	0	0	0	0	1	0	0	0	1	0	0	0	0	0	0	0	0	0	1	0	0	1
OTU149	0	0	0	0	0	0	0	0	0	0	0	0	0	0	0	0	0	0	0	0	0	0	0	0	0	0	0	0	0	0	0	0	0	0	0	1	0	0	0	0	0	3	0	0	0	0	0	0	2
OTU150	3	0	0	2	7	3	0	9	2	6	2	2	2	0	1	4	0	3	69	0	0	1	0	0	1	1	4	2	7	0	1	0	9	4	1	82	16	0	13	8	22	5	2	12	17	27	4	0	9
OTU151	0	0	0	0	0	0	0	0	0	0	0	0	0	0	0	2	0	0	0	1	0	0	1	0	0	0	0	0	1	0	1	0	0	0	0	2	0	0	0	0	0	0	0	0	0	0	0	0	1
OTU152	0	0	0	6	4	12	0	0	2	0	2	1	26	2	2	3	0	0	2	1	3	0	1	0	10	1	16	1	5	0	0	4	0	2	26	8	1	7	7	34	0	1	2	15	9	11	2	0	28
OTU153	0	0	0	0	0	0	0	0	0	0	1	0	0	0	0	0	0	0	0	0	0	0	0	0	0	0	1	0	0	0	0	3	0	0	0	0	0	0	0	0	0	0	0	0	0	0	0	0	3
OTU154	12	0	6	42	61	44	1	27	18	11	18	13	32	5	23	20	1	9	86	12	33	20	1	0	63	9	74	46	46	0	50	53	29	10	33	137	80	92	54	103	14	7	70	61	69	113	42	45	238
OTU155	0	0	0	6	18	0	0	4	0	0	4	0	5	1	0	0	0	0	11	0	0	13	0	0	6	0	10	5	18	0	9	26	3	1	5	45	11	49	9	80	0	0	15	34	65	37	9	0	63
OTU156	0	0	0	1	0	0	0	0	0	0	0	0	0	0	0	0	0	1	0	0	0	2	0	0	2	0	0	1	0	0	0	3	1	0	0	1	1	0	0	1	1	2	0	1	0	1	0	0	1
OTU157	0	0	0	0	0	0	0	0	2	1	0	0	0	0	0	0	0	0	0	0	1	0	0	0	2	0	1	0	1	0	0	1	0	0	0	1	0	0	0	0	0	0	0	2	0	0	1	0	1
OTU158	0	0	0	0	0	0	0	0	0	0	2	0	0	0	0	0	0	0	0	0	0	0	0	0	0	0	1	0	0	0	0	0	0	0	0	7	0	2	0	0	0	0	2	0	0	0	0	0	2
OTU159	0	0	0	0	0	0	0	0	0	0	0	0	0	0	0	0	0	0	0	0	0	0	0	0	0	0	0	0	0	0	0	0	0	0	0	0	0	0	0	1	0	0	1	0	1	0	0	0	3
OTU160	0	0	0	0	0	0	0	0	0	0	2	0	0	0	0	0	0	0	1	0	0	0	0	0	0	0	0	0	0	0	0	0	0	0	0	19	0	0	0	0	0	0	0	1	0	0	0	0	45
OTU161	0	0	0	0	0	0	0	0	0	0	0	0	1	0	0	0	0	0	1	0	0	1	0	0	0	0	0	0	0	0	1	3	0	0	2	0	0	0	1	1	0	0	1	0	0	0	1	0	1
OTU162	7	0	1	26	8	64	1	4	9	17	4	26	52	2	3	14	0	9	21	3	27	3	0	1	13	7	28	14	7	0	0	4	1	1	19	11	3	50	20	42	0	1	7	1	1	32	7	5	26
OTU163	16	0	2	10	12	13	2	7	10	2	6	2	6	0	6	3	0	7	15	4	8	1	0	0	18	8	17	14	4	0	2	25	1	1	17	11	4	13	12	10	1	6	9	4	4	21	12	8	24
OTU164	1	1	1	5	4	1	0	2	1	4	6	1	0	0	0	0	0	1	11	0	1	2	0	0	2	0	2	4	5	0	2	6	3	2	4	14	2	0	4	3	2	3	2	2	1	3	5	3	23
OTU165	0	0	0	0	1	0	0	1	0	1	0	0	0	0	0	0	0	0	1	0	0	1	0	0	0	0	0	0	1	0	4	1	1	2	1	0	0	0	1	1	0	0	0	1	0	0	0	0	1
OTU166	3	0	0	9	6	2	0	6	2	2	3	0	0	1	1	1	0	2	69	1	0	14	3	0	0	0	9	3	29	0	8	5	15	4	0	38	12	11	4	16	5	2	11	24	26	17	6	2	47
OTU167	0	0	0	0	0	0	0	0	0	1	0	1	0	0	0	0	0	1	2	0	0	0	0	0	0	0	0	0	0	0	0	0	0	0	0	0	0	0	0	0	0	0	0	0	0	0	0	0	9
OTU168	6	0	1	33	15	28	0	1	6	3	10	1	36	7	16	16	0	15	11	7	26	5	1	0	53	3	37	4	18	0	8	25	3	4	35	35	18	10	31	50	9	5	25	43	51	172	13	9	57
OTU169	0	0	0	0	1	0	0	1	1	0	1	1	0	0	1	0	0	0	5	0	0	2	0	0	0	0	0	0	1	0	1	1	3	1	0	2	0	2	1	1	3	0	1	2	0	0	1	0	5
OTU170	0	0	0	0	0	0	0	0	0	0	0	0	0	0	0	0	0	0	0	0	0	0	1	0	0	0	0	0	0	0	0	0	0	0	0	0	0	0	0	0	0	0	0	0	0	0	0	0	1
OTU171	0	0	0	0	1	0	0	0	0	0	0	0	0	0	0	0	0	0	0	0	0	0	0	0	0	0	0	0	0	0	0	0	0	0	0	2	0	10	0	0	0	0	2	2	0	8	0	0	4
OTU172	0	0	0	0	1	0	0	7	0	1	2	0	0	0	0	0	0	0	17	0	0	0	0	0	0	0	2	1	3	0	0	0	0	0	0	6	5	0	1	2	2	1	2	0	1	6	0	0	2
OTU173	0	0	0	3	2	2	0	1	0	2	3	0	0	3	0	1	0	2	7	0	0	0	0	0	1	0	1	1	1	0	1	3	0	0	1	8	2	0	2	5	1	1	2	2	6	8	3	0	13
OTU174	2	0	0	0	2	2	0	0	1	0	0	2	0	0	0	5	0	1	3	0	0	3	0	0	0	3	4	2	2	0	2	0	0	0	1	1	1	12	2	4	0	0	0	5	1	1	1	1	6
OTU175	1	1	0	3	8	7	1	6	5	0	6	0	4	0	3	3	0	0	23	0	8	4	0	0	3	0	8	3	6	0	10	9	8	1	5	27	2	4	11	2	1	4	11	3	4	16	9	6	14
OTU176	0	0	0	1	4	3	0	0	1	0	0	0	1	1	0	0	0	0	0	0	0	1	0	0	1	0	9	0	2	0	0	2	0	0	4	0	0	2	4	2	0	0	4	0	0	2	0	0	5
OTU177	0	0	0	0	0	0	0	0	0	0	0	0	0	0	0	0	0	0	0	0	0	0	0	0	0	0	0	0	0	0	0	0	0	0	0	1	0	0	0	0	0	0	0	0	0	2	0	0	2
OTU178	0	0	0	0	0	0	0	0	1	0	3	0	0	0	0	0	0	0	1	0	0	0	0	0	0	0	0	2	0	0	1	0	0	0	0	1	0	1	0	0	1	1	0	0	0	0	0	1	1
OTU179	0	0	0	1	0	0	0	0	0	0	0	0	0	0	0	1	0	1	1	0	0	0	0	0	0	0	0	0	0	0	0	0	0	0	0	1	2	0	1	0	0	0	0	0	0	9	0	0	5
OTU180	0	0	0	1	0	0	0	0	0	0	0	0	0	0	1	0	0	0	0	0	0	0	0	0	0	0	0	0	0	0	0	0	0	0	0	0	0	0	0	0	0	0	0	0	0	10	0	0	1
OTU181	0	0	0	0	0	0	0	0	0	0	0	0	0	0	0	0	0	0	0	0	0	0	0	0	0	0	0	0	0	0	0	1	0	0	0	0	0	0	0	0	0	0	0	0	0	0	0	0	1
OTU182	0	0	0	0	0	0	0	0	0	0	0	0	0	0	0	0	0	0	0	0	0	0	0	0	1	0	1	0	3	0	0	0	0	0	4	4	1	0	1	0	0	0	0	0	0	5	0	0	8
OTU183	0	0	0	0	2	0	0	1	3	0	0	0	0	1	0	3	0	0	1	1	0	3	0	0	0	0	0	0	5	0	7	5	0	1	0	3	0	0	0	4	1	0	1	7	3	0	3	1	2
OTU184	0	0	0	0	0	0	0	0	0	0	0	0	0	0	0	0	0	0	0	0	0	0	0	0	0	0	2	0	0	0	0	0	0	0	0	0	2	0	0	0	0	0	0	0	0	0	0	0	7
OTU185	2	0	0	1	2	3	0	0	4	1	3	4	8	0	1	0	0	1	6	2	1	6	1	0	6	0	0	1	1	0	7	5	2	0	2	1	1	2	1	1	4	0	3	5	7	3	7	2	2
OTU186	11	0	3	31	22	20	0	2	5	9	7	3	34	3	12	15	0	2	3	8	15	5	0	0	51	7	42	16	16	0	31	60	6	1	48	12	8	20	34	15	1	4	19	11	14	26	21	16	38
OTU187	1	0	0	5	2	6	0	0	0	0	1	0	3	3	0	1	0	1	1	0	1	3	0	0	5	2	10	0	6	0	5	3	2	0	4	15	1	4	5	18	0	0	6	5	0	3	4	4	23
OTU188	0	0	0	0	0	0	0	4	0	1	2	0	0	0	0	0	0	0	15	0	0	0	0	0	0	0	0	0	0	0	0	1	3	1	0	13	17	0	1	4	1	1	1	2	0	15	0	0	29
OTU189	2	0	0	3	0	4	0	2	1	2	1	0	0	0	1	0	0	1	1	0	6	1	0	0	3	0	1	1	3	0	6	2	0	0	7	10	0	2	4	3	0	0	3	6	4	8	6	3	6
OTU190	0	0	0	0	6	5	0	0	0	0	1	0	0	1	0	2	0	0	0	0	0	2	0	0	2	0	0	1	3	0	0	0	0	2	0	0	0	1	0	2	0	0	0	3	1	1	0	0	1
OTU191	0	0	1	0	0	0	0	0	0	0	0	1	0	0	0	0	0	0	0	0	0	0	0	0	0	0	0	0	0	0	0	0	0	0	0	0	0	0	0	0	0	0	0	0	0	1	0	0	1
OTU192	0	0	0	0	0	1	0	0	0	0	0	0	0	0	0	1	0	0	0	0	0	0	0	0	0	0	0	0	0	0	0	0	0	0	0	0	0	0	0	0	0	0	0	0	0	1	1	0	1
OTU193	0	0	0	0	3	0	0	4	0	1	2	2	0	0	1	0	0	0	18	0	0	0	0	0	0	0	1	2	6	0	0	0	8	5	0	16	7	5	0	20	2	7	0	10	10	1	2	0	14
OTU194	2	0	0	2	1	0	0	5	0	1	4	0	0	0	0	1	0	2	1	0	0	1	0	0	1	2	1	3	2	0	2	1	2	6	1	3	2	1	0	4	5	17	1	2	2	0	0	0	1
OTU195	2	0	0	1	0	1	1	4	0	2	0	1	0	2	2	1	0	3	16	0	0	2	0	0	1	1	0	3	0	0	1	1	2	3	0	2	6	0	0	3	2	3	1	5	9	0	0	3	8
OTU196	0	0	0	0	0	0	0	0	0	0	0	0	0	0	0	0	0	0	0	0	0	0	0	0	0	0	0	0	0	0	2	0	1	0	0	1	0	0	0	0	0	0	0	0	0	0	0	0	9
OTU197	39	2	2	9	19	28	1	8	8	12	8	21	11	11	34	13	4	34	3	27	17	12	2	0	12	11	27	8	14	0	13	18	4	6	17	15	5	3	21	2	6	8	14	6	7	2	11	18	5
OTU198	0	0	0	2	0	0	0	0	0	0	0	0	0	0	0	0	0	0	0	0	1	0	0	0	0	0	1	0	1	0	0	0	0	0	0	3	0	0	0	0	0	0	0	0	0	3	0	0	8
OTU199	2	0	1	8	9	6	3	11	6	9	7	5	5	0	1	7	2	4	45	2	2	8	1	1	11	1	11	13	6	0	0	6	26	19	8	8	9	21	9	21	12	6	8	11	2	29	7	3	11
OTU200	0	0	0	0	0	0	0	0	0	0	0	0	0	0	0	0	0	0	0	0	0	0	0	0	0	0	0	0	0	0	0	0	1	0	0	0	0	0	0	0	0	0	0	0	0	0	0	0	10
OTU201	0	0	0	3	2	3	0	0	1	0	0	0	1	0	4	1	0	2	2	1	1	1	0	0	3	0	1	1	1	0	0	4	5	2	1	6	2	1	1	1	0	0	1	2	1	13	1	1	10
OTU202	0	0	0	7	1	12	0	2	3	1	0	2	1	0	2	3	0	0	0	1	6	0	0	0	7	0	8	1	0	0	0	4	0	0	5	1	0	1	6	1	0	0	5	0	0	3	3	1	2
OTU203	0	0	0	0	0	0	0	0	0	0	0	0	0	1	0	0	0	0	0	0	0	7	0	0	0	1	0	0	0	0	0	0	0	0	0	0	1	0	0	0	0	0	0	0	0	0	0	0	57
OTU204	0	0	0	0	0	0	0	1	0	0	0	0	0	0	0	0	0	2	0	0	0	0	0	0	0	0	0	0	0	0	1	0	0	0	0	1	0	0	0	0	0	0	0	0	0	0	0	0	2
OTU205	0	0	0	1	4	0	0	1	1	1	4	3	1	1	1	1	0	0	0	1	0	5	0	0	0	1	0	1	1	0	0	1	2	6	0	3	0	1	1	1	1	1	2	2	2	0	1	0	1
OTU206	4	0	2	0	7	2	0	35	1	10	17	4	0	3	1	11	0	4	142	0	0	9	0	0	0	1	2	6	19	0	3	2	28	70	0	34	23	5	0	16	40	27	3	9	11	9	3	1	21
OTU207	0	0	1	9	16	8	0	9	7	5	10	1	3	3	5	4	1	1	23	0	2	3	0	0	8	2	19	5	11	0	15	5	7	3	10	25	11	29	19	14	2	2	16	13	15	113	12	14	46
OTU208	0	0	0	1	0	0	0	0	0	0	0	0	0	0	0	0	0	0	0	0	0	0	0	0	0	0	2	0	0	0	0	1	0	0	1	0	0	0	0	0	0	0	0	0	1	0	1	0	5
OTU209	0	0	0	0	0	0	0	0	0	0	0	0	0	0	0	0	0	0	0	0	0	0	0	0	0	0	0	0	0	0	0	0	1	0	0	1	0	0	0	0	0	0	0	0	0	5	0	0	1
OTU210	0	0	0	0	0	0	0	0	0	0	0	0	0	0	0	0	0	0	0	0	0	0	0	0	0	0	0	0	0	0	0	0	0	0	0	1	1	0	0	0	0	0	0	0	0	2	0	0	2
OTU211	0	0	0	0	0	0	0	1	0	0	0	0	0	0	0	1	0	0	1	0	0	0	0	0	0	0	0	0	0	0	0	0	0	0	0	1	0	0	0	0	1	0	0	1	1	0	0	0	1
OTU212	0	0	0	0	0	0	0	0	0	0	0	0	0	0	0	0	0	0	0	0	0	0	0	0	0	0	0	0	0	0	0	0	0	0	0	0	0	1	0	0	0	0	0	0	2	1	0	0	4
OTU213	3	1	1	6	3	15	0	9	2	10	16	4	6	3	2	5	0	5	3	6	2	4	1	0	2	0	1	23	5	0	1	8	8	8	8	3	1	0	5	5	8	5	5	3	4	1	3	0	4
OTU214	0	0	0	0	0	0	0	0	0	0	0	0	0	0	0	0	0	0	0	0	0	0	0	0	0	0	0	0	0	0	0	0	0	0	0	0	0	0	0	0	0	0	0	0	0	0	0	0	2
OTU215	0	0	0	0	0	0	0	0	0	0	0	0	0	0	0	0	0	0	0	0	0	0	0	0	1	0	0	0	0	0	0	0	0	0	0	0	0	0	1	0	0	0	0	0	0	0	0	0	4
OTU216	1	0	0	2	2	6	1	0	3	0	4	3	3	1	2	3	0	3	1	0	2	0	0	0	6	2	15	1	31	0	0	8	4	0	5	38	5	21	5	19	1	0	6	6	0	10	6	11	37
OTU217	0	0	0	1	4	2	0	0	0	0	0	0	0	0	0	4	0	0	0	0	2	0	0	0	2	0	3	1	3	0	1	1	0	0	1	0	0	1	5	1	0	0	3	1	0	1	0	2	2
OTU218	0	0	0	0	0	1	0	0	0	0	2	0	0	0	0	0	0	0	0	0	0	0	0	0	0	0	0	0	1	0	0	0	0	0	0	2	0	3	0	1	0	0	0	0	0	0	0	0	4
OTU219	0	0	0	0	1	4	0	1	0	0	1	1	1	0	2	3	0	0	1	0	2	0	0	1	1	0	1	1	1	0	1	6	1	1	1	2	4	2	0	0	0	0	0	3	4	6	2	0	3
OTU220	6	0	3	24	25	14	3	10	5	3	5	9	21	1	7	12	0	3	11	6	4	34	1	0	29	5	28	22	23	0	43	31	9	8	25	43	12	54	34	15	3	7	19	23	13	14	30	8	15
OTU221	0	0	0	0	0	0	0	0	0	0	1	0	0	0	0	0	0	0	0	0	0	0	0	0	0	0	0	0	0	0	0	0	0	0	0	0	0	0	0	0	0	0	0	0	0	0	0	0	1
OTU222	0	0	0	0	0	0	0	0	0	0	0	0	0	0	0	0	0	0	0	0	0	0	0	0	0	0	0	0	1	0	0	0	0	0	0	0	0	0	0	0	0	0	1	0	0	0	0	0	2
OTU223	0	0	0	0	3	1	0	1	0	0	1	0	0	0	0	0	0	0	6	0	0	1	1	0	1	0	16	0	10	0	0	1	7	1	0	7	9	47	6	44	0	0	2	7	3	4	0	0	37
OTU224	0	0	0	1	0	0	0	0	0	0	0	0	0	0	0	0	0	0	0	0	0	0	0	0	0	0	0	0	0	0	0	0	0	0	0	0	0	0	0	0	0	0	0	0	0	2	0	0	2
OTU225	1	0	0	1	0	0	0	0	0	0	1	0	0	0	0	0	0	1	0	0	0	0	0	0	0	0	1	0	0	0	0	0	0	0	0	0	0	6	1	6	0	1	0	2	0	0	1	0	8
OTU226	12	0	1	16	7	16	1	18	6	17	13	6	10	2	6	8	2	14	6	6	10	12	0	0	16	6	7	14	12	0	19	19	10	9	10	7	5	2	18	3	11	10	12	11	12	9	15	17	15
OTU227	0	0	0	0	0	0	0	0	0	0	0	0	0	0	0	0	0	0	0	0	0	0	0	0	0	0	0	0	0	0	0	0	0	0	0	0	0	0	0	2	0	0	0	0	1	0	0	0	3
OTU228	2	0	1	3	2	1	0	8	0	2	4	5	1	1	0	4	1	7	12	1	1	11	2	0	3	0	5	3	2	0	6	2	6	1	4	13	18	1	2	13	4	2	1	4	3	4	4	4	1
OTU229	1	0	0	54	15	21	1	25	2	2	70	6	18	3	6	2	0	1	89	0	2	59	0	0	12	0	16	14	40	0	6	14	59	94	14	92	21	53	35	51	68	41	12	40	19	50	22	1	17
OTU230	2	1	0	3	2	0	0	34	3	10	18	3	0	2	3	4	0	2	75	0	3	5	0	1	2	3	5	1	6	0	8	4	28	10	2	51	20	10	1	24	9	14	3	6	15	49	4	0	41
OTU231	1	0	0	1	0	0	0	0	0	0	0	0	0	0	0	0	0	0	0	0	0	0	0	0	0	0	0	0	0	0	0	0	0	0	0	0	0	0	0	0	0	0	0	0	0	0	0	0	1
OTU232	0	0	0	1	0	0	0	0	0	1	1	0	3	0	0	0	0	0	0	0	0	8	0	0	2	0	2	2	0	0	0	2	0	0	3	0	0	1	0	1	0	0	0	0	1	0	0	0	1
OTU233	8	0	1	4	0	0	0	7	0	3	16	4	0	1	0	7	1	2	0	0	0	5	1	0	0	4	3	2	4	0	4	3	4	0	1	1	3	1	0	3	3	4	0	7	3	0	1	1	2
OTU234	0	0	0	2	2	2	0	1	0	3	6	2	1	1	2	2	0	2	0	0	0	1	0	0	1	0	1	4	4	0	1	0	2	6	2	1	1	0	0	13	1	3	3	2	7	2	1	1	1
OTU235	0	0	0	0	0	0	0	0	0	0	0	0	0	0	0	0	0	0	0	0	0	0	0	0	0	0	1	0	1	0	0	0	0	0	0	0	0	4	0	4	0	0	0	0	1	0	0	0	1
OTU236	0	0	1	1	1	0	0	0	0	0	1	0	0	0	0	0	0	0	0	0	1	0	0	0	0	0	1	0	1	0	0	1	3	0	1	1	1	1	2	2	0	0	0	1	0	0	0	0	6
OTU237	11	0	0	1	3	2	0	24	4	5	5	6	1	2	1	13	1	17	8	0	1	21	0	0	2	9	7	4	10	1	21	3	10	5	2	37	74	2	2	13	8	15	2	22	11	4	3	3	13
OTU238	0	0	0	0	0	0	0	0	0	0	0	0	0	0	0	0	0	0	0	0	0	0	0	0	0	0	0	0	0	0	0	0	0	0	0	0	0	0	0	0	0	0	0	1	1	0	0	0	1
OTU239	2	0	0	1	2	1	0	3	0	2	1	0	2	0	0	1	1	0	1	1	0	0	0	0	1	0	0	0	0	0	1	0	4	1	0	3	24	1	0	0	0	4	2	0	2	2	1	0	2
OTU240	3	0	0	1	0	1	0	1	0	0	3	0	0	0	0	3	0	7	1	1	0	1	0	0	1	0	1	19	1	0	0	1	0	0	1	7	0	0	1	1	0	3	0	0	0	1	2	1	8
OTU241	3	1	0	0	0	1	0	3	1	0	6	0	0	3	0	0	0	0	5	0	0	1	0	0	0	0	0	2	5	0	0	0	0	2	1	14	3	1	0	5	1	2	0	0	5	1	1	0	1
OTU242	0	0	0	1	1	0	0	8	0	0	3	0	0	0	0	0	0	0	3	0	0	0	0	0	0	0	0	0	7	0	0	0	7	1	0	2	3	5	3	43	0	0	6	4	0	7	3	0	8
OTU243	0	0	0	0	9	0	0	0	0	0	0	0	2	0	0	0	0	0	0	0	0	0	0	0	4	0	21	0	0	0	0	14	0	0	4	0	0	16	1	9	0	0	1	1	0	1	14	0	6
OTU244	0	0	0	8	3	9	1	1	1	0	2	1	4	0	3	6	0	1	1	0	5	0	0	0	8	0	6	18	4	0	1	4	0	0	5	10	3	41	10	6	0	1	10	1	3	9	4	4	6
OTU245	1	0	0	14	9	1	0	1	2	0	1	0	9	1	5	0	0	0	1	0	1	15	0	0	15	0	8	4	16	0	11	16	6	2	7	6	5	4	6	5	1	1	8	3	7	4	5	0	21
OTU246	0	0	0	0	0	0	0	0	0	0	0	0	0	0	0	0	0	0	7	0	0	0	0	0	0	0	0	0	0	0	0	0	0	0	0	0	0	0	0	0	0	0	0	0	0	0	0	0	2
OTU247	2	1	0	0	1	0	0	0	0	0	0	0	0	0	0	2	0	2	0	0	0	3	0	0	0	0	0	0	1	0	0	0	0	0	0	6	0	0	0	0	0	0	0	0	0	8	2	0	3
OTU248	0	0	0	0	0	0	0	0	0	0	0	0	0	0	0	0	0	0	0	0	0	0	0	0	0	0	0	0	0	0	0	0	0	0	0	0	0	0	0	0	0	0	0	0	0	0	0	0	3
OTU249	226	4	28	106	183	116	9	271	78	111	386	126	113	32	63	227	20	308	236	62	75	264	8	1	192	164	167	259	187	4	273	220	198	251	149	420	468	198	119	282	149	313	118	359	268	153	216	109	383
OTU250	0	0	0	0	0	0	0	0	0	0	0	0	0	0	0	0	0	0	1	0	0	0	0	0	0	0	0	0	0	0	0	0	0	1	0	0	0	0	0	0	0	0	0	0	0	0	0	0	1
OTU251	0	0	0	4	4	1	1	1	0	0	22	0	2	0	0	0	0	0	19	0	0	0	0	0	4	0	43	0	30	0	2	0	0	5	5	107	80	75	59	71	2	2	6	2	1	441	4	1	527
OTU252	0	0	0	0	0	0	0	0	0	0	0	0	0	0	0	0	0	0	0	0	0	0	0	0	0	0	0	0	0	0	0	0	0	0	0	0	0	0	0	0	0	0	0	0	0	0	0	0	2
OTU253	0	0	0	1	0	1	0	0	0	0	0	0	4	0	0	0	0	0	0	0	1	0	0	0	1	0	2	1	1	0	0	1	0	0	2	0	0	0	0	2	0	0	1	0	2	2	3	0	2
OTU254	0	0	0	0	0	0	0	0	0	0	0	0	0	0	0	0	0	0	3	0	0	0	0	0	0	0	1	1	0	0	1	0	2	0	0	2	0	2	0	0	0	1	0	0	0	0	0	0	1
OTU255	0	0	0	0	0	0	0	0	0	0	0	0	0	0	0	0	0	0	0	0	0	0	0	0	0	0	0	0	0	0	0	0	0	0	0	0	0	0	0	0	0	0	0	0	0	0	0	0	3
OTU256	0	0	0	0	0	0	0	0	0	0	0	0	0	0	0	0	0	0	0	0	0	0	0	0	0	0	0	0	0	0	0	0	0	0	0	0	0	0	1	0	0	0	0	0	0	1	0	0	1
OTU257	0	0	0	2	1	0	0	0	0	0	0	0	2	0	0	0	0	0	0	0	0	0	0	0	2	0	0	0	0	0	0	0	0	0	0	2	0	2	2	0	0	0	1	0	0	0	0	1	12
OTU258	2	0	0	1	1	1	0	0	0	1	1	1	0	0	0	4	1	0	0	0	1	1	0	0	0	0	2	2	2	3	6	0	1	0	0	0	0	2	1	1	0	0	0	4	0	0	0	1	1
OTU259	1	0	0	2	0	0	0	0	0	0	0	0	3	0	0	0	0	0	0	0	0	0	0	0	2	0	0	0	2	0	0	2	0	0	1	1	0	1	0	0	0	0	0	0	0	3	0	0	16
OTU260	2	0	1	4	1	3	0	3	0	4	22	0	0	0	2	2	0	3	24	1	0	1	0	0	0	0	10	6	1	0	1	1	1	11	2	8	20	3	5	4	3	3	3	2	0	108	1	0	13
OTU261	0	0	0	0	0	0	0	0	0	0	0	0	0	0	0	0	0	0	0	0	0	0	0	0	0	0	0	0	2	0	0	0	1	0	0	1	0	6	0	2	0	0	0	1	2	0	0	0	3
OTU262	0	0	0	0	0	0	0	1	0	0	0	0	0	0	0	0	0	1	0	0	0	0	0	0	0	0	0	0	1	0	0	0	0	0	0	0	0	0	0	1	0	0	0	0	0	0	0	0	5
OTU263	1	0	0	2	0	0	0	0	0	0	1	0	0	0	0	1	0	0	1	0	0	0	0	0	0	0	3	3	2	0	2	2	1	0	1	5	1	4	0	3	1	1	1	1	2	0	2	1	3
OTU264	0	0	0	0	0	1	0	1	0	0	0	0	0	0	0	0	0	0	0	0	0	0	0	0	0	0	0	0	0	0	0	0	0	0	0	0	0	0	0	0	0	0	0	0	0	0	0	0	2
OTU265	31	0	3	29	8	29	2	10	11	5	8	13	17	2	18	5	1	21	42	6	7	1	1	0	37	4	37	12	4	0	5	22	3	0	17	21	3	17	38	13	1	1	20	3	3	34	14	14	42
OTU266	1	0	0	0	0	0	0	1	1	0	0	1	0	0	0	0	0	0	0	0	0	0	0	0	0	1	0	0	0	0	0	0	0	1	0	2	1	0	0	0	0	1	1	1	1	0	2	0	3
OTU267	0	0	0	0	0	2	0	3	1	1	0	0	0	1	0	2	0	0	0	1	0	2	0	0	2	0	1	1	1	0	0	2	0	0	3	0	0	0	0	3	0	0	1	3	1	0	1	0	1
OTU268	2	0	1	3	11	3	0	3	0	3	2	1	6	0	3	0	1	0	1	2	1	9	0	1	5	0	8	4	5	0	7	9	11	1	6	11	6	11	9	4	4	2	6	6	5	6	11	0	7
OTU269	15	0	1	27	35	21	0	19	23	12	25	5	25	4	20	21	0	11	20	7	18	42	0	0	21	5	27	28	29	0	45	31	23	16	29	37	13	31	34	26	13	21	30	35	15	19	35	22	25
OTU270	9	0	3	30	19	29	1	26	8	11	20	16	31	2	17	15	1	8	24	8	25	22	2	0	28	5	28	24	24	0	20	31	17	11	34	36	24	30	31	33	7	8	29	23	14	29	32	23	48
OTU271	0	0	0	0	0	0	0	0	0	0	0	0	0	0	0	0	0	0	0	0	0	0	0	0	0	0	0	0	0	0	0	0	0	0	0	2	0	1	0	0	0	0	0	0	0	0	0	0	1
OTU272	0	0	0	0	0	0	0	0	0	0	0	1	0	0	0	0	0	0	1	0	0	0	0	0	0	0	0	0	2	0	0	0	0	0	0	2	1	5	0	0	0	0	2	1	0	4	0	0	7
OTU273	0	0	0	0	0	0	0	0	0	0	1	0	0	0	0	0	0	1	0	0	0	0	0	0	0	0	0	0	0	0	0	0	0	0	0	5	1	0	0	0	0	0	0	0	0	0	0	0	2
OTU274	2	1	0	1	3	6	0	8	0	5	10	0	1	0	4	3	0	0	14	0	0	12	0	0	0	0	0	3	6	0	1	0	19	14	0	5	10	6	1	8	20	9	1	9	6	4	2	0	1
OTU275	0	0	0	0	2	0	0	0	0	0	0	0	0	0	2	0	0	0	0	0	0	0	0	0	0	0	1	0	0	0	0	0	0	0	1	5	0	0	0	0	0	0	0	1	0	6	0	1	3
OTU276	4	0	2	6	3	6	0	4	7	4	14	3	12	4	14	17	0	4	9	0	1	15	0	0	8	2	6	18	14	0	2	11	9	11	11	11	7	7	10	19	9	1	7	13	13	17	8	3	1
OTU277	28	1	0	9	9	9	0	16	6	7	23	17	4	7	5	23	0	11	20	7	2	15	1	0	13	2	8	11	44	0	92	17	34	6	8	95	17	47	6	73	5	4	21	46	50	17	16	10	28
OTU278	0	0	0	0	3	0	0	0	0	0	0	0	0	1	0	1	0	0	2	0	0	1	0	0	0	0	0	2	3	0	5	0	0	0	0	4	2	0	0	14	0	0	2	21	33	0	2	0	15
OTU279	0	0	0	0	0	0	0	0	0	0	0	0	0	0	0	0	0	0	4	0	0	0	0	0	0	0	0	0	0	0	0	0	0	0	0	0	0	0	0	0	0	0	0	0	0	0	0	0	1
OTU280	0	0	0	2	0	1	0	0	2	0	0	1	2	2	0	0	0	0	0	0	1	0	0	0	1	0	1	0	2	0	0	0	0	0	1	1	1	0	0	2	0	0	0	0	1	0	1	0	6
OTU281	0	0	0	0	0	0	0	0	0	0	0	0	0	0	0	0	0	0	1	0	0	0	0	0	0	0	0	0	0	0	0	0	0	0	0	0	0	0	3	0	0	0	0	0	0	0	0	0	2
OTU282	0	0	0	0	1	1	0	2	0	0	0	0	0	0	0	0	0	1	0	0	0	1	0	0	0	0	0	0	0	0	2	0	0	0	0	1	3	0	0	2	0	0	1	0	4	0	0	0	2
OTU283	0	0	0	3	0	3	0	0	1	1	2	0	1	0	0	0	0	0	1	0	0	0	0	0	0	0	1	0	0	0	1	2	1	0	1	0	1	0	3	0	0	0	0	0	0	1	2	0	1
OTU284	0	0	0	1	0	0	0	0	0	0	0	0	0	0	0	0	0	0	0	0	0	0	0	0	0	0	1	0	0	0	1	0	0	0	0	1	0	2	0	0	0	0	2	0	1	5	0	0	5
OTU285	0	0	0	0	0	0	0	0	0	0	0	0	0	0	1	0	0	0	0	0	0	0	0	0	0	0	0	0	0	0	0	0	0	0	0	2	0	0	0	0	0	0	0	0	0	0	0	0	1
OTU286	1	0	0	0	1	0	0	0	0	0	1	0	0	0	0	0	0	0	0	0	0	0	0	0	0	0	0	0	0	0	0	1	0	0	0	0	0	1	0	0	0	0	0	0	0	0	0	0	1
OTU287	3	1	0	0	1	1	0	3	0	4	4	0	0	0	0	2	0	2	1	0	2	2	0	0	0	0	0	1	2	0	0	0	1	1	2	3	11	0	1	0	0	1	0	3	0	2	0	0	2
OTU288	0	0	0	1	1	0	0	5	3	6	3	1	1	0	1	6	0	0	1	0	1	1	1	0	1	0	1	0	2	0	0	0	3	16	2	10	0	0	2	1	7	2	2	1	1	6	1	0	2
OTU289	1	0	0	0	0	0	0	0	0	0	14	0	0	0	0	0	0	0	2	0	0	0	0	0	0	0	0	0	0	0	0	0	0	1	0	2	15	0	0	0	1	0	0	0	0	0	0	0	0
OTU290	1	1	0	14	6	15	1	8	1	4	14	3	7	3	1	6	1	4	5	1	4	11	0	0	10	1	12	10	10	0	1	2	7	10	6	8	125	12	4	6	13	15	2	7	5	9	3	2	1
OTU291	0	0	0	0	0	0	0	0	0	0	0	0	0	0	0	0	0	0	0	0	0	1	0	0	0	0	0	0	0	0	0	0	1	0	0	0	2	0	0	0	0	1	0	0	1	0	0	0	0
OTU292	0	0	0	0	0	2	0	1	0	1	1	0	1	0	2	1	0	0	0	0	0	4	0	0	1	1	0	1	4	0	1	1	0	2	1	1	1	0	0	0	0	0	0	2	5	0	0	0	0
OTU293	0	0	0	0	1	0	0	0	0	0	3	0	0	0	0	0	0	0	5	0	0	0	0	0	2	0	0	0	0	0	1	4	1	0	2	3	5	0	0	5	1	0	1	0	2	0	0	0	2
OTU294	1	0	0	1	0	1	0	0	0	0	0	0	0	0	0	0	0	0	2	0	0	0	0	0	0	0	0	0	0	0	0	1	0	0	0	2	2	1	0	0	1	0	1	1	0	0	0	0	4
OTU295	0	0	0	0	1	1	0	0	0	0	0	0	0	0	0	0	0	0	0	0	0	0	0	0	1	0	0	0	0	0	0	1	0	0	0	0	6	1	0	0	0	0	0	0	0	0	0	0	0
OTU296	4	0	0	1	0	1	0	1	0	0	1	0	1	0	0	0	0	2	0	0	0	2	0	0	0	0	1	1	2	0	1	0	0	0	1	2	2	0	0	2	1	0	1	0	1	0	1	1	1
OTU297	0	0	0	0	1	0	0	0	0	0	0	0	0	0	0	0	0	0	0	0	0	0	0	0	0	0	0	0	0	0	0	0	0	1	0	0	1	0	0	0	0	0	0	0	0	1	0	0	0
OTU298	4	0	1	4	3	1	0	6	3	6	6	2	1	7	3	15	0	13	17	1	0	3	0	0	6	1	5	1	16	0	10	2	6	2	1	47	59	5	3	49	4	4	8	9	10	21	2	10	50
OTU299	0	0	0	1	1	0	0	0	0	1	0	0	0	0	0	0	0	0	0	0	0	0	0	0	0	0	0	2	0	0	0	1	0	1	0	1	2	0	1	0	0	0	0	0	0	0	0	0	1
OTU300	0	0	0	0	0	0	0	0	0	0	0	0	0	0	0	0	0	0	0	0	1	1	0	0	0	0	0	1	0	0	0	0	0	0	0	1	7	0	0	1	0	1	1	0	0	0	0	0	0
OTU301	0	0	0	0	0	0	0	0	0	0	0	0	0	0	0	0	0	0	0	0	0	0	0	0	0	0	0	0	0	0	0	0	0	0	0	0	1	0	0	0	0	0	0	0	2	0	0	0	0
OTU302	0	0	0	2	0	0	0	4	0	2	4	0	0	1	0	0	0	2	11	0	0	0	1	0	1	0	0	6	8	0	1	3	4	4	1	3	6	1	1	4	1	0	0	1	1	0	1	0	0
OTU303	2	0	1	0	0	0	0	0	0	1	0	1	0	2	0	0	0	0	0	0	1	1	0	0	0	0	0	0	0	0	0	0	0	0	0	0	13	0	1	0	0	0	0	1	0	0	1	1	0
OTU304	1	0	0	0	0	0	0	4	0	0	1	0	0	0	0	3	0	0	2	0	0	1	0	0	0	0	0	0	0	0	2	0	5	1	0	2	8	0	0	2	1	4	0	1	2	0	0	0	0
OTU305	0	0	0	0	0	0	0	0	0	0	0	0	0	0	0	0	0	0	0	0	0	0	0	0	0	0	0	0	2	0	1	0	0	0	0	0	2	1	0	0	0	0	0	1	0	1	0	0	0
OTU306	1	0	0	1	0	0	0	2	1	1	0	2	0	0	0	1	0	1	0	0	0	1	0	0	1	0	0	0	0	0	0	0	0	3	0	1	24	0	0	2	0	0	1	0	1	0	0	0	1
OTU307	0	0	0	0	0	0	0	0	0	0	0	1	0	0	0	0	0	0	0	0	0	0	0	0	0	0	0	0	0	0	2	0	2	0	0	0	1	0	0	0	0	0	0	0	0	0	0	0	0
OTU308	10	0	1	23	28	32	0	30	1	16	98	8	50	7	9	12	0	2	53	1	9	60	0	0	21	2	25	40	44	0	6	26	60	77	32	79	37	54	15	159	62	35	7	28	8	13	13	1	1
OTU309	2	0	0	0	0	0	0	0	0	0	2	0	0	0	0	0	0	0	0	0	0	0	0	0	0	0	1	1	0	0	0	2	0	0	0	0	1	0	0	0	0	0	1	0	0	0	0	0	0
OTU310	0	0	0	0	3	0	0	0	0	0	1	0	4	0	0	2	0	0	0	0	3	5	0	0	2	0	5	0	1	0	2	7	4	0	3	7	1	2	7	2	0	0	0	0	1	1	3	0	7
OTU311	0	0	0	0	0	0	0	0	0	0	0	0	0	0	0	0	0	0	0	0	0	0	0	0	0	0	0	0	0	0	0	0	0	0	0	0	3	0	0	0	0	0	0	0	0	0	0	0	0
OTU312	0	0	1	0	3	0	0	5	1	2	2	0	1	0	0	0	0	0	1	0	0	1	0	0	1	0	2	2	0	0	0	0	2	3	0	5	1	0	1	5	1	4	0	0	0	0	0	0	0
OTU313	0	0	0	0	0	0	0	0	0	0	0	0	0	0	0	0	0	0	0	0	0	0	0	0	0	0	0	0	0	0	0	0	0	0	0	0	2	0	0	1	0	1	0	0	0	0	0	0	0
OTU314	0	0	0	0	0	0	0	0	0	0	0	0	0	0	0	0	0	0	0	0	0	0	0	0	0	0	0	0	1	0	1	0	0	0	0	0	5	0	0	0	0	0	0	1	0	0	0	0	0
OTU315	0	0	0	0	0	0	0	0	0	0	1	0	0	0	0	0	0	0	0	0	0	0	0	0	0	0	0	0	1	0	0	0	0	0	0	0	6	0	0	0	0	1	0	0	0	0	0	0	1
OTU316	0	0	0	0	0	0	0	0	0	0	0	0	0	0	0	0	0	0	0	0	0	0	0	0	0	0	0	0	0	0	0	0	0	0	0	0	2	0	0	0	0	0	1	0	0	0	1	0	0
OTU317	0	0	0	0	0	0	0	0	0	0	0	1	0	0	0	0	0	0	0	0	0	0	0	0	0	0	0	1	0	0	0	0	0	0	0	0	2	0	0	1	1	0	0	0	0	0	0	0	0
OTU318	3	0	1	4	2	1	0	8	0	1	11	0	2	0	0	1	0	0	15	0	0	2	0	0	3	1	1	4	5	0	1	4	12	18	0	17	13	11	0	21	8	14	6	22	5	0	1	1	23
OTU319	0	0	0	0	0	0	0	0	0	0	1	0	0	0	0	1	0	0	0	0	0	0	0	0	0	0	0	0	0	0	0	0	1	5	0	0	1	0	0	0	3	3	0	0	0	0	0	0	0
OTU320	0	0	0	0	4	2	0	3	1	3	5	1	0	0	0	12	0	0	9	0	4	2	0	0	0	1	1	7	1	0	0	3	9	16	2	12	57	30	3	19	18	26	0	21	1	3	1	0	1
OTU321	0	0	0	1	1	0	0	0	0	0	4	1	1	0	0	2	0	3	0	0	2	10	0	0	3	0	2	4	5	0	0	5	2	3	4	0	3	2	3	5	2	0	1	3	0	2	2	0	0
OTU322	0	0	0	0	0	0	0	0	0	0	1	0	0	0	0	1	0	0	0	0	0	0	0	0	0	1	0	0	1	0	0	0	0	0	0	2	4	0	0	1	0	2	0	0	1	1	0	0	0
OTU323	0	0	0	0	0	0	0	0	0	0	0	0	0	0	0	0	0	0	0	0	0	0	0	0	0	0	0	0	0	0	0	0	0	0	0	0	2	0	0	7	0	0	0	14	0	0	0	0	0
OTU324	0	0	0	0	0	0	0	0	0	0	3	0	0	0	0	0	0	0	0	0	0	0	0	0	0	0	0	0	0	0	0	0	0	0	0	0	3	0	0	0	1	0	0	0	0	0	0	0	0
OTU325	0	0	0	0	0	0	0	0	0	0	1	0	0	0	0	0	0	0	0	0	0	0	0	0	0	0	2	0	2	0	0	1	0	1	0	0	3	0	0	1	0	0	0	1	2	0	0	0	0
OTU326	0	0	0	0	0	0	0	0	0	0	0	0	0	0	0	0	0	0	0	0	0	0	0	0	0	0	0	0	0	0	0	0	0	0	0	1	1	0	0	0	0	0	0	0	0	0	0	0	0
OTU327	0	0	0	0	0	0	0	0	0	0	0	0	0	0	0	0	0	0	0	0	0	0	0	0	0	0	0	0	0	0	0	0	0	0	0	1	1	0	0	0	0	0	0	1	0	0	0	0	0
OTU328	0	0	0	0	0	0	0	0	0	0	0	1	0	113	0	0	0	0	0	0	0	0	0	0	0	0	0	0	0	0	0	0	0	1	0	0	1	0	0	0	0	0	0	0	1	0	0	0	0
OTU329	0	0	0	0	0	0	0	0	0	0	0	0	0	0	0	0	0	0	0	0	0	0	0	0	0	0	0	0	0	0	0	0	1	1	0	0	4	0	0	2	0	0	0	1	0	0	0	0	0
OTU330	0	0	0	0	0	1	0	0	0	0	0	0	0	0	0	0	0	0	0	0	0	0	0	0	0	0	0	1	0	0	0	0	0	0	0	0	1	0	1	0	0	0	0	2	0	1	0	0	0
OTU331	14	1	4	59	88	65	0	71	33	41	71	10	47	10	54	28	3	10	138	16	44	74	5	1	57	10	103	42	98	0	95	115	96	77	65	209	63	180	80	184	64	93	82	136	61	102	115	57	170
OTU332	0	1	0	0	0	0	0	1	0	1	0	0	0	0	1	0	0	0	0	0	0	0	0	0	0	0	0	0	0	0	0	0	0	0	0	0	1	0	0	0	1	0	0	0	0	0	1	0	0
OTU333	0	0	0	0	0	0	0	0	0	0	0	0	0	0	0	0	0	1	0	0	0	0	0	0	0	0	0	0	0	0	0	0	0	0	0	0	1	0	0	0	0	0	0	0	0	0	1	0	0
OTU334	0	1	0	3	0	0	0	3	3	0	4	0	0	2	3	8	0	0	1	0	0	4	0	0	1	1	2	1	1	0	0	3	3	0	2	5	11	4	6	15	24	5	1	6	2	3	0	0	1
OTU335	3	1	1	4	6	0	0	4	0	3	5	1	2	2	6	7	2	1	0	1	1	27	1	0	6	0	2	15	8	0	2	7	9	23	0	14	3	0	6	3	14	26	2	8	3	0	3	0	0
OTU336	0	0	0	1	2	2	0	0	0	0	4	0	4	0	0	1	0	1	1	1	1	1	0	0	1	0	0	4	0	0	0	3	0	0	1	0	2	0	1	1	0	0	0	1	1	2	0	0	2
OTU337	0	0	0	0	0	0	0	0	0	0	0	0	0	0	0	0	0	0	0	0	0	0	0	0	0	0	0	0	0	0	0	0	0	0	0	1	2	0	0	0	0	0	0	0	0	0	0	0	0
OTU338	0	0	0	3	5	1	0	0	0	0	2	0	0	0	2	0	0	0	1	0	0	1	0	0	0	0	0	1	5	0	0	0	0	2	0	1	5	0	0	1	0	1	0	1	5	1	2	0	0
OTU339	0	2	0	0	3	2	0	5	0	1	6	1	1	0	0	9	0	4	0	1	1	3	1	0	0	0	0	0	3	0	0	5	4	3	2	0	10	2	1	3	3	0	1	1	5	0	2	0	0
OTU340	2	0	0	0	0	3	0	0	0	2	0	0	0	0	2	0	0	0	0	0	0	0	0	0	1	0	12	2	0	0	0	0	2	0	0	0	1	0	0	0	0	0	0	1	0	1	0	0	0
OTU341	0	0	0	0	0	0	0	0	0	0	0	0	0	0	0	0	0	0	0	0	0	1	0	0	0	0	0	0	0	0	0	0	0	1	1	0	3	0	0	0	0	0	0	0	0	0	0	0	0
OTU342	0	0	0	0	0	0	0	0	0	0	0	0	0	0	0	0	0	0	0	0	0	0	0	0	0	0	0	0	0	0	0	0	0	0	0	0	1	0	0	0	0	0	0	0	0	0	1	0	0
OTU343	4	0	0	1	2	1	0	1	0	0	2	1	0	0	0	2	0	1	2	0	1	1	0	0	5	0	1	1	2	0	0	0	1	0	0	6	1	3	4	0	0	0	1	2	3	0	0	1	0
OTU344	0	0	0	0	0	0	0	0	0	0	0	0	0	0	0	0	0	0	0	0	0	0	0	0	0	0	0	0	0	0	0	0	0	0	0	0	1	1	0	0	0	0	0	0	1	0	0	1	0
OTU345	1	0	0	0	0	0	0	2	0	1	0	2	0	0	0	0	0	0	0	0	0	0	0	0	0	0	0	1	0	0	0	0	0	0	0	0	1	0	2	0	1	0	0	0	0	0	0	0	1
OTU346	4	0	0	0	0	0	0	0	0	0	1	0	0	0	0	0	0	1	0	0	0	0	0	0	0	0	0	0	0	0	0	0	0	0	0	2	1	0	0	0	0	0	0	0	0	0	0	0	0
OTU347	0	0	0	0	0	0	0	0	0	0	1	0	0	0	0	0	0	0	0	0	0	0	0	0	1	0	1	0	0	0	1	0	0	0	0	0	1	0	0	0	0	0	0	0	0	0	0	0	0
OTU348	0	0	0	0	0	0	0	0	0	0	1	0	0	0	0	0	1	0	0	0	0	0	0	0	0	0	0	0	0	0	0	0	0	0	0	0	2	0	0	0	0	0	0	0	0	0	1	0	0
OTU349	0	0	0	0	0	0	0	0	0	0	0	0	0	0	0	0	0	2	0	0	0	0	0	0	0	0	0	0	0	0	0	0	0	0	0	0	3	0	0	0	0	0	0	0	0	0	0	0	0
OTU350	0	0	0	0	4	0	0	0	0	0	0	0	0	0	0	0	0	0	2	0	0	5	0	0	0	0	0	0	2	0	0	1	0	0	1	27	5	2	1	10	0	0	0	7	3	4	0	0	17
OTU351	81	4	3	15	210	19	0	59	17	92	163	71	4	3	10	78	4	22	13	4	15	12	0	0	3	26	18	21	27	0	18	94	34	140	15	120	256	16	14	75	107	178	36	45	1	5	31	55	0
OTU352	1	0	0	0	0	1	0	0	2	0	2	2	2	0	3	2	0	4	0	1	1	1	0	0	0	0	0	8	4	0	1	3	3	1	2	0	1	0	2	2	0	0	0	1	0	0	1	0	1
OTU353	0	0	0	0	0	0	0	0	0	0	0	0	0	0	0	0	0	0	4	0	0	0	0	0	0	0	0	0	1	0	0	0	0	0	0	0	2	1	0	0	0	0	0	1	0	0	0	0	0
OTU354	1	0	0	1	10	0	0	8	0	2	9	0	2	0	2	0	1	1	4	0	0	8	1	0	2	0	2	2	9	0	1	8	8	2	4	25	6	10	3	4	3	3	19	3	9	6	3	0	12
OTU355	5	2	0	2	0	1	0	0	1	1	2	0	0	0	0	1	0	0	3	0	1	0	0	0	1	1	1	0	3	1	1	1	1	0	1	4	1	2	2	1	0	1	0	0	0	0	0	2	1
OTU356	0	0	0	0	0	0	0	1	0	0	0	0	0	0	0	0	0	0	0	0	0	0	0	0	0	0	0	0	0	0	0	0	0	0	0	0	1	0	0	0	0	0	0	0	0	0	0	0	0
OTU357	16	1	5	43	9	61	1	9	9	19	29	17	21	5	33	14	0	13	11	7	9	3	0	0	47	7	21	15	17	0	3	19	5	1	82	22	10	15	54	19	3	1	31	12	2	139	5	5	19
OTU358	0	0	0	0	0	0	0	0	0	1	0	0	0	0	0	0	0	0	0	0	0	0	0	0	0	0	0	0	0	0	0	1	0	0	0	0	4	0	0	0	0	1	0	3	3	0	0	0	0
OTU359	0	0	0	3	5	5	0	14	1	15	20	7	1	2	5	6	0	2	14	0	0	68	0	0	2	0	5	23	10	0	5	1	51	77	2	14	23	6	2	19	64	41	5	37	24	4	5	1	0
OTU360	0	0	0	6	13	2	0	1	0	0	4	0	15	0	2	0	0	0	4	0	0	13	0	0	12	0	21	8	11	0	10	14	6	1	7	16	12	21	10	30	2	5	12	13	17	32	11	0	24
OTU361	6	0	3	15	32	21	0	11	20	19	18	12	10	3	26	42	0	18	30	5	6	20	0	0	6	8	34	18	18	0	6	23	65	5	15	25	61	48	63	102	71	15	13	68	21	56	15	3	24
OTU362	0	0	0	0	0	0	0	1	0	0	0	0	0	0	0	0	0	0	1	0	0	0	0	0	0	0	0	0	0	0	0	0	0	0	0	1	4	0	0	0	0	0	0	0	0	2	0	0	0
OTU363	0	0	0	0	0	0	0	0	0	0	4	0	0	0	0	0	0	0	0	0	0	1	0	0	0	0	0	0	0	0	0	1	0	1	0	1	6	0	0	0	1	0	0	1	0	0	0	0	0
OTU364	2	0	0	0	0	0	0	4	0	0	10	0	1	0	0	1	0	0	0	0	0	0	0	0	0	0	0	0	3	0	0	0	0	3	0	1	1	0	0	3	0	1	0	0	0	0	0	0	0
OTU365	1	0	0	0	1	0	0	0	0	0	1	0	0	0	0	0	0	1	1	0	0	1	0	0	0	0	0	0	0	0	0	0	0	1	2	1	1	0	1	0	0	1	1	1	0	0	0	0	0
OTU366	0	0	0	0	0	2	0	1	0	1	0	0	0	0	0	0	0	0	22	0	0	0	0	0	0	0	2	0	0	0	0	0	0	0	0	0	1	0	1	0	0	0	0	0	0	0	0	0	56
OTU367	42	1	4	32	54	87	3	24	33	22	13	26	58	23	33	34	5	21	2	15	45	30	2	0	49	42	40	150	36	0	41	38	21	9	48	75	54	2	61	25	8	12	26	37	19	3	42	80	1
OTU368	0	0	0	0	0	0	0	0	0	0	0	0	0	0	0	0	0	0	0	0	0	0	0	0	0	0	0	0	0	0	0	0	0	0	0	0	3	0	0	0	1	0	1	0	0	0	0	0	0
OTU369	0	0	0	0	0	0	0	0	0	0	0	0	0	0	0	0	0	0	0	0	0	0	0	0	0	0	0	0	0	0	0	0	1	0	0	2	3	0	0	0	0	0	0	0	0	0	0	0	0
OTU370	0	0	0	0	0	0	0	0	0	0	0	0	0	0	0	0	0	1	0	0	0	0	0	0	0	0	0	0	0	0	0	0	0	0	0	0	3	0	0	0	0	0	0	0	0	0	0	0	0
OTU371	0	0	0	0	0	0	0	0	0	0	0	0	0	0	0	0	0	0	0	0	0	0	0	0	0	0	0	0	0	0	0	0	0	0	0	0	1	0	1	0	0	0	0	0	1	0	1	0	0
OTU372	0	0	0	0	0	0	0	0	0	0	1	4	0	0	0	1	0	0	1	0	0	0	0	0	1	0	0	0	0	0	1	0	1	0	0	0	3	0	0	1	0	0	0	0	5	0	0	1	0
OTU373	1	0	0	0	2	0	0	1	0	0	1	0	0	0	0	3	0	1	2	0	0	2	0	0	0	0	1	0	0	0	0	0	0	0	1	0	8	0	2	2	6	0	0	0	1	0	0	0	0
OTU374	0	0	0	0	0	0	0	0	0	0	0	0	0	0	0	0	0	0	0	0	0	0	0	0	0	1	0	0	0	0	0	0	1	0	0	0	16	0	0	0	0	0	0	0	0	0	1	0	0
OTU375	1	0	1	0	1	0	4	0	6	0	1	0	0	0	0	0	0	2	0	0	0	3	0	0	1	0	0	7	0	0	0	0	0	1	0	0	9	0	0	0	0	0	1	0	0	0	1	0	0
OTU376	0	0	0	0	0	0	0	0	0	0	0	0	1	0	0	0	1	0	0	0	0	0	0	0	0	0	0	0	0	0	0	0	0	0	0	1	3	0	1	1	0	1	0	0	0	0	0	0	1
OTU377	2	0	0	1	4	0	0	2	0	1	82	0	0	0	1	0	0	1	3	0	0	7	0	0	0	0	0	2	0	0	0	0	1	15	0	1	12	0	0	7	5	5	0	4	0	0	0	0	0
OTU378	0	0	0	0	0	0	0	0	0	0	0	0	0	0	0	0	0	0	0	0	0	0	0	0	0	0	0	0	1	0	0	0	0	0	0	0	1	0	0	0	0	0	0	1	0	0	0	0	0
OTU379	1	0	0	6	26	5	1	33	0	0	15	0	7	0	5	0	0	0	115	0	1	11	0	0	7	0	21	12	18	0	2	16	96	14	13	98	83	86	17	45	4	11	7	23	15	25	8	4	77
OTU380	0	0	0	0	0	0	0	0	0	0	0	0	0	0	0	0	0	0	0	0	0	0	0	0	0	0	0	0	0	0	0	0	0	0	0	0	2	0	0	0	0	0	0	0	0	0	0	0	0
OTU381	0	0	0	1	0	0	0	0	0	0	0	0	0	0	1	0	0	0	0	0	0	2	0	0	1	0	3	0	3	0	1	0	0	0	0	2	2	1	0	0	1	0	0	0	1	0	0	0	2
OTU382	1	0	0	1	5	1	0	7	0	2	9	0	0	0	0	2	0	5	4	0	1	7	0	0	1	0	1	2	4	0	7	1	6	3	1	5	8	4	2	5	2	8	1	7	8	0	2	2	1
OTU383	0	0	0	0	0	0	0	0	0	0	0	0	1	0	0	0	0	0	0	0	0	0	0	0	1	0	1	1	0	0	0	1	0	0	0	1	1	0	2	0	0	0	3	0	0	3	1	0	10
OTU384	3	1	0	0	3	1	0	4	1	4	9	6	0	0	0	10	0	5	2	0	0	3	0	0	1	1	0	1	1	0	3	2	6	5	0	6	1	0	2	2	7	4	1	6	4	0	2	4	3
OTU385	0	0	0	0	2	0	0	1	0	0	1	0	0	0	0	0	0	0	0	0	0	1	0	0	0	0	0	0	1	0	1	1	1	0	0	10	1	0	1	0	0	0	0	2	0	0	3	0	1
OTU386	1	0	0	0	1	2	0	2	0	0	0	1	1	0	0	0	0	0	3	0	0	3	0	0	0	0	2	2	8	0	6	2	3	3	0	7	6	1	2	9	2	0	0	5	2	0	5	0	1
OTU387	0	0	0	0	0	0	0	0	0	0	0	0	0	0	0	0	0	0	0	0	0	0	0	0	0	0	0	0	0	0	0	0	2	2	0	0	8	0	0	0	0	0	0	0	0	0	0	0	0
OTU388	0	0	0	0	0	0	0	0	0	0	0	0	0	0	0	0	0	0	0	0	0	0	0	0	0	0	1	0	0	0	0	0	0	0	0	2	6	0	0	0	0	0	0	0	0	0	0	0	0
OTU389	0	0	0	3	1	0	0	0	0	1	0	0	2	2	0	4	0	0	0	0	1	0	0	0	0	0	0	2	0	0	0	1	0	0	1	0	1	0	0	2	0	0	0	2	0	0	0	0	0
OTU390	0	0	0	0	0	0	0	0	0	0	0	0	0	0	0	1	0	0	0	0	0	0	0	0	0	0	0	0	0	0	0	0	0	0	1	0	3	0	0	0	0	0	0	0	0	0	0	0	0
OTU391	0	0	0	0	0	0	0	0	0	0	4	0	0	0	0	0	0	0	1	0	0	0	0	0	0	0	0	0	0	0	0	0	0	1	1	1	5	0	0	0	0	1	0	0	0	0	0	0	0
OTU392	0	0	1	0	0	3	0	0	0	0	0	0	0	1	0	0	0	0	0	0	0	0	1	0	0	0	0	0	0	0	4	0	0	1	0	0	1	0	0	0	0	0	0	2	0	0	1	0	0
OTU393	0	0	0	0	0	0	0	0	0	0	0	0	0	0	0	0	0	0	0	0	0	0	0	0	0	0	0	0	0	0	0	0	0	0	0	3	2	0	0	0	0	0	0	0	0	1	0	0	0
OTU394	0	0	0	0	1	0	0	2	0	1	0	0	0	0	0	0	0	0	2	0	0	0	0	0	0	0	4	0	0	0	0	0	3	0	0	0	5	2	0	2	0	2	0	0	0	2	0	0	2
OTU395	0	0	0	0	0	0	0	0	0	0	0	0	1	0	0	0	0	0	0	1	0	0	0	0	0	0	0	0	0	0	0	1	0	0	0	1	1	0	0	0	0	0	0	0	1	0	1	0	0
OTU396	2	0	0	0	0	0	0	0	2	0	0	4	0	0	1	0	1	1	0	0	0	0	0	0	0	0	1	1	0	0	0	0	0	0	0	0	1	1	0	0	0	1	0	0	0	0	0	0	0
OTU397	0	0	0	0	1	0	0	0	0	0	0	0	0	0	0	0	0	0	0	0	0	0	0	0	0	0	0	0	1	0	0	0	0	0	0	4	1	0	0	0	0	0	0	2	0	1	0	0	0
OTU398	14	6	3	7	14	12	4	13	3	11	19	1	13	46	18	5	9	1	8	2	8	24	7	1	3	3	16	11	25	0	14	7	13	26	4	39	6	7	9	7	16	16	7	8	7	2	10	7	10
OTU399	0	0	0	0	1	0	0	0	0	0	0	0	0	0	0	0	0	0	0	0	0	0	0	0	0	0	0	1	1	0	0	0	0	1	0	1	7	0	0	0	1	1	1	0	0	0	0	0	0
OTU400	0	0	0	0	0	0	0	0	0	0	0	0	0	0	0	0	0	0	1	0	0	0	0	0	0	0	0	0	0	0	0	0	0	0	0	0	1	2	0	1	0	0	0	0	0	0	0	0	0
OTU401	0	0	0	0	0	0	0	1	0	0	1	0	0	0	0	0	0	0	0	0	0	1	0	0	0	1	0	0	0	0	0	0	0	0	0	1	6	0	0	0	0	0	0	0	0	0	0	0	0
OTU402	1	0	0	3	3	2	0	3	0	1	1	0	0	0	0	2	0	2	1	0	3	2	0	0	1	0	1	4	0	0	3	5	0	1	0	2	2	0	4	1	1	1	1	1	2	1	3	3	1
OTU403	0	0	0	0	0	0	0	0	0	0	3	0	0	0	0	0	0	0	0	0	0	5	0	0	0	0	0	0	1	0	1	3	1	0	0	1	3	0	0	2	2	0	0	0	0	0	0	0	0
OTU404	0	0	0	0	1	0	0	0	1	0	1	0	0	0	0	0	0	0	0	0	0	0	1	0	0	0	0	0	0	0	0	0	0	0	0	0	2	0	0	0	0	0	0	1	0	0	0	0	0
OTU405	0	0	0	0	0	0	0	0	0	0	0	0	0	0	0	0	0	0	0	0	0	0	0	0	0	0	0	0	0	0	0	0	0	0	0	0	3	0	0	0	1	0	0	0	0	0	0	0	0
OTU406	1	0	0	0	2	2	0	1	1	1	0	2	1	0	2	2	1	2	4	0	1	7	0	0	0	2	5	4	4	0	1	6	0	2	1	2	6	1	0	4	1	2	0	1	2	0	2	0	2
OTU407	0	0	0	0	1	0	0	0	0	0	0	0	0	0	0	0	0	0	0	0	0	0	0	0	0	0	1	0	0	0	0	0	0	0	0	0	2	0	1	0	0	0	1	0	0	0	0	0	0
OTU408	0	0	0	0	0	0	0	0	0	0	2	0	0	0	0	0	0	0	0	0	0	0	0	0	0	0	1	0	0	0	0	0	1	0	0	2	2	0	0	1	0	0	1	2	3	0	2	0	2
OTU409	13	1	3	2	3	0	0	15	3	15	25	11	1	5	4	46	0	34	25	2	1	36	1	1	0	4	3	6	48	0	17	4	22	5	2	21	94	11	0	38	6	7	5	19	56	0	11	0	8
OTU410	0	0	0	0	0	0	0	0	0	0	0	0	0	0	0	1	0	0	0	0	0	0	0	0	0	0	0	0	0	0	0	0	0	0	0	0	1	0	0	0	0	0	0	1	0	0	0	0	0
OTU411	0	0	0	0	0	0	0	1	0	0	0	0	0	0	0	0	0	0	0	0	0	0	0	0	0	0	0	0	0	0	0	0	0	0	0	0	1	0	0	1	0	0	0	0	0	0	0	0	0
OTU412	0	0	0	0	0	0	0	1	0	0	0	0	0	0	0	0	0	0	0	0	0	0	0	0	0	0	0	0	0	0	2	0	0	0	0	0	1	0	0	0	0	0	0	0	0	0	0	0	0
OTU413	0	0	0	0	0	0	0	1	1	0	1	0	0	1	1	0	1	0	0	0	0	1	0	0	0	0	0	1	0	0	0	2	0	0	1	0	1	0	0	0	1	0	0	0	0	0	0	0	0
OTU414	0	0	0	0	0	0	0	0	0	0	0	0	0	0	0	0	0	0	0	0	0	0	0	0	0	0	0	0	0	0	0	0	0	0	0	0	6	0	0	0	2	1	0	0	0	0	0	0	0
OTU415	1	0	0	0	0	0	0	0	0	0	0	0	0	0	0	0	0	0	0	0	0	2	0	0	1	0	0	0	0	0	1	0	0	0	0	0	1	0	0	0	1	0	0	0	0	0	0	0	0
OTU416	0	0	0	0	2	0	0	0	0	0	0	0	3	0	0	0	0	3	0	0	0	0	0	0	3	0	0	1	0	0	0	0	0	0	2	0	3	0	0	0	0	0	0	0	1	3	0	0	0
OTU417	0	0	0	0	0	0	0	0	0	0	0	0	0	0	0	0	0	0	0	0	0	0	0	0	0	0	0	0	0	0	0	0	0	0	0	0	2	0	0	0	0	0	0	0	0	0	0	0	0
OTU418	0	0	0	1	0	0	0	0	0	0	0	0	0	0	0	0	0	0	0	0	0	0	0	0	1	0	0	0	0	0	0	0	0	1	0	0	2	2	0	2	0	0	0	0	0	0	0	0	1
OTU419	3	0	1	1	0	0	0	4	0	2	2	0	4	0	3	2	0	4	1	0	0	8	0	0	1	0	3	0	1	0	2	0	5	2	0	15	1	1	2	6	2	1	0	3	0	2	1	1	1
OTU420	0	0	0	0	1	0	0	3	0	0	1	0	2	0	0	0	0	0	3	0	0	3	0	0	2	0	1	0	2	0	0	2	1	0	0	2	6	0	1	2	0	0	1	2	0	0	0	0	0
OTU421	0	0	0	0	0	0	0	0	0	0	1	2	0	1	0	0	0	0	0	0	0	2	0	0	0	0	1	0	0	0	0	0	1	1	0	0	2	0	0	0	2	0	0	0	0	2	0	0	2
OTU422	0	0	0	0	0	0	0	0	0	0	2	0	0	0	0	0	0	1	0	0	0	0	0	0	0	0	1	0	1	0	0	0	0	1	0	0	2	0	0	0	4	4	0	0	0	0	0	0	0
OTU423	0	0	0	0	0	0	0	0	0	0	0	0	0	0	0	0	0	0	0	0	0	0	0	0	0	0	0	0	0	0	0	0	0	0	0	0	1	0	0	0	0	0	0	0	2	0	0	0	0
OTU424	0	0	0	0	0	0	0	0	0	0	0	0	0	0	0	1	0	1	0	0	0	0	0	0	0	1	0	0	0	0	0	0	0	0	0	1	4	0	0	0	0	0	0	0	0	0	0	0	0
OTU425	1	0	0	0	2	1	0	0	0	0	0	0	1	2	1	2	0	1	0	0	0	0	0	0	0	1	0	0	0	0	1	1	0	0	1	2	2	1	0	0	0	0	1	2	0	3	1	0	1
OTU426	1	0	0	0	1	0	0	0	0	1	0	1	0	1	0	1	0	3	1	0	0	0	0	0	0	0	0	0	2	0	0	0	0	0	0	1	5	0	0	1	0	0	0	0	1	0	0	0	0
OTU427	0	0	0	0	0	1	0	0	0	1	0	0	0	0	0	0	0	0	0	0	0	0	0	0	0	1	0	0	1	0	0	0	0	0	0	0	1	0	0	0	1	1	0	0	1	1	0	0	0
OTU428	0	0	0	0	1	0	0	0	0	0	0	1	0	0	0	1	0	0	0	0	0	0	0	0	0	0	1	0	2	0	0	0	1	1	1	3	2	0	0	0	1	3	0	1	2	0	0	0	0
OTU429	0	0	0	0	0	0	0	0	0	0	0	0	0	0	0	0	0	0	0	0	0	0	0	0	0	0	0	0	0	0	0	0	0	0	0	0	2	0	0	0	0	0	0	0	0	0	0	0	0
OTU430	55	6	10	63	79	85	2	104	25	69	82	52	46	3	22	103	6	46	84	24	53	49	4	0	67	33	50	151	64	0	87	64	163	51	41	108	284	246	97	166	62	93	47	172	41	18	49	86	31
OTU431	0	0	0	0	0	0	0	0	0	0	0	0	0	0	0	0	0	0	0	0	0	3	0	0	0	0	0	2	4	0	5	0	0	0	1	1	1	0	0	1	0	0	2	0	1	0	1	1	0
OTU432	0	0	0	0	0	0	0	0	0	0	0	0	0	0	0	0	0	0	0	0	0	1	0	0	0	0	0	0	2	0	0	0	0	0	0	0	3	0	0	0	0	0	0	0	2	0	0	0	0
OTU433	2	0	1	1	2	0	0	1	2	1	1	2	2	0	0	0	0	1	1	0	0	9	0	0	4	2	9	4	3	0	6	4	2	1	4	5	6	5	5	4	3	5	4	6	4	3	2	0	5
OTU434	0	0	0	0	0	0	0	1	0	0	0	0	1	0	0	0	0	0	1	0	0	2	0	0	1	0	2	0	0	0	4	0	1	0	0	1	2	2	1	3	0	0	0	6	4	0	0	0	0
OTU435	0	0	0	0	0	0	0	0	0	0	1	0	0	0	0	1	0	0	0	0	0	0	0	0	0	0	0	0	1	0	0	0	0	0	0	0	2	0	0	0	0	0	0	0	0	0	0	0	0
OTU436	0	0	0	0	0	0	0	0	0	0	0	0	0	0	0	1	0	0	0	0	0	0	0	0	0	0	0	0	0	0	0	0	0	0	0	0	6	0	0	0	0	0	0	0	0	0	0	0	0
OTU437	5	0	0	1	1	0	0	3	1	2	4	0	0	0	1	2	0	2	0	0	3	4	0	0	0	0	1	0	3	0	0	0	6	13	0	3	45	2	1	1	2	1	2	2	0	1	1	0	0
OTU438	0	0	0	0	7	0	0	0	0	0	11	3	0	0	0	0	0	1	3	0	0	0	0	0	0	0	0	7	0	0	1	1	1	15	0	1	62	4	0	8	5	9	0	4	0	2	2	0	0
OTU439	1	0	0	0	0	0	0	0	0	0	1	0	0	0	2	0	0	0	0	0	0	1	0	0	0	0	0	0	3	0	1	0	0	0	0	0	1	0	0	3	0	0	2	0	0	1	0	0	0
OTU440	0	0	0	0	0	0	0	0	0	0	0	0	0	0	0	0	0	0	0	0	0	2	0	0	0	0	0	0	0	0	0	0	0	0	0	1	6	0	0	0	1	0	0	0	0	0	0	0	0
OTU441	0	0	0	1	0	0	0	0	1	0	0	0	0	0	0	0	0	0	0	0	0	0	0	0	0	0	0	0	0	0	0	0	0	0	0	0	2	0	0	0	0	0	0	0	0	0	0	0	0
OTU442	0	0	0	0	0	0	0	1	0	0	0	0	0	0	0	0	0	0	0	1	0	0	0	0	0	0	0	0	0	0	0	0	0	0	0	0	2	0	0	0	0	0	0	0	0	0	0	0	0
OTU443	3	0	0	0	1	1	0	0	0	0	2	0	2	0	0	1	0	2	0	1	1	0	0	0	0	0	2	0	3	0	3	2	0	0	0	1	2	1	0	0	1	1	0	1	3	1	2	1	1
OTU444	0	0	0	0	1	0	0	0	0	0	0	0	0	0	0	0	0	0	0	0	0	0	0	0	0	0	0	0	0	0	0	0	0	0	0	0	4	0	0	0	0	0	0	0	0	0	0	0	1
OTU445	1	0	0	0	0	1	0	0	0	0	2	0	1	0	0	0	0	1	0	1	0	0	0	0	0	1	0	0	0	0	2	0	0	0	0	0	36	2	1	1	0	0	0	0	2	0	1	1	0
OTU446	0	0	0	0	0	0	0	0	0	0	0	2	0	0	0	0	0	0	0	0	0	0	0	0	0	0	0	0	0	0	1	0	0	0	0	0	1	0	0	0	0	0	0	0	0	0	0	0	0
OTU447	0	0	0	0	0	0	0	0	0	0	0	0	0	0	0	0	0	0	0	0	0	0	0	0	1	0	0	0	0	0	0	0	0	1	0	0	6	0	0	0	0	0	0	0	0	0	0	0	0
OTU448	0	0	0	0	0	0	0	0	0	0	0	0	0	0	0	0	0	0	0	0	0	0	0	0	0	0	0	0	0	0	0	1	0	0	0	0	1	0	0	0	0	0	0	2	0	0	0	0	0
OTU449	2	0	0	10	29	6	0	8	7	6	41	2	6	5	8	3	0	2	15	3	0	68	1	0	10	0	8	40	50	0	5	21	27	8	9	43	13	24	7	71	20	12	13	79	72	0	10	1	2
OTU450	11	2	2	11	23	13	7	6	0	1	64	2	5	8	9	2	0	2	33	1	2	1	0	0	15	1	19	9	8	0	1	11	7	4	29	144	74	3	19	3	10	2	22	23	10	223	6	0	31
OTU451	19	0	2	13	15	9	0	44	5	26	65	8	3	5	7	13	1	21	121	5	5	14	2	1	12	4	17	26	37	0	13	14	56	23	7	235	74	46	9	102	21	31	29	33	42	31	25	14	60
OTU452	0	0	0	0	1	0	0	1	0	0	0	0	0	0	0	0	0	0	1	0	0	0	0	0	0	1	0	1	0	0	0	1	1	0	0	1	1	0	0	0	0	0	0	0	0	0	1	0	0
OTU453	0	0	0	0	1	0	0	0	0	0	0	0	0	0	0	0	0	0	0	0	0	2	0	0	0	0	0	0	0	0	1	2	0	1	0	2	1	1	0	0	1	0	0	0	0	0	0	0	0
OTU454	0	0	0	0	2	0	0	2	2	1	4	2	0	0	0	1	1	1	0	0	0	8	0	0	0	1	3	0	1	0	3	1	9	1	0	7	4	0	0	2	6	5	1	35	6	3	6	0	2
OTU455	0	0	0	0	0	1	0	1	0	0	0	0	0	0	0	0	0	0	0	0	0	0	0	0	0	0	1	0	0	0	0	0	0	0	0	0	1	0	0	0	0	0	0	0	0	0	0	0	0
OTU456	0	0	0	0	0	1	0	0	0	0	0	0	0	0	0	0	0	0	3	0	0	0	0	0	1	0	2	0	0	0	0	0	0	0	2	2	2	0	0	0	0	0	0	0	0	0	0	0	0
OTU457	0	0	0	5	3	0	0	7	2	0	5	1	2	0	0	0	0	0	11	0	1	7	0	0	5	0	1	2	3	0	1	4	11	6	2	30	17	3	2	2	7	7	1	16	2	1	2	0	6
OTU458	3	0	0	6	3	0	0	3	0	1	4	0	3	0	1	0	1	0	6	0	0	37	0	0	2	0	6	5	10	0	7	6	13	21	3	35	16	0	6	70	12	15	3	14	17	0	5	0	2
OTU459	1	0	0	0	0	0	0	0	0	0	0	1	1	0	0	0	0	2	0	0	0	0	0	0	1	0	0	0	1	0	0	1	0	0	0	1	1	0	0	0	0	0	0	0	1	0	0	0	0
OTU460	0	0	0	0	1	0	0	1	0	0	0	0	0	0	0	2	0	1	3	0	1	3	0	0	1	0	0	2	3	0	4	1	7	0	2	2	2	4	0	0	1	5	0	4	1	2	0	0	1
OTU461	12	1	2	3	25	7	1	9	8	8	22	7	4	8	3	9	3	18	6	3	5	87	2	0	7	3	11	25	25	0	60	19	39	22	10	69	43	12	11	67	23	21	18	37	68	0	18	12	2
OTU462	0	0	0	0	0	0	0	0	0	0	0	0	0	0	0	0	0	0	0	0	0	0	0	0	0	0	0	0	0	0	0	1	0	0	0	0	2	1	0	0	0	0	0	0	0	0	0	0	0
OTU463	0	0	0	0	0	0	0	1	0	0	0	0	0	0	0	0	0	0	0	0	0	0	0	0	0	0	0	0	0	0	0	0	0	2	0	0	2	0	0	1	1	2	0	0	0	0	0	0	0
OTU464	1	0	0	1	1	0	0	5	0	0	2	0	1	0	1	3	0	4	1	0	1	0	0	0	0	0	2	0	1	0	0	0	4	0	2	4	11	1	1	0	1	6	1	3	3	1	5	0	0
OTU465	5	0	0	0	0	0	0	8	0	1	12	2	0	1	1	0	0	3	24	0	0	1	0	0	0	0	0	0	1	0	1	0	5	21	0	11	26	0	0	3	6	16	0	0	2	0	0	0	1
OTU466	1	0	0	0	0	0	0	9	0	0	4	0	0	0	0	0	0	0	13	0	0	0	0	0	0	0	0	0	3	0	0	0	5	50	0	35	59	1	0	24	44	29	0	0	0	0	1	0	0
OTU467	0	0	0	0	0	0	0	0	0	0	0	0	0	0	0	0	0	0	0	0	0	3	0	0	0	0	2	0	1	0	1	1	0	1	0	0	2	0	0	1	0	1	0	0	1	0	0	0	0
OTU468	12	6	7	34	100	50	2	29	19	24	25	12	7	4	34	31	1	13	19	5	10	34	1	1	22	17	155	53	20	0	3	41	87	14	28	54	59	77	119	70	137	36	39	40	12	21	52	15	2
OTU469	0	0	0	0	1	0	0	0	0	0	0	0	0	0	0	0	0	0	0	0	0	0	0	0	0	0	0	0	0	0	0	0	1	0	0	0	1	2	0	0	1	0	0	0	0	0	0	0	0
OTU470	0	0	0	0	1	0	0	0	0	0	0	0	0	0	0	0	0	0	0	0	0	0	0	0	0	0	0	0	0	0	0	0	0	0	0	0	1	0	0	0	0	0	0	0	0	0	0	0	0
OTU471	2	0	0	0	0	0	0	0	0	1	1	0	0	0	0	1	0	3	0	0	0	3	0	0	1	0	0	2	0	0	0	0	1	4	0	0	2	0	0	0	3	3	0	2	4	0	0	0	0
OTU472	0	0	0	0	5	0	0	0	0	0	0	0	1	0	0	0	0	0	0	0	0	0	0	0	2	0	1	0	0	0	0	0	0	0	1	0	1	0	1	1	0	0	0	2	2	0	0	0	0
OTU473	1	0	0	0	0	0	0	1	0	1	0	1	0	0	0	0	0	0	2	1	0	0	2	0	0	0	0	0	3	0	3	1	1	2	0	2	1	0	1	2	2	0	0	0	0	0	0	1	0
OTU474	1	0	0	0	0	0	0	0	0	0	0	0	0	0	0	0	0	0	0	0	0	0	0	0	0	1	0	0	0	0	0	0	1	0	0	0	3	0	0	0	0	0	0	1	0	0	0	0	0
OTU475	2	1	1	2	4	3	0	2	0	1	9	4	2	3	2	8	0	24	4	0	2	5	0	1	4	1	1	1	9	0	1	2	3	6	3	4	59	4	0	10	3	5	0	10	27	11	5	2	3
OTU476	0	0	0	0	0	0	0	0	0	0	0	0	0	0	0	0	0	0	0	0	0	2	0	0	0	0	0	0	2	0	0	0	1	0	0	1	3	0	0	2	0	0	0	0	0	0	0	0	0
OTU477	0	0	0	0	1	0	0	0	0	0	0	0	0	0	0	0	0	0	1	0	1	0	0	0	0	0	0	0	0	0	0	0	2	0	0	0	4	0	0	0	0	0	0	1	0	0	0	0	0
OTU478	0	0	0	1	1	0	0	0	0	0	0	0	0	0	2	0	0	0	0	0	0	0	0	0	0	0	0	0	0	0	0	0	0	0	0	0	6	0	0	0	3	1	0	1	4	0	2	0	0
OTU479	0	0	0	0	0	0	0	0	0	0	0	0	0	0	0	0	0	0	0	0	0	0	0	0	0	0	0	0	0	0	0	0	0	0	0	0	2	1	0	0	0	0	0	0	0	0	0	0	0
OTU480	1	0	0	0	0	1	0	3	0	0	0	1	1	0	0	0	0	0	4	0	0	0	0	0	0	0	1	0	1	0	0	0	0	5	0	1	2	0	1	0	1	0	0	1	0	5	1	0	2
OTU481	0	0	0	0	0	0	0	0	0	0	0	0	0	0	0	0	0	0	1	0	0	1	0	0	0	0	0	0	0	0	0	0	1	0	0	0	3	0	0	0	4	3	0	0	3	0	0	0	0
OTU482	0	0	0	1	1	0	0	0	0	0	0	0	0	1	0	1	0	2	0	0	1	0	0	0	1	0	1	0	0	0	1	0	0	2	0	0	18	2	0	2	3	0	0	0	9	0	1	0	0
OTU483	2	0	0	0	1	0	0	0	0	0	0	7	1	0	0	0	0	3	0	5	0	0	0	0	0	1	0	0	0	7	0	0	0	0	0	0	1	0	0	0	0	0	0	0	0	0	0	1	0
OTU484	0	0	0	0	0	0	0	0	0	0	1	0	0	0	0	0	0	0	0	0	0	1	0	0	0	0	0	1	0	0	0	0	1	3	0	0	9	0	0	0	0	1	0	0	0	0	0	0	0
OTU485	0	0	0	2	0	0	0	0	0	1	4	0	1	0	0	0	0	6	0	1	1	0	0	0	1	2	0	0	0	2	1	1	0	0	0	2	1	0	0	0	0	0	0	2	0	0	0	0	0
OTU486	0	0	0	0	1	0	0	0	0	0	0	0	0	0	0	0	0	0	0	0	0	0	0	0	0	0	0	0	0	0	0	0	0	1	0	0	1	0	0	0	0	0	0	0	0	0	0	0	0
OTU487	2	1	0	0	0	0	0	3	0	0	1	2	0	0	0	4	0	0	3	0	0	0	0	0	0	1	0	0	2	0	3	0	3	0	0	2	103	0	0	0	0	0	0	1	1	0	0	0	1
OTU488	1	0	0	0	2	0	0	0	1	0	3	0	0	0	0	2	0	0	0	0	0	1	0	0	1	0	0	0	0	0	2	0	2	1	0	0	2	0	0	0	1	1	0	1	0	0	0	0	0
OTU489	1	0	0	1	0	0	0	3	0	2	0	0	0	0	0	0	1	0	0	0	1	0	0	0	0	0	0	0	0	1	0	1	0	1	1	0	2	0	0	0	0	1	0	1	0	0	1	0	0
OTU490	0	0	0	0	0	0	0	0	0	0	0	0	0	0	0	1	0	0	0	0	0	0	0	0	0	0	1	0	0	0	2	0	1	0	0	1	1	0	1	0	0	0	0	0	1	0	0	0	0
OTU491	0	0	0	0	0	0	0	0	0	0	0	0	0	0	0	0	0	0	0	0	0	0	0	0	0	0	0	0	0	0	0	0	0	0	0	4	0	0	0	1	0	0	0	0	0	0	0	0	0
OTU492	0	0	0	1	0	0	0	0	0	0	0	0	0	0	0	1	0	0	0	0	0	0	0	0	0	0	0	0	1	0	1	0	0	0	0	2	3	0	3	0	0	1	0	0	0	0	0	0	0
OTU493	1	0	0	4	2	1	3	7	0	0	10	0	0	3	4	0	0	0	16	0	0	9	3	0	0	1	0	4	0	0	0	2	4	0	0	21	2	0	0	0	2	0	3	1	2	0	1	0	0
OTU494	0	0	0	0	1	0	0	2	0	0	1	0	0	0	0	0	0	0	0	0	0	1	0	0	0	0	0	0	1	0	0	0	4	1	0	4	3	1	1	4	1	1	2	1	2	0	2	0	0
OTU495	0	0	0	0	0	0	0	0	0	0	0	0	0	0	0	0	0	0	0	0	0	0	0	0	0	0	0	0	0	0	0	0	0	0	0	4	0	0	0	0	0	0	0	0	0	0	0	0	0
OTU496	0	0	0	0	0	0	0	0	0	0	1	0	1	0	0	0	0	0	0	0	0	1	0	0	2	0	1	0	7	0	1	0	0	0	2	5	0	0	0	0	0	0	1	2	5	0	1	0	0
OTU497	30	2	11	31	45	27	3	129	19	72	109	36	19	50	21	115	9	29	672	4	17	76	1	1	14	17	47	96	82	0	59	44	119	81	22	330	99	211	39	133	72	91	42	55	38	60	49	57	151
OTU498	0	0	0	0	0	0	0	0	0	0	1	0	0	0	0	0	0	0	0	0	0	0	0	0	0	0	0	0	1	0	0	0	1	0	0	4	0	0	0	1	0	0	0	2	1	0	0	0	0
OTU499	0	0	0	0	0	0	0	0	0	0	0	0	0	0	0	0	0	0	0	0	0	0	0	0	0	0	0	0	0	0	0	0	0	0	0	2	0	0	0	0	0	0	0	0	0	0	1	0	0
OTU500	3	0	1	0	0	0	0	1	1	2	0	81	0	1	40	1	6	1	0	8	2	0	0	1	3	0	0	1	1	0	1	1	0	0	0	9	0	0	1	0	0	0	1	0	0	0	0	0	0
OTU501	0	0	0	0	0	0	0	0	0	0	0	1	0	0	0	2	0	2	0	0	0	0	0	0	0	2	0	1	1	0	1	0	2	0	1	2	0	0	0	0	0	2	0	0	3	0	0	0	0
OTU502	0	0	0	1	0	0	0	0	0	0	0	0	0	0	0	0	0	0	0	0	0	0	0	0	1	0	0	0	0	0	0	0	0	0	0	3	0	0	0	0	0	0	0	0	0	0	0	0	0
OTU503	1	0	0	0	1	0	0	3	0	0	6	0	0	1	0	0	0	0	2	0	0	1	0	0	0	0	1	0	6	0	3	1	4	1	1	4	0	1	2	1	2	2	0	4	0	1	2	0	0
OTU504	5	0	0	4	3	2	0	10	1	5	5	2	0	0	0	7	0	7	1	1	0	22	0	0	2	0	1	4	6	0	6	2	13	6	1	8	10	5	1	4	3	3	1	6	6	2	4	1	1
OTU505	3	1	3	7	1	0	15	10	2	8	48	0	2	4	4	4	1	8	1	0	1	14	0	0	0	1	0	4	8	0	8	6	4	3	0	12	2	1	1	1	4	11	4	5	8	0	3	2	0
OTU506	0	1	0	0	0	0	0	0	0	0	0	0	0	0	0	1	0	0	0	0	0	0	0	0	0	1	0	1	1	0	0	1	0	0	0	1	0	2	0	0	0	0	0	0	0	0	0	0	0
OTU507	0	0	0	0	0	0	0	0	0	0	1	0	0	0	0	0	0	0	0	0	0	0	0	0	1	1	3	0	0	0	1	2	0	0	1	8	0	6	0	0	0	0	1	0	0	0	1	0	0
OTU508	0	0	0	0	0	0	0	0	0	0	0	1	0	0	0	0	0	0	0	0	0	0	0	0	0	1	0	0	0	0	0	0	0	0	0	2	0	0	0	0	0	0	0	0	1	0	0	0	0
OTU509	2	1	0	22	34	11	1	27	3	1	13	2	19	3	10	2	0	3	13	0	4	60	1	1	9	1	22	32	67	0	39	37	61	19	16	41	118	10	28	42	13	22	20	35	47	2	49	6	9
OTU510	0	0	0	0	2	0	0	0	0	0	5	0	1	0	0	0	0	0	0	0	0	11	0	0	0	0	1	18	1	0	0	0	1	1	1	16	2	0	0	1	1	0	1	0	1	0	3	0	0
OTU511	0	0	0	10	0	0	0	0	0	0	8	1	0	0	0	0	0	0	0	0	0	1	0	0	1	0	0	0	0	0	0	1	0	0	0	6	0	0	0	0	0	0	0	0	1	0	0	0	0
OTU512	1	0	0	0	1	0	0	1	0	0	0	0	0	0	0	0	0	0	0	0	0	0	0	0	0	0	0	0	0	0	0	0	0	1	0	1	0	0	0	0	0	0	0	0	0	0	0	0	0
OTU513	0	0	0	2	0	0	0	0	0	0	0	0	1	0	1	0	0	0	0	0	0	0	0	0	0	0	0	0	0	0	0	0	0	0	0	6	0	0	0	0	0	0	0	1	0	0	1	0	0
OTU514	1	0	0	0	0	0	0	0	0	0	1	0	0	0	0	0	0	0	0	0	0	0	0	0	2	0	0	0	0	0	0	0	0	0	0	3	0	0	0	0	0	0	0	0	0	0	0	0	0
OTU515	0	0	0	0	0	0	0	0	0	0	0	0	0	0	0	0	0	0	0	0	0	2	0	0	0	0	0	0	0	0	0	0	0	1	0	3	0	0	0	0	3	2	0	0	0	0	0	0	0
OTU516	4	3	0	0	0	0	0	0	0	0	0	0	0	2	0	0	0	0	0	0	0	1	0	0	0	0	0	1	10	0	0	0	0	0	0	1	0	0	0	0	1	0	0	0	0	0	0	0	0
OTU517	0	0	0	0	0	0	0	0	0	0	0	0	0	0	0	0	0	0	0	0	0	0	0	0	0	0	0	0	0	0	0	0	0	0	0	4	0	0	0	0	0	0	0	0	0	2	0	0	0
OTU518	1	0	0	0	0	0	0	0	0	0	0	0	0	0	0	0	0	2	0	0	0	1	0	0	1	0	0	0	0	0	6	1	1	3	1	3	2	0	0	1	5	2	0	1	1	0	0	1	0
OTU519	0	0	0	0	0	0	0	0	0	0	0	0	0	0	0	0	0	0	0	0	0	0	0	0	0	0	0	0	0	0	0	0	0	0	0	2	0	0	0	0	0	2	0	0	0	0	0	0	0
OTU520	0	0	1	2	0	0	0	0	0	0	0	0	2	0	0	0	0	0	0	0	0	0	0	0	0	0	11	0	0	0	0	5	0	0	0	9	0	1	9	3	0	0	4	0	0	51	2	0	19
OTU521	0	0	0	0	0	0	0	0	0	0	0	0	0	0	0	0	0	0	2	0	0	0	0	0	1	0	0	0	1	0	2	0	0	2	0	11	0	0	0	0	0	2	1	2	5	0	0	0	0
OTU522	0	0	0	0	0	0	0	0	0	0	0	0	0	0	0	0	0	0	0	0	0	0	0	0	0	0	0	0	0	0	0	0	0	0	0	2	0	0	0	0	0	0	0	0	0	0	0	0	0
OTU523	0	0	0	1	2	0	0	1	1	0	2	1	1	0	2	1	0	0	1	0	0	2	0	0	0	0	5	0	3	0	0	1	2	5	0	2	8	0	3	1	2	0	4	0	2	11	0	0	2
OTU524	0	0	0	0	1	0	0	0	0	0	0	1	2	0	0	1	0	0	1	1	1	0	0	0	2	0	2	0	0	0	0	2	1	0	0	7	0	3	1	0	0	0	0	4	1	1	1	1	1
OTU525	0	0	0	0	0	0	0	0	0	0	0	0	0	0	0	0	0	0	0	0	0	0	0	0	0	0	0	0	0	0	0	0	0	0	0	11	0	0	0	0	0	0	0	0	0	0	0	0	0
OTU526	3	0	0	0	0	0	0	0	0	0	4	1	0	1	0	0	0	0	0	0	0	0	1	0	1	0	0	0	0	0	1	0	0	0	0	2	1	1	0	0	1	0	1	0	0	0	2	1	0
OTU527	5	0	3	20	20	19	0	9	8	10	3	6	31	1	17	9	1	6	4	7	22	10	1	0	31	3	22	6	17	0	7	39	5	7	31	19	9	25	13	13	6	13	29	14	24	26	31	11	19
OTU528	0	0	0	0	0	0	0	0	0	0	0	0	0	0	0	0	0	0	0	0	0	0	0	0	0	0	3	0	0	0	0	0	0	0	0	1	0	0	0	0	0	0	1	0	0	0	0	0	0
OTU529	11	2	4	6	13	20	1	18	7	5	20	12	1	3	6	8	3	9	4	7	2	87	1	0	2	4	8	13	6	0	5	6	9	8	1	21	2	1	7	2	8	10	11	18	6	2	9	4	1
OTU530	0	0	0	0	0	0	0	1	0	0	0	0	0	0	0	0	0	1	2	0	0	0	0	0	0	1	0	0	0	0	0	0	2	2	0	3	2	0	0	0	0	4	0	1	0	0	1	0	0
OTU531	0	0	0	0	0	2	0	0	0	0	0	0	0	0	0	0	0	0	0	0	0	0	0	0	0	0	0	0	0	0	0	0	0	0	0	3	0	1	0	0	0	0	0	0	0	0	0	0	0
OTU532	465	4	5	4	72	6	11	28	12	58	260	43	4	0	14	36	4	40	0	4	7	3	0	0	0	5	2	15	4	0	11	5	17	33	4	75	42	2	6	18	36	33	7	5	3	0	4	19	0
OTU533	0	0	0	0	0	0	0	2	0	0	0	0	0	0	0	0	0	0	0	0	0	0	0	0	0	0	0	0	0	0	0	0	0	0	0	2	0	0	0	0	0	0	0	0	0	0	0	0	0
OTU534	0	0	0	0	0	0	0	0	0	0	0	0	0	0	0	0	0	0	0	0	0	0	0	0	0	0	0	0	0	0	0	0	0	0	0	4	0	0	2	0	0	0	0	0	0	0	0	0	0
OTU535	0	0	0	0	0	0	0	1	0	0	0	0	0	0	0	0	0	0	0	0	0	0	0	0	0	0	0	0	0	0	0	0	0	1	1	1	0	0	0	0	0	0	0	0	0	0	0	0	1
OTU536	7	0	0	0	4	0	1	4	0	1	9	1	1	3	0	1	0	2	0	0	0	6	0	0	1	0	0	5	7	0	9	4	4	8	0	35	2	0	0	4	8	15	0	11	7	0	2	0	0
OTU537	0	0	0	0	0	1	0	0	0	0	0	0	0	1	0	0	0	0	0	0	1	0	0	0	0	0	0	0	2	0	0	0	0	0	0	5	0	1	0	0	0	0	0	0	0	0	0	0	0
OTU538	2	0	0	1	11	0	0	0	1	2	14	8	1	0	1	4	0	0	0	0	1	0	0	0	0	5	0	0	2	0	1	0	0	0	0	8	0	0	1	0	1	2	0	0	0	0	2	2	0
OTU539	0	0	0	0	0	0	0	0	0	0	0	0	0	0	0	0	0	0	1	0	0	0	0	0	0	0	0	1	1	0	0	1	0	0	0	4	2	0	0	0	0	0	0	0	0	2	0	0	0
OTU540	0	0	0	0	0	1	0	0	0	0	0	0	0	0	0	0	0	0	0	0	0	0	0	0	0	0	0	0	0	0	0	1	0	0	0	3	0	0	0	0	0	0	0	0	0	0	0	0	0
OTU541	0	0	0	0	0	0	0	0	0	1	0	0	0	0	0	0	0	0	0	0	0	0	0	0	0	0	0	0	0	0	1	0	0	1	0	2	0	0	0	0	0	0	0	1	0	0	0	0	0
OTU542	0	0	0	0	1	0	0	0	0	0	0	0	0	0	0	1	0	0	0	0	0	2	0	0	0	0	0	0	1	0	1	0	1	0	0	4	0	0	0	0	0	0	0	0	2	0	0	0	0
OTU543	0	0	0	1	0	0	0	0	0	0	0	0	0	0	0	0	1	0	0	0	0	1	0	0	0	0	0	0	0	0	0	0	0	0	0	4	0	0	0	0	0	0	0	1	0	0	0	0	0
OTU544	0	0	0	0	0	0	0	0	0	0	0	1	0	0	0	0	0	0	0	0	0	0	0	0	0	0	0	0	0	0	0	0	0	0	0	2	0	2	0	0	0	0	0	0	0	0	0	0	0
OTU545	0	0	0	1	1	0	0	0	0	0	0	0	0	0	0	0	0	0	1	0	0	0	1	0	0	0	1	1	3	0	1	0	1	0	0	2	1	3	0	0	3	1	0	1	0	0	0	0	2
OTU546	0	0	0	0	1	0	0	0	0	0	0	0	0	0	0	0	0	0	0	0	0	0	0	0	0	0	0	0	0	0	0	1	0	0	0	1	1	0	0	0	0	0	0	0	0	0	0	0	0
OTU547	4	1	0	7	19	1	0	14	0	0	27	1	7	1	0	0	0	1	10	0	0	35	13	0	7	0	19	0	55	0	16	15	32	13	2	241	1	42	16	34	5	20	10	28	1	5	10	1	13
OTU548	1	0	0	0	1	0	1	0	1	2	3	0	0	0	0	0	0	0	1	0	0	0	0	0	1	0	0	0	0	0	0	2	1	2	0	4	1	2	2	2	1	2	0	3	0	1	1	0	0
OTU549	0	0	0	1	0	0	0	0	0	0	0	0	0	0	0	0	0	0	0	0	0	0	0	0	0	0	0	0	0	0	0	0	0	0	0	3	0	0	2	0	1	0	1	0	0	0	0	1	0
OTU550	0	0	0	0	0	0	0	0	0	0	0	0	0	0	0	0	0	0	0	0	0	0	0	0	0	0	0	0	0	0	0	0	0	0	0	4	0	0	0	0	0	1	0	0	0	0	0	0	0
OTU551	0	0	0	0	0	0	0	0	0	0	0	0	0	0	0	0	0	0	0	0	0	0	0	0	0	0	0	0	0	0	0	0	0	1	0	2	1	0	0	0	0	0	0	0	0	0	0	0	0
OTU552	0	0	0	0	0	0	0	0	1	0	0	0	1	0	0	0	0	0	0	0	0	0	0	0	6	0	2	0	1	0	0	2	0	0	0	1	0	0	1	3	0	0	0	2	1	0	0	0	0
OTU553	0	0	0	0	0	0	0	1	0	0	2	0	0	1	0	0	0	0	0	0	0	1	0	0	0	0	0	0	1	0	0	0	0	0	0	4	5	0	0	0	0	0	1	0	5	0	0	0	1
OTU554	0	0	0	0	1	0	0	2	0	1	1	0	0	0	0	0	0	0	0	0	0	1	0	0	0	0	0	0	0	0	0	0	2	2	0	2	4	0	0	1	0	0	0	0	0	0	0	0	0
OTU555	0	0	0	0	0	0	0	0	0	0	1	0	2	0	0	0	0	0	0	0	0	0	0	0	1	0	0	0	0	0	0	0	0	1	0	7	0	0	0	0	0	0	0	0	0	0	0	0	0
OTU556	0	0	0	0	1	0	0	0	0	0	0	0	0	0	0	0	0	1	0	0	0	0	0	0	0	0	0	0	0	0	0	0	0	0	0	1	2	0	0	0	0	0	0	0	0	0	0	0	0
OTU557	0	0	0	0	0	0	0	0	0	0	0	0	0	0	0	0	0	0	0	0	0	0	0	0	0	0	0	0	1	0	0	0	0	0	0	1	0	0	0	0	0	0	0	0	0	0	0	0	0
OTU558	2	0	0	0	1	0	0	2	0	0	2	0	0	0	0	1	0	2	2	0	0	2	0	0	0	0	0	0	0	0	2	0	4	1	0	6	1	1	2	5	1	2	0	1	4	0	0	1	4
OTU559	0	0	0	1	2	1	0	0	0	0	1	0	0	0	0	0	0	0	3	0	0	0	0	0	0	0	6	1	2	0	1	0	6	0	1	10	0	2	6	3	0	0	1	9	7	1	7	1	0
OTU560	1	0	1	0	0	2	0	1	3	0	7	0	0	0	2	2	0	1	1	0	0	0	0	0	0	0	1	0	0	0	0	0	0	0	0	3	0	0	2	0	0	0	2	0	0	1	0	0	0
OTU561	0	0	0	0	0	0	0	0	0	0	0	0	0	0	0	0	0	0	0	0	0	1	0	0	0	0	0	0	1	0	0	0	0	0	0	1	0	0	0	0	0	0	0	0	0	0	0	0	0
OTU562	0	0	0	2	5	2	0	8	0	0	15	0	3	1	1	0	0	0	34	0	0	10	0	0	4	0	4	1	7	0	2	4	12	4	2	56	20	12	5	6	0	4	1	4	4	8	0	2	39
OTU563	1	0	0	0	0	0	0	0	0	0	0	0	0	0	0	0	0	0	0	0	0	0	0	0	0	0	0	0	0	0	0	0	0	0	0	1	0	0	0	0	0	0	0	0	0	0	0	0	0
OTU564	0	0	0	0	1	0	0	0	0	0	0	0	0	0	0	0	0	0	0	0	0	1	0	0	0	0	0	0	0	0	1	1	1	3	0	6	0	0	0	0	1	0	0	1	0	0	0	0	0
OTU565	0	0	0	1	0	0	0	0	0	0	1	0	0	0	0	0	0	0	0	0	0	0	0	0	0	0	0	0	0	0	0	0	0	0	0	5	0	0	0	0	0	0	0	0	0	14	0	0	0
OTU566	0	0	0	0	0	0	0	0	0	0	0	0	0	0	0	2	0	0	0	0	0	0	0	0	0	0	0	0	0	0	1	0	0	0	0	1	0	0	0	1	0	0	0	0	3	0	1	0	0
OTU567	2	1	0	4	5	7	0	2	2	3	1	5	5	3	4	3	0	9	0	9	5	1	0	0	2	0	1	26	1	0	0	1	1	3	7	1	0	0	1	1	2	1	5	0	0	0	0	1	0
OTU568	16	1	0	1	1	4	0	0	0	2	9	3	0	1	0	3	1	0	0	2	1	1	0	0	2	1	1	0	4	0	2	2	3	0	0	5	0	2	0	0	0	1	1	1	1	1	0	1	2
OTU569	5	0	0	4	0	1	0	2	2	1	2	0	2	2	4	4	0	7	2	1	2	5	0	0	4	2	2	2	4	1	3	4	3	1	2	7	6	0	3	3	0	1	2	5	2	1	2	0	3
OTU570	0	0	0	0	0	0	0	0	0	0	0	0	0	0	0	0	0	1	0	0	0	0	0	0	0	0	0	3	1	0	1	2	2	1	0	5	0	0	2	0	0	0	0	0	0	0	0	1	0
OTU571	0	0	0	0	0	0	0	0	0	0	0	0	0	0	0	0	0	0	0	0	0	0	0	0	0	0	0	0	0	0	0	0	0	0	0	6	0	1	0	0	0	0	0	0	0	0	0	0	0
OTU572	0	0	0	3	0	1	0	0	0	0	1	0	2	0	0	0	0	0	0	0	0	0	0	0	1	0	3	0	2	0	0	0	0	0	2	12	10	0	5	0	0	0	2	0	0	14	0	0	4
OTU573	0	0	0	0	0	0	0	0	0	0	1	0	0	0	1	0	0	0	0	0	0	0	0	0	0	0	0	0	0	0	0	0	0	0	0	3	0	0	0	0	0	0	0	0	0	0	0	0	0
OTU574	0	0	0	0	1	0	0	0	0	0	0	0	0	0	0	0	0	0	2	0	0	0	0	0	0	0	0	0	1	0	0	0	1	0	0	3	0	1	0	0	1	0	0	1	1	0	0	0	0
OTU575	0	0	0	0	0	0	0	0	0	0	0	0	0	0	0	1	0	0	0	0	0	1	0	0	0	0	0	0	0	0	0	0	0	0	0	1	0	0	0	0	0	0	0	0	1	0	0	1	0
OTU576	0	0	0	0	0	0	0	0	0	0	0	1	1	0	0	0	0	0	0	0	0	0	0	0	0	0	0	0	0	0	0	0	0	0	1	3	0	0	0	0	0	0	0	0	0	0	0	0	0
OTU577	0	0	0	0	1	0	0	0	0	0	0	0	2	0	0	2	0	0	4	0	0	8	0	0	1	1	2	1	5	0	7	3	0	0	0	6	1	2	0	8	2	0	2	2	1	0	1	0	4
OTU578	0	0	0	0	0	0	0	3	0	1	1	0	0	0	0	0	0	0	8	0	0	3	0	0	0	0	0	1	2	0	1	0	3	0	0	10	1	1	0	2	1	1	1	1	0	0	1	0	0
OTU579	0	0	0	0	0	0	0	0	0	0	0	0	0	0	0	0	0	0	0	0	0	0	0	0	0	0	0	0	0	0	0	0	0	0	0	2	0	0	0	0	0	0	0	0	0	0	0	0	0
OTU580	0	0	0	0	0	0	0	0	0	0	0	0	0	0	0	0	0	0	0	0	0	0	0	0	0	0	0	0	0	0	3	0	0	0	0	1	0	0	0	0	0	0	0	0	0	0	0	0	0
OTU581	0	0	0	0	1	0	0	1	0	0	0	0	0	0	0	0	0	0	0	1	0	0	0	0	2	0	0	1	1	0	0	1	0	0	0	3	0	0	0	1	0	0	0	2	0	0	0	0	0
OTU582	0	0	0	1	0	0	1	0	0	0	0	0	0	0	0	0	0	0	0	0	0	0	0	0	0	0	0	0	0	0	0	1	0	0	0	2	0	0	0	0	0	1	0	1	0	0	1	0	2
OTU583	0	0	0	0	0	1	0	0	0	0	0	0	0	0	0	0	0	0	0	0	0	0	0	0	0	0	0	0	0	0	0	0	0	0	0	2	1	0	0	0	0	0	0	0	0	0	0	0	0
OTU584	0	0	0	0	0	0	0	0	0	0	0	0	0	0	0	0	0	0	0	0	0	0	0	0	0	0	0	0	1	0	0	0	0	0	0	2	0	1	0	0	0	0	0	0	0	0	0	0	0
OTU585	1	0	0	0	0	1	0	1	0	0	0	0	0	0	0	0	0	0	0	0	0	0	0	0	0	0	0	0	0	0	1	0	2	0	0	1	2	0	0	0	1	0	0	0	1	1	0	0	0
OTU586	1	0	0	0	0	2	0	0	0	0	0	0	0	0	0	0	0	0	0	0	0	1	0	0	0	0	0	0	0	0	0	1	0	0	0	2	0	0	2	5	1	0	0	0	0	0	1	1	4
OTU587	0	0	1	0	0	0	0	0	0	1	0	0	0	0	0	0	0	0	1	0	0	1	0	0	0	0	0	0	0	0	0	0	1	0	0	4	1	0	1	1	0	0	0	0	0	1	0	0	0
OTU588	0	0	0	0	2	2	0	0	0	0	0	0	0	0	0	0	0	0	1	0	0	0	0	0	5	0	1	1	1	0	0	1	0	0	3	1	0	0	5	1	0	0	1	0	0	1	0	0	0
OTU589	21	1	2	39	18	38	3	38	49	23	33	7	23	6	25	15	2	17	9	3	22	26	0	0	21	4	17	45	31	0	17	28	16	33	15	61	2	19	18	13	40	42	49	25	19	29	44	11	12
OTU590	2	0	0	3	3	9	2	1	4	1	5	3	4	1	5	10	18	8	3	1	6	29	2	0	5	3	15	1	10	0	0	1	1	0	0	3	0	1	12	1	3	1	4	19	5	2	4	10	7
OTU591	0	0	0	0	0	0	0	0	0	0	0	0	0	0	0	0	0	0	0	0	0	0	0	0	0	0	0	0	0	0	0	0	0	0	0	2	0	0	0	0	0	0	0	0	0	0	0	0	0
OTU592	0	0	0	0	0	0	0	0	0	0	0	0	0	0	0	0	0	0	0	0	0	0	0	0	0	0	0	0	0	0	0	0	0	0	0	2	0	0	0	0	0	0	0	0	0	0	0	0	0
OTU593	0	0	0	0	2	0	0	0	0	0	0	0	0	0	0	0	0	0	0	0	0	0	0	0	0	0	0	2	0	0	0	1	0	0	0	2	0	1	0	1	0	0	0	1	0	0	0	0	0
OTU594	0	0	0	0	0	0	0	1	0	1	1	0	0	0	1	0	0	0	0	0	0	6	0	0	1	0	1	4	1	0	6	1	0	0	0	2	0	0	0	0	1	1	1	0	1	0	1	0	2
OTU595	4	2	1	14	19	15	3	5	4	4	9	3	2	2	8	6	1	6	11	3	9	19	0	0	18	3	8	14	12	0	26	11	14	2	14	27	8	2	14	18	3	5	6	17	12	3	12	8	6
OTU596	0	0	0	0	0	1	0	1	0	0	0	1	0	0	0	2	0	2	0	0	0	2	0	0	0	0	0	1	2	0	2	0	3	1	0	2	0	0	0	0	1	0	1	0	0	0	0	0	0
OTU597	0	0	0	0	0	0	0	2	0	0	5	0	0	0	0	0	1	0	0	0	0	3	0	0	0	0	0	0	2	0	6	0	4	2	0	12	5	0	0	4	4	0	0	20	12	0	1	0	0
OTU598	0	0	0	0	0	0	0	0	0	0	3	0	0	0	0	0	0	0	0	0	0	0	0	0	0	0	0	0	0	0	0	0	0	1	0	2	0	0	0	0	2	0	0	0	0	0	0	0	0
OTU599	3	0	0	1	0	0	0	0	1	0	1	1	0	0	0	0	0	0	0	1	1	2	0	0	0	0	0	1	1	0	1	0	0	1	0	2	0	0	0	0	0	2	0	0	1	0	0	0	1
OTU600	0	0	0	0	0	0	0	1	0	1	0	0	0	0	0	0	0	1	1	0	1	0	0	0	0	0	1	0	0	0	0	0	2	0	0	2	0	1	0	1	0	0	0	0	0	0	3	0	0
OTU601	1	0	0	0	0	0	0	0	0	0	1	2	0	0	0	1	0	0	0	0	0	1	0	0	0	0	0	0	1	0	0	0	0	1	0	1	0	0	0	1	0	0	0	0	0	0	0	0	0
OTU602	0	0	0	0	0	5	0	1	0	0	40	0	0	0	0	0	0	0	2	0	0	0	0	0	0	0	0	0	0	0	0	0	0	0	0	37	3	0	2	1	0	0	1	0	0	2	0	0	0
OTU603	0	0	0	0	0	0	0	0	0	0	0	0	0	0	2	0	0	0	0	0	0	0	0	0	0	0	0	0	0	0	0	0	0	0	0	1	0	0	0	0	0	0	0	0	1	0	1	0	0
OTU604	9	0	1	5	62	4	0	9	8	10	32	5	2	1	19	16	0	3	7	2	4	16	1	0	2	8	6	20	13	0	2	10	26	6	3	19	32	25	21	45	72	25	12	15	4	6	16	4	0
OTU605	0	0	0	0	0	0	0	0	0	0	2	1	0	0	0	0	0	0	0	0	0	1	0	0	0	0	0	1	0	0	1	0	0	0	0	1	0	0	0	0	1	0	0	0	0	0	0	0	0
OTU606	0	0	0	0	0	0	0	0	0	0	0	0	0	0	0	0	0	0	2	0	0	0	0	0	0	0	0	0	0	0	0	0	0	0	0	4	0	2	0	2	0	0	0	1	1	0	0	0	3
OTU607	0	0	0	0	0	0	0	0	0	0	0	0	0	0	0	0	0	0	0	0	0	0	0	0	0	0	1	0	0	0	0	0	0	0	0	1	0	0	0	1	0	0	0	0	0	0	0	1	0
OTU608	0	0	0	0	2	0	0	0	0	0	0	0	0	0	0	3	0	0	0	0	0	4	0	0	1	0	0	0	1	0	2	2	0	0	0	1	0	0	0	0	1	0	0	1	2	0	0	0	0
OTU609	0	0	0	0	0	0	0	0	0	0	1	0	0	0	0	0	0	0	0	0	0	0	0	0	0	0	0	0	0	0	0	0	0	0	0	2	0	0	0	0	0	0	0	0	0	4	0	0	0
OTU610	0	0	0	5	3	0	0	8	0	0	3	0	0	0	1	0	0	0	11	0	0	8	0	0	1	0	1	3	5	0	5	1	7	5	1	18	2	4	1	2	4	5	0	8	3	2	3	0	3
OTU611	0	0	0	0	1	0	0	0	0	0	0	0	0	0	0	0	0	0	0	1	0	2	0	0	0	0	0	0	0	0	0	0	0	0	0	2	1	0	0	0	0	0	0	0	1	0	0	0	0
OTU612	0	0	0	2	1	0	0	0	0	0	2	0	1	0	0	0	0	0	0	0	0	0	0	0	1	0	3	0	6	0	0	0	0	0	0	12	0	26	9	0	0	0	4	0	0	3	2	0	48
OTU613	1	0	0	3	0	0	2	0	2	0	1	1	2	3	1	1	5	2	0	0	2	0	0	0	0	1	1	0	6	0	0	2	0	0	0	8	0	2	0	0	0	1	4	0	2	0	4	6	0
OTU614	0	0	0	0	0	0	0	0	0	0	0	0	0	0	0	0	0	0	0	0	0	0	0	0	0	0	0	0	0	0	0	0	0	0	0	4	0	0	0	0	0	0	0	0	0	0	0	0	0
OTU615	0	0	0	15	7	3	0	4	1	1	3	0	4	1	0	0	0	0	4	1	3	4	0	0	5	0	13	0	17	0	1	6	11	0	6	18	6	38	8	40	0	0	8	6	2	9	9	2	32
OTU616	0	0	0	1	0	1	0	0	0	0	1	0	0	0	0	0	0	0	0	0	0	0	0	0	0	0	0	0	0	0	0	0	0	0	0	4	0	0	0	0	0	0	2	0	0	0	0	0	0
OTU617	4	0	0	2	0	0	0	1	0	1	1	1	1	3	0	0	0	1	0	3	2	0	0	0	1	0	1	2	0	0	4	0	2	1	0	3	0	0	2	0	0	3	1	2	0	0	0	0	0
OTU618	189	11	12	38	64	57	11	68	27	100	111	78	23	38	34	113	33	62	216	32	28	88	5	3	34	52	54	71	89	0	77	56	108	65	25	283	40	75	42	105	55	85	74	83	33	43	40	98	112
OTU619	0	0	0	0	0	0	0	0	0	0	1	0	0	0	0	0	0	0	0	0	0	0	0	0	0	0	0	0	0	0	0	0	0	0	0	1	0	0	0	0	0	0	0	0	0	0	0	0	0
OTU620	0	0	0	0	0	1	0	0	0	1	0	3	0	0	0	0	0	0	0	0	0	0	0	0	0	0	0	0	0	0	3	0	6	0	0	3	0	0	0	0	0	0	0	0	0	0	0	0	0
OTU621	0	0	0	0	1	0	0	0	0	0	1	0	0	0	1	0	0	0	0	0	0	0	0	0	0	0	0	1	0	0	0	0	0	0	0	2	0	0	0	0	0	1	0	0	0	0	0	0	0
OTU622	0	0	0	0	0	0	0	0	0	0	0	0	0	0	0	0	0	0	0	0	0	0	0	0	0	0	0	0	0	0	0	0	0	0	0	3	0	0	0	0	0	0	0	0	0	0	0	0	0
OTU623	0	0	0	0	0	0	0	0	0	0	0	0	0	0	0	0	0	0	0	0	0	0	0	0	0	0	0	0	0	0	0	0	0	0	0	1	0	0	0	0	0	0	0	0	0	0	0	0	0
OTU624	0	0	0	0	0	0	0	0	1	0	0	0	0	0	1	0	0	1	0	0	0	0	0	0	1	0	0	0	0	0	0	0	0	0	0	1	0	0	0	0	0	0	0	0	0	0	0	1	0
OTU625	0	0	0	1	0	0	0	0	0	0	0	0	0	0	0	0	0	1	0	0	0	0	0	0	0	0	0	0	0	0	1	0	1	0	0	7	0	0	0	0	0	0	0	1	0	0	0	0	0
OTU626	0	0	0	0	0	0	0	0	0	0	0	1	0	1	0	0	0	0	0	0	0	0	0	0	0	0	0	0	0	0	0	0	0	0	0	2	0	0	0	0	0	0	0	0	0	0	0	0	0
OTU627	0	0	0	0	0	0	0	0	0	0	0	1	0	0	0	0	0	0	0	0	0	0	0	0	0	0	0	0	0	0	0	0	0	0	0	2	0	0	0	0	0	0	0	0	0	0	0	0	0
OTU628	0	0	0	0	0	0	0	0	0	0	0	0	0	0	0	0	0	0	1	0	0	0	0	0	0	0	0	0	0	0	0	0	0	0	0	1	0	0	0	0	0	0	0	0	0	0	0	0	2
OTU629	0	0	0	0	0	0	0	0	0	0	0	0	0	0	0	0	0	0	1	0	0	0	0	0	0	0	0	0	0	0	0	0	0	0	0	1	0	0	0	0	0	0	0	2	0	0	0	0	0
OTU630	0	0	0	0	0	0	0	0	0	0	0	0	0	0	0	0	0	0	0	0	0	0	0	0	0	0	0	0	0	0	0	0	0	0	0	2	0	0	1	0	0	0	0	0	2	0	0	0	0
OTU631	1	0	0	0	0	0	0	0	0	0	1	1	0	0	0	2	0	0	0	0	0	1	0	0	2	0	0	0	0	0	0	0	0	1	0	4	0	0	0	2	0	1	0	2	0	0	1	0	0
OTU632	0	0	0	0	0	1	0	0	0	0	0	0	0	0	0	0	0	1	0	0	0	0	0	0	0	0	0	0	0	0	0	0	0	0	0	2	0	1	0	0	0	1	0	0	0	0	0	0	0
OTU633	0	0	0	0	0	0	0	0	0	0	0	0	0	0	0	1	0	0	0	0	0	0	0	0	0	0	0	0	0	0	0	0	0	0	0	3	0	0	0	0	0	0	0	0	1	0	0	0	0
OTU634	0	0	0	0	0	0	0	0	0	0	0	0	0	0	0	0	0	0	0	0	0	0	0	0	0	0	0	0	0	0	0	0	0	0	0	7	0	0	0	0	0	0	0	0	0	0	0	0	0
OTU635	5	2	0	43	10	1	0	1	0	0	11	1	15	8	0	1	0	1	1	2	1	21	5	0	9	0	15	0	68	0	6	39	4	0	15	20	2	26	11	1	1	3	5	5	4	3	12	0	3
OTU636	3	0	1	2	6	4	0	7	8	27	13	4	0	6	5	6	1	5	6	1	0	9	1	0	2	2	1	11	17	0	2	3	19	15	1	16	8	3	5	22	10	8	7	18	10	8	5	2	5
OTU637	3	0	0	0	0	0	0	1	0	0	1	0	0	0	0	0	0	0	0	0	0	0	0	0	0	0	0	0	1	0	0	0	1	0	0	1	0	0	0	0	0	0	0	0	0	0	0	0	0
OTU638	0	0	0	0	0	0	0	0	0	0	0	0	0	0	0	0	0	0	0	0	0	0	0	0	0	0	0	0	0	0	0	0	0	0	0	2	0	0	0	0	0	0	0	1	0	0	0	0	0
OTU639	1	0	0	0	0	0	0	0	0	0	1	0	0	0	0	0	0	0	0	0	0	0	0	0	0	0	0	1	0	0	0	0	1	0	0	2	0	0	0	0	0	0	0	1	0	0	0	1	0
OTU640	0	0	1	0	0	0	0	0	0	0	0	0	0	1	0	0	0	0	0	0	0	0	0	0	0	0	0	0	0	0	0	0	0	1	0	3	0	0	0	0	0	0	1	0	0	0	0	1	1
OTU641	2	0	0	0	0	0	0	0	0	1	0	0	0	0	0	0	0	1	0	0	0	0	0	0	0	1	0	1	0	0	1	0	0	0	0	1	1	1	0	1	0	0	0	0	0	0	0	1	0
OTU642	0	0	0	0	0	1	0	1	0	0	0	0	0	0	0	0	1	0	1	0	0	0	0	0	0	0	3	0	0	0	0	1	2	0	0	6	0	3	3	1	0	0	0	0	0	0	0	0	0
OTU643	0	0	0	0	1	0	0	0	0	1	0	1	2	0	0	0	1	0	0	0	0	3	0	0	0	0	0	0	1	0	1	0	1	1	0	1	0	0	0	0	0	1	0	2	0	0	1	0	0
OTU644	5	0	0	0	1	0	0	0	0	0	15	0	0	0	0	0	0	0	0	0	0	0	0	0	0	0	1	2	0	0	0	0	0	0	0	7	0	0	0	0	0	0	0	0	0	1	0	0	0
OTU645	12	1	1	0	0	0	0	0	0	1	1	0	0	0	0	0	0	0	2	0	0	1	0	0	0	0	4	0	0	0	1	1	0	0	2	3	0	0	2	0	0	0	0	0	0	1	2	1	0
OTU646	2	0	1	0	0	1	0	2	0	0	1	0	0	0	1	0	0	0	0	1	0	0	0	0	0	2	0	0	0	0	0	0	0	0	0	2	9	2	0	0	0	1	1	1	0	0	0	0	1
OTU647	0	0	0	0	0	0	0	4	0	0	0	2	0	0	0	0	0	0	1	0	0	0	0	0	0	0	0	0	0	0	1	0	3	3	1	5	1	0	0	0	0	0	0	0	0	0	0	0	0
OTU648	5	1	1	3	2	9	1	12	8	2	4	16	6	3	16	6	1	9	0	5	6	0	1	1	5	5	2	1	10	0	5	1	6	6	2	9	3	3	6	3	7	5	6	9	11	0	7	5	1
OTU649	0	0	0	0	0	0	0	0	0	1	0	0	0	0	0	0	0	0	0	0	0	0	0	0	0	0	0	0	0	0	0	0	1	2	2	1	0	0	1	0	1	1	0	1	1	0	0	1	0
OTU650	0	0	0	0	0	0	0	1	0	0	0	0	0	0	0	0	0	1	0	0	0	0	0	0	1	1	0	1	0	1	0	1	2	0	0	3	0	2	3	0	0	0	0	0	0	2	0	0	0
OTU651	0	0	0	0	0	0	0	0	0	0	0	0	0	0	0	0	0	0	0	0	0	0	0	0	0	0	0	0	0	0	0	0	0	0	0	3	0	0	0	0	0	0	0	0	0	0	0	0	0
OTU652	0	0	0	0	0	0	0	0	0	0	0	0	0	0	0	0	0	0	0	0	0	0	0	0	0	0	0	1	3	0	0	2	1	0	0	3	0	3	0	2	0	0	6	1	0	2	1	0	1
OTU653	0	0	0	0	0	0	0	0	0	0	0	0	0	0	0	0	0	0	0	0	0	0	0	0	0	0	0	0	0	0	0	0	0	0	0	2	0	0	0	0	0	0	0	0	0	0	0	0	0
OTU654	0	0	0	0	0	0	0	0	0	0	0	0	0	0	0	0	0	0	0	0	0	0	0	0	0	0	0	2	0	0	2	0	0	0	0	1	0	0	0	1	0	0	0	1	0	0	0	0	0
OTU655	0	0	0	0	0	0	0	0	0	0	0	0	0	0	0	0	0	0	0	0	0	0	0	0	0	0	0	0	0	0	0	0	1	0	0	1	0	0	0	0	0	0	0	1	0	0	0	0	0
OTU656	0	0	0	0	0	0	0	0	0	0	0	0	0	0	0	0	0	0	0	0	0	0	0	0	0	0	0	0	0	0	0	0	1	0	0	1	0	0	0	0	0	0	0	0	0	0	0	0	1
OTU657	1	0	0	1	0	0	0	0	0	0	1	0	0	0	0	0	0	0	1	0	0	4	0	0	0	0	0	0	2	0	1	0	0	1	0	2	0	0	0	0	0	1	3	0	0	0	1	0	0
OTU658	1	0	0	1	0	2	0	1	0	0	3	0	1	2	6	2	0	0	0	2	3	3	1	0	0	2	0	0	0	0	2	0	0	1	1	3	0	0	0	1	2	4	1	0	0	0	0	2	1
OTU659	0	0	0	0	1	0	0	0	0	0	0	0	0	0	0	0	0	0	0	1	0	2	0	0	1	0	1	0	1	0	0	1	0	0	0	4	0	10	1	1	0	0	0	0	0	4	1	0	0
OTU660	0	0	0	0	0	0	0	0	0	0	0	0	1	0	0	0	0	0	0	0	0	0	0	0	0	0	0	0	0	0	0	0	0	0	0	2	0	0	0	0	0	0	0	0	0	0	0	0	0
OTU661	7	0	0	13	1	5	0	5	3	4	1	3	3	0	3	1	0	0	2	0	1	5	0	0	15	1	6	6	6	0	6	8	8	8	1	5	7	3	8	3	12	7	3	5	2	1	4	4	0
OTU662	0	0	0	0	0	0	0	0	0	0	0	0	0	0	0	0	0	0	0	0	0	0	0	0	0	0	0	0	0	0	0	0	0	0	0	1	0	0	0	1	0	0	0	0	0	0	0	0	0
OTU663	2	0	0	0	0	0	0	1	0	0	0	0	0	0	0	0	0	0	0	0	0	0	0	0	0	0	0	0	0	0	0	1	0	0	0	1	0	0	0	0	1	0	0	0	0	0	0	0	0
OTU664	1	0	0	1	0	0	0	2	1	0	0	0	0	0	0	0	0	0	1	0	0	2	0	0	0	0	2	2	3	0	4	4	5	0	1	3	1	1	1	0	1	0	0	1	0	0	0	0	0
OTU665	0	0	0	0	0	0	0	0	0	0	0	0	0	0	0	0	0	0	0	0	0	0	0	0	0	0	0	0	0	0	0	0	0	0	0	2	0	0	0	0	0	0	0	0	1	0	0	0	0
OTU666	0	0	0	0	0	0	0	1	0	0	0	0	0	0	0	0	0	0	1	0	0	0	0	0	1	0	0	0	0	0	0	0	6	0	0	7	0	0	0	1	0	0	0	0	4	0	0	0	0
OTU667	0	0	0	0	0	0	0	0	0	0	1	0	0	0	0	1	0	0	0	0	0	0	0	0	0	1	0	1	0	0	0	0	0	0	0	1	0	0	0	0	0	0	0	0	0	0	0	0	0
OTU668	0	0	0	1	0	1	0	0	0	0	1	1	1	0	0	0	0	2	0	0	1	1	0	0	0	1	0	0	0	0	2	1	0	0	0	1	0	0	0	0	0	0	0	0	0	0	0	0	0
OTU669	2	1	3	8	4	16	0	5	2	9	12	6	7	4	1	20	0	9	9	3	1	8	0	0	1	2	6	23	13	0	4	4	13	6	5	11	3	5	0	22	5	4	6	11	3	5	6	1	3
OTU670	1	0	0	0	0	0	0	1	0	0	0	0	0	0	0	0	0	0	0	0	0	0	0	0	1	0	0	1	0	0	0	1	2	0	0	2	0	0	3	0	0	4	0	0	0	1	0	0	1
OTU671	0	0	0	0	0	0	0	0	0	0	1	0	0	0	0	0	0	0	0	0	0	0	0	0	0	0	0	0	0	0	0	0	0	0	0	2	0	0	0	0	0	0	0	0	0	0	0	0	0
OTU672	0	0	0	1	0	0	0	0	0	0	0	0	0	1	0	0	0	1	0	0	0	0	0	0	0	0	0	0	0	0	1	0	0	0	0	2	1	0	0	0	0	0	0	0	0	0	0	0	0
OTU673	0	0	0	0	0	0	0	0	0	1	1	0	0	2	0	0	0	1	0	0	0	0	0	0	0	0	0	1	0	1	1	1	0	0	0	3	0	0	1	1	0	1	0	0	1	1	0	0	0
OTU674	0	0	0	1	1	0	0	0	0	1	1	0	1	0	0	0	1	0	12	0	0	11	0	0	0	0	2	1	1	0	8	3	9	3	1	6	0	0	2	4	1	5	0	4	5	1	0	0	1
OTU675	0	0	0	0	0	0	0	0	0	0	1	0	0	0	0	0	0	0	0	0	0	0	0	0	0	0	0	0	0	0	0	0	0	0	0	1	0	0	0	0	0	0	0	0	0	0	0	0	0
OTU676	0	0	0	6	9	1	1	5	0	3	2	0	1	1	8	0	0	0	18	0	0	4	0	0	1	0	2	5	10	0	5	13	12	1	2	31	14	18	5	17	4	0	11	10	10	13	4	2	18
OTU677	1	0	0	0	0	1	0	1	0	1	0	0	0	0	0	0	0	2	0	0	0	0	0	0	0	0	0	0	0	0	0	0	0	0	0	9	0	0	0	0	0	0	2	0	0	0	0	0	0
OTU678	0	0	0	0	0	0	0	1	0	1	0	0	0	0	0	0	0	0	0	0	0	0	0	0	0	0	0	0	0	0	0	0	0	1	0	3	0	0	0	0	0	0	0	0	0	0	0	0	0
OTU679	4	0	0	0	1	0	0	8	0	1	4	1	0	0	0	3	0	6	4	1	0	2	0	0	2	4	4	1	2	0	2	0	8	0	2	3	14	2	2	7	1	3	3	4	4	1	1	3	4
OTU680	0	0	0	0	0	0	0	0	0	0	0	0	0	0	0	0	0	0	0	0	0	0	0	0	0	0	0	0	1	0	0	0	0	0	0	5	0	0	0	0	0	0	0	3	0	0	0	0	0
OTU681	0	0	0	0	0	0	0	0	0	0	0	0	0	0	0	0	0	0	0	0	0	0	0	0	0	0	0	0	0	0	1	0	1	1	0	1	0	0	0	0	0	1	0	0	0	0	0	0	0
OTU682	0	0	0	0	0	0	0	0	0	0	0	0	0	0	0	0	0	0	0	0	0	0	0	0	0	0	0	0	0	0	0	0	0	0	0	4	0	0	0	0	0	0	0	0	0	0	0	0	0
OTU683	0	0	0	34	24	19	0	6	5	6	18	5	15	5	1	12	0	1	10	0	1	50	0	0	9	2	13	2	42	0	6	34	36	3	21	45	5	13	11	36	3	0	4	32	33	18	22	2	4
OTU684	2	0	0	0	2	0	0	5	1	4	8	0	0	0	2	0	0	1	4	0	0	13	0	0	0	0	0	1	3	0	3	1	6	16	0	17	8	3	1	1	14	10	1	9	3	2	1	0	1
OTU685	1	0	1	0	4	2	0	5	1	1	4	0	4	0	3	3	0	1	3	0	1	8	0	0	0	1	3	4	5	0	7	3	1	6	1	10	6	0	1	4	1	0	1	12	2	0	2	1	0
OTU686	2	0	2	2	0	4	0	0	1	0	0	2	2	2	0	4	1	3	0	2	1	0	0	0	0	0	2	0	0	0	1	2	0	0	0	4	0	2	0	0	2	1	0	0	0	0	0	0	0
OTU687	0	0	0	0	0	0	0	0	0	0	0	0	0	0	0	0	0	1	0	0	0	0	0	0	0	0	0	0	0	0	0	0	0	0	0	2	0	0	0	0	0	0	0	0	0	0	0	0	0
OTU688	0	0	0	0	0	0	0	0	0	0	0	0	0	0	0	0	0	0	0	0	0	0	0	0	0	0	0	0	0	0	0	0	1	0	0	4	0	0	0	0	0	0	0	0	0	0	0	0	1
OTU689	2	0	0	0	0	0	0	0	0	0	1	0	0	0	0	0	0	1	1	0	0	0	0	0	0	0	0	0	0	0	1	0	1	0	0	2	0	0	0	3	0	0	0	0	4	0	0	0	0
OTU690	0	0	0	0	0	0	0	0	0	0	0	0	1	0	0	0	0	0	0	0	0	0	0	0	0	0	0	0	0	0	1	0	1	0	2	1	0	0	0	0	0	1	0	0	0	1	0	1	0
OTU691	0	0	0	0	0	0	0	0	0	0	0	0	0	0	0	0	0	0	0	0	0	0	0	0	0	0	0	0	0	0	0	0	0	0	0	10	0	0	0	0	0	0	0	0	0	0	0	0	22
OTU692	0	0	0	2	2	0	0	2	0	0	3	0	2	0	1	0	0	0	6	0	0	0	0	0	2	0	5	1	3	0	0	2	3	1	0	11	13	3	1	7	0	0	3	10	1	1	2	2	2
OTU693	0	0	0	0	0	0	0	0	0	0	0	0	0	0	0	0	0	0	0	0	0	0	0	0	0	0	0	1	0	0	1	0	1	0	0	1	0	0	0	1	0	0	0	0	0	0	0	0	0
OTU694	0	0	0	0	0	0	0	0	0	0	0	0	0	0	0	0	0	0	0	0	0	0	0	0	0	0	0	0	0	0	0	0	0	0	0	4	0	0	0	0	0	0	0	0	0	0	0	0	0
OTU695	18	3	2	14	56	25	3	36	13	49	28	12	2	2	27	52	5	12	48	4	5	51	2	0	5	17	32	48	35	0	9	22	96	45	3	44	36	16	54	78	261	45	27	47	21	70	23	5	14
OTU696	0	0	0	0	0	0	0	0	0	0	0	0	0	0	0	0	0	0	0	0	0	0	0	0	0	0	0	0	0	0	0	0	0	0	0	1	1	0	0	0	0	0	0	0	0	0	0	0	0
OTU697	0	0	0	0	0	0	0	0	1	0	0	0	1	0	0	1	0	0	0	1	0	0	0	0	0	0	1	0	0	0	0	0	0	0	0	1	0	0	0	0	0	0	0	0	0	0	0	0	0
OTU698	0	0	0	0	0	0	0	0	0	0	1	0	0	0	0	0	0	0	0	0	0	0	0	0	0	0	0	0	0	0	0	0	0	0	0	1	0	0	0	0	0	0	0	0	0	0	0	0	0
OTU699	0	0	0	0	0	0	0	0	0	0	0	0	0	0	0	0	0	0	0	0	0	0	0	0	0	0	0	0	0	0	0	0	0	0	0	25	0	0	0	0	0	0	0	0	0	0	0	0	0
OTU700	0	0	0	0	0	0	0	0	0	0	0	0	0	0	0	0	0	0	1	0	0	0	0	0	0	0	0	0	0	0	0	0	0	0	0	2	0	0	0	0	0	0	0	0	0	0	0	0	1
OTU701	0	0	0	0	0	0	0	0	0	0	0	0	0	0	0	0	0	0	0	0	0	0	0	0	0	0	0	0	0	0	0	0	0	0	0	1	0	0	0	2	0	1	0	0	1	0	0	0	0
OTU702	0	0	0	0	0	0	0	0	0	0	0	0	0	0	0	0	0	1	0	0	0	0	0	0	0	0	0	0	0	0	0	0	0	0	0	1	0	0	0	0	0	0	0	0	0	0	0	0	0
OTU703	0	0	0	0	0	0	0	0	0	0	0	0	0	0	0	0	0	0	0	0	0	0	0	0	0	0	0	0	0	0	0	0	0	0	0	9	0	0	0	0	0	0	0	0	0	0	0	0	0
OTU704	2	0	0	0	0	0	0	0	0	1	0	0	0	0	0	1	0	0	0	0	0	0	0	0	0	0	0	0	0	0	0	0	0	0	0	2	0	0	0	0	0	1	0	0	3	0	0	0	2
OTU705	1	0	0	0	0	0	0	0	0	0	1	0	0	0	0	0	0	0	0	0	0	0	0	0	0	0	0	0	1	0	1	1	0	0	0	1	1	0	0	0	0	0	0	1	0	0	0	0	0
OTU706	0	0	0	0	2	0	0	1	0	0	1	0	0	1	0	0	0	1	5	0	0	0	0	0	0	1	3	1	0	0	1	0	1	4	0	3	5	0	1	2	2	2	3	1	0	0	0	0	0
OTU707	0	0	0	2	1	0	0	0	1	0	2	0	0	0	0	1	0	0	0	0	0	1	0	0	0	1	0	0	1	0	0	1	2	1	0	14	0	2	1	0	0	1	1	1	3	0	0	0	2
OTU708	0	0	0	0	0	0	0	0	0	0	1	0	0	0	0	0	0	0	0	1	0	1	0	0	0	0	0	0	0	0	1	0	0	0	0	2	1	0	0	0	0	0	0	0	0	0	0	0	0
OTU709	1	0	0	35	50	1	2	4	0	0	26	0	16	4	1	0	0	1	11	0	1	65	4	0	5	1	24	1	40	0	18	25	20	18	7	74	2	27	18	21	11	13	19	40	8	9	22	0	17
OTU710	1	0	0	0	0	0	0	0	0	0	0	0	0	0	0	0	0	0	0	0	0	0	0	0	0	0	0	0	0	0	0	0	0	0	0	4	0	0	0	0	0	0	0	0	0	0	0	0	0
OTU711	1	0	0	0	0	0	0	0	0	0	0	0	0	0	0	0	2	0	0	0	0	0	0	0	0	0	0	0	0	0	0	0	0	0	0	1	5	0	0	0	0	1	0	0	0	0	0	0	1
OTU712	0	0	0	0	2	0	0	1	1	0	6	1	0	0	1	1	0	0	1	0	0	4	0	0	0	0	0	0	0	0	2	0	1	2	0	5	2	0	2	2	2	2	0	1	0	0	2	0	0
OTU713	0	0	0	0	0	0	0	1	0	0	0	0	0	0	0	0	0	1	0	0	0	0	0	0	0	0	0	0	0	0	0	0	0	0	0	1	0	0	0	0	0	0	0	0	0	0	0	0	0
OTU714	0	0	0	0	0	0	0	0	0	0	0	0	0	0	0	0	0	0	0	0	0	0	0	0	0	0	0	0	0	0	0	0	0	0	0	3	0	0	0	0	0	0	0	0	0	0	0	0	0
OTU715	0	0	0	0	0	0	0	0	0	0	0	0	0	0	0	0	0	0	0	0	0	0	0	0	0	0	0	0	0	0	0	0	0	0	0	3	0	0	0	0	0	0	0	0	0	0	0	0	0
OTU716	0	0	0	0	0	0	0	1	0	0	0	0	0	0	0	0	0	0	0	0	0	0	0	0	0	0	0	0	0	0	0	0	0	0	0	1	0	0	0	0	0	0	0	0	0	0	0	0	0
OTU717	0	0	0	0	0	0	0	2	0	0	0	0	1	0	0	0	0	0	0	0	0	1	0	0	0	0	0	0	0	0	0	0	0	0	0	2	0	0	0	0	0	1	0	0	0	0	0	0	0
OTU718	3	0	0	0	0	0	0	1	0	1	1	0	0	3	0	0	0	0	7	0	0	1	0	0	0	0	0	0	1	0	0	0	2	6	0	20	10	0	0	0	7	4	0	1	3	0	0	0	4
OTU719	0	0	0	0	0	0	0	0	0	0	0	0	0	0	0	0	0	0	0	0	0	0	0	0	0	0	0	0	0	0	1	0	0	0	0	4	0	0	0	0	0	0	0	0	0	0	0	0	0
OTU720	6	1	0	0	0	0	0	0	0	0	0	0	0	13	0	0	4	0	0	0	0	1	0	0	0	0	0	0	2	0	3	1	25	0	0	2	0	0	0	0	0	0	0	1	0	0	0	0	1
OTU721	0	0	0	0	0	0	0	0	1	0	1	0	0	0	1	0	0	0	0	0	1	0	0	0	3	0	0	0	0	0	3	0	0	0	0	6	0	0	0	0	0	0	1	0	0	0	0	0	0
OTU722	24	6	6	20	74	73	4	21	22	52	37	25	17	6	34	68	7	29	28	7	9	37	3	0	12	16	38	53	28	0	12	33	58	30	18	37	29	13	84	47	240	58	25	54	45	11	42	17	8
OTU723	0	0	0	0	0	0	0	0	0	0	0	0	0	0	0	0	0	0	0	0	0	0	0	0	0	0	0	0	0	0	0	0	0	0	0	10	0	0	0	0	0	0	0	0	0	0	0	0	0
OTU724	0	0	0	0	2	0	0	0	0	0	0	0	0	0	0	0	0	0	0	0	0	0	0	0	0	0	0	0	0	0	1	3	0	0	0	1	0	0	0	0	0	0	0	1	3	0	0	0	0
OTU725	1	0	0	0	0	0	0	1	0	1	0	0	0	0	0	0	0	0	0	0	0	0	0	0	0	0	0	0	0	0	0	0	0	1	0	2	1	0	0	1	0	0	0	0	0	0	1	0	1
OTU726	0	0	0	4	0	0	0	0	0	0	0	0	0	2	0	0	0	0	1	0	0	1	0	0	0	0	0	0	0	0	0	0	13	0	0	8	0	0	0	0	0	0	0	0	0	0	0	0	0
OTU727	0	0	0	0	0	0	0	0	0	0	0	0	0	0	0	0	0	0	0	0	0	0	0	0	0	0	0	0	0	0	0	0	0	0	0	5	0	0	0	0	0	0	0	0	0	0	0	0	3
OTU728	6	0	0	0	0	0	0	2	0	2	3	0	0	2	0	2	0	7	32	0	0	1	0	0	0	0	3	0	6	0	5	0	7	1	0	49	43	11	1	16	3	3	2	6	18	3	0	3	20
OTU729	1	0	0	0	3	0	0	6	0	15	6	2	0	0	0	2	0	2	15	0	0	4	0	0	0	1	0	0	5	0	1	2	15	7	0	22	6	4	0	8	4	7	2	8	2	0	1	0	2
OTU730	0	0	0	0	0	0	0	0	0	0	2	0	0	0	1	0	0	0	1	0	0	2	0	0	1	0	0	0	0	0	11	0	1	0	1	3	2	0	0	7	1	1	1	1	0	0	0	0	0
OTU731	0	0	0	0	0	0	0	0	0	0	0	1	0	0	0	0	0	0	0	0	0	0	0	0	0	0	0	0	0	0	0	0	0	0	0	1	0	0	0	0	0	1	0	1	0	0	0	0	0
OTU732	0	0	1	0	0	0	0	0	0	2	3	1	0	0	0	2	0	0	1	0	0	3	0	0	0	0	1	4	3	0	0	0	2	4	0	7	9	0	1	0	3	3	0	9	1	2	0	0	0
OTU733	5	1	2	2	1	2	0	4	0	1	1	0	0	4	0	3	0	2	0	0	1	3	0	0	0	3	2	0	4	0	0	1	1	3	2	3	3	2	0	3	1	1	0	1	0	0	1	1	0
OTU734	0	0	0	0	0	0	0	1	0	0	0	0	0	0	0	0	0	0	6	0	0	0	0	0	0	0	0	0	1	0	0	0	1	2	0	2	0	0	0	0	0	2	0	1	2	0	0	0	0
OTU735	2	0	0	4	10	5	0	4	2	3	6	1	5	0	2	2	0	3	2	1	1	2	0	0	5	0	3	5	1	5	2	3	10	7	3	16	19	8	6	4	5	5	3	9	1	3	2	3	4
OTU736	0	0	0	0	0	0	0	0	0	0	0	0	0	0	0	0	0	0	0	0	0	0	0	0	0	0	0	0	0	0	0	0	0	0	0	2	0	0	0	0	0	0	0	0	0	0	0	0	0
OTU737	0	0	0	0	2	0	0	1	0	2	1	0	0	2	0	0	1	0	4	0	1	1	0	0	0	0	0	0	2	0	2	0	1	2	0	2	1	1	1	2	2	2	0	3	0	0	0	0	0
OTU738	2	0	0	0	0	0	0	0	0	0	1	0	0	0	0	0	0	0	0	0	0	0	0	0	0	0	0	0	0	0	1	0	0	0	0	1	0	0	0	0	0	0	0	0	0	0	0	0	0
OTU739	0	0	0	0	1	0	0	1	0	0	0	0	0	0	0	0	0	0	0	0	0	2	0	0	0	0	0	0	4	0	0	1	2	0	0	1	2	0	0	1	1	0	0	6	1	1	0	0	3
OTU740	0	0	0	0	0	0	0	1	0	1	1	0	0	0	0	0	0	2	0	0	0	1	0	0	1	0	0	0	0	0	0	0	0	0	0	2	3	0	0	0	0	0	0	1	1	0	0	0	0
OTU741	9	0	3	71	71	69	0	64	29	24	46	15	33	24	10	42	1	21	166	8	31	39	1	0	24	6	99	36	87	0	61	59	107	26	39	281	124	150	70	230	24	34	64	58	40	146	63	61	363
OTU742	1	0	0	0	0	0	0	0	0	0	0	0	0	1	0	0	0	0	0	0	0	0	0	0	0	0	0	0	0	0	0	0	0	0	0	3	0	0	0	0	0	0	0	0	0	0	0	0	0
OTU743	0	0	0	0	0	0	0	0	0	0	0	0	0	0	0	0	0	1	0	0	0	2	0	0	0	0	0	0	0	0	0	0	1	1	0	1	0	0	0	0	0	0	0	0	1	0	0	0	0
OTU744	0	0	0	1	3	0	0	3	2	0	6	1	2	1	2	0	0	0	5	0	1	3	0	0	1	0	4	1	8	0	0	2	8	7	2	13	2	14	4	10	1	2	5	5	1	2	0	0	2
OTU745	1	0	0	2	4	0	1	17	1	2	9	0	0	0	5	0	0	0	0	0	0	3	0	0	0	0	0	6	1	0	2	3	1	7	1	4	0	0	0	0	4	6	2	0	1	0	1	2	0
OTU746	2	0	0	0	0	0	0	0	0	0	4	0	0	0	0	0	0	0	0	0	0	0	0	0	1	0	0	0	0	0	0	0	0	0	0	4	0	0	0	0	0	1	0	0	0	0	0	0	0
OTU747	1	0	0	2	2	2	0	2	0	5	2	0	0	0	0	2	0	0	2	0	0	0	0	0	0	3	27	1	0	0	2	3	5	1	1	5	10	0	1	1	1	2	1	1	1	0	2	0	1
OTU748	0	0	0	0	0	0	0	0	1	0	0	0	0	0	0	0	0	0	0	0	0	0	0	0	1	0	0	0	0	0	0	0	1	0	0	2	0	0	0	0	0	0	1	0	0	0	0	0	0
OTU749	0	0	0	0	0	0	0	0	0	0	1	0	0	0	0	0	0	0	0	0	0	0	0	0	0	0	0	0	0	0	0	0	0	0	0	6	0	0	0	0	0	0	1	0	0	6	0	0	0
OTU750	0	0	0	0	1	0	0	1	1	0	0	1	0	0	0	0	0	0	0	1	0	2	0	0	0	0	2	1	2	0	3	0	0	1	0	1	1	0	0	0	0	1	1	2	2	0	0	0	0
OTU751	0	0	0	0	0	0	0	0	0	0	0	0	0	0	0	0	0	0	0	0	0	0	0	0	1	0	0	1	2	0	0	1	0	0	0	3	2	0	0	3	0	0	0	0	11	1	0	0	0
OTU752	0	0	1	0	0	1	0	2	2	0	0	0	1	0	0	1	0	0	2	1	0	0	0	0	0	0	0	0	0	0	0	3	0	0	0	1	2	0	0	1	0	0	0	0	0	0	1	0	0
OTU753	0	0	0	0	0	0	0	2	0	0	0	1	0	0	0	0	0	0	0	0	0	0	0	0	0	0	0	0	0	0	0	0	0	0	0	6	0	0	0	0	0	0	0	0	0	0	0	0	0
OTU754	0	0	0	0	0	0	0	1	0	0	0	0	0	0	0	1	0	0	0	0	0	0	0	0	1	0	1	0	2	0	2	1	0	0	0	4	0	0	1	0	0	0	1	0	2	0	2	0	0
OTU755	0	1	0	0	0	0	0	2	0	0	1	0	0	0	0	0	0	0	0	0	0	1	0	0	0	0	0	0	0	0	0	0	1	0	0	3	0	0	2	1	0	0	0	1	1	0	0	0	0
OTU756	4	0	2	2	0	0	0	3	0	2	9	3	0	0	0	0	0	0	5	0	0	2	0	0	0	3	3	2	0	0	2	0	7	4	1	10	3	0	0	0	5	4	2	2	5	0	0	0	25
OTU757	1	0	0	0	0	0	0	2	0	1	1	0	0	0	1	0	0	0	0	0	0	0	0	0	0	0	0	0	0	0	0	1	2	0	0	9	0	0	0	0	1	0	1	2	0	0	0	1	0
OTU758	0	0	0	0	0	1	0	0	0	0	0	0	0	0	0	0	0	0	0	0	0	0	0	0	0	0	1	0	0	0	0	0	0	0	0	3	0	2	0	0	0	4	0	0	0	0	1	0	0
OTU759	0	0	0	0	0	0	0	0	0	0	0	0	1	0	0	0	0	0	0	0	0	0	0	0	0	0	0	0	0	0	0	0	2	0	0	1	0	0	0	0	1	0	1	0	0	0	0	1	0
OTU760	3	1	0	3	3	1	0	14	2	2	83	0	5	1	11	0	0	0	7	0	1	27	2	0	2	1	4	10	15	0	0	4	12	38	4	32	9	2	5	17	18	21	4	28	8	1	1	1	0
OTU761	0	0	0	0	0	0	0	0	0	0	0	0	0	0	0	0	0	0	0	0	0	2	0	0	0	0	0	0	0	0	0	0	0	0	1	1	0	0	0	0	0	0	0	0	0	0	0	0	0
OTU762	2	0	0	45	22	2	1	27	0	0	46	2	36	6	1	0	1	5	56	0	0	100	5	0	10	0	23	3	135	0	4	106	77	28	19	174	19	211	22	136	9	23	14	78	51	51	20	2	32
OTU763	0	0	0	0	0	0	0	0	0	0	0	0	0	0	0	0	0	0	0	0	0	0	0	0	0	0	0	0	0	0	0	0	0	2	0	4	0	0	0	0	1	1	0	0	1	0	0	0	0
OTU764	0	0	0	0	0	0	0	1	0	0	0	0	0	4	1	0	0	1	1	0	0	0	0	0	0	0	0	0	1	0	2	0	1	0	0	11	0	5	0	1	0	0	0	0	0	1	1	2	0
OTU765	0	0	0	0	0	0	0	0	0	0	3	0	0	0	0	0	0	0	0	0	0	0	0	0	0	0	0	0	0	0	0	0	0	0	0	1	0	0	0	0	0	0	0	0	0	0	0	0	0
OTU766	0	0	0	0	0	0	0	0	0	0	0	0	0	0	0	0	0	0	0	0	0	0	0	0	0	0	0	0	0	0	0	0	0	0	0	1	0	0	0	0	1	0	0	1	0	0	0	1	0
OTU767	0	1	0	0	0	0	0	0	0	0	3	0	0	0	0	0	0	1	1	0	0	0	0	0	0	0	0	0	2	0	0	0	0	1	0	1	1	1	0	0	0	0	0	2	0	0	0	0	0
OTU768	0	0	0	0	0	0	0	0	0	0	0	0	0	0	0	0	0	0	0	0	0	0	0	0	0	0	0	0	0	0	0	1	0	0	0	1	0	0	1	0	0	0	0	0	0	0	0	0	0
OTU769	0	0	0	0	0	0	0	1	0	0	1	0	0	0	0	0	0	0	2	0	0	1	0	0	0	0	1	0	0	0	1	1	0	0	0	3	1	0	1	0	0	1	0	0	2	0	0	0	1
OTU770	1	0	0	0	0	0	0	0	0	0	1	0	0	0	0	0	0	0	0	0	0	0	0	0	0	0	0	0	0	0	0	0	0	0	0	1	0	0	0	0	0	0	0	0	0	0	0	0	0
OTU771	0	0	0	0	1	0	0	0	0	0	0	0	2	0	0	0	0	0	0	0	0	0	0	0	0	0	0	0	0	0	0	1	0	0	1	2	0	17	1	0	0	0	0	0	0	0	1	0	2
OTU772	0	0	0	0	0	0	0	0	0	0	2	0	0	0	0	0	0	0	0	0	0	0	0	0	0	0	0	0	0	0	0	0	0	0	0	1	0	0	0	0	0	0	0	0	0	0	0	0	0
OTU773	0	0	0	1	0	1	0	0	0	1	0	2	0	0	0	0	0	1	0	0	5	0	0	0	5	1	2	0	0	0	0	0	0	0	3	4	0	0	0	0	0	1	3	0	1	7	0	1	2
OTU774	0	0	0	0	0	0	0	0	0	0	0	0	0	0	0	0	0	0	0	0	1	0	0	0	0	0	0	0	0	0	0	0	0	0	0	1	0	0	0	0	0	0	0	0	0	0	0	0	0
OTU775	0	0	0	1	1	0	0	0	0	0	0	0	1	0	0	0	0	0	0	0	0	0	0	0	1	0	0	1	0	0	0	1	0	0	3	0	0	0	0	0	0	0	0	0	3	0	0	0	1
OTU776	0	0	0	0	0	0	0	0	0	0	0	0	1	0	0	0	0	0	0	0	0	0	0	0	0	0	0	0	0	0	0	1	0	0	0	0	0	0	0	0	0	0	0	0	0	0	0	0	0
OTU777	0	0	0	1	0	0	0	0	0	0	0	0	1	0	0	0	0	0	0	0	0	0	0	0	0	0	0	0	1	0	0	2	0	0	0	0	0	1	3	0	0	0	0	0	1	0	0	0	0
OTU778	0	0	0	1	1	0	0	0	0	0	0	0	0	0	0	0	0	0	0	0	0	0	0	0	1	0	0	0	0	0	0	0	0	0	1	0	0	0	0	0	0	0	0	0	0	1	2	0	2
OTU779	0	0	0	1	0	0	0	0	0	0	0	0	0	0	0	0	0	0	0	0	0	0	0	0	0	0	0	0	0	0	0	1	0	0	1	0	0	0	0	0	0	0	0	0	0	1	0	0	0
OTU780	0	0	0	0	0	0	0	1	0	0	2	0	0	0	0	1	0	0	0	0	0	2	0	0	0	0	0	1	0	0	0	0	1	0	0	0	0	1	1	1	0	0	0	0	0	0	1	0	1
OTU781	0	0	0	0	2	1	0	0	0	0	0	0	0	0	1	0	0	0	0	0	0	0	0	0	1	0	1	0	0	0	0	0	0	0	2	0	0	0	3	0	0	0	0	0	0	0	0	0	0
OTU782	0	0	0	0	0	0	0	0	0	0	0	0	0	0	0	0	0	0	0	0	0	0	0	0	0	0	0	0	0	0	0	1	0	0	0	0	0	0	0	0	0	0	0	0	0	0	0	0	0
OTU783	0	0	0	1	0	0	0	0	0	0	0	0	0	0	1	0	0	0	0	0	0	0	0	0	0	0	0	0	0	0	0	0	0	0	0	0	0	0	0	0	0	0	0	0	0	0	0	0	0
OTU784	0	0	0	2	0	0	0	0	0	0	1	0	1	0	0	0	0	1	0	0	0	1	0	0	0	0	0	0	0	0	0	0	2	0	1	0	0	0	0	1	0	0	0	0	0	0	2	0	2
OTU785	0	0	0	1	0	2	0	0	0	0	0	1	2	0	3	0	0	0	0	0	1	2	0	0	1	1	0	1	0	0	0	2	1	0	1	0	0	1	1	1	0	0	1	0	1	0	2	0	1
OTU786	0	0	0	2	0	0	0	1	0	0	4	0	4	1	0	0	0	0	0	0	0	4	0	0	0	0	0	2	0	0	0	2	0	0	0	0	0	0	0	1	1	0	0	1	1	0	0	0	0
OTU787	0	0	0	0	0	1	0	0	0	0	1	0	1	0	0	0	0	0	0	0	0	0	0	0	1	0	0	0	1	0	2	2	0	0	2	0	0	0	2	1	0	0	1	1	1	1	0	0	0
OTU788	0	0	0	0	0	0	0	0	0	0	0	0	0	0	0	0	0	0	0	0	2	0	0	0	0	0	1	0	0	0	2	0	0	0	2	1	1	3	0	0	0	0	0	0	0	0	0	0	1
OTU789	1	0	0	2	3	1	0	1	1	0	0	0	2	0	0	0	0	0	1	0	3	0	0	0	1	0	5	0	1	0	0	0	0	0	4	5	0	0	4	0	0	0	0	0	0	12	1	1	3
OTU790	0	0	0	1	0	1	0	0	0	1	0	1	0	0	1	0	0	2	0	0	1	0	0	0	2	1	0	0	0	0	0	1	0	0	2	0	0	0	0	0	0	0	1	0	0	0	0	0	0
OTU791	3	0	0	0	1	1	0	0	0	0	0	0	3	6	0	1	1	2	0	0	0	3	0	0	0	0	3	0	2	0	2	0	0	0	1	2	0	0	1	0	0	1	0	2	0	0	1	0	0
OTU792	0	0	0	1	6	0	0	0	0	0	0	0	1	1	0	0	0	0	1	0	0	0	0	0	1	0	6	0	2	0	0	2	0	0	2	1	0	2	1	0	0	0	0	4	0	0	2	0	0
OTU793	0	0	0	0	0	0	0	0	0	0	0	0	0	0	0	0	0	0	1	0	0	0	0	0	0	0	0	0	0	0	0	0	0	0	0	0	0	0	0	0	0	0	0	0	0	0	0	0	0
OTU794	0	0	0	1	5	2	0	9	1	1	3	0	4	0	0	1	1	0	29	0	0	2	0	0	4	0	11	4	8	0	12	8	14	5	1	19	5	25	6	16	2	0	9	10	6	42	8	6	63
OTU795	3	0	1	9	9	2	1	16	6	4	18	4	6	0	5	1	0	3	12	0	1	14	1	0	6	0	11	6	16	0	2	15	23	11	3	35	17	11	11	13	10	10	11	24	16	13	6	1	8
OTU796	0	0	0	0	0	0	0	0	0	0	0	0	0	0	0	0	0	0	1	0	0	0	0	0	0	0	0	0	0	0	0	0	0	0	0	5	0	0	0	0	1	1	2	0	0	0	0	1	0
OTU797	0	0	0	0	0	0	0	0	0	0	0	0	0	0	0	0	0	0	0	0	0	0	0	0	1	0	0	0	0	0	0	0	0	0	1	0	0	0	0	0	0	0	0	0	0	0	0	0	0
OTU798	0	0	0	2	0	0	0	0	0	0	0	0	0	0	0	0	0	0	0	0	0	0	0	0	0	0	0	0	0	0	0	1	0	0	0	2	0	0	1	0	0	0	0	0	0	0	0	0	0
OTU799	0	0	0	0	0	0	0	0	0	0	0	3	0	0	0	0	0	0	0	0	0	0	0	0	0	0	0	0	0	0	0	0	0	0	0	0	0	0	0	0	0	0	0	0	0	0	0	0	0
OTU800	79	4	14	8	15	16	2	23	15	51	32	36	5	3	12	37	3	22	10	16	8	42	0	0	17	16	7	25	17	0	6	14	20	96	9	43	4	7	13	10	67	47	10	13	8	1	10	7	0
OTU801	0	0	0	0	0	0	0	0	0	0	0	0	0	0	0	0	0	0	0	0	0	0	0	0	0	0	0	0	0	0	0	0	0	0	0	0	0	0	0	0	0	0	0	0	0	0	0	0	0
OTU802	0	0	0	1	1	0	1	0	0	2	4	0	3	0	0	1	0	2	2	0	1	1	0	0	2	0	1	3	0	0	0	3	1	8	1	3	1	1	2	3	7	1	0	0	0	6	1	1	1
OTU803	0	0	0	1	0	0	0	0	0	0	0	0	2	0	0	0	0	0	0	0	1	0	0	0	0	0	1	0	0	0	0	0	0	0	0	0	0	0	2	0	0	0	0	0	0	0	0	3	0
OTU804	0	0	1	1	0	0	0	0	0	0	0	0	0	0	0	1	0	0	0	0	0	0	0	0	1	0	1	0	0	0	0	0	0	0	0	1	0	0	1	0	0	0	0	0	0	0	1	0	0
OTU805	6	0	1	7	12	13	0	4	2	3	2	2	9	8	6	3	5	1	2	1	3	10	0	0	16	0	18	6	28	2	28	12	5	1	15	19	1	4	9	10	0	0	3	8	8	4	20	4	34
OTU806	0	0	0	0	0	0	0	0	0	0	0	0	0	0	0	0	0	0	0	0	0	0	0	0	0	0	0	0	0	0	0	0	0	0	1	0	0	0	0	0	0	0	0	0	0	0	0	0	0
OTU807	0	0	0	3	1	1	1	0	1	0	0	0	4	1	0	0	0	1	0	1	1	0	0	0	5	0	3	0	1	0	3	1	0	0	5	2	0	1	5	0	0	0	0	1	6	11	3	3	0
OTU808	0	0	0	0	0	0	0	0	0	0	0	0	0	0	0	0	0	0	0	0	0	0	0	0	0	0	1	0	1	0	0	0	0	0	1	0	0	0	0	1	0	0	0	0	0	0	0	0	1
OTU809	0	0	0	0	1	0	0	0	0	0	0	0	0	0	0	0	0	0	0	0	0	0	0	0	0	0	2	0	0	0	0	0	0	0	0	0	0	0	0	0	0	0	0	0	0	0	1	0	0
OTU810	0	0	0	1	1	0	0	0	0	1	0	0	1	0	1	0	0	0	0	0	0	0	0	0	0	0	0	0	0	0	1	1	0	0	0	0	0	0	0	1	0	0	0	0	0	0	0	0	0
OTU811	19	1	8	105	54	103	0	30	17	29	44	61	80	17	41	72	4	29	11	21	23	89	1	0	44	22	53	72	50	0	26	97	38	26	72	35	9	4	78	27	36	19	95	44	19	32	42	24	16
OTU812	0	0	0	8	3	18	0	0	0	0	0	1	22	3	1	0	0	0	0	2	0	0	0	0	6	0	1	9	1	0	0	5	1	0	8	0	0	0	0	0	0	0	1	0	0	0	0	1	0
OTU813	0	0	0	3	0	1	0	0	0	0	0	0	0	0	0	0	0	0	0	0	0	1	0	0	1	0	1	0	1	0	0	1	0	0	3	0	0	0	0	1	0	0	0	0	1	2	0	1	1
OTU814	0	0	0	44	11	4	0	0	1	0	0	0	35	0	0	0	0	0	1	0	1	0	0	0	20	0	29	2	14	0	0	21	0	0	42	1	0	23	23	3	0	0	2	3	6	2	24	1	9
OTU815	8	0	0	4	9	4	0	7	0	4	11	6	6	4	0	2	0	4	9	1	3	3	1	1	3	4	7	4	5	0	11	10	5	5	3	10	14	5	5	6	11	6	3	12	3	9	5	4	4
OTU816	0	0	0	0	1	0	0	0	0	0	0	0	1	0	0	0	0	0	0	2	0	0	0	0	2	0	1	0	1	0	0	1	0	0	0	0	0	0	0	0	0	0	0	0	0	0	1	0	0
OTU817	0	0	1	5	1	7	0	0	0	0	0	0	3	0	2	0	0	0	0	0	5	0	0	0	16	0	0	1	0	0	0	2	0	0	12	0	0	0	1	0	0	0	2	0	0	10	2	0	0
OTU818	0	0	0	0	0	1	0	0	0	0	0	0	0	0	0	0	0	0	0	0	1	0	0	0	0	0	0	0	0	0	0	0	0	0	0	0	0	0	0	0	0	0	0	0	0	0	0	0	0
OTU819	1	0	0	3	0	1	0	0	1	0	0	0	4	0	0	0	0	0	0	0	1	0	0	0	8	0	2	0	0	0	0	1	0	0	6	0	0	0	0	0	0	0	0	0	0	1	0	0	0
OTU820	5	0	0	5	16	2	0	1	3	0	5	1	4	0	1	3	1	1	1	0	1	6	0	0	10	1	10	5	4	0	9	8	5	5	9	1	13	11	8	3	3	8	1	2	4	0	5	0	6
OTU821	0	0	0	2	2	0	0	0	0	0	2	0	0	0	2	0	0	1	0	0	1	0	0	0	0	0	2	2	2	0	0	4	0	0	0	2	1	0	1	1	0	0	1	3	3	0	3	0	2
OTU822	1	0	0	7	0	6	0	2	3	3	6	3	4	0	4	4	0	2	4	0	3	9	0	0	3	1	4	21	6	0	0	6	2	1	6	2	1	19	6	2	3	0	2	7	1	8	3	0	2
OTU823	1	0	0	2	2	1	0	4	0	3	4	2	1	0	6	6	1	3	0	0	0	9	0	0	0	1	2	0	9	0	6	6	3	2	3	7	2	0	2	4	2	3	1	2	3	0	5	1	3
OTU824	0	0	1	2	7	2	0	0	6	0	0	0	7	0	2	1	0	2	0	2	1	0	0	0	4	0	1	3	1	0	0	5	0	0	3	1	1	5	2	0	0	0	0	0	0	0	3	4	0
OTU825	0	0	0	0	0	3	0	1	0	0	0	0	0	0	0	1	0	0	0	0	0	0	0	0	0	0	2	0	3	0	0	0	0	0	0	6	1	0	0	0	2	0	0	1	1	2	1	1	0
OTU826	0	0	0	7	4	5	0	0	0	0	0	0	10	0	0	0	0	0	0	0	5	0	1	0	8	0	0	0	0	0	0	4	0	0	11	0	0	2	3	0	0	0	1	0	0	0	3	4	1
OTU827	0	0	0	0	0	0	0	0	0	0	0	0	0	0	0	0	0	0	0	0	0	0	0	0	0	0	0	0	0	0	1	0	0	0	1	0	0	0	0	1	0	0	0	0	0	0	2	0	2
OTU828	1	0	0	1	0	5	0	1	0	0	4	0	1	0	1	2	0	0	2	0	0	1	0	0	2	0	5	0	3	0	0	6	0	0	1	2	1	3	4	0	0	0	3	1	1	5	0	0	0
OTU829	1	0	0	3	4	1	0	0	3	0	1	2	5	0	3	6	0	1	2	1	0	1	0	0	4	0	3	1	1	0	0	3	1	5	2	1	0	0	6	0	3	3	3	2	1	1	3	0	0
OTU830	7	1	2	24	18	39	0	12	15	14	23	14	23	2	14	29	3	3	26	4	8	56	0	0	23	1	32	35	33	0	5	29	28	19	22	18	15	60	48	43	13	6	32	34	17	104	11	11	20
OTU831	0	0	0	0	2	0	0	0	0	0	0	11	0	0	0	0	0	0	0	6	0	4	0	0	0	3	0	0	11	0	71	201	0	0	0	0	1	0	1	0	0	0	0	0	0	0	1	0	4
OTU832	0	0	0	1	0	1	0	1	0	0	0	0	0	0	0	0	0	1	0	0	0	0	0	0	0	1	1	0	0	0	0	0	3	0	3	0	0	0	0	0	0	0	0	0	0	0	0	0	0
OTU833	1	0	0	9	4	0	0	0	1	0	4	0	8	1	0	1	0	0	0	0	3	3	0	0	5	1	4	1	5	0	1	9	1	0	1	5	1	3	3	3	2	1	4	2	5	14	4	2	12
OTU834	3	0	0	0	0	3	0	0	1	0	0	0	0	1	1	2	0	1	0	1	0	0	0	0	0	0	0	2	2	0	1	1	0	0	1	5	1	5	0	1	0	0	2	2	3	0	2	2	1
OTU835	0	0	0	7	2	6	0	0	0	0	0	0	0	0	4	0	0	0	0	1	3	0	0	0	11	0	2	0	0	0	0	3	0	0	5	1	0	1	5	1	1	0	2	0	0	57	0	3	0
OTU836	0	0	0	0	0	0	0	0	0	0	0	0	0	0	0	0	0	0	0	0	0	0	0	0	0	0	0	0	0	0	0	0	0	0	0	0	0	0	0	0	0	0	0	1	0	0	0	0	0
OTU837	0	0	0	3	1	4	0	0	0	1	0	0	1	0	0	0	0	0	0	0	2	1	0	0	4	0	4	0	0	0	0	2	0	0	9	0	0	0	7	0	0	0	2	0	0	1	1	0	0
OTU838	0	0	0	0	0	0	0	0	0	0	0	0	0	0	0	0	0	0	0	0	0	0	0	0	1	0	1	1	0	0	0	3	0	0	0	0	0	0	0	0	0	0	0	0	0	0	0	0	0
OTU839	0	0	0	3	1	2	0	0	1	0	0	0	1	1	4	0	0	0	0	0	1	0	0	0	1	0	3	4	0	0	1	2	1	1	0	4	0	0	2	0	0	0	4	0	1	0	0	1	0
OTU840	0	0	0	0	0	2	0	0	0	0	0	0	0	0	0	0	0	0	0	0	0	0	0	0	0	1	0	0	0	0	0	0	0	0	0	0	0	0	0	0	0	0	0	0	0	0	0	0	0
OTU841	11	3	0	5	3	7	1	1	2	0	1	7	11	1	3	1	0	1	0	2	1	3	0	0	21	5	3	5	5	0	6	2	1	0	2	1	0	0	4	0	0	0	1	0	0	0	4	4	0
OTU842	1	0	0	3	0	10	0	1	0	2	0	1	27	0	4	1	0	0	0	2	1	0	0	0	6	0	0	1	0	0	0	4	0	0	5	0	0	0	5	0	0	0	0	0	0	3	0	1	0
OTU843	0	0	0	0	1	0	0	0	0	0	0	0	0	0	0	0	0	0	0	0	0	0	0	0	0	0	0	0	0	0	0	0	0	0	0	2	0	4	0	0	0	0	2	0	0	6	0	2	0
OTU844	0	0	0	1	1	0	0	0	0	0	0	0	1	0	0	0	0	0	0	0	0	0	0	0	0	0	0	1	1	0	0	2	1	0	0	0	0	0	0	1	0	0	0	0	0	0	1	0	0
OTU845	0	0	0	0	0	8	0	0	0	0	0	11	2	1	0	0	0	0	0	0	0	0	0	0	1	0	0	0	0	0	0	1	0	0	4	0	1	0	0	0	0	0	1	0	0	0	0	0	0
OTU846	0	0	0	0	0	0	0	0	0	0	0	0	0	0	0	0	0	0	0	0	0	0	0	0	0	0	0	0	0	0	0	0	0	0	0	0	0	5	0	0	0	0	0	0	0	0	0	0	0
OTU847	0	0	0	1	0	0	0	0	0	0	0	0	0	0	0	0	0	0	0	0	0	0	0	0	0	0	0	0	0	0	0	0	0	0	0	0	0	0	0	0	0	0	0	0	0	0	0	0	0
OTU848	0	0	0	0	0	0	0	0	0	0	0	0	0	0	0	0	0	0	0	0	0	0	0	0	0	0	0	0	0	0	1	0	0	0	1	0	0	0	0	0	0	0	0	0	1	0	0	0	0
OTU849	0	0	0	1	0	1	0	0	0	0	0	0	1	0	0	0	0	0	0	0	0	1	0	0	0	0	0	0	0	0	0	2	0	0	1	0	0	0	0	1	0	0	1	0	0	0	5	1	0
OTU850	0	0	0	0	0	0	0	0	0	0	0	0	0	0	0	0	0	0	0	0	0	0	0	0	0	0	0	0	0	0	0	0	0	0	0	0	0	0	0	0	0	0	0	1	0	0	0	0	1
OTU851	3	0	0	2	1	0	0	1	0	1	3	4	2	0	6	0	0	4	1	3	1	4	1	0	1	1	3	0	3	0	0	0	1	0	1	0	1	1	0	0	0	1	1	0	0	0	0	3	0
OTU852	0	0	0	0	1	0	0	0	0	0	0	0	1	0	0	0	0	0	0	0	0	1	0	0	2	0	1	1	0	0	0	0	0	0	1	0	1	1	0	2	1	0	0	1	0	3	1	0	0
OTU853	0	0	0	0	1	6	0	4	0	0	2	4	4	0	1	4	0	1	0	0	2	3	0	0	0	0	2	1	1	0	0	4	4	4	2	10	4	0	2	1	1	12	2	0	4	3	1	0	0
OTU854	4	0	2	18	13	20	0	0	10	1	4	6	25	5	17	7	1	8	1	4	17	9	0	0	25	5	23	11	10	0	13	30	3	0	23	6	2	0	17	4	0	0	16	15	21	17	18	25	16
OTU855	3	0	0	0	0	0	0	1	0	2	1	0	3	1	2	0	1	0	0	0	0	0	0	0	0	1	1	2	1	0	4	4	0	0	0	1	0	2	0	0	6	10	1	0	0	0	2	1	0
OTU856	0	0	0	0	0	0	0	0	0	0	0	0	0	0	0	0	0	0	0	0	0	0	0	0	0	0	1	0	0	0	0	0	0	0	0	0	0	0	0	0	0	0	0	0	0	0	0	0	0
OTU857	0	0	0	0	1	0	0	2	0	0	2	1	2	0	0	1	0	6	2	0	0	1	0	0	0	1	1	0	1	0	3	0	1	0	1	4	17	0	0	2	0	2	2	0	2	1	3	4	1
OTU858	0	0	0	1	0	9	0	0	0	0	0	0	2	0	0	1	0	0	0	0	1	0	0	0	2	0	1	0	1	0	0	1	0	0	9	0	0	0	4	3	0	0	0	2	0	0	2	0	1
OTU859	0	0	0	0	0	1	0	0	0	0	1	0	0	0	0	0	0	0	1	0	0	0	0	0	0	0	0	0	0	0	0	0	0	0	0	0	0	0	0	0	0	0	0	0	0	0	0	0	0
OTU860	0	0	0	0	0	0	0	1	0	0	1	0	0	0	0	0	0	0	0	0	0	1	0	0	1	0	0	0	0	0	1	1	1	0	0	0	1	0	0	2	1	0	0	1	0	0	0	0	0
OTU861	0	0	0	3	3	2	0	0	1	0	0	0	3	0	2	0	0	1	0	0	2	0	0	0	2	1	3	1	1	0	0	5	0	0	0	0	0	1	6	0	1	0	0	0	0	3	2	2	0
OTU862	0	0	0	0	1	0	0	0	0	0	0	0	0	0	0	0	0	0	0	0	0	0	0	0	0	0	0	0	0	0	0	0	0	0	0	0	0	0	0	0	0	0	0	0	0	0	0	0	0
OTU863	0	0	0	0	0	1	1	0	1	0	0	0	0	0	0	0	0	0	0	0	0	0	0	0	1	0	0	0	0	0	0	0	0	0	1	0	0	0	0	0	0	0	0	0	0	0	0	0	0
OTU864	0	0	0	2	2	0	0	0	0	0	0	0	2	0	0	0	0	0	0	0	0	0	0	0	1	0	1	4	2	0	0	1	0	0	2	1	2	0	0	0	0	1	1	1	0	0	2	1	0
OTU865	0	0	0	0	0	0	0	0	0	0	0	0	0	0	0	0	0	0	0	0	0	0	0	0	0	0	0	0	0	0	0	0	0	0	0	0	0	0	0	0	0	0	0	0	0	0	0	0	0
OTU866	0	0	0	0	0	0	0	0	0	0	0	0	0	0	0	0	0	0	0	0	0	0	0	0	0	0	1	0	0	0	0	0	0	0	0	0	0	0	0	0	0	0	0	0	0	0	0	0	0
OTU867	0	0	0	0	0	0	0	0	0	0	0	0	0	0	0	0	0	0	0	0	1	0	0	0	0	0	0	0	0	0	0	0	0	0	0	0	0	0	0	0	0	0	0	0	0	0	0	0	0
OTU868	0	0	0	0	0	4	0	0	0	0	0	0	6	0	0	0	0	0	0	0	3	0	0	0	5	0	2	0	0	0	0	0	0	0	3	0	0	0	2	0	0	0	1	0	0	6	0	0	0
OTU869	0	0	0	0	0	0	0	0	0	0	0	0	0	0	0	0	0	0	0	0	0	0	0	0	0	0	0	0	0	0	0	0	0	0	0	0	0	0	0	1	0	0	0	1	0	0	0	0	0
OTU870	0	0	0	0	0	0	0	0	0	0	0	0	0	0	0	0	0	0	0	0	0	0	0	0	0	0	1	0	0	0	0	2	0	0	0	0	0	0	0	0	0	0	0	0	0	0	0	0	0
OTU871	0	0	0	0	0	0	0	0	0	0	0	0	0	0	0	0	0	0	0	0	0	0	0	0	0	1	0	0	0	0	0	0	0	0	0	0	0	0	0	0	0	0	0	0	0	0	0	0	2
OTU872	0	0	0	2	0	2	0	0	0	1	1	1	0	0	0	0	0	0	0	0	5	0	0	0	2	0	2	0	0	0	0	0	0	0	1	11	0	0	0	0	0	0	1	0	0	23	0	0	2
OTU873	0	0	0	0	0	1	0	0	0	0	0	0	0	0	0	0	0	0	0	0	0	0	0	0	0	0	0	0	0	0	0	0	0	0	0	0	0	0	0	0	0	0	0	0	0	0	0	0	0
OTU874	0	0	0	0	0	0	0	0	0	0	0	0	0	0	0	0	0	0	0	0	0	0	0	0	0	0	0	0	0	0	0	1	0	0	0	0	0	0	0	0	0	0	0	0	0	0	0	0	0
OTU875	0	0	0	2	5	1	0	0	3	0	0	0	1	0	10	0	0	0	0	1	1	1	0	0	4	0	8	2	0	0	0	5	0	0	1	1	0	0	1	0	0	0	0	1	0	4	0	0	1
OTU876	1	0	0	3	1	0	0	0	0	0	0	0	1	0	1	0	0	0	0	0	0	0	0	0	2	0	0	0	1	0	0	1	0	0	2	4	0	0	4	0	0	0	0	0	0	2	1	0	6
OTU877	0	0	0	0	0	2	0	0	0	0	0	0	0	0	0	0	0	0	0	0	0	0	0	0	0	0	1	0	1	0	0	1	1	0	0	0	0	1	0	1	0	0	0	1	1	0	0	0	0
OTU878	0	0	0	2	0	1	0	0	0	0	1	0	1	0	0	0	0	0	0	0	0	1	0	0	0	0	0	1	0	0	1	0	0	0	2	0	0	0	1	0	0	0	1	0	0	0	1	0	0
OTU879	0	0	0	0	0	0	0	0	0	0	0	0	0	0	0	0	0	0	0	0	0	0	0	0	0	0	1	0	0	0	0	0	0	0	0	0	0	0	0	0	0	0	0	0	0	0	0	0	0
OTU880	0	0	0	2	0	0	0	0	0	0	0	0	0	0	0	0	0	0	0	0	0	0	0	0	3	0	1	0	0	0	0	0	0	0	2	0	0	2	0	1	0	0	0	1	0	0	0	0	0
OTU881	1	0	0	0	2	0	0	0	0	0	0	0	0	0	0	1	0	0	1	0	0	0	0	0	0	0	1	0	0	0	0	0	0	0	1	1	0	0	0	0	0	0	0	0	0	0	0	0	0
OTU882	5	0	0	4	6	3	0	5	1	2	5	3	8	1	5	1	0	0	7	3	7	4	0	0	7	0	6	3	3	0	1	10	5	0	3	7	2	16	11	11	1	2	8	11	3	6	6	2	15
OTU883	0	0	0	1	0	0	0	0	0	0	0	2	2	0	0	0	0	0	0	0	0	0	0	0	1	0	0	0	0	0	0	0	0	0	4	0	0	0	1	0	0	0	0	0	0	0	0	0	0
OTU884	2	0	0	12	5	15	0	0	1	0	2	0	14	0	2	0	0	0	0	0	11	0	0	0	23	0	12	5	0	0	1	9	0	0	15	0	0	2	11	1	0	0	10	0	1	2	6	8	0
OTU885	3	0	1	3	3	2	0	10	3	0	6	0	0	1	2	0	0	2	6	0	0	10	0	0	1	0	5	2	10	0	2	5	11	5	0	23	11	10	5	7	3	5	5	18	10	8	7	3	17
OTU886	0	0	0	2	1	0	0	0	0	0	0	0	1	0	0	0	0	0	0	0	0	0	0	0	1	0	6	0	2	0	1	2	0	0	1	0	0	7	0	0	0	0	0	0	0	0	1	0	0
OTU887	0	0	0	0	0	1	0	0	0	0	0	0	2	0	0	0	0	0	0	0	2	0	0	0	0	0	0	0	0	0	0	0	0	0	3	0	0	0	0	0	0	0	0	0	0	0	0	0	0
OTU888	0	0	0	0	0	0	0	0	0	0	0	0	1	0	0	0	0	0	0	1	0	0	0	0	0	0	0	0	0	0	0	1	0	0	0	0	0	0	0	0	0	0	1	0	0	0	0	0	0
OTU889	0	0	0	0	0	0	0	0	0	0	1	0	0	0	0	0	0	0	0	0	0	0	0	0	0	0	0	0	0	0	0	0	0	0	0	0	0	0	0	0	0	0	0	0	0	0	0	1	0
OTU890	0	0	0	0	0	0	0	0	0	0	0	0	0	0	0	0	0	0	0	0	0	0	0	0	0	0	0	0	0	0	0	0	0	0	0	0	0	0	0	0	0	0	0	0	0	0	0	0	0
OTU891	0	0	0	0	0	0	0	0	0	0	0	1	0	0	0	0	0	0	0	0	0	0	0	0	0	0	0	0	1	0	0	0	0	0	0	0	0	0	1	0	0	0	0	0	0	0	2	0	0
OTU892	3	0	2	6	10	2	0	7	8	4	11	5	4	4	8	3	0	8	4	0	4	8	0	0	17	2	10	18	8	0	2	24	6	14	11	18	3	1	10	8	11	10	12	12	8	4	8	0	0
OTU893	1	2	2	27	17	112	2	5	12	21	4	68	53	52	19	24	3	14	1	32	24	25	3	0	48	16	36	33	31	0	33	32	3	0	42	10	0	15	30	1	0	0	31	14	5	6	30	32	20
OTU894	0	0	0	0	3	0	0	0	0	0	0	0	0	0	0	0	0	0	0	0	0	2	0	0	0	0	1	0	1	0	1	5	0	0	2	0	0	0	3	0	0	0	0	0	0	0	3	0	0
OTU895	0	0	0	0	0	0	0	0	0	0	0	0	0	0	0	0	0	0	0	1	0	0	0	0	0	1	2	0	0	0	0	0	0	0	0	0	0	0	0	0	0	0	0	0	0	0	0	0	0
OTU896	0	0	0	0	0	0	0	0	0	0	0	0	0	0	0	0	0	0	0	0	0	0	0	0	0	0	0	0	0	0	0	0	0	0	1	0	0	0	0	0	0	0	0	0	0	0	0	0	0
OTU897	0	0	0	8	1	9	0	0	0	0	0	1	17	0	1	1	0	3	0	1	1	0	0	0	41	0	4	0	0	0	0	1	0	0	22	0	0	0	12	0	0	0	1	0	0	1	1	0	0
OTU898	0	0	0	0	5	0	0	1	0	0	0	0	0	0	0	1	0	0	6	0	0	0	0	0	0	0	1	0	0	0	0	1	0	0	0	1	1	0	0	0	0	0	0	0	0	1	0	0	0
OTU899	8	0	0	4	7	4	2	8	2	11	39	5	2	6	4	7	2	2	9	0	1	31	1	0	3	3	7	7	13	0	3	5	18	63	1	20	14	8	5	20	38	33	4	9	2	6	1	3	2
OTU900	2	0	4	127	39	229	0	6	30	10	25	18	211	3	24	32	0	6	10	12	44	21	0	0	182	10	140	65	28	0	6	68	16	12	157	27	7	70	110	93	3	7	57	59	20	66	58	11	23
OTU901	0	0	0	1	0	1	0	0	0	0	0	1	1	0	0	0	0	0	0	0	0	0	0	0	3	0	0	0	0	0	0	0	0	0	0	0	0	0	0	0	0	0	0	0	0	0	0	0	0
OTU902	43	2	4	20	44	27	3	25	18	13	45	30	14	2	28	11	3	18	34	7	20	15	1	0	23	16	21	49	25	0	48	38	27	20	29	37	35	19	19	24	27	26	21	19	14	13	25	30	49
OTU903	0	0	0	1	5	0	0	4	0	0	0	0	2	0	0	0	0	0	7	0	0	4	0	0	3	0	2	0	7	0	1	14	9	2	1	7	5	1	2	2	0	0	2	7	8	3	8	0	4
OTU904	7	0	1	0	2	2	0	0	1	2	0	1	0	0	1	0	0	0	0	0	0	0	0	0	0	1	0	1	0	0	0	2	0	0	0	0	0	0	0	0	0	0	1	0	0	0	1	1	0
OTU905	0	0	0	0	0	0	0	0	0	0	0	0	0	0	0	0	0	0	0	0	0	0	0	0	0	0	0	0	0	0	0	0	0	0	0	0	0	0	0	0	0	0	0	0	0	0	0	0	0
OTU906	0	0	0	0	0	0	0	0	0	0	0	0	1	0	0	0	0	0	0	0	0	0	0	0	0	0	0	0	0	0	0	0	0	0	1	0	0	0	1	1	0	0	0	0	0	0	0	0	0
OTU907	0	0	0	0	0	0	0	0	0	0	0	0	0	0	0	0	0	0	0	0	0	0	0	0	3	0	0	0	0	0	0	0	0	0	2	0	0	0	1	0	0	0	0	0	0	0	1	1	0
OTU908	0	0	0	0	0	0	0	0	0	0	0	0	0	0	0	0	0	0	0	0	0	0	0	0	0	0	0	0	0	0	0	0	0	0	3	0	0	0	0	0	0	0	0	0	0	0	0	0	0
OTU909	0	0	0	0	0	0	0	0	0	0	0	0	0	0	0	0	0	0	0	0	0	0	0	0	0	0	1	0	0	0	0	0	0	0	0	0	0	0	0	0	0	0	0	0	0	0	0	0	0
OTU910	2	1	0	0	0	4	2	0	5	6	4	3	14	2	5	5	0	0	0	1	1	4	1	0	4	3	6	11	3	0	8	4	7	2	5	8	10	3	4	2	2	1	2	5	8	0	4	5	8
OTU911	0	0	0	15	12	8	0	3	3	0	8	0	15	1	4	1	0	0	12	2	3	4	1	0	24	0	29	8	20	0	3	22	1	0	18	42	19	40	17	24	1	1	21	12	7	89	13	10	107
OTU912	1	0	0	23	5	13	0	0	0	0	0	0	49	0	3	0	0	0	0	0	16	0	0	0	30	0	19	2	1	0	0	7	0	0	34	0	0	1	17	0	0	0	19	0	0	8	1	3	4
OTU913	9	0	3	2	4	3	2	8	3	15	9	12	5	58	2	10	1	11	10	57	6	15	0	0	5	18	8	13	13	6	13	8	12	10	6	42	5	1	10	17	8	10	3	9	19	0	9	3	9
OTU914	0	0	0	0	0	0	0	0	0	0	0	0	0	0	0	0	0	0	0	0	0	0	0	0	0	0	0	1	0	0	0	0	0	0	0	0	0	0	0	0	0	0	0	0	0	0	0	0	0
OTU915	0	0	0	0	0	1	0	0	0	0	0	0	1	0	0	0	0	0	0	0	0	0	0	0	1	0	0	0	0	0	0	0	0	0	1	0	0	0	1	0	0	0	0	0	0	0	0	0	0
OTU916	46	2	3	14	12	29	0	39	5	51	83	15	7	4	7	31	1	14	29	4	13	34	1	0	9	18	132	31	31	41	42	20	53	32	17	126	182	26	23	24	15	20	10	39	19	4	26	21	21
OTU917	2	0	0	2	0	2	0	0	1	1	0	0	14	0	6	0	0	1	0	0	5	0	0	0	12	0	5	0	0	0	0	1	0	0	10	0	0	0	3	0	0	0	3	0	0	0	1	1	0
OTU918	39	3	2	2	2	16	0	41	1	38	61	8	2	1	3	32	1	12	7	4	5	17	3	0	0	12	92	11	17	89	24	9	46	9	15	91	165	7	11	8	7	9	5	24	16	0	10	14	12
OTU919	51	5	11	116	172	116	10	283	79	105	226	26	96	17	172	48	5	28	264	29	86	165	6	1	145	25	153	165	229	0	152	238	195	240	89	460	250	391	116	320	211	273	233	295	215	239	263	100	350
OTU920	3	0	1	3	4	5	0	0	2	1	0	20	3	8	2	3	0	2	0	4	0	4	0	0	2	1	8	0	2	40	7	2	2	0	7	6	0	1	5	1	0	2	3	5	0	0	6	2	1
OTU921	1	0	0	0	0	1	0	0	0	0	0	2	0	1	0	0	1	3	3	0	1	0	0	0	0	0	0	0	0	0	0	0	0	0	0	0	0	0	0	0	0	0	0	0	0	0	0	0	0
OTU922	2	1	1	5	2	9	0	8	0	2	8	4	5	0	0	8	0	1	1	2	1	1	0	0	1	4	3	11	2	0	0	2	10	5	5	16	18	7	2	1	2	4	2	2	4	1	2	0	1
OTU923	3	1	0	5	9	2	2	1	2	0	10	6	3	7	3	5	0	0	1	0	2	11	0	0	0	1	2	3	4	0	10	4	6	2	3	9	1	2	1	2	5	11	4	1	1	0	5	10	2
OTU924	3	0	1	3	8	7	2	7	3	6	5	6	3	2	0	11	2	4	5	2	7	7	1	0	9	3	7	5	10	0	9	9	3	1	3	7	1	0	10	4	4	3	5	12	11	3	8	9	9
OTU925	0	0	0	0	2	2	0	0	1	0	0	0	2	0	0	0	0	1	0	1	0	1	0	0	2	0	14	1	1	0	0	1	0	0	4	0	1	1	1	1	0	0	0	2	0	0	1	0	2
OTU926	3	0	0	2	0	2	0	0	1	0	0	1	0	0	0	0	1	1	0	0	2	2	0	0	1	0	1	1	9	0	1	0	0	2	3	0	0	0	0	0	0	0	0	0	0	0	1	0	0
OTU927	0	0	0	1	0	2	0	0	0	0	0	0	2	0	0	0	0	0	0	0	0	0	0	0	2	0	0	2	1	0	0	0	0	0	2	0	0	0	0	0	0	0	0	0	1	0	0	0	0
OTU928	2	0	1	2	0	2	0	0	0	0	1	1	3	0	0	1	0	0	0	0	0	0	0	0	0	0	1	0	0	0	0	1	0	1	1	0	0	0	3	0	0	0	1	0	0	0	2	0	0
OTU929	7	0	0	1	4	4	0	5	2	2	7	5	3	6	15	2	1	0	1	0	3	7	0	0	1	1	8	14	11	0	8	3	2	1	13	17	11	1	2	3	2	2	2	5	5	0	6	4	2
OTU930	0	0	0	1	0	0	0	0	0	0	0	0	0	0	0	0	0	0	0	0	0	0	0	0	1	0	0	0	0	0	0	0	0	0	0	0	0	0	0	0	0	0	0	0	0	0	0	0	0
OTU931	0	0	0	0	2	0	0	2	1	5	3	0	0	1	0	0	0	0	5	0	0	1	0	0	1	0	0	2	1	0	0	1	5	10	2	1	1	2	0	1	5	8	1	5	1	0	1	0	0
OTU932	0	0	0	2	0	7	0	0	2	0	0	0	8	0	0	0	0	0	0	1	2	0	0	0	8	0	3	0	0	0	0	0	0	0	4	0	0	0	0	0	0	0	1	0	0	0	0	1	0
OTU933	0	0	0	0	0	0	0	0	0	0	0	0	1	0	0	0	0	0	0	0	0	1	0	0	0	0	0	0	0	0	0	3	0	0	0	0	0	2	2	0	0	0	0	0	0	0	0	0	0
OTU934	1	0	0	5	3	3	0	0	1	0	0	0	16	0	3	1	0	0	0	1	3	0	1	0	10	2	10	0	5	0	1	5	0	0	12	0	0	0	10	0	0	0	2	1	0	0	8	0	2
OTU935	0	0	0	54	8	38	0	0	5	0	0	4	60	0	2	1	0	2	1	0	11	0	0	0	32	4	65	6	20	0	1	9	0	1	29	11	0	46	44	2	0	0	11	0	2	54	11	1	47
OTU936	1	0	0	0	0	0	0	0	0	0	0	1	0	0	0	0	0	0	0	0	0	0	0	0	0	0	0	0	0	0	0	0	0	0	0	0	0	0	0	0	0	0	0	0	0	0	0	0	1
OTU937	0	0	0	2	1	1	0	0	0	0	0	0	0	0	1	0	0	0	1	0	0	5	0	0	0	0	1	0	4	0	0	1	1	2	2	0	2	2	5	3	1	0	3	1	2	10	3	0	0
OTU938	0	0	0	0	1	0	0	0	0	0	0	0	0	0	0	0	0	0	0	0	0	0	0	0	0	0	0	0	0	0	0	0	0	0	0	0	0	0	0	0	0	0	0	0	2	0	0	1	0
OTU939	0	0	0	0	1	0	0	0	1	0	0	0	0	0	0	0	0	0	0	0	0	0	0	0	2	0	1	0	0	0	0	1	0	0	0	0	0	4	1	1	0	0	0	1	1	0	1	1	0
OTU940	1	0	1	1	3	2	0	1	0	0	0	0	1	0	2	0	1	0	0	0	0	1	0	0	5	1	3	1	4	0	3	5	0	0	0	5	1	2	1	3	0	0	2	5	8	4	3	0	5
OTU941	11	0	3	7	11	24	2	5	6	9	7	16	18	77	5	19	3	17	1	8	14	7	4	1	12	16	12	12	15	31	29	11	1	3	10	11	0	0	13	2	1	3	6	9	1	0	9	22	1
OTU942	11	0	0	15	24	19	1	16	9	4	7	10	14	1	8	10	1	16	9	7	8	18	0	0	3	4	19	20	18	0	22	21	11	6	14	13	3	3	13	24	9	8	9	19	18	3	2	1	14
OTU943	0	0	0	0	0	0	0	0	0	0	0	0	0	0	0	0	0	0	0	0	0	0	0	0	0	0	0	0	1	0	0	0	0	0	0	0	0	0	0	0	0	0	0	0	1	0	0	0	0
OTU944	0	0	0	0	0	0	0	0	0	0	0	0	0	0	0	0	0	0	0	0	0	0	0	0	0	0	0	0	3	0	0	0	0	0	0	1	0	0	0	0	0	0	0	0	0	0	0	0	0
OTU945	0	0	0	0	0	0	0	0	0	0	0	0	1	0	0	0	0	0	0	0	1	0	0	0	1	0	0	0	0	0	0	0	0	0	2	0	0	0	0	0	0	0	0	0	0	0	0	0	0
OTU946	0	0	0	5	3	0	0	0	0	0	0	2	2	0	7	2	1	0	0	0	0	1	0	0	2	1	1	0	2	0	0	2	0	1	2	1	0	2	10	0	2	0	1	2	2	1	2	0	1
OTU947	1	0	1	0	3	3	0	1	0	0	1	0	0	0	1	0	0	0	2	1	2	1	0	0	1	0	4	0	1	0	1	1	2	3	1	4	3	0	1	0	7	7	1	3	1	3	1	0	0
OTU948	0	0	0	0	1	0	0	0	0	0	0	0	1	0	0	0	0	2	1	0	0	1	0	0	2	0	2	0	0	0	0	0	0	0	0	0	2	2	1	0	0	0	1	1	0	0	0	0	1
OTU949	0	0	0	0	0	0	0	0	0	0	0	0	0	0	0	0	0	0	0	0	0	0	0	0	0	0	0	0	0	0	0	0	0	0	0	0	0	0	0	0	0	0	0	0	0	0	0	1	0
OTU950	0	0	0	8	5	0	0	0	0	0	1	0	10	0	0	0	0	0	0	0	0	0	0	0	2	0	6	0	4	0	0	6	0	0	8	6	0	8	8	2	1	1	4	6	0	1	10	0	8
OTU951	1	0	0	0	0	1	0	0	0	0	0	0	0	0	0	1	0	1	0	0	0	0	0	0	0	0	0	0	0	0	0	0	1	0	0	3	0	0	0	1	0	0	0	0	0	0	22	0	0
OTU952	0	0	1	3	2	4	0	0	0	0	1	1	4	0	1	0	0	0	0	0	2	1	0	0	2	0	5	2	2	0	1	4	1	4	1	3	3	2	1	2	5	0	6	2	0	0	3	0	1
OTU953	0	0	0	0	0	2	0	0	1	0	0	0	1	0	0	0	0	0	0	1	1	0	0	0	1	0	0	0	0	0	0	0	0	0	0	0	0	0	0	0	0	0	0	0	0	0	0	0	0
OTU954	27	2	6	178	50	224	3	66	60	25	8	108	180	13	30	33	1	67	13	41	92	18	2	0	207	18	129	49	43	0	7	78	6	9	231	32	20	76	134	46	2	4	62	21	13	145	37	26	45
OTU955	49	5	12	63	143	111	11	97	44	53	30	40	90	11	34	58	10	54	127	26	43	48	6	0	95	47	150	82	73	0	85	97	138	44	82	591	65	84	89	114	34	80	146	56	51	19	76	62	169
OTU956	3	0	0	11	14	10	0	0	4	4	4	3	5	1	5	3	0	1	1	0	3	3	1	0	10	6	16	8	8	0	3	4	2	2	9	7	3	5	19	6	1	2	13	6	6	12	14	14	6
OTU957	7	0	0	0	2	0	0	1	1	1	1	2	1	0	2	4	0	6	0	1	3	0	0	0	1	6	2	3	7	0	6	0	4	0	3	5	1	0	3	3	0	0	1	5	8	1	2	3	2
OTU958	0	0	0	0	0	0	0	0	0	0	0	0	1	0	1	0	0	1	0	0	0	0	0	0	0	0	0	0	0	0	1	2	0	0	2	0	0	0	0	0	0	0	0	1	0	0	2	1	0
OTU959	17	0	4	6	1	3	0	2	11	8	3	0	2	0	69	5	0	1	1	4	9	1	0	0	2	0	1	2	0	0	0	1	1	0	31	1	0	1	1	0	2	0	1	2	0	10	4	6	0
OTU960	0	0	0	1	0	0	0	0	0	0	0	0	0	0	0	0	0	0	0	1	1	0	0	0	0	0	3	0	0	0	0	0	0	0	0	0	0	0	1	0	0	0	0	0	0	0	0	0	0
OTU961	0	0	0	0	0	0	0	0	0	0	0	0	0	0	0	0	0	0	1	0	0	0	0	0	0	0	1	1	1	0	0	1	0	0	0	0	0	0	0	3	0	0	0	2	0	3	0	2	0
OTU962	0	0	0	0	0	1	0	0	0	0	0	0	0	0	0	0	0	0	1	0	0	0	0	0	0	0	0	0	0	0	0	0	0	0	0	0	0	1	1	0	0	0	0	0	1	1	0	0	1
OTU963	3	1	0	7	12	10	1	10	2	1	3	7	9	1	3	4	0	2	1	6	3	9	0	0	6	0	10	13	4	0	4	8	4	2	10	16	10	2	10	5	3	5	4	0	3	0	10	5	0
OTU964	0	0	0	0	0	0	0	0	0	0	0	0	0	0	0	0	0	0	0	0	0	0	0	0	1	0	0	0	0	0	0	1	0	0	4	0	0	0	1	0	0	0	0	0	0	0	0	0	0
OTU965	0	0	0	1	0	0	0	0	1	0	0	0	0	0	0	0	0	0	0	0	0	0	0	0	0	0	0	0	0	0	0	0	0	0	0	0	0	0	0	0	0	0	0	1	0	0	0	0	0
OTU966	0	0	0	0	0	0	0	0	0	0	0	0	0	0	0	0	0	0	0	0	2	0	0	0	0	0	2	0	0	0	0	0	0	0	0	0	0	0	1	0	0	1	0	0	0	0	0	0	0
OTU967	0	0	0	0	0	1	0	0	0	0	0	0	2	0	0	0	0	0	0	0	0	0	0	0	1	0	1	1	2	0	0	2	0	0	2	0	0	0	0	0	0	0	0	1	0	0	0	0	0
OTU968	2	0	0	1	0	0	0	1	0	0	1	0	0	0	0	1	0	2	0	2	0	0	0	0	0	1	0	1	0	0	0	1	1	0	0	0	8	1	0	0	0	1	1	1	0	0	2	1	0
OTU969	0	0	0	0	0	2	0	0	0	0	1	0	1	0	0	1	0	0	0	0	0	0	0	0	1	0	0	0	0	0	0	0	0	0	2	0	0	0	0	0	0	0	0	0	0	0	0	0	0
OTU970	0	0	0	5	4	0	0	0	0	0	2	0	2	0	2	1	0	0	3	0	0	2	0	0	3	0	6	0	6	0	1	10	5	0	7	0	0	1	2	9	1	0	0	4	0	1	2	0	0
OTU971	0	0	1	1	1	4	0	0	0	0	0	0	6	0	1	1	0	0	1	0	3	0	0	0	7	0	3	1	0	0	0	1	0	0	7	0	0	0	1	1	1	0	0	0	1	4	0	2	1
OTU972	0	0	0	0	0	0	0	0	0	0	0	0	1	0	0	0	0	0	0	0	1	0	0	0	2	0	0	1	1	0	0	0	0	0	1	0	0	0	1	0	0	0	0	0	0	0	0	1	0
OTU973	0	0	0	1	0	1	3	0	0	0	0	0	1	0	1	0	0	0	0	0	1	0	0	0	5	0	0	2	0	0	0	5	0	0	0	0	0	1	0	0	0	0	0	0	0	0	2	0	0
OTU974	0	0	0	0	0	0	0	0	0	0	0	0	0	0	0	0	0	0	0	0	0	0	0	0	0	0	2	0	1	0	0	3	0	0	0	0	0	0	0	0	0	0	0	0	1	0	1	0	0
OTU975	0	0	0	0	1	0	0	0	0	0	0	0	0	0	0	0	0	0	0	0	0	0	0	0	0	0	0	0	0	0	0	1	0	0	0	0	0	0	1	0	0	0	0	0	0	0	0	0	0
OTU976	0	0	0	0	3	0	0	0	0	0	0	0	2	0	0	0	0	0	0	0	0	0	0	0	6	0	3	0	2	0	0	3	0	0	1	1	1	26	1	2	0	0	1	5	8	3	1	0	0
OTU977	5	0	0	6	4	5	2	0	3	1	4	5	5	2	1	1	0	2	1	0	3	0	2	0	2	5	13	8	6	0	36	4	2	0	5	24	1	4	9	2	0	0	2	9	5	12	3	6	6
OTU978	0	0	0	0	0	0	0	0	0	0	0	0	0	0	0	0	0	0	0	0	0	0	0	0	0	0	0	2	3	0	1	1	0	1	0	5	0	0	0	2	0	1	0	0	3	0	1	0	0
OTU979	0	0	0	0	0	1	0	0	0	0	0	0	4	0	0	0	0	0	0	0	0	0	0	0	3	0	3	0	0	0	0	2	0	0	2	0	0	0	3	0	0	0	0	0	0	0	1	0	0
OTU980	0	0	0	0	0	0	0	0	0	0	0	0	0	0	0	0	0	0	0	0	0	0	0	0	0	0	1	0	0	0	0	0	0	0	0	1	0	1	0	0	0	0	0	1	0	1	1	0	0
OTU981	0	0	0	3	1	2	0	8	0	5	7	4	1	0	2	2	3	1	5	1	0	6	1	0	0	1	3	0	3	0	0	6	4	19	0	5	3	2	2	5	12	8	2	4	1	1	3	1	1
OTU982	0	0	0	1	0	0	0	0	0	0	0	0	0	0	0	0	0	0	0	0	0	0	0	0	0	0	0	0	0	0	0	0	0	0	0	0	0	0	0	0	0	0	0	0	0	0	0	0	1
OTU983	1	0	0	16	10	9	0	0	2	0	2	1	13	0	4	1	0	0	0	1	8	1	0	1	11	1	15	6	6	0	2	18	1	0	12	3	1	1	13	2	0	0	10	4	2	12	5	5	9
OTU984	2	0	0	8	0	7	0	7	0	6	10	4	1	1	1	15	0	4	16	0	0	1	0	0	4	1	3	4	7	0	1	2	7	10	3	24	3	5	4	0	8	5	2	3	0	3	3	0	0
OTU985	0	0	0	0	0	0	0	0	0	0	0	0	0	0	0	0	0	0	0	0	0	1	0	0	0	0	0	0	1	0	0	0	0	0	1	0	0	0	0	0	0	0	0	0	0	0	0	0	0
OTU986	0	0	0	0	0	0	0	0	0	0	0	0	0	0	0	0	0	0	0	0	0	0	0	0	0	0	0	0	0	0	0	0	0	0	0	0	0	1	3	1	0	0	0	1	0	0	0	0	0
OTU987	0	0	0	0	0	0	0	0	0	0	0	0	0	0	0	0	0	0	0	0	0	0	0	0	0	0	0	0	0	0	0	0	0	0	0	0	0	0	0	0	0	0	0	0	0	0	0	0	1
OTU988	52	5	10	18	13	34	3	13	38	13	15	22	64	81	24	13	5	122	2	21	30	8	124	6	33	121	25	25	6	12	21	22	7	3	20	22	1	4	25	2	14	14	13	4	1	11	27	45	2
OTU989	0	0	0	3	0	0	0	0	2	0	0	1	2	0	1	0	0	0	0	0	4	0	0	0	5	0	0	0	0	0	0	0	0	0	4	0	0	0	1	0	0	0	0	0	0	0	0	0	0
OTU990	0	0	0	5	1	3	0	0	2	1	0	1	4	0	1	2	0	1	0	0	7	0	0	0	8	1	3	4	0	5	1	3	0	0	4	2	0	1	1	0	1	0	3	0	0	3	1	1	1
OTU991	0	0	0	1	0	0	0	0	0	0	0	0	0	0	0	0	0	0	0	0	0	0	0	0	0	0	1	0	0	0	0	0	0	0	0	0	0	5	0	0	0	0	0	0	0	0	0	0	0
OTU992	0	0	0	0	0	0	0	0	0	0	0	0	0	0	0	0	0	0	0	0	0	0	0	0	0	0	0	0	0	0	0	0	0	0	0	0	0	0	0	0	0	0	0	0	0	0	0	0	0
OTU993	0	0	0	1	0	0	0	0	0	0	0	3	1	0	0	0	0	2	0	0	0	0	0	0	0	0	0	0	1	0	2	0	0	0	0	1	0	0	0	0	0	0	2	0	0	0	4	0	0
OTU994	0	0	0	0	3	0	0	1	0	1	0	0	0	0	0	0	0	0	2	0	0	0	0	0	0	0	0	0	1	0	0	0	2	0	5	0	0	0	2	0	0	0	0	1	0	2	0	1	0
OTU995	6	0	5	15	23	19	0	5	20	4	1	14	7	1	15	7	0	10	2	36	8	6	0	0	5	13	21	46	18	0	13	163	11	20	9	10	6	4	5	1	14	29	15	4	3	2	29	18	6
OTU996	3	0	0	0	2	1	0	13	0	0	2	0	1	0	0	0	0	3	2	1	1	0	1	0	3	0	1	1	1	0	0	1	1	3	0	5	17	1	1	2	3	10	0	1	1	0	1	0	2
OTU997	0	0	0	0	4	0	0	0	0	0	1	0	0	0	0	0	0	0	1	0	0	0	0	0	0	0	1	0	0	0	0	0	1	0	0	0	0	0	0	0	0	0	0	0	0	0	1	0	0
OTU998	0	0	1	13	8	21	4	0	1	2	1	5	13	0	9	14	1	0	0	2	9	1	0	0	11	3	16	14	13	0	3	19	0	0	8	0	0	5	20	2	0	0	13	7	2	4	16	15	6
OTU999	0	0	0	0	1	0	0	0	0	0	0	1	0	0	0	0	0	0	3	0	0	0	0	0	0	0	4	2	0	0	0	0	2	0	0	0	0	6	0	0	0	0	2	0	0	0	1	2	0
OTU1000	0	0	0	0	0	0	0	0	1	0	1	1	1	2	0	0	0	0	0	0	0	4	0	0	1	0	8	0	8	0	0	1	0	0	0	20	0	3	0	0	1	0	1	1	0	0	0	0	1
OTU1001	3	1	0	5	3	6	1	18	1	9	21	1	3	2	4	6	0	12	3	0	0	15	0	0	6	1	2	15	11	0	4	7	9	31	3	15	11	7	4	3	20	18	6	7	11	0	2	1	0
OTU1002	0	0	0	2	0	1	0	0	0	0	0	0	4	0	0	0	0	0	0	0	0	0	0	0	2	0	0	1	0	0	0	3	0	0	3	3	0	0	1	0	0	0	1	0	0	0	3	0	3
OTU1003	18	5	3	44	35	40	0	8	26	3	15	9	27	2	24	23	5	17	11	8	5	22	4	0	26	3	27	36	36	0	78	47	18	3	26	44	7	42	34	13	5	5	71	35	35	45	40	21	28
OTU1004	0	0	0	2	10	5	0	0	1	0	1	2	3	0	7	0	0	0	1	1	0	1	0	0	8	0	0	0	9	0	12	6	0	0	0	10	0	0	4	0	0	1	9	2	5	0	13	1	2
OTU1005	0	0	0	1	0	0	0	0	0	0	0	0	0	0	0	0	0	0	0	0	1	0	0	0	0	0	0	0	0	0	0	1	0	0	0	0	0	0	1	0	0	0	0	0	0	0	0	1	0
OTU1006	0	0	0	0	0	0	0	1	0	0	1	0	1	0	0	0	0	1	1	1	1	0	0	0	1	0	0	1	0	0	3	0	2	1	0	4	5	1	0	1	0	1	0	3	4	0	1	0	0
OTU1007	0	0	0	1	1	3	0	3	0	3	5	1	0	0	0	5	0	0	2	0	1	2	0	0	5	0	2	3	0	0	0	0	3	3	1	6	1	5	4	2	7	7	1	1	1	0	1	0	0
OTU1008	0	0	0	0	0	0	0	0	0	0	0	0	0	0	0	0	0	0	0	1	0	0	0	0	0	0	1	0	0	0	0	1	0	0	0	1	1	0	1	1	0	0	0	0	0	0	0	0	0
OTU1009	39	3	2	1	7	5	4	3	3	6	5	3	1	2	2	4	1	4	9	2	3	3	0	0	3	3	10	6	5	0	3	4	0	2	4	7	2	2	6	2	1	0	0	3	2	0	1	2	4
OTU1010	0	0	0	2	9	2	0	0	1	0	0	0	5	2	1	2	0	0	0	0	2	0	0	0	13	0	11	2	3	0	0	1	0	2	4	0	0	12	5	17	4	0	12	5	14	1	2	2	0
OTU1011	0	0	0	0	0	5	0	0	1	0	0	6	3	2	0	0	0	1	0	1	1	0	0	0	1	1	1	0	0	28	0	2	0	2	2	3	0	0	1	0	0	0	1	0	0	0	0	0	0
OTU1012	1	0	0	0	0	6	0	2	0	1	1	3	0	0	0	2	0	2	1	0	0	3	0	0	0	3	1	3	1	0	4	2	4	1	1	6	0	1	0	2	3	2	3	2	1	0	4	2	2
OTU1013	0	0	0	0	0	0	0	0	0	0	0	0	0	0	0	0	0	0	0	0	0	0	0	0	0	0	0	3	0	0	1	0	0	0	0	3	0	0	0	0	0	1	1	1	0	0	0	1	0
OTU1014	6	0	0	1	27	2	0	7	2	0	5	2	2	0	0	0	0	0	6	0	2	2	0	0	2	0	6	4	3	0	5	3	2	1	5	13	1	0	1	1	4	14	5	0	0	6	5	2	2
OTU1015	0	0	0	0	2	0	0	0	0	0	0	1	0	0	0	0	0	1	0	0	0	0	0	0	0	0	0	1	0	0	0	0	0	0	0	1	0	0	0	0	0	0	0	0	1	0	0	0	0
OTU1016	0	1	0	0	0	0	3	0	0	0	0	0	0	0	1	0	0	2	0	0	0	0	0	0	0	0	0	2	0	0	0	0	0	1	0	0	0	0	0	0	0	0	0	0	1	0	0	0	0
OTU1017	0	0	0	0	0	0	0	0	0	0	0	0	0	0	0	0	0	0	0	0	0	0	0	0	0	0	0	1	0	0	0	0	0	0	0	0	0	0	0	0	0	1	0	1	0	0	1	0	0
OTU1018	0	0	0	0	1	0	0	0	0	0	0	1	1	0	0	1	0	0	0	0	0	0	0	0	1	0	0	1	0	0	0	0	0	0	0	1	0	0	0	0	0	0	0	0	0	0	0	1	0
OTU1019	20	1	3	28	64	31	2	40	18	18	32	11	40	12	45	22	2	13	31	4	21	68	3	1	49	9	65	64	76	0	136	57	48	60	53	160	91	20	48	37	77	117	49	82	126	9	62	53	7
OTU1020	0	0	0	1	1	0	0	0	0	0	0	0	0	0	0	0	0	0	0	0	0	1	0	0	0	0	0	2	2	0	0	1	1	0	1	0	1	1	0	0	0	0	0	0	1	0	2	0	0
OTU1021	1	0	0	1	11	4	0	1	0	0	2	1	2	0	11	1	1	0	1	0	0	13	0	0	2	0	3	5	4	0	13	7	2	5	4	3	2	0	13	0	5	8	1	1	0	0	4	1	0
OTU1022	7	0	6	122	21	93	0	6	19	1	28	13	146	0	11	25	0	16	20	10	31	28	0	0	88	5	66	59	43	0	6	52	12	0	81	48	15	66	73	101	3	1	42	37	11	63	13	11	30
OTU1023	1	0	0	2	0	7	0	1	1	0	0	0	0	0	1	0	0	1	0	0	0	0	0	0	0	0	0	15	4	0	0	2	1	1	0	0	0	0	6	0	0	1	2	0	0	0	0	0	0
OTU1024	1	0	0	0	0	3	0	0	1	0	0	2	1	0	0	1	0	5	2	1	1	0	0	0	1	0	2	2	2	0	3	2	2	0	3	0	2	0	3	2	1	2	0	6	1	1	1	1	4
OTU1025	1	0	0	1	0	0	0	0	0	0	0	0	0	0	0	0	0	0	2	0	0	0	0	0	0	1	0	2	0	0	0	0	1	0	0	0	1	0	0	1	0	0	0	1	1	1	3	0	3
OTU1026	0	0	0	0	0	0	0	0	0	0	0	0	0	0	0	0	0	0	0	0	0	0	0	0	0	0	0	2	0	0	1	1	0	0	0	0	0	0	0	0	0	0	0	0	0	0	0	0	0
OTU1027	8	1	1	3	29	5	0	5	1	1	2	3	4	1	1	5	0	4	11	3	4	1	1	0	3	6	8	7	6	0	5	7	5	0	8	12	5	2	4	7	0	1	4	6	7	1	3	1	6
OTU1028	0	0	0	0	0	0	0	1	0	0	0	2	0	0	0	0	0	0	3	0	0	1	0	0	0	0	0	2	0	0	1	0	1	0	0	4	0	0	0	0	0	0	0	1	1	0	0	0	0
OTU1029	0	0	0	0	0	0	0	1	0	0	2	1	0	0	0	1	0	0	0	0	0	0	0	0	2	0	0	1	1	0	0	2	0	5	0	3	0	0	0	2	0	4	0	0	2	1	1	1	0
OTU1030	0	0	0	0	0	0	1	0	0	0	0	0	0	0	0	0	0	0	0	0	0	0	0	0	0	0	0	1	0	0	1	0	0	0	0	0	0	0	0	0	0	0	0	0	0	1	0	0	0
OTU1031	0	2	0	7	2	0	0	3	0	0	20	1	6	0	1	0	3	0	0	0	0	7	0	0	2	0	1	18	4	0	0	2	4	2	2	4	0	1	6	1	2	1	6	1	1	0	2	0	1
OTU1032	0	0	1	0	0	0	0	0	0	0	0	0	0	0	0	0	0	0	0	0	0	0	0	0	0	0	0	1	0	0	0	0	0	0	0	0	0	0	0	0	0	0	0	0	0	0	1	0	0
OTU1033	0	0	0	0	1	1	0	0	0	1	0	0	0	0	1	0	0	0	0	0	0	0	0	0	1	0	0	1	0	0	0	1	2	0	0	0	0	0	0	0	1	0	0	0	0	0	1	0	0
OTU1034	0	0	0	0	0	0	0	0	0	0	0	0	0	0	0	0	0	0	0	0	0	0	0	0	0	0	0	2	0	0	0	0	0	0	0	0	0	0	0	0	0	0	0	0	1	0	0	0	0
OTU1035	0	1	1	1	2	3	0	1	0	0	12	0	1	0	0	0	0	0	0	0	0	4	0	0	0	0	0	3	2	0	1	1	4	1	0	1	1	0	1	1	0	0	1	2	0	0	0	0	0
OTU1036	0	0	0	0	0	0	0	0	0	0	0	0	0	0	0	0	0	0	0	0	0	0	0	0	0	0	0	1	0	0	0	1	0	0	0	0	0	0	0	0	0	0	0	0	0	0	0	0	0
OTU1037	0	0	0	0	0	0	0	0	3	0	0	0	0	0	0	0	0	0	0	2	0	0	0	0	0	0	0	5	0	0	0	11	0	0	0	0	0	0	0	0	0	0	1	0	0	0	7	0	0
OTU1038	0	0	0	0	0	1	0	0	0	0	0	0	1	0	0	0	0	0	0	0	0	0	0	0	1	1	0	1	0	0	0	0	0	0	0	0	0	0	0	0	2	1	1	0	0	0	0	1	0
OTU1039	0	0	0	0	0	0	0	0	0	0	0	0	1	2	0	0	0	0	0	0	0	0	0	0	0	0	0	1	0	0	0	0	0	0	0	0	0	0	0	0	0	0	0	0	0	0	0	0	0
OTU1040	1	0	0	0	0	0	0	0	0	1	1	0	0	0	0	0	0	0	0	0	0	1	0	0	0	0	0	1	0	0	0	0	0	0	2	0	0	0	0	0	0	0	0	1	0	0	0	0	0
OTU1041	0	0	0	0	0	0	0	0	0	0	0	0	0	0	0	1	0	0	0	0	0	0	0	0	0	0	0	1	0	0	0	0	0	0	0	0	0	0	0	0	0	0	0	1	0	0	0	0	0
OTU1042	1	0	0	0	0	0	0	3	0	0	2	0	2	0	1	1	0	1	0	0	0	0	0	0	1	0	0	1	1	0	2	0	1	2	0	2	1	1	1	0	2	3	0	4	1	0	0	0	3
OTU1043	0	0	0	0	0	1	0	0	0	0	0	0	0	0	0	0	0	0	1	0	0	0	0	0	0	0	0	1	0	0	0	0	0	0	0	0	0	0	0	0	0	0	0	0	0	0	0	0	0
OTU1044	0	0	0	0	0	0	0	1	0	0	2	0	0	0	1	0	0	0	0	0	0	2	0	0	0	0	0	2	0	0	0	0	1	0	0	0	0	0	0	0	1	0	0	0	0	0	0	0	0
OTU1045	1	0	0	0	0	1	0	0	0	0	0	0	1	0	0	1	0	0	0	0	0	3	0	0	0	0	2	1	1	0	0	0	1	0	0	1	1	0	1	0	0	0	0	0	0	1	1	1	0
OTU1046	0	0	0	1	0	0	0	0	0	0	1	0	2	0	0	0	0	0	0	0	0	0	0	0	0	0	0	1	0	0	0	0	0	0	0	0	1	0	0	0	0	3	0	0	0	0	0	0	0
OTU1047	0	0	0	0	1	1	0	0	0	0	0	0	2	0	0	1	0	1	0	0	0	0	0	0	1	0	1	2	1	0	1	2	0	0	0	0	0	0	2	0	0	0	0	0	1	0	0	1	0
OTU1048	6	0	3	0	2	3	0	2	1	2	19	2	0	0	1	4	0	5	5	0	0	10	0	0	0	0	1	22	1	0	0	0	5	4	0	14	1	0	0	0	9	7	1	1	1	0	1	2	0
OTU1049	0	0	0	0	0	0	0	0	0	0	0	0	0	0	0	0	0	0	0	0	0	0	0	0	0	0	2	1	0	0	0	0	0	0	0	0	0	0	0	0	0	0	0	0	0	0	0	0	0
OTU1050	0	0	0	0	1	1	0	0	0	0	0	0	0	0	1	0	0	0	0	1	0	1	0	0	0	0	1	3	0	0	4	3	0	0	1	0	0	0	0	0	0	0	1	0	1	0	2	1	0
OTU1051	0	0	0	0	0	0	0	2	0	0	0	0	0	0	0	0	0	0	0	0	0	3	0	0	0	0	0	1	0	0	0	0	0	0	0	0	0	0	0	0	1	0	0	0	0	0	0	0	0
OTU1052	2	1	1	6	16	7	1	9	15	3	15	0	11	3	22	3	1	4	8	4	9	11	0	0	19	2	6	19	14	0	5	13	1	4	6	38	3	12	9	8	11	7	37	21	16	23	18	7	20
OTU1053	0	0	0	0	0	0	0	0	0	0	0	0	0	0	0	0	0	0	0	0	0	0	0	0	0	0	0	2	0	0	0	0	0	0	0	0	0	0	1	0	0	0	0	0	0	0	0	0	0
OTU1054	0	0	0	0	0	0	0	0	0	0	0	0	0	0	0	0	0	0	0	0	0	0	0	0	0	0	0	2	0	0	0	0	0	0	0	0	0	0	0	0	0	0	0	0	0	0	0	0	0
OTU1055	132	8	23	217	279	231	10	356	81	149	151	122	233	71	257	148	14	117	170	47	181	263	8	1	246	117	212	445	264	0	379	271	239	241	266	441	286	168	308	381	210	381	254	265	195	85	285	227	197
OTU1056	0	0	0	0	0	0	1	1	0	0	0	2	1	0	0	0	0	0	0	0	0	0	0	0	0	2	0	1	4	0	5	0	1	0	0	1	0	0	1	0	0	0	0	0	0	0	0	0	0
OTU1057	1	0	0	0	4	1	0	4	0	3	6	0	0	0	1	0	0	0	2	1	0	1	0	0	0	1	6	2	2	17	3	2	6	1	3	4	11	0	0	1	2	3	1	4	0	0	3	1	29
OTU1058	0	0	0	3	1	2	1	0	0	2	0	1	3	0	1	1	0	0	0	1	1	1	0	0	1	0	4	3	2	0	3	2	1	1	6	1	1	0	2	1	0	1	1	1	0	1	2	0	2
OTU1059	0	0	0	5	2	1	0	6	0	1	2	0	3	0	0	1	0	1	0	1	0	17	0	0	4	0	1	2	9	0	59	0	4	0	1	1	0	0	1	0	0	0	1	2	1	0	3	2	0
OTU1060	3	0	0	0	0	0	0	0	0	0	0	0	0	0	0	0	0	0	0	0	0	0	1	0	0	0	0	1	0	0	0	0	0	0	0	0	0	0	0	0	0	0	0	0	0	0	0	0	0
OTU1061	2	0	0	3	1	0	0	0	0	0	0	0	4	5	0	0	3	1	0	0	1	6	0	0	4	0	8	5	2	0	2	2	0	0	3	3	0	0	0	1	0	0	3	0	3	1	2	0	0
OTU1062	0	0	0	0	0	0	0	0	0	0	0	0	0	0	0	0	0	0	0	0	0	0	0	0	0	0	0	1	0	0	0	0	0	0	0	0	0	0	1	0	0	0	0	0	0	0	0	0	0
OTU1063	0	0	0	0	1	1	0	1	0	1	0	1	0	0	0	0	0	0	0	0	0	0	0	0	1	0	0	3	0	0	0	0	1	1	0	1	0	0	1	0	0	0	0	0	0	0	0	1	0
OTU1064	0	0	0	0	0	0	0	0	0	0	0	0	1	0	0	0	0	0	0	0	0	0	0	0	0	0	0	1	0	0	0	0	0	0	0	0	0	0	0	0	0	0	0	0	0	0	1	0	0
OTU1065	0	1	0	0	0	0	0	1	1	0	0	0	0	0	0	0	0	0	0	0	0	0	0	0	0	0	0	2	0	0	0	0	0	0	0	0	0	0	0	0	0	4	0	0	0	0	0	0	0
OTU1066	0	0	0	0	0	0	0	0	0	0	0	0	2	0	2	0	0	0	0	0	0	0	0	0	1	0	1	2	0	0	1	0	0	0	2	0	0	0	0	0	0	0	0	0	1	0	1	0	0
OTU1067	0	0	0	0	0	0	0	0	0	0	0	0	0	0	0	0	0	0	0	0	0	0	0	0	0	0	0	2	0	0	0	0	0	0	0	0	0	0	0	0	0	0	0	0	0	0	0	0	0
OTU1068	1	0	0	0	0	1	0	0	0	0	0	0	0	0	0	0	0	0	0	0	0	0	0	0	0	1	0	1	0	0	0	0	0	0	0	0	0	0	0	0	0	0	0	0	0	0	0	1	0
OTU1069	4	0	2	74	25	129	0	10	20	11	22	18	219	23	26	39	2	15	5	5	33	21	2	0	68	5	46	34	24	0	7	31	9	9	49	39	0	67	41	21	3	5	25	16	13	68	25	10	51
OTU1070	0	0	0	0	0	0	0	0	0	0	0	0	0	0	0	0	0	0	0	0	0	2	0	0	0	0	0	1	1	0	0	0	1	0	0	1	1	0	0	0	0	0	0	0	0	0	0	0	1
OTU1071	1	0	0	3	2	7	0	1	3	2	1	3	1	0	5	4	0	3	4	0	1	0	1	0	3	3	9	4	4	0	0	1	3	2	1	9	2	2	5	9	10	3	3	0	1	5	4	0	3
OTU1072	0	0	0	0	0	0	0	0	0	0	1	0	0	0	0	1	0	0	2	0	0	0	0	0	0	0	0	1	3	0	0	0	1	0	0	0	0	0	0	0	0	1	0	0	0	0	0	0	0
OTU1073	0	0	0	0	0	1	0	0	0	0	0	0	0	0	0	0	0	0	0	0	0	0	0	0	0	0	0	1	0	0	0	0	0	0	0	1	0	0	0	0	0	0	0	0	0	0	0	0	0
OTU1074	1	0	0	0	0	0	0	0	0	0	0	0	0	0	0	0	0	0	0	0	0	0	0	0	0	0	0	4	0	0	1	1	1	0	0	1	0	0	0	1	0	0	0	0	0	0	0	0	0
OTU1075	0	0	0	0	1	1	0	0	0	0	1	0	0	0	0	1	0	1	0	0	0	1	0	0	0	0	0	1	0	0	0	0	0	1	0	0	0	0	0	0	0	0	0	0	0	0	0	0	0
OTU1076	0	0	0	0	0	0	1	0	0	0	0	0	2	0	0	0	0	0	0	0	0	0	0	0	0	0	3	1	0	0	0	0	0	0	5	0	0	1	1	0	0	0	0	0	0	0	1	0	0
OTU1077	0	0	0	0	1	0	0	0	0	0	0	0	0	0	0	0	0	0	0	0	0	2	0	0	1	0	1	2	0	0	2	0	1	0	0	5	0	3	0	0	0	0	0	1	1	0	0	0	0
OTU1078	0	0	0	0	1	1	0	0	0	0	0	0	0	0	0	0	0	2	0	0	0	0	0	0	0	0	0	1	0	0	0	0	0	0	0	0	0	1	0	0	0	0	0	0	0	0	0	0	0
OTU1079	7	1	2	4	3	2	0	0	0	0	34	1	0	4	0	0	0	2	1	0	1	4	0	0	0	0	1	13	0	0	1	2	0	1	0	24	5	1	0	6	0	0	2	0	3	2	2	1	0
OTU1080	3	0	0	0	0	0	0	0	0	0	0	1	0	0	0	0	0	0	0	0	0	1	0	0	1	0	0	1	1	0	0	1	0	0	0	0	1	0	1	0	0	0	0	0	0	1	0	0	0
OTU1081	0	0	0	0	0	0	0	0	0	0	0	0	0	0	0	0	0	0	0	0	0	0	0	0	0	0	2	2	0	0	0	0	0	0	0	0	0	0	0	0	0	0	0	1	1	0	0	0	0
OTU1082	0	0	0	0	0	0	0	0	0	0	0	0	0	0	0	0	0	0	0	0	0	0	0	0	1	0	0	6	0	0	0	0	0	0	0	0	0	0	0	0	0	0	0	0	0	0	0	0	0
OTU1083	1	1	4	5	3	7	0	1	4	9	5	5	1	2	4	13	0	3	3	2	3	4	0	0	2	3	2	17	3	0	7	10	7	2	7	1	2	4	7	4	4	2	4	8	3	3	2	3	1
OTU1084	43	1	4	55	51	58	3	80	44	26	43	34	77	10	47	20	2	21	4	29	53	30	3	0	45	33	32	132	29	0	28	40	13	21	67	60	10	6	55	3	16	29	40	9	2	1	33	78	0
OTU1085	0	0	0	0	1	3	0	0	0	0	0	0	1	0	1	0	0	0	0	0	0	3	0	0	1	0	0	2	1	0	0	2	0	1	1	0	2	0	4	0	0	0	0	1	0	0	2	0	0
OTU1086	0	0	0	0	0	0	0	0	0	0	0	0	0	0	0	0	0	0	0	0	0	0	0	0	0	0	0	1	0	0	1	0	0	0	0	0	0	0	0	0	0	0	0	0	0	0	0	0	0
OTU1087	0	0	0	0	0	0	0	0	0	0	0	0	0	0	0	1	0	0	0	0	0	0	0	0	0	0	0	1	0	0	0	0	0	0	0	0	0	0	0	0	0	0	0	0	0	0	0	0	0
OTU1088	0	0	0	0	0	0	0	0	0	0	1	1	0	0	0	0	0	0	0	1	0	0	0	0	0	0	0	2	0	0	0	1	1	1	1	0	0	0	0	0	1	1	0	0	0	0	0	1	0
OTU1089	0	0	0	0	0	0	0	0	0	0	0	0	0	0	0	0	0	0	0	0	0	0	0	0	0	0	0	1	0	0	0	0	0	1	0	1	0	0	0	2	5	1	0	0	0	0	0	0	0
OTU1090	0	0	0	0	0	0	0	0	0	0	0	0	0	0	0	0	0	0	0	0	2	0	0	0	0	0	0	1	0	0	0	0	1	1	1	0	0	0	0	0	0	0	1	0	0	0	0	0	0
OTU1091	8	1	0	7	3	5	0	2	1	1	1	3	1	2	0	3	1	3	1	1	2	1	0	0	3	1	7	2	1	0	4	7	1	0	3	1	3	0	6	2	1	0	1	4	1	12	2	0	3
OTU1092	1	0	0	0	2	0	0	7	0	0	0	1	2	1	5	1	0	1	0	1	1	1	0	0	4	0	1	3	1	0	2	0	1	0	1	0	0	0	1	0	0	3	5	0	0	0	0	5	0
OTU1093	15	0	1	5	12	38	0	2	1	0	1	15	9	0	4	14	0	2	0	4	2	3	1	0	3	9	3	40	4	0	20	2	2	1	7	24	0	0	15	0	1	1	0	1	1	0	8	19	0
OTU1094	2	0	0	0	0	1	0	1	0	1	0	2	0	0	1	0	0	7	0	1	0	0	0	0	0	1	1	3	0	0	0	0	1	1	0	1	1	0	0	1	0	0	0	0	0	0	0	0	0
OTU1095	0	0	0	0	0	0	0	0	0	0	0	0	0	0	0	0	0	0	0	0	0	0	0	0	0	0	0	2	0	0	1	1	0	0	0	0	0	0	0	0	0	0	0	0	0	0	0	0	0
OTU1096	0	0	0	1	4	0	0	1	1	0	2	0	0	0	1	0	0	0	1	0	0	3	0	0	0	0	1	4	3	0	0	4	4	1	1	3	4	0	3	0	4	3	1	5	4	0	3	0	0
OTU1097	0	0	0	4	11	5	1	10	3	3	8	1	4	4	3	2	1	3	23	0	1	30	1	0	2	1	2	18	16	0	6	12	17	25	4	7	15	4	8	8	20	26	5	26	22	7	9	0	4
OTU1098	0	0	0	0	0	2	0	0	0	0	1	0	0	0	0	1	0	0	2	1	0	0	0	0	0	0	2	1	0	0	6	6	1	1	0	0	0	0	1	0	1	5	0	0	0	1	1	0	0
OTU1099	0	0	0	2	0	0	0	0	0	0	0	0	1	0	0	0	0	0	0	0	0	0	0	0	0	0	1	1	0	0	0	2	0	0	1	0	0	0	0	0	0	0	0	0	0	0	0	0	0
OTU1100	0	0	0	0	0	1	0	1	0	0	0	1	0	0	1	3	0	1	0	0	0	0	0	0	0	1	0	1	1	0	0	0	4	1	0	1	33	0	1	0	0	1	0	3	2	0	0	0	0
OTU1101	4	0	4	25	13	41	5	6	24	5	16	6	65	5	56	6	0	5	0	7	16	15	1	0	30	5	11	26	6	0	11	17	1	2	36	10	3	2	34	2	4	9	13	6	3	0	15	24	2
OTU1102	0	0	0	0	0	0	0	0	0	0	0	0	0	0	0	0	0	0	0	0	0	0	0	0	0	0	0	1	0	0	0	0	0	1	0	0	1	0	0	0	0	0	0	0	0	0	0	0	0
OTU1103	0	0	0	1	0	1	0	1	0	1	1	2	0	0	1	0	0	1	2	0	0	1	0	0	2	3	0	1	1	0	0	0	0	0	1	0	1	2	2	0	1	0	0	1	1	2	2	0	0
OTU1104	0	2	0	1	0	1	2	10	4	0	13	2	1	10	17	3	0	6	0	1	4	2	0	0	7	2	1	16	3	0	1	10	1	2	4	3	0	0	1	0	1	3	2	0	4	3	2	3	0
OTU1105	0	0	0	0	1	0	0	0	0	1	2	0	1	0	0	0	0	0	0	0	0	1	0	0	3	0	2	1	0	0	1	0	0	0	0	0	2	1	0	0	1	2	0	0	1	0	0	1	0
OTU1106	0	0	0	0	0	2	0	0	0	0	0	0	0	0	0	0	0	0	0	0	0	0	0	0	0	0	0	1	1	0	1	0	0	0	0	0	0	0	0	0	0	0	0	0	1	0	2	1	0
OTU1107	0	0	0	0	0	2	0	0	0	0	0	0	3	0	0	0	0	0	0	0	0	0	0	0	0	0	6	3	0	0	3	0	0	0	1	0	0	0	0	1	0	0	1	2	0	0	2	0	0
OTU1108	0	0	0	0	0	0	0	0	0	0	0	0	0	0	0	0	0	1	0	0	0	0	0	0	0	1	0	1	0	0	0	0	0	0	1	1	1	0	0	0	0	0	1	0	2	0	1	0	0
OTU1109	16	0	8	63	46	33	3	16	40	14	45	10	32	3	20	25	1	10	57	8	17	58	0	0	26	6	88	56	56	0	33	82	29	12	16	106	57	128	43	79	8	5	64	48	31	173	78	28	127
OTU1110	0	0	0	1	1	0	0	0	0	0	0	0	0	0	0	0	0	0	0	0	0	0	0	0	1	0	0	2	2	0	0	0	0	0	1	0	0	0	0	1	0	1	0	1	0	1	1	0	0
OTU1111	7	0	1	1	1	3	0	7	0	0	5	0	0	0	2	1	0	0	16	0	0	9	0	0	2	0	0	61	20	0	6	2	7	0	2	15	16	0	4	4	0	1	0	4	8	0	2	0	0
OTU1112	1	2	0	0	0	0	0	2	0	0	3	1	2	0	0	0	0	0	3	2	0	4	0	0	0	1	0	1	2	0	0	2	2	3	1	3	0	0	0	1	1	2	4	3	5	1	1	0	1
OTU1113	1	0	0	0	0	0	0	0	0	0	2	0	0	0	0	1	0	0	0	0	1	1	0	0	0	0	0	2	2	0	0	1	0	0	0	1	0	2	0	1	0	0	0	0	0	0	0	1	0
OTU1114	245	9	33	111	285	267	10	238	137	232	156	122	136	32	142	212	15	190	193	60	142	258	9	4	252	121	180	261	195	0	328	316	204	128	195	405	145	118	208	239	103	204	141	256	167	40	229	203	111
OTU1115	0	0	0	0	0	0	0	0	0	0	0	0	0	0	0	0	0	0	0	0	0	0	0	0	0	0	7	1	3	0	0	0	0	2	0	1	0	3	1	1	0	0	1	0	0	0	0	0	0
OTU1116	0	0	2	3	5	18	0	1	3	0	1	0	13	0	5	0	0	0	0	0	2	1	1	0	14	0	3	7	4	0	0	11	0	0	44	0	0	0	8	2	0	0	2	0	5	5	3	0	2
OTU1117	0	0	0	2	0	1	0	0	0	0	0	0	1	0	0	0	0	0	0	0	0	0	0	0	1	0	1	1	0	0	1	2	0	0	0	0	0	0	0	0	0	0	0	0	0	0	0	1	0
OTU1118	0	0	0	5	1	0	0	0	0	0	0	0	0	0	0	0	0	0	0	0	0	0	0	0	0	0	0	1	0	0	0	0	0	0	0	0	0	0	0	0	0	1	1	0	0	2	2	0	0
OTU1119	3	0	0	3	2	5	0	1	1	2	1	1	8	1	1	0	0	2	2	0	0	2	0	0	1	0	0	5	2	0	1	2	3	1	6	0	0	2	2	2	2	1	3	2	3	0	0	0	0
OTU1120	0	0	0	0	0	0	0	0	0	0	0	0	0	0	0	0	0	0	0	0	0	1	0	0	0	0	0	1	0	0	0	0	0	0	0	0	0	0	0	0	0	0	0	1	0	0	0	0	0
OTU1121	0	0	0	0	0	0	0	0	1	0	1	0	0	1	0	0	0	0	0	0	0	0	0	0	0	1	0	1	1	0	0	1	2	0	0	0	0	0	0	0	0	3	0	0	0	0	0	0	0
OTU1122	31	0	5	1	6	4	2	5	0	20	25	3	2	0	3	16	0	18	8	8	4	0	0	1	1	4	2	14	2	0	0	1	3	17	3	10	7	4	0	2	9	6	6	1	0	9	2	2	2
OTU1123	0	0	0	0	0	0	0	0	0	0	0	0	0	0	0	2	0	0	0	0	0	0	0	0	0	0	0	1	0	0	0	0	0	0	0	0	0	0	0	2	0	0	0	1	1	1	0	0	0
OTU1124	0	0	0	0	0	0	0	0	0	0	0	0	0	0	0	0	0	0	0	0	1	0	0	0	0	0	0	1	0	0	0	0	0	0	0	1	5	0	0	0	0	0	0	0	0	0	0	0	0
OTU1125	0	0	0	1	0	0	0	0	0	0	1	1	0	0	1	1	0	0	1	0	0	1	0	0	1	3	3	2	0	1	0	1	0	0	0	1	2	2	2	1	1	0	2	0	2	0	1	2	1
OTU1126	4	0	0	0	0	1	0	1	0	2	1	0	0	0	0	0	0	3	1	1	0	1	0	0	1	0	0	3	1	0	1	0	2	5	2	2	2	0	0	1	0	2	0	0	0	0	0	0	0
OTU1127	1	0	0	2	1	1	0	0	0	1	0	0	2	0	0	0	0	0	3	0	1	1	0	0	3	1	1	4	1	0	3	2	2	1	2	0	0	0	1	1	0	1	2	1	2	0	1	2	2
OTU1128	0	0	0	0	0	0	0	1	0	0	0	0	0	0	0	0	0	0	0	0	0	2	0	0	0	0	0	2	0	0	0	0	0	3	0	0	0	0	0	0	0	2	1	0	0	0	0	0	0
OTU1129	0	0	0	0	0	0	0	0	0	0	0	0	0	0	0	0	0	0	0	0	0	0	0	0	0	0	0	1	0	0	1	0	0	0	0	0	0	0	0	0	0	0	0	0	0	0	2	0	0
OTU1130	0	0	0	0	3	2	0	1	1	0	0	0	1	0	0	0	0	0	0	0	0	1	0	0	0	0	2	1	1	0	0	1	0	0	1	0	3	0	0	2	0	1	0	1	1	0	0	0	0
OTU1131	0	0	0	0	0	0	0	0	0	0	0	0	0	0	0	0	0	0	0	0	0	0	0	0	0	0	0	2	0	0	0	0	0	0	0	0	0	0	0	0	0	0	0	0	0	0	0	0	0
OTU1132	0	0	0	0	0	0	0	0	0	0	0	0	0	0	0	0	0	0	0	0	0	0	1	0	0	0	0	1	0	0	0	0	0	0	0	0	0	0	0	0	0	0	0	0	0	0	0	0	0
OTU1133	0	0	0	0	0	1	0	0	2	0	0	1	0	7	0	0	0	0	0	0	0	0	0	0	0	0	0	2	0	0	0	0	0	0	0	0	0	0	0	0	0	1	0	0	0	0	2	0	0
OTU1134	0	0	0	0	3	3	0	0	2	0	0	0	1	1	1	2	0	0	0	3	6	0	0	0	3	1	0	2	0	0	0	2	0	0	6	0	0	0	5	0	0	0	1	0	0	0	1	2	0
OTU1135	0	1	0	0	0	0	0	0	0	0	0	0	0	0	0	0	0	0	0	0	0	0	0	0	0	0	0	1	0	0	0	0	0	1	0	0	0	0	0	0	0	0	0	0	0	0	0	0	0
OTU1136	0	0	0	0	0	0	0	0	0	0	0	0	0	0	0	0	1	0	0	0	0	0	0	0	1	0	0	2	0	0	0	0	0	0	0	0	0	0	0	0	0	0	0	0	0	0	0	1	0
OTU1137	1	0	0	0	0	1	0	1	0	2	3	0	5	0	0	1	0	1	0	0	0	1	0	0	1	0	0	11	2	0	0	1	4	1	2	1	1	0	1	0	1	0	0	0	2	0	2	0	0
OTU1138	0	0	1	0	0	1	0	0	0	0	0	0	0	0	0	0	0	0	0	0	0	0	0	0	0	1	0	1	0	0	0	0	0	0	0	0	1	0	0	0	0	0	1	0	0	0	0	0	0
OTU1139	1	0	0	0	0	0	0	2	0	0	0	0	0	0	0	0	1	1	1	0	0	0	0	0	0	0	0	1	0	0	0	0	2	1	0	2	0	0	0	0	0	0	0	0	0	0	0	0	0
OTU1140	0	0	0	1	1	0	0	0	0	0	1	0	0	0	0	0	0	0	0	0	0	0	0	0	0	0	0	1	0	0	0	0	0	2	0	0	0	0	0	0	0	0	0	0	0	0	0	0	0
OTU1141	0	0	0	0	0	0	0	1	0	0	1	0	0	0	4	0	0	0	0	0	0	0	0	0	1	0	0	4	0	0	0	0	0	0	0	0	0	0	0	0	0	0	0	0	0	0	0	0	0
OTU1142	0	0	0	0	0	0	0	0	0	0	0	0	0	0	0	0	0	0	0	0	0	0	0	0	0	0	1	3	0	0	0	0	0	0	0	1	0	0	0	0	0	0	0	0	0	0	0	0	0
OTU1143	0	0	0	0	1	0	0	0	0	0	0	0	0	0	0	0	0	0	0	0	0	0	0	0	0	0	0	1	0	0	0	0	0	0	0	0	0	0	0	0	0	0	0	0	0	1	1	0	0
OTU1144	0	0	0	0	0	1	0	0	2	0	0	0	0	0	0	0	0	1	0	1	0	0	0	0	0	0	0	3	0	0	0	0	0	0	0	0	0	0	0	0	0	0	0	1	0	0	0	0	0
OTU1145	0	0	1	0	0	0	0	0	0	1	0	0	0	0	0	2	0	0	0	0	0	0	0	0	0	0	0	1	1	0	1	1	0	0	0	0	0	0	0	0	0	0	0	1	0	0	0	0	0
OTU1146	0	0	0	2	5	1	0	2	0	0	0	0	1	0	0	0	0	0	3	0	0	1	0	0	6	0	7	1	0	0	1	3	2	0	7	0	0	1	7	1	1	0	0	0	1	1	3	0	0
OTU1147	0	0	0	0	0	0	0	2	1	0	0	0	0	0	0	0	0	0	0	0	0	1	0	0	0	0	1	2	0	0	1	1	0	0	0	1	0	0	0	0	0	0	0	1	0	0	1	1	0
OTU1148	0	0	0	0	0	0	0	0	0	0	0	0	0	0	0	0	0	0	0	0	0	0	0	0	0	0	0	11	0	0	0	0	0	0	0	0	0	0	0	0	0	0	0	0	0	0	0	0	0
OTU1149	0	0	0	0	0	0	0	0	0	0	0	0	0	0	0	0	0	0	0	0	0	0	0	0	1	0	3	1	1	0	0	1	0	0	1	0	0	0	0	0	0	0	0	0	0	1	0	0	0
OTU1150	0	0	0	0	0	0	0	0	0	0	0	0	0	0	0	0	0	0	1	0	0	0	0	0	0	0	0	3	1	0	0	0	0	0	0	0	0	0	0	0	0	0	0	0	0	0	0	0	0
OTU1151	0	0	1	0	0	0	0	0	0	0	0	0	0	0	0	0	0	0	0	0	0	0	0	0	0	0	2	1	0	0	1	0	0	0	0	0	0	0	0	0	0	0	0	0	0	0	0	0	0
OTU1152	0	0	0	0	0	0	1	0	1	0	0	0	1	0	0	0	1	1	0	0	1	2	0	0	0	1	0	2	1	0	0	0	1	0	3	1	2	1	0	5	0	0	0	2	1	1	0	2	1
OTU1153	0	0	0	1	0	0	0	0	0	0	0	0	0	0	0	0	0	0	1	0	0	0	0	0	0	0	2	2	0	0	0	0	5	1	0	0	0	3	0	0	1	0	1	0	0	0	2	0	0
OTU1154	0	0	0	0	0	0	0	0	0	0	0	0	0	0	0	0	0	0	0	0	0	0	0	0	0	0	0	1	0	0	0	0	0	2	1	0	0	0	0	0	1	0	0	0	0	0	0	0	0
OTU1155	0	0	0	0	0	0	0	0	0	0	0	0	0	1	0	0	0	0	0	0	0	1	0	0	0	0	0	1	1	0	0	0	0	0	0	0	0	0	0	0	0	0	0	0	0	0	0	0	0
OTU1156	0	0	0	2	1	3	0	6	1	1	0	1	0	0	1	0	0	1	0	0	2	0	0	0	0	0	1	2	0	0	0	0	0	0	0	0	0	1	0	0	0	0	0	0	0	1	0	0	0
OTU1157	0	0	0	0	1	1	0	0	0	0	0	1	1	0	1	0	0	1	0	0	1	0	0	0	0	0	0	1	0	0	0	0	0	0	0	0	1	0	0	0	0	0	0	1	0	0	0	2	0
OTU1158	0	0	0	0	0	0	0	1	0	1	0	0	0	0	1	0	0	0	7	1	0	0	0	0	0	0	3	2	0	0	2	0	0	0	0	2	0	1	2	0	0	0	0	0	0	6	0	0	4
OTU1159	0	0	0	1	1	2	0	0	1	0	1	1	1	0	1	0	0	1	0	1	1	0	0	0	1	0	0	4	0	0	0	2	0	0	2	0	0	0	1	0	0	0	1	2	0	2	0	0	1
OTU1160	1	0	0	0	3	1	0	7	1	1	5	0	1	0	1	4	0	1	1	0	1	0	0	0	1	1	4	4	2	0	3	3	7	2	2	7	4	1	5	3	0	2	0	2	8	0	0	0	1
OTU1161	45	3	9	113	123	121	4	65	44	38	47	41	128	11	71	49	1	28	80	30	76	98	3	0	185	18	153	121	95	0	103	200	73	45	135	173	106	61	139	143	41	87	115	109	98	116	132	84	106
OTU1162	4	0	0	1	0	5	0	1	2	4	0	3	8	0	1	1	0	10	0	0	1	0	0	0	1	1	1	3	1	0	0	0	0	0	1	0	0	0	0	0	2	2	2	0	0	0	1	0	0
OTU1163	0	0	0	2	0	0	0	0	0	0	0	0	0	0	0	0	0	0	0	0	0	1	0	0	0	0	0	2	0	0	0	0	0	1	1	0	0	0	0	0	0	0	0	0	0	0	0	0	0
OTU1164	3	0	0	1	2	0	0	3	0	0	3	2	1	0	0	4	0	1	0	0	0	2	1	0	2	3	2	1	0	0	7	0	0	4	0	13	2	2	0	0	1	10	3	0	0	1	1	0	1
OTU1165	5	0	2	0	2	4	0	0	1	0	4	3	0	0	0	5	0	3	1	0	0	2	0	0	8	0	1	3	3	0	2	1	1	2	1	3	6	0	0	1	0	1	2	3	4	1	1	1	3
OTU1166	5	0	0	0	1	2	0	2	1	0	4	1	5	0	0	1	0	0	8	0	2	3	0	0	4	2	4	2	4	1	5	2	0	1	0	5	0	3	0	2	0	4	1	5	0	0	4	2	0
OTU1167	0	0	0	0	1	0	0	1	0	1	0	0	1	0	0	1	0	0	0	0	1	0	0	0	1	0	1	6	2	0	0	0	0	2	2	1	3	0	0	1	0	1	0	0	0	0	1	0	0
OTU1168	0	0	0	0	0	0	0	0	0	0	0	0	0	0	3	0	0	0	0	0	0	0	0	0	0	0	0	1	0	0	0	0	0	0	0	0	0	0	0	0	0	0	0	0	0	0	0	0	0
OTU1169	10	0	0	13	19	5	0	9	3	2	5	1	10	3	6	1	0	0	5	1	4	14	0	0	16	1	22	11	22	0	12	16	12	25	10	21	6	20	10	12	21	31	8	13	14	20	8	2	15
OTU1170	1	0	0	1	0	1	0	0	0	0	0	2	1	0	0	1	0	1	0	0	3	0	0	0	3	0	2	1	0	0	0	0	0	0	0	0	0	0	2	0	0	0	3	0	0	1	1	1	0
OTU1171	0	0	0	0	0	1	0	2	0	0	0	1	2	0	0	1	0	1	3	0	0	0	0	0	0	0	1	1	0	0	1	0	1	0	0	5	8	0	2	0	0	2	0	0	2	2	0	0	1
OTU1172	0	0	0	0	0	0	0	0	0	0	0	0	1	0	0	0	0	0	0	0	0	0	0	0	0	0	0	2	0	0	0	0	0	0	0	0	0	0	0	0	0	0	0	0	0	0	0	0	0
OTU1173	0	0	0	1	0	0	0	0	0	0	0	0	0	0	0	0	0	0	0	0	0	1	0	0	0	0	1	1	0	0	0	0	0	0	1	0	0	0	0	0	0	0	0	2	0	0	0	0	0
OTU1174	2	1	0	0	0	0	1	0	0	0	0	0	0	0	0	0	0	0	0	0	0	0	0	0	0	0	0	1	0	0	0	0	0	0	0	0	0	0	0	0	0	0	0	0	0	0	0	0	0
OTU1175	0	0	0	0	0	0	0	0	0	0	0	0	1	0	0	0	0	0	0	0	0	0	0	0	0	0	0	11	0	0	0	0	0	0	0	0	0	0	1	0	0	0	0	0	0	0	1	0	1
OTU1176	11	0	1	0	9	8	0	2	2	0	8	2	1	0	1	0	0	1	0	0	0	2	1	0	0	1	4	3	1	0	45	2	3	4	0	22	0	0	4	2	0	1	1	1	1	0	3	2	0
OTU1177	1	0	0	1	0	8	0	1	0	0	1	3	12	1	0	2	0	0	0	3	1	0	1	0	2	1	0	22	0	0	11	0	0	0	2	2	0	0	2	0	0	0	0	0	0	0	0	1	0
OTU1178	0	0	0	0	0	0	0	0	0	0	0	0	0	0	0	0	0	0	0	0	0	0	0	0	0	0	0	1	0	0	0	0	0	0	0	0	0	0	0	0	0	0	0	0	0	0	0	1	0
OTU1179	1	2	3	41	21	37	1	3	17	6	23	6	7	5	21	15	0	3	15	7	2	3	0	0	7	1	16	45	22	0	1	13	7	3	9	11	18	11	21	19	5	2	17	23	21	71	16	1	14
OTU1180	0	0	0	0	1	0	0	0	0	0	0	0	3	0	0	0	0	2	0	0	2	0	0	0	1	0	3	3	4	0	0	1	0	1	6	1	0	4	1	2	0	0	2	1	0	0	1	0	0
OTU1181	0	0	0	0	0	0	0	0	0	0	1	2	3	0	0	0	0	0	0	0	0	0	0	0	0	0	1	2	0	0	0	0	0	0	2	0	0	0	0	0	0	0	1	0	0	0	0	0	0
OTU1182	0	0	0	0	0	0	0	0	0	0	0	0	0	0	0	0	0	0	0	0	0	0	0	0	0	0	0	4	0	0	0	1	0	0	0	0	0	0	0	0	0	0	0	0	0	0	1	0	0
OTU1183	0	0	0	0	0	3	0	3	1	1	2	6	0	4	0	0	0	3	1	0	1	2	0	0	0	1	0	0	1	0	0	0	0	0	0	0	0	0	0	0	0	0	1	0	0	0	0	1	0
OTU1184	0	0	0	0	0	0	0	0	0	0	0	0	0	0	0	0	0	0	0	0	0	0	0	0	0	2	0	0	0	0	0	0	0	0	0	0	0	0	0	0	0	0	0	0	0	0	0	0	0
OTU1185	0	1	0	0	1	0	0	0	0	0	3	9	2	8	0	5	0	2	0	0	0	0	0	0	1	2	1	0	1	0	10	0	0	1	0	3	1	0	0	1	0	1	1	0	0	0	0	0	0
OTU1186	0	0	0	0	0	1	0	0	0	0	0	0	0	0	0	0	0	0	0	1	0	0	0	0	0	1	0	0	0	0	0	0	0	0	0	0	0	0	0	0	0	0	0	0	0	0	0	0	0
OTU1187	16	0	0	1	2	0	1	4	2	0	3	4	0	1	3	5	0	10	0	0	0	1	0	0	0	1	0	6	0	0	0	0	0	0	0	1	1	0	0	0	0	2	2	1	0	0	1	3	0
OTU1188	0	0	0	0	0	0	2	0	0	0	0	0	0	0	0	0	0	0	0	0	0	0	0	0	0	1	0	0	0	0	0	0	0	0	0	0	0	0	0	0	0	0	0	0	0	0	0	0	0
OTU1189	11	1	0	6	7	4	0	6	4	10	5	12	6	7	4	12	1	2	4	9	10	11	1	0	4	16	4	13	5	0	28	6	18	7	7	16	6	2	5	18	8	19	10	12	7	1	7	10	1
OTU1190	1	0	0	3	2	3	1	0	3	2	0	2	1	0	2	0	0	1	0	1	3	1	0	0	4	2	1	0	1	0	1	5	0	3	2	2	0	0	1	1	0	0	0	0	0	0	0	5	1
OTU1191	2	1	0	1	5	0	0	4	4	1	3	3	1	0	0	2	0	1	1	0	3	2	0	0	4	5	7	4	5	2	5	1	4	2	4	4	2	0	1	3	5	7	5	5	3	0	2	5	2
OTU1192	4	0	0	0	0	0	0	0	0	0	0	3	0	4	0	1	0	2	0	0	0	0	0	0	0	2	0	0	0	0	1	3	0	0	0	1	0	0	0	0	0	0	0	0	0	0	2	0	0
OTU1193	5	0	1	0	9	2	0	0	0	1	3	1	1	0	1	0	0	2	0	3	2	0	1	0	0	2	2	1	2	1	4	0	0	3	1	3	0	0	0	0	1	0	0	0	0	0	2	3	0
OTU1194	1	0	0	0	0	0	0	4	0	3	3	1	0	0	0	4	0	0	0	0	0	0	0	0	0	2	0	2	0	0	2	0	8	1	0	2	0	1	0	8	0	3	0	1	1	0	0	0	0
OTU1195	1	0	0	0	1	0	0	1	1	1	0	2	0	0	1	1	0	2	0	0	2	2	0	0	0	8	0	1	0	0	0	0	0	0	0	0	0	1	0	0	0	1	1	0	0	0	4	2	0
OTU1196	0	0	1	1	0	0	0	1	2	0	1	1	2	1	6	1	0	1	1	0	1	1	0	0	0	1	1	3	1	0	0	1	0	0	2	1	1	0	1	2	0	1	0	0	3	0	1	0	0
OTU1197	2	0	0	2	1	1	0	5	0	1	5	5	0	2	0	0	0	3	10	0	1	2	0	0	2	3	0	3	2	0	5	1	6	7	0	6	3	1	1	4	3	4	1	3	4	1	1	0	0
OTU1198	7	0	7	9	23	16	0	6	5	5	6	2	11	1	7	7	1	4	3	1	8	18	1	0	17	6	19	22	14	0	31	30	19	1	23	20	5	7	16	11	2	3	8	19	15	4	13	16	2
OTU1199	11	0	5	1	4	1	2	29	3	8	13	3	0	0	20	6	0	11	2	1	0	11	0	0	0	6	1	22	9	0	9	0	1	15	0	4	0	0	2	3	23	26	8	15	7	3	10	3	0
OTU1200	0	0	0	0	0	1	0	0	0	1	0	0	1	0	0	0	0	0	0	0	0	0	0	0	0	1	0	0	0	0	0	0	0	0	0	0	0	0	0	0	0	0	0	0	0	0	0	0	0
OTU1201	12	3	0	7	12	20	0	30	4	19	11	3	2	4	8	14	2	5	30	4	0	8	0	0	3	9	16	18	20	0	28	9	31	17	0	73	12	20	3	30	17	42	17	18	14	8	13	20	21
OTU1202	1	0	0	6	6	4	1	8	2	0	2	0	2	0	2	2	0	0	14	1	3	2	0	0	9	3	8	4	3	0	5	5	1	4	5	14	7	6	3	2	1	4	11	8	3	33	5	4	22
OTU1203	0	0	0	0	0	0	0	2	0	0	0	0	0	0	0	0	0	0	0	0	0	0	0	0	0	1	0	0	0	0	0	0	0	0	0	0	0	0	0	0	0	0	0	0	0	0	0	0	0
OTU1204	1	0	0	0	0	0	0	0	0	0	0	0	0	0	0	0	0	0	0	0	0	0	0	0	0	1	0	1	1	0	0	1	0	0	0	0	0	0	0	0	1	0	0	0	0	0	0	0	0
OTU1205	4	1	0	1	5	0	0	5	1	5	4	3	1	1	3	6	0	5	5	0	0	8	0	0	4	3	2	2	3	0	2	3	10	1	3	12	7	4	11	5	3	5	3	2	2	1	1	4	9
OTU1206	76	71	474	0	0	0	5309	0	0	0	1	0	0	0	0	0	0	0	0	456	0	1	793	671	0	429	0	0	0	0	0	0	0	0	0	0	0	0	0	0	0	0	0	0	0	0	0	0	0
OTU1207	54	81	0	0	1	1	1	1	7	0	1	2	0	44	0	0	1	71	0	47	1	0	151	39	0	257	0	0	3	0	0	0	0	0	1	1	0	0	0	0	1	1	1	0	0	0	2	0	0
OTU1208	1	0	0	2	10	9	0	9	3	4	17	7	8	0	0	1	0	6	0	2	3	1	0	0	3	2	2	6	11	0	1	3	7	2	0	5	0	3	1	9	2	6	13	5	1	0	7	1	1
OTU1209	2	0	1	1	4	1	0	0	2	3	0	2	1	1	5	11	0	6	0	1	0	0	1	0	0	3	1	4	1	0	4	1	1	1	0	0	0	0	0	0	0	3	1	0	0	0	0	5	0
OTU1210	0	0	2	7	3	2	1	2	1	1	0	0	17	1	9	3	1	0	0	0	4	0	1	0	2	3	3	13	1	0	1	1	0	1	0	0	0	2	2	0	1	0	3	0	0	1	1	3	0
OTU1211	6	0	0	1	1	0	1	9	0	1	4	6	1	2	3	2	1	1	0	0	0	3	0	0	1	3	0	1	0	0	2	2	1	2	1	3	0	0	0	1	2	0	0	3	0	0	1	1	0
OTU1212	4	0	3	2	6	2	0	7	4	9	4	4	2	0	5	5	0	3	2	2	5	9	0	0	2	1	1	4	5	0	3	2	6	12	2	4	2	1	6	2	5	19	3	6	1	0	3	6	0
OTU1213	0	0	0	0	0	0	0	0	0	0	0	0	0	0	0	0	0	0	0	0	0	0	0	0	0	2	0	0	0	0	0	0	0	0	0	0	0	0	1	0	0	1	0	0	0	0	0	2	0
OTU1214	0	0	0	0	0	0	0	0	0	0	0	0	0	0	0	0	0	0	0	0	0	0	0	0	0	7	0	0	0	0	0	0	0	0	0	0	0	0	0	0	0	0	0	0	0	0	0	0	0
OTU1215	0	0	0	0	0	1	0	0	0	0	0	0	0	0	0	0	0	0	0	0	0	1	0	0	0	1	0	2	0	0	0	0	0	0	0	3	0	0	2	0	0	0	0	0	0	0	0	0	0
OTU1216	2	0	1	0	1	1	0	0	0	2	3	0	0	0	0	1	0	4	5	1	0	4	0	0	0	1	1	20	1	0	0	0	0	0	0	2	0	1	0	0	3	0	0	1	2	0	0	0	0
OTU1217	19	1	0	1	10	3	0	2	2	7	8	10	0	1	1	14	1	2	8	0	0	2	0	0	0	2	4	7	0	0	4	2	1	7	1	12	8	2	1	1	2	9	2	0	1	0	2	5	5
OTU1218	0	0	0	0	0	0	0	0	0	0	0	0	0	0	0	0	0	0	0	0	0	1	0	0	0	1	0	0	0	0	0	0	0	0	0	0	0	0	0	0	0	0	0	0	0	0	0	0	0
OTU1219	4	0	0	0	1	0	0	1	1	2	0	4	0	0	0	4	0	5	0	0	0	3	0	0	0	1	0	0	2	0	0	0	1	0	2	5	0	3	0	0	0	2	2	0	2	0	0	1	0
OTU1220	1	0	0	0	0	0	0	0	0	1	1	0	0	0	0	1	0	1	0	0	0	1	0	0	0	1	0	0	1	0	0	0	1	0	1	0	0	0	0	0	1	1	0	1	0	0	0	0	0
OTU1221	0	0	0	0	0	0	0	0	0	0	0	0	0	0	0	0	0	0	0	0	0	0	0	0	0	1	0	1	1	0	6	0	0	0	1	0	0	1	0	0	0	0	0	1	1	0	0	0	0
OTU1222	5	0	3	6	15	15	3	30	12	54	32	16	0	13	8	30	0	3	58	1	0	38	4	0	0	5	2	16	33	0	4	8	59	78	0	33	21	13	3	57	41	29	11	46	21	14	12	5	11
OTU1223	0	0	3	1	2	14	0	6	4	32	1	12	1	1	7	25	2	12	3	3	11	15	0	0	1	54	2	43	20	0	6	1	5	1	0	2	0	0	2	0	0	0	0	0	1	0	0	19	0
OTU1224	0	0	1	1	0	0	0	0	2	0	0	1	1	0	0	0	0	0	0	0	0	0	0	0	0	22	0	0	0	0	0	0	0	0	0	0	0	0	0	0	0	0	0	0	0	0	0	1	0
OTU1225	623	284	31	14	11	15	127	11	27	12	29	106	45	54	47	25	88	59	6	22	27	0	250	15	5	523	22	7	26	0	4	11	2	1	3	26	1	15	11	11	2	0	80	3	2	13	6	22	10
OTU1226	0	0	0	0	0	0	0	0	0	0	0	0	0	0	0	0	0	0	0	0	0	0	0	0	0	2	0	0	0	0	0	0	0	0	0	0	0	0	0	0	0	0	0	0	0	0	0	0	1
OTU1227	0	0	0	0	0	0	0	0	0	0	0	0	0	0	0	0	0	0	0	0	1	0	0	0	1	1	0	0	0	0	0	0	0	0	0	0	0	0	0	0	0	0	0	0	0	0	0	0	0
OTU1228	0	0	0	0	0	0	0	0	0	0	0	0	0	0	0	0	0	0	0	0	1	1	0	0	1	1	0	0	1	0	2	0	0	0	0	0	0	0	0	0	0	0	0	0	0	0	0	0	0
OTU1229	8	0	0	0	0	1	0	1	1	1	0	6	0	5	8	0	2	6	0	3	2	0	0	0	0	3	1	2	2	0	0	2	0	0	0	1	0	0	0	0	0	0	1	0	0	0	0	1	0
OTU1230	0	0	0	0	0	1	0	0	1	0	0	0	3	0	0	1	0	1	0	1	1	0	0	0	0	1	0	0	0	0	0	2	0	0	1	0	0	1	0	0	0	0	0	0	0	3	1	0	0
OTU1231	8	0	6	0	0	5	0	0	15	31	0	6	1	0	11	15	0	11	0	1	49	4	0	0	5	15	2	15	1	0	0	1	0	4	0	1	6	0	3	0	1	3	4	2	0	0	7	24	0
OTU1232	1	0	0	0	0	0	0	0	0	0	0	0	0	1	0	0	0	0	0	0	0	0	0	0	0	1	0	0	0	0	0	0	0	0	0	0	0	0	0	0	0	0	0	0	0	0	0	0	0
OTU1233	6	1	0	0	0	0	0	0	1	0	1	8	0	21	13	1	1	5	0	4	1	0	0	4	0	5	0	0	0	0	0	0	0	0	1	0	0	0	0	0	0	1	6	0	0	0	0	0	0
OTU1234	7	8	0	2	1	1	0	3	2	1	3	3	4	5	1	7	6	2	0	2	4	3	1	0	0	13	0	0	1	0	0	2	0	2	3	1	0	0	1	0	1	0	3	0	0	1	0	0	1
OTU1235	0	0	0	0	0	0	0	0	0	0	0	0	0	0	0	0	0	0	0	0	0	0	0	0	0	1	0	0	0	0	0	0	0	0	0	0	0	0	0	0	0	0	0	0	0	0	0	0	0
OTU1236	0	0	1	2	0	2	1	2	1	1	0	1	2	0	6	1	0	2	0	5	0	1	0	0	0	2	1	2	1	0	0	0	0	0	0	0	0	0	1	0	0	1	4	0	0	0	0	2	0
OTU1237	8	0	0	0	2	1	0	52	2	22	18	2	0	0	1	6	0	4	33	0	0	16	0	0	0	2	0	3	8	0	8	0	42	43	0	60	2	1	4	3	48	59	2	4	2	0	5	2	1
OTU1238	83	1	6	6	18	23	3	36	6	28	34	27	18	5	10	42	2	44	17	5	24	32	2	0	47	28	34	30	35	0	37	32	33	26	27	101	33	20	30	37	14	53	10	47	38	18	35	24	39
OTU1239	0	0	0	0	0	0	0	0	0	0	0	0	0	0	0	0	0	1	0	0	0	0	0	0	0	1	0	0	0	0	0	0	0	0	0	0	0	0	0	0	0	0	0	0	0	0	0	0	0
OTU1240	0	0	0	0	0	0	0	0	0	0	0	0	0	0	0	0	0	0	0	0	0	0	0	0	0	1	0	0	0	0	0	0	0	0	1	0	0	0	0	0	0	0	0	0	0	0	0	0	0
OTU1241	3	0	2	0	1	1	0	1	0	1	1	0	0	1	0	2	2	2	4	0	0	3	0	0	0	1	0	0	2	0	0	0	3	2	0	1	3	2	0	0	4	0	0	1	0	0	3	1	0
OTU1242	2	0	0	0	0	1	0	0	0	0	0	0	0	0	0	3	0	0	0	0	0	0	0	0	0	2	0	0	1	0	0	0	0	0	0	0	0	0	0	0	0	0	0	0	0	0	0	1	0
OTU1243	0	0	0	0	0	0	0	0	0	0	0	0	0	0	0	0	0	0	0	0	0	0	77	0	0	102	0	0	0	0	0	0	0	0	0	0	0	0	0	0	0	0	0	0	1	0	0	0	0
OTU1244	0	0	0	0	0	0	0	0	0	0	0	1	0	0	0	0	0	0	0	0	0	0	0	0	0	1	0	0	0	0	0	0	0	0	0	0	0	0	0	0	0	0	0	0	0	0	0	0	0
OTU1245	0	0	0	0	0	0	0	0	0	1	0	0	0	0	0	0	0	0	0	0	0	0	0	0	0	2	0	0	0	0	0	0	0	0	0	0	0	0	0	0	0	0	0	0	0	0	0	0	0
OTU1246	0	0	0	0	0	0	0	0	0	0	0	1	0	0	1	0	0	0	0	0	1	0	0	0	0	2	0	0	0	0	0	0	0	0	0	0	0	0	0	0	0	0	0	0	0	0	0	0	0
OTU1247	4	0	1	17	7	8	1	3	3	1	11	4	7	2	3	5	0	3	11	3	1	11	1	0	31	2	28	4	16	0	2	13	2	5	14	23	12	9	22	14	2	0	4	8	14	16	8	1	7
OTU1248	3	0	0	0	1	0	0	5	0	4	6	0	0	0	1	3	1	5	5	0	0	15	0	0	0	4	0	1	5	0	1	0	17	9	0	23	8	1	0	6	17	13	1	25	20	0	2	1	0
OTU1249	1	0	0	0	3	0	0	0	0	0	13	0	0	0	0	1	0	1	0	0	1	0	0	0	0	3	0	0	0	0	0	0	0	0	2	1	0	0	0	0	0	0	0	0	0	0	0	0	0
OTU1250	0	0	0	0	0	0	0	0	0	1	0	0	0	0	0	0	0	0	0	0	0	0	0	0	0	2	0	0	0	0	0	0	1	0	0	0	0	0	0	0	0	0	0	0	0	0	0	0	0
OTU1251	4	0	0	0	1	1	0	5	0	1	3	0	0	0	1	2	0	2	0	1	1	3	1	0	0	2	1	0	2	0	1	0	2	0	0	3	0	0	1	0	1	0	1	2	0	0	1	0	0
OTU1252	414	10	57	381	316	524	13	133	175	112	151	210	375	34	138	187	10	320	214	136	377	202	3	3	648	164	648	234	272	34	216	428	162	112	536	622	247	392	460	253	137	164	458	243	222	841	307	340	621
OTU1253	4	2	1	0	2	3	1	26	1	12	19	2	0	1	2	16	0	10	13	1	0	27	2	0	0	6	0	4	25	0	4	2	28	25	1	14	18	0	0	55	9	11	3	7	19	0	5	3	1
OTU1254	18	1	5	64	81	51	0	61	16	20	54	23	32	11	24	28	4	15	129	9	15	89	1	0	48	7	81	62	104	0	121	78	109	57	62	182	125	127	58	193	58	89	83	127	151	134	78	40	246
OTU1255	1	0	0	0	1	1	0	0	0	0	0	0	1	0	0	1	0	0	0	0	0	2	0	0	0	1	1	0	0	0	0	2	0	0	2	0	1	0	0	0	0	1	0	0	0	0	1	1	0
OTU1256	0	0	0	0	0	0	0	0	0	0	0	0	0	0	0	0	0	0	0	0	0	0	0	0	0	1	0	0	0	0	0	0	0	0	0	1	0	0	0	0	0	0	0	0	0	0	0	0	0
OTU1257	23	0	3	13	18	17	1	11	15	5	17	24	6	6	18	24	2	58	5	10	10	7	1	1	10	12	9	13	9	7	17	23	4	7	9	12	5	5	15	2	14	19	15	4	5	2	11	20	3
OTU1258	5	1	0	0	0	0	0	0	0	1	1	0	0	0	0	0	0	0	0	0	0	0	0	0	0	2	0	1	0	0	0	0	0	0	0	0	0	0	0	0	0	0	0	0	0	0	0	1	0
OTU1259	0	0	0	3	2	2	0	0	0	0	0	0	0	0	1	1	1	4	0	0	1	7	0	0	0	2	1	2	1	0	3	1	0	0	0	0	0	0	4	0	0	0	1	0	0	0	1	1	0
OTU1260	519	1194	319	0	0	1	4338	0	0	2	0	0	0	50	0	0	26	411	0	721	0	0	3101	1717	0	1545	0	0	0	0	0	0	0	0	0	0	0	0	0	0	0	0	0	0	0	0	0	0	0
OTU1261	1	0	0	1	0	1	0	0	0	0	0	0	0	2	0	1	0	2	0	0	0	7	1	0	2	1	3	1	3	0	0	2	0	0	4	2	0	0	0	2	0	0	0	0	0	1	1	0	1
OTU1262	0	0	0	0	1	0	0	1	0	0	2	1	0	0	2	3	0	0	0	0	0	0	0	0	0	2	0	1	0	0	0	0	2	1	0	1	0	0	1	0	0	0	0	2	0	0	0	0	0
OTU1263	0	0	0	0	0	1	0	1	0	0	0	0	2	0	0	0	0	0	0	1	2	0	0	0	0	1	0	1	0	52	0	4	0	0	0	0	0	0	0	0	0	0	0	0	0	0	0	1	0
OTU1264	0	0	0	0	0	1	0	0	1	1	1	0	0	1	0	0	0	0	0	0	0	1	1	0	0	1	1	0	1	0	0	0	1	0	1	0	0	1	1	1	2	1	2	2	0	0	0	1	0
OTU1265	406	16	63	188	432	251	12	392	198	497	540	173	195	44	213	409	28	286	306	88	202	393	8	1	269	150	183	393	238	0	418	245	384	419	212	492	391	247	215	597	409	503	243	377	202	376	346	360	306
OTU1266	0	0	0	0	2	0	0	0	0	2	0	3	0	0	0	0	0	0	0	0	0	0	0	0	0	1	0	3	0	15	0	0	1	0	0	0	1	1	0	1	1	0	0	0	1	0	1	0	0
OTU1267	0	0	0	0	0	0	0	1	0	1	1	0	0	0	0	0	0	0	0	0	0	0	0	0	0	1	0	1	0	0	0	0	1	1	0	0	0	0	0	0	0	0	0	1	0	1	0	0	0
OTU1268	0	0	0	0	0	0	0	0	0	0	0	0	0	0	0	0	0	0	4	0	0	0	0	0	0	1	0	0	0	0	0	0	2	1	0	6	0	0	0	1	0	0	0	1	0	0	0	0	0
OTU1269	11	4	3	5	4	2	0	3	3	7	11	6	2	1	1	3	0	6	7	1	6	4	4	0	3	7	3	3	2	0	4	7	5	4	5	27	6	2	6	3	7	10	5	6	1	8	0	9	1
OTU1270	0	0	0	0	0	2	0	0	0	0	0	0	0	0	0	0	0	0	0	0	0	0	0	0	0	1	0	0	0	0	0	0	0	0	0	0	0	0	0	0	0	0	0	0	0	0	0	1	0
OTU1271	0	0	0	0	0	0	0	2	2	1	0	0	0	0	10	0	0	0	0	0	0	0	0	0	0	26	0	0	0	0	0	0	0	0	0	0	0	0	0	0	0	0	0	0	0	0	0	2	0
OTU1272	0	0	0	0	1	0	0	0	0	0	0	0	0	0	0	0	0	0	0	0	0	0	0	0	0	1	0	0	0	0	0	0	0	0	0	0	0	0	0	0	0	0	0	0	0	0	0	0	0
OTU1273	0	0	0	0	0	0	0	0	0	0	0	0	0	0	0	0	0	0	0	1	0	0	0	0	0	3	0	0	0	0	0	0	0	0	0	0	0	0	0	0	0	0	0	0	1	0	0	0	0
OTU1274	0	0	0	0	0	0	0	0	0	0	0	1	0	0	0	1	0	0	0	0	0	0	0	0	0	1	0	0	0	0	1	0	0	1	0	0	0	0	0	0	0	3	1	0	0	0	0	0	0
OTU1275	0	0	0	1	3	0	0	0	0	0	0	0	1	0	0	0	0	0	0	1	0	5	0	0	3	1	1	2	2	0	2	4	0	0	0	0	0	0	1	5	0	0	2	2	1	0	1	0	0
OTU1276	0	0	0	1	2	1	0	1	2	3	11	1	2	3	1	2	0	0	4	2	0	2	0	0	2	1	2	3	9	0	4	1	5	5	0	6	0	0	2	0	8	10	2	7	0	0	2	1	1
OTU1277	5	1	0	0	0	0	0	0	0	0	0	1	0	0	0	1	0	0	0	0	0	0	0	0	0	0	0	0	0	0	0	0	0	0	0	0	0	0	0	0	0	0	0	0	0	0	0	0	0
OTU1278	0	0	1	0	0	0	0	0	0	0	0	12	0	0	0	0	0	5	3	1	0	0	0	0	0	0	0	0	0	0	0	0	0	0	0	0	0	0	0	0	0	0	0	0	0	0	0	0	0
OTU1279	523	108	531	32	14	34	80	452	761	2479	13	511	13	297	857	137	47	892	3	603	1055	3	1	5	4	255	7	3	5	0	24	12	9	9	7	29	2	1	12	6	5	14	209	2	3	2	20	1349	0
OTU1280	0	0	0	0	0	0	0	0	0	0	0	11	0	0	0	0	2	0	0	0	0	0	0	0	0	0	0	0	0	0	0	0	0	0	0	0	0	0	0	0	0	0	0	0	0	0	0	0	0
OTU1281	2	0	0	0	0	0	0	0	0	2	0	3	0	0	0	0	0	1	0	0	0	0	0	0	0	0	0	0	0	0	0	0	0	0	0	0	0	0	0	0	0	0	0	0	0	0	0	0	0
OTU1282	0	0	0	0	0	0	0	4	1	3	0	1	0	0	0	1	0	0	6	0	0	5	0	0	0	0	0	0	0	0	1	0	9	6	3	2	0	0	0	0	2	3	0	0	0	0	0	1	0
OTU1283	0	0	0	0	0	0	0	0	0	0	0	1	0	0	0	1	0	0	0	0	0	0	0	0	0	0	0	0	0	0	0	0	0	0	0	0	0	0	0	0	0	0	0	0	0	0	0	0	1
OTU1284	0	0	0	0	0	0	0	0	0	0	0	2	0	0	0	0	0	0	0	0	0	0	0	0	0	0	0	0	0	0	0	0	0	0	1	0	0	0	0	0	0	0	0	0	0	0	0	0	0
OTU1285	1	0	0	0	0	0	0	1	0	0	10	1	0	0	0	0	1	1	2	0	0	4	0	0	0	0	0	0	3	0	1	0	4	8	0	3	4	0	0	1	9	6	0	4	0	0	0	0	0
OTU1286	4	0	1	10	11	5	1	7	2	5	12	11	5	0	1	6	0	1	0	0	1	10	0	0	6	2	8	3	4	0	0	3	4	2	6	1	1	3	5	5	8	7	8	2	3	4	2	2	2
OTU1287	0	0	0	0	0	0	0	0	0	0	0	1	0	0	0	0	0	0	0	0	0	1	0	0	0	0	0	0	0	0	0	0	0	0	0	0	0	0	0	0	0	0	0	0	0	0	0	0	0
OTU1288	0	0	0	1	0	0	0	0	0	0	0	1	1	0	0	0	0	0	0	0	0	0	0	0	0	0	0	0	0	0	0	1	0	0	0	0	0	0	0	0	0	0	0	0	0	0	0	0	0
OTU1289	0	0	0	0	2	1	0	2	0	2	3	3	0	0	0	0	0	0	1	0	0	5	0	0	0	1	0	6	0	0	2	1	1	9	0	2	3	0	0	1	9	0	0	2	0	0	1	0	0
OTU1290	5	0	0	0	0	0	0	2	2	3	0	7	0	0	0	1	0	6	0	12	0	0	0	0	0	1	0	0	2	1	1	1	0	0	0	1	0	0	0	0	0	1	0	1	0	0	0	0	1
OTU1291	0	0	0	0	0	0	0	0	0	0	0	1	0	0	0	0	0	0	0	0	0	0	0	0	0	0	0	0	0	0	0	0	0	0	1	0	0	0	0	0	0	0	0	0	0	0	0	0	0
OTU1292	0	0	0	0	0	0	0	0	0	0	0	2	0	0	0	0	0	0	0	6	0	0	0	0	1	0	0	0	0	0	0	0	1	0	1	0	0	0	0	0	0	0	0	0	0	0	0	0	0
OTU1293	0	0	0	0	0	1	0	0	1	0	0	2	2	0	1	0	0	0	0	0	3	0	0	0	1	0	2	0	0	0	0	0	0	0	1	0	0	0	1	0	0	0	0	0	0	0	1	0	1
OTU1294	0	0	1	3	1	4	0	1	1	1	1	3	2	0	2	6	0	1	2	3	1	2	0	0	2	0	0	4	3	0	0	2	2	0	3	0	1	0	2	3	0	1	1	1	1	4	2	1	1
OTU1295	0	0	1	0	0	0	0	0	1	0	0	5	0	0	0	0	0	0	0	0	0	1	0	0	0	0	1	0	1	0	0	0	0	0	3	0	0	0	0	0	0	0	0	0	0	0	0	0	0
OTU1296	0	0	0	0	3	0	0	0	0	0	0	3	0	0	2	1	0	0	1	3	1	1	0	0	0	0	3	1	0	0	1	0	0	0	0	2	0	0	1	1	2	0	0	0	2	0	0	0	3
OTU1297	1	50	0	0	0	0	1	3	0	1	0	1	0	4	0	0	4	0	0	0	0	0	5	0	0	0	0	0	0	0	0	0	0	0	0	0	0	0	0	0	0	0	0	0	0	0	0	0	0
OTU1298	0	0	0	0	0	0	0	0	0	0	0	11	0	0	0	0	0	6	0	0	0	0	0	0	0	0	0	0	0	0	0	0	0	0	0	0	0	0	0	0	0	0	0	0	0	0	0	0	0
OTU1299	0	0	0	0	0	0	0	0	0	0	0	4	0	0	0	0	0	0	0	0	0	0	0	0	0	0	0	0	0	0	0	0	0	0	0	0	0	0	0	0	0	0	0	0	0	0	0	0	0
OTU1300	0	0	0	0	0	0	0	0	0	1	0	1	0	0	0	1	0	0	1	0	0	0	0	0	0	0	0	0	0	0	0	0	0	1	0	0	13	0	0	0	2	1	0	0	0	0	0	0	0
OTU1301	0	0	0	0	0	0	0	0	0	0	0	8	0	0	0	0	0	0	0	0	0	0	0	0	0	0	0	0	0	0	0	0	0	0	0	0	0	0	0	0	0	0	0	0	0	0	0	0	0
OTU1302	0	0	0	0	1	5	0	1	1	0	0	2	5	1	1	3	1	0	0	0	0	1	0	0	1	0	1	1	0	0	1	2	0	0	1	1	0	2	1	1	0	0	0	0	1	0	0	1	0
OTU1303	0	0	0	0	0	0	0	0	0	0	1	1	0	0	0	0	0	0	0	0	0	0	0	0	0	0	0	1	0	0	0	0	0	0	0	0	0	0	0	0	0	0	0	0	0	0	0	0	0
OTU1304	1	0	0	5	2	2	0	0	2	0	0	6	6	3	1	3	1	5	0	0	2	4	0	0	7	5	8	3	6	0	24	3	1	0	5	10	1	0	3	2	1	1	0	3	2	0	6	6	1
OTU1305	0	0	0	0	0	0	0	0	0	0	0	3	0	0	0	0	0	0	0	0	0	0	0	0	0	0	0	0	0	0	0	0	0	0	0	0	0	0	0	0	0	0	0	0	0	0	1	0	0
OTU1306	0	0	0	0	0	0	0	0	0	0	0	23	0	0	0	0	0	0	0	0	0	0	0	0	0	0	0	0	0	0	0	0	0	0	0	0	0	0	0	0	0	0	0	0	0	0	0	0	0
OTU1307	0	0	0	0	0	0	0	0	0	0	0	2	0	5	0	0	0	0	0	0	0	0	0	0	0	0	0	0	0	0	0	0	0	0	0	0	0	0	0	0	0	0	0	0	0	0	0	0	0
OTU1308	0	0	0	0	0	0	0	0	0	0	0	1	0	0	0	0	0	0	0	0	0	0	0	0	0	0	0	0	0	0	0	0	0	0	0	0	0	0	0	0	0	0	0	0	0	0	0	0	1
OTU1309	0	0	0	0	0	0	0	0	0	0	0	1	0	0	0	0	0	0	0	1	0	0	0	0	0	0	0	0	0	0	0	0	0	0	0	0	0	0	0	0	0	0	0	0	0	0	0	0	0
OTU1310	0	0	0	0	0	0	0	0	0	0	0	1	1	0	0	0	0	0	0	0	0	0	0	0	0	0	0	0	0	0	0	0	0	0	0	0	0	0	0	0	0	0	0	0	0	0	0	0	0
OTU1311	0	0	1	1	0	1	0	20	1	16	10	9	1	1	3	9	0	1	38	0	0	28	1	0	1	2	1	6	10	0	4	0	36	8	1	4	5	2	0	25	10	9	3	19	6	3	2	1	4
OTU1312	45	2	6	50	60	46	5	51	33	24	88	30	39	14	27	60	6	40	101	19	24	78	1	1	36	20	51	68	73	0	105	74	157	40	56	131	56	89	66	85	40	52	55	92	58	69	62	41	81
OTU1313	0	0	0	0	0	0	0	0	0	0	0	2	0	0	0	0	0	0	0	0	0	0	0	0	0	0	0	0	0	0	0	1	0	0	0	0	0	0	0	0	0	0	0	0	0	0	0	0	0
OTU1314	1	0	1	0	0	0	0	0	0	0	0	1	0	0	0	1	0	0	0	0	0	0	0	0	0	0	0	0	0	0	0	0	0	0	0	0	0	0	0	0	0	0	0	0	0	0	0	0	0
OTU1315	44	1	0	0	0	1	0	0	29	0	0	7	0	0	0	5	0	0	0	0	0	0	0	0	0	0	0	0	0	0	0	0	0	0	0	0	0	0	0	0	0	0	2	0	0	0	0	0	0
OTU1316	16	1	1	38	25	23	0	9	10	10	33	10	36	2	18	32	1	17	19	5	11	23	0	0	27	2	68	50	17	0	5	31	9	7	30	61	30	44	51	42	4	3	36	49	5	185	17	10	63
OTU1317	0	0	0	0	1	1	0	0	0	0	0	2	0	0	0	0	0	0	0	0	0	0	0	0	0	0	0	0	0	0	0	0	0	0	0	0	0	0	0	0	0	0	0	1	0	0	0	0	0
OTU1318	0	0	0	1	1	2	0	3	2	2	0	1	4	0	1	0	0	0	0	1	1	2	0	0	1	0	0	1	7	0	1	3	0	0	4	3	0	0	1	0	3	3	0	3	1	0	4	1	0
OTU1319	14	1	1	24	14	13	0	15	16	5	9	8	21	12	9	14	1	13	35	2	15	18	1	0	21	5	23	15	35	1	35	33	18	8	26	65	17	36	28	36	4	10	20	36	34	38	20	13	48
OTU1320	8	1	0	0	0	4	0	0	2	10	7	9	1	2	0	23	0	11	2	0	2	5	0	0	0	2	1	4	4	0	4	4	6	0	1	3	2	3	1	7	0	2	0	2	1	0	0	5	0
OTU1321	0	0	0	0	0	0	0	3	3	1	0	1	1	0	0	0	0	0	0	3	2	0	0	0	0	2	0	0	0	0	0	0	0	0	0	0	0	0	0	0	0	0	2	0	0	0	0	1	0
OTU1322	1	0	0	0	2	1	0	1	0	1	1	2	0	0	0	5	0	1	11	0	0	1	1	0	0	0	0	3	2	0	0	0	8	5	0	0	9	5	0	1	1	4	1	2	0	0	1	2	14
OTU1323	2	0	0	0	0	0	0	0	0	0	0	1	0	2	0	0	0	2	0	0	0	0	0	0	0	0	0	0	0	0	0	0	0	0	1	0	0	0	0	0	0	1	0	0	0	0	0	0	0
OTU1324	137	239	39	2	0	14	34	2	100	192	2	154	0	258	83	75	114	91	0	28	46	0	3	14	0	51	0	0	1	0	0	0	0	0	0	0	0	0	2	0	0	0	13	0	0	0	2	31	0
OTU1325	0	0	0	0	0	0	0	0	0	0	0	3	0	0	0	0	0	0	0	0	1	0	0	0	0	0	0	0	0	0	0	0	0	0	0	0	0	0	0	0	0	0	0	0	0	0	0	0	0
OTU1326	4	1	1	4	0	10	0	0	7	7	1	4	0	1	0	13	0	3	0	0	3	5	0	0	2	0	2	1	2	0	8	1	3	1	8	7	30	0	2	0	1	4	0	3	0	0	4	5	1
OTU1327	0	0	0	1	1	0	0	0	2	0	0	2	2	0	0	0	0	0	2	0	0	1	0	0	0	1	0	0	1	0	1	1	0	0	2	1	1	2	0	2	0	0	1	2	1	0	1	2	3
OTU1328	0	0	0	0	0	0	0	0	0	1	0	2	0	0	0	0	0	1	0	0	0	0	0	0	0	0	1	1	0	0	0	0	0	0	1	0	0	0	0	0	0	0	0	0	0	0	0	0	0
OTU1329	0	0	0	0	0	0	0	2	0	1	8	1	0	0	0	0	0	0	0	0	0	0	0	0	0	0	1	0	0	0	0	0	1	3	0	0	11	0	0	0	2	0	0	0	0	0	0	0	0
OTU1330	0	0	0	1	0	1	0	3	0	1	1	1	2	0	0	6	0	0	3	0	0	1	0	0	2	0	2	0	3	0	0	0	1	0	0	0	0	4	0	7	0	0	2	0	0	11	0	0	1
OTU1331	3	0	0	12	1	20	0	0	3	4	0	17	16	0	5	3	0	5	0	5	4	0	0	0	12	3	10	0	2	0	0	4	0	0	15	0	1	1	11	0	1	0	3	1	0	1	5	1	0
OTU1332	0	0	0	0	0	0	0	0	0	0	0	1	0	0	1	0	0	0	0	0	0	1	0	0	0	0	1	0	1	0	4	2	0	0	0	0	0	1	4	0	0	0	0	0	0	0	2	1	0
OTU1333	5	0	0	0	1	0	0	4	2	11	9	2	1	2	3	3	0	7	2	1	0	8	2	0	0	0	0	1	2	0	1	1	20	9	3	7	5	2	0	1	2	11	0	6	4	0	0	0	0
OTU1334	0	0	0	0	0	0	0	0	0	0	0	2	0	0	0	0	0	0	0	0	0	0	0	0	0	0	0	0	0	0	0	0	0	0	0	0	0	0	0	0	0	0	0	0	0	0	0	0	0
OTU1335	13	0	3	13	17	42	0	8	10	10	5	15	26	12	3	10	1	17	0	7	9	3	2	1	18	13	19	20	9	0	21	10	5	6	37	18	1	2	18	4	0	4	9	5	6	0	13	20	1
OTU1336	0	0	0	1	3	4	2	2	1	0	3	1	3	0	7	0	0	0	0	1	2	1	0	0	1	2	0	4	1	0	0	4	0	1	1	2	0	0	4	0	1	1	0	1	3	0	1	4	0
OTU1337	18	0	2	9	5	23	0	4	11	34	2	34	7	2	6	23	2	28	0	27	17	1	1	0	11	6	14	9	1	0	20	6	1	0	16	13	2	1	20	2	0	0	8	0	0	0	22	12	1
OTU1338	1	0	0	1	3	2	0	4	0	1	4	1	5	0	0	3	0	2	3	2	0	3	0	0	1	1	1	3	1	0	0	3	5	6	1	7	21	0	1	2	0	2	2	1	9	0	3	2	0
OTU1339	0	0	0	0	0	1	0	0	1	0	0	5	0	0	0	0	0	3	0	2	0	0	0	0	1	0	1	0	3	1	1	1	0	0	0	0	0	0	0	0	0	0	1	2	0	1	0	0	0
OTU1340	1	0	1	2	2	1	0	0	3	2	0	3	1	0	2	2	0	0	0	0	0	1	0	0	0	0	2	0	1	0	1	5	0	0	1	1	0	0	0	0	0	0	0	0	0	0	0	2	0
OTU1341	0	2	0	0	0	0	1	0	0	0	0	1	0	0	0	0	0	0	0	1	0	0	0	2	0	2	0	0	0	0	0	0	0	0	0	0	0	0	1	0	0	0	0	0	0	0	0	0	0
OTU1342	23	54	1	0	0	0	1	0	0	0	1	67	0	2656	0	4	105	159	0	165	0	0	0	47	0	10	0	0	0	0	0	0	0	0	0	0	0	0	0	0	0	0	0	0	0	0	0	0	0
OTU1343	1	0	0	0	0	0	0	0	1	0	0	2	1	0	0	1	0	0	0	0	0	9	0	0	1	0	0	0	1	0	11	1	1	2	1	1	0	3	0	0	0	4	0	2	0	0	2	1	0
OTU1344	1	0	1	2	8	0	1	3	4	4	4	4	1	2	5	9	1	3	1	0	0	11	0	0	3	2	6	10	11	0	40	2	3	17	0	32	12	4	5	6	24	19	3	2	6	0	10	4	0
OTU1345	5	0	1	4	2	5	0	1	8	2	1	3	0	0	2	2	0	5	0	1	4	0	0	0	0	2	0	3	0	0	0	0	1	0	3	0	0	0	2	0	1	2	4	0	0	0	0	12	0
OTU1346	0	0	0	0	0	0	0	0	0	0	0	2	0	0	0	0	0	0	0	0	0	0	0	0	0	0	0	0	0	0	0	0	0	0	0	0	0	0	0	0	0	0	0	0	0	0	0	0	0
OTU1347	1	0	1	9	4	10	0	3	3	2	2	5	9	3	6	11	0	6	0	1	2	9	0	0	5	4	9	15	13	0	14	13	3	2	7	3	0	1	12	0	0	3	3	3	6	2	7	5	1
OTU1348	169	4	19	50	114	117	4	43	80	107	25	183	53	18	99	211	4	64	22	70	67	69	6	4	309	170	54	116	91	0	616	55	43	25	82	63	97	33	93	114	14	50	58	146	12	30	78	118	194
OTU1349	0	0	0	0	0	0	0	0	0	0	0	2	0	0	0	0	0	1	0	0	0	0	0	0	0	0	0	0	0	0	0	0	0	0	0	0	0	0	0	0	0	0	0	0	0	0	0	0	0
OTU1350	197	113	94	53	52	112	99	98	476	581	22	169	84	248	1129	197	62	272	8	161	626	22	22	21	25	286	27	39	67	1	29	29	12	19	30	42	42	7	36	6	34	34	87	35	18	7	58	325	6
OTU1351	2	0	0	1	2	5	0	6	2	11	5	12	2	1	2	10	2	6	18	0	0	13	0	0	1	3	2	3	8	0	1	2	9	11	0	5	4	1	3	24	23	7	2	6	10	4	3	0	4
OTU1352	136	1	6	59	68	164	4	43	41	104	73	115	99	44	51	109	13	75	27	46	84	88	2	1	100	49	94	112	112	0	189	90	93	37	81	246	66	33	84	66	21	56	44	75	66	5	90	107	38
OTU1353	0	0	0	3	4	11	0	3	2	2	2	10	20	0	2	3	0	1	0	1	6	2	0	0	19	1	9	0	3	0	3	3	1	2	9	6	0	0	3	3	0	0	5	7	3	1	6	1	2
OTU1354	0	0	0	0	0	1	0	1	0	4	0	1	0	1	0	2	1	0	0	0	2	6	0	0	0	0	1	3	2	0	0	2	1	0	0	0	0	1	4	0	0	0	0	1	1	0	0	0	1
OTU1355	0	0	0	0	1	0	0	1	0	1	0	11	0	0	0	0	0	1	1	0	0	1	0	0	1	0	0	0	0	0	0	0	1	3	1	0	0	0	0	0	5	5	0	1	0	0	0	0	0
OTU1356	19	0	0	0	0	0	0	0	1	0	0	5	0	0	0	0	0	1	0	0	0	3	2	0	0	3	0	0	2	0	0	0	0	0	0	0	1	0	0	1	0	0	0	0	1	0	0	0	0
OTU1357	1	0	0	3	2	3	1	1	3	4	5	1	0	4	1	7	0	3	8	1	0	16	2	0	0	2	0	2	3	0	1	1	5	4	0	8	14	3	1	13	2	2	5	8	5	14	0	1	3
OTU1358	1	0	0	2	3	0	0	2	0	0	0	1	2	0	1	1	0	0	2	1	0	3	1	0	1	3	3	1	0	0	1	1	3	3	3	15	15	1	3	1	1	4	1	2	3	2	1	0	0
OTU1359	2	0	0	3	4	2	3	5	0	0	5	1	3	1	3	3	0	0	1	0	0	5	0	0	1	0	2	9	2	0	3	2	4	2	2	4	0	1	2	1	14	8	5	2	1	0	0	1	0
OTU1360	1	0	0	1	2	7	0	1	2	1	1	3	4	0	1	6	1	2	1	1	2	0	0	0	1	1	0	5	2	0	14	3	0	0	0	3	1	0	4	0	0	1	0	0	0	0	0	1	0
OTU1361	0	0	0	0	0	0	0	0	0	0	0	1	0	0	0	0	3	0	0	0	0	0	0	0	0	0	0	0	0	0	0	0	0	0	0	0	0	0	0	0	0	0	0	0	0	0	0	0	0
OTU1362	6	0	3	2	0	5	0	3	4	2	4	4	1	1	2	6	0	2	5	4	0	3	0	0	0	4	3	2	1	0	8	4	4	0	1	10	2	4	1	1	1	1	2	3	2	0	5	5	2
OTU1363	1	0	5	6	0	35	0	5	19	30	0	45	1	7	19	5	3	16	0	16	76	0	0	0	0	10	0	0	0	0	0	0	0	0	0	0	0	0	0	0	0	1	2	0	0	0	1	6	0
OTU1364	2	0	0	5	11	4	0	4	0	0	3	2	2	1	0	0	0	0	1	0	1	3	0	0	0	0	5	3	3	0	3	3	2	3	2	3	5	2	3	3	3	0	3	1	0	0	1	1	0
OTU1365	1	0	0	1	1	0	0	7	1	0	0	2	0	0	0	4	0	1	0	0	0	2	2	0	0	0	0	0	2	0	7	0	2	0	0	1	0	0	0	0	0	0	0	2	0	0	0	0	0
OTU1366	9	6	0	3	0	1	1	33	4	27	62	9	0	11	0	17	2	9	29	1	0	47	1	0	0	4	1	8	15	0	4	3	70	58	0	52	24	0	1	29	34	25	1	29	35	3	1	1	1
OTU1367	4	0	1	1	2	2	0	3	1	0	1	3	1	0	0	6	0	2	2	0	2	4	0	0	0	1	1	2	1	0	1	2	5	2	0	2	1	1	0	2	1	0	1	1	2	2	3	0	2
OTU1368	38	4	0	0	0	0	0	0	0	1	1	13	0	3	0	4	4	10	0	0	0	0	0	0	0	11	0	0	1	0	0	0	0	0	0	0	0	0	0	0	0	0	0	0	0	0	0	0	0
OTU1369	0	0	0	0	0	1	0	0	1	0	0	2	0	0	0	0	0	0	0	0	0	0	0	0	0	0	0	0	0	0	0	0	0	0	0	0	0	0	0	0	3	1	1	0	0	0	0	0	0
OTU1370	7	2	0	5	14	8	0	7	2	5	22	5	9	5	6	2	0	0	2	0	8	14	3	0	11	0	8	6	12	0	19	11	9	6	9	13	14	2	9	6	3	9	7	18	5	1	11	3	0
OTU1371	0	0	0	0	0	1	1	0	2	0	0	4	0	0	0	0	0	3	0	1	0	0	0	0	0	1	0	0	0	0	0	0	0	0	0	0	0	0	0	0	0	0	0	0	0	0	0	0	0
OTU1372	0	0	0	0	0	0	0	0	0	0	0	2	0	0	0	0	2	0	0	1	0	0	0	0	0	0	0	0	0	0	0	0	0	0	0	0	0	0	0	0	0	0	0	0	0	0	0	0	0
OTU1373	0	0	0	0	0	0	0	0	0	0	0	3	0	0	0	0	0	0	0	0	0	0	0	0	0	0	0	0	0	0	0	0	0	0	0	0	0	0	0	0	0	0	0	0	0	0	0	0	0
OTU1374	0	0	0	0	0	0	0	3	0	0	0	1	0	0	0	0	0	0	0	0	1	0	0	0	0	0	0	0	0	0	0	0	0	0	0	1	0	0	0	0	0	0	0	3	0	0	0	1	0
OTU1375	0	0	0	0	0	0	0	2	0	1	1	3	2	0	2	0	0	0	0	1	0	1	0	0	0	0	0	1	1	0	0	2	3	0	0	0	0	0	1	0	0	0	1	0	0	0	0	0	0
OTU1376	3	0	0	0	0	0	0	0	0	0	0	2	0	0	0	0	0	1	0	0	0	0	0	0	0	0	0	0	0	0	0	0	0	0	0	1	0	1	0	0	0	0	0	0	0	0	0	0	0
OTU1377	0	0	0	0	0	0	0	2	0	0	0	3	0	2	0	2	0	0	0	0	0	5	0	0	0	0	2	0	1	0	0	0	0	2	0	1	2	0	0	3	0	0	0	1	0	2	0	0	1
OTU1378	0	0	0	0	0	0	0	1	0	0	0	1	0	0	0	0	0	0	0	0	0	0	0	0	0	0	0	0	0	0	0	0	2	1	0	1	4	0	0	0	0	0	0	0	0	0	0	0	0
OTU1379	0	0	0	0	0	0	0	0	0	0	0	6	0	0	0	0	2	1	0	1	0	0	0	0	0	0	0	0	0	0	0	0	0	0	0	0	0	0	0	0	0	0	0	0	0	0	0	0	0
OTU1380	1	0	0	0	0	0	0	0	0	0	0	2	0	0	0	0	0	3	0	0	0	0	0	0	0	0	0	0	0	0	0	1	0	0	0	0	0	0	0	0	0	0	0	0	0	0	0	0	0
OTU1381	0	0	0	0	0	0	0	0	0	0	0	2	0	0	0	0	0	0	0	0	0	0	0	0	0	0	0	0	0	0	0	0	0	0	0	0	0	0	0	0	0	0	0	0	0	0	0	0	0
OTU1382	0	0	0	0	0	0	0	0	0	0	1	2	0	0	0	0	0	0	0	0	0	0	0	0	0	0	0	0	0	0	0	0	0	0	0	0	0	0	0	0	0	0	0	0	0	0	0	0	0
OTU1383	188	1	24	8	12	32	2	3	19	61	0	391	6	12	14	83	1	149	4	278	122	11	0	1	7	59	4	12	2	0	3	7	8	7	6	4	4	1	5	5	7	5	10	3	7	0	61	77	4
OTU1384	0	0	0	1	2	0	0	9	1	5	0	1	1	0	1	0	0	0	4	0	0	2	0	0	0	0	1	1	0	0	0	2	4	4	0	1	0	0	1	3	4	2	0	0	0	6	0	0	1
OTU1385	3	1	0	3	2	1	0	3	1	5	6	2	0	0	0	1	0	1	2	0	0	5	0	0	2	0	4	3	1	0	2	0	4	36	3	9	0	4	1	2	32	13	2	2	1	2	3	0	0
OTU1386	13	0	0	2	2	10	2	13	1	8	4	6	1	1	3	4	2	1	13	2	3	18	0	0	0	2	0	4	10	0	18	5	5	6	2	16	4	4	3	11	6	10	4	8	3	2	3	7	6
OTU1387	8	0	1	1	1	2	2	15	0	2	4	4	0	0	2	2	1	9	21	2	1	5	1	0	0	6	2	0	7	0	12	2	13	17	2	15	12	1	1	10	7	17	2	8	6	2	0	2	3
OTU1388	0	0	0	0	0	0	0	0	0	0	0	1	0	0	0	0	0	0	0	8	0	0	1	0	0	0	0	0	0	0	0	0	0	0	0	0	0	0	0	0	0	0	0	0	0	0	0	0	0
OTU1389	5	0	0	1	0	1	0	0	0	2	0	8	0	0	0	27	0	17	0	0	0	0	0	0	2	0	0	7	0	0	2	1	0	2	0	3	0	3	0	1	0	0	0	0	0	0	1	0	3
OTU1390	0	0	0	0	0	0	0	1	0	1	0	2	0	0	0	2	0	3	0	10	0	0	0	0	0	0	0	0	0	0	0	2	0	0	0	0	0	0	0	0	0	0	0	0	0	0	0	0	0
OTU1391	0	0	0	0	0	0	0	0	0	0	0	1	0	0	0	0	0	0	0	1	3	0	0	0	0	0	0	0	0	0	0	0	0	0	0	0	0	0	0	0	0	0	0	0	0	0	0	2	0
OTU1392	1	1	0	1	0	1	0	4	1	2	4	2	7	1	2	3	0	2	5	0	2	7	0	0	7	3	8	5	4	0	7	7	5	1	4	3	3	4	4	7	2	2	3	3	9	7	4	1	5
OTU1393	98	3	13	32	57	54	7	87	32	145	69	59	42	38	24	115	5	68	41	22	57	74	1	1	38	54	21	70	54	0	108	59	59	64	37	68	47	11	34	49	61	104	34	73	37	11	46	83	7
OTU1394	435	6	74	87	107	181	127	118	671	533	54	275	186	66	101	231	25	468	7	428	291	64	5	0	154	122	83	156	37	0	47	106	50	37	161	65	46	10	132	22	34	45	119	37	21	1	69	241	6
OTU1395	0	0	0	3	1	0	0	0	0	0	0	1	0	0	0	1	0	0	0	2	1	1	0	0	1	0	6	0	0	0	1	1	0	0	7	0	1	0	4	0	0	0	1	2	0	0	5	0	0
OTU1396	0	0	0	0	0	0	0	0	0	1	0	2	0	0	0	1	0	0	8	0	0	0	0	0	0	0	0	0	1	0	1	0	2	0	0	0	0	0	0	0	0	0	0	1	0	0	0	0	0
OTU1397	0	0	0	0	0	1	0	0	1	0	0	11	0	0	0	0	0	0	0	3	0	0	0	1	0	1	0	0	0	0	0	0	0	0	0	0	0	0	0	0	0	0	0	0	0	0	0	1	0
OTU1398	0	0	0	0	0	0	0	0	0	0	0	1	0	0	0	1	0	0	0	0	0	0	0	0	0	0	0	0	0	0	1	0	0	0	0	0	0	0	0	0	0	0	0	0	0	0	0	0	0
OTU1399	0	0	0	0	1	1	0	0	0	0	0	1	0	0	0	0	0	0	0	0	0	0	0	0	0	1	0	0	0	0	1	0	0	0	0	0	0	0	0	0	0	0	0	0	0	0	0	0	0
OTU1400	0	0	0	0	0	0	0	0	0	0	0	1	0	0	0	0	0	0	0	0	0	0	0	0	0	0	1	0	0	0	0	0	0	0	0	0	0	0	0	0	0	0	0	0	0	0	0	0	0
OTU1401	0	0	0	0	0	0	0	0	1	0	0	9	2	0	0	0	0	0	0	0	1	0	0	0	0	0	0	0	0	0	0	0	0	0	0	0	0	0	1	0	1	0	0	0	0	0	0	0	0
OTU1402	18	3	4	9	23	3	1	40	16	41	74	27	4	16	14	68	4	18	21	3	1	165	2	0	3	7	3	35	84	0	22	19	62	60	3	66	30	15	14	95	51	21	23	85	30	0	17	11	4
OTU1403	1	0	0	0	0	0	0	0	0	0	0	1	1	0	0	0	0	0	0	1	0	0	0	0	0	0	0	0	0	0	0	0	0	0	0	1	0	1	0	0	1	1	0	0	0	0	0	0	0
OTU1404	3	1	0	0	5	0	0	1	3	5	7	3	0	0	0	7	0	3	0	0	0	4	2	0	0	6	0	1	1	0	1	1	6	0	0	7	0	0	0	5	7	0	2	9	3	0	4	0	0
OTU1405	24	0	0	1	0	1	0	2	34	30	0	137	0	0	0	5	0	41	3	1	2	1	0	0	0	3	0	7	1	0	1	0	0	0	0	5	0	1	2	2	0	0	3	1	0	2	0	39	4
OTU1406	2	0	0	0	0	6	0	0	0	0	0	5	1	8	0	3	0	3	0	2	0	0	0	0	4	0	0	0	2	1	3	3	0	0	4	0	0	0	3	0	0	0	0	1	0	0	0	0	0
OTU1407	2	0	0	2	2	0	0	2	2	1	4	4	3	0	1	4	0	1	0	1	1	2	0	0	3	0	3	2	5	0	6	2	3	3	1	4	1	0	6	6	1	4	2	2	1	0	2	3	0
OTU1408	1	0	2	26	11	8	0	10	1	4	11	18	22	9	10	4	2	2	0	3	4	37	2	0	6	5	9	5	34	0	60	20	16	4	11	4	0	5	12	7	7	6	19	18	18	0	15	1	1
OTU1409	0	0	0	0	0	0	0	0	0	0	0	1	0	0	0	0	0	0	0	0	0	0	0	0	0	0	0	0	0	0	0	0	0	0	0	2	0	0	0	0	0	0	0	0	0	0	0	0	0
OTU1410	12	0	3	0	4	0	0	4	1	2	12	7	0	0	0	6	0	3	0	1	1	3	1	0	3	0	5	2	2	0	1	2	4	6	1	5	2	1	1	2	6	22	0	11	3	2	4	1	9
OTU1411	0	0	0	0	0	0	0	0	2	0	0	3	0	0	0	0	0	0	0	0	0	0	0	0	0	0	0	0	0	0	0	0	0	0	0	0	0	0	0	0	0	0	3	0	0	0	0	0	0
OTU1412	0	0	0	0	0	0	0	2	0	0	0	1	0	0	0	0	0	0	0	5	0	0	0	0	0	1	0	0	0	0	1	1	0	0	0	0	0	0	0	0	0	0	0	0	0	0	0	0	0
OTU1413	3	0	0	11	4	4	0	0	0	1	0	1	8	0	2	0	0	1	0	0	1	0	0	0	13	0	9	0	0	0	0	0	0	0	10	11	0	0	4	0	0	0	1	0	0	73	0	0	0
OTU1414	0	0	0	0	0	0	0	0	0	0	0	1	2	0	2	0	0	0	0	0	1	0	0	0	0	0	0	0	0	0	0	0	0	0	2	0	0	0	0	0	0	0	0	0	0	0	1	0	0
OTU1415	0	0	0	0	0	0	0	0	0	0	0	2	0	0	0	0	0	0	0	0	0	0	0	0	0	0	0	0	0	0	0	0	0	0	0	0	0	0	0	0	0	0	0	0	0	0	0	0	0
OTU1416	0	0	0	0	0	0	0	0	0	0	0	1	0	0	0	0	0	0	0	0	0	0	0	0	0	0	0	0	2	0	0	0	1	0	1	0	0	0	0	0	0	0	0	2	0	0	1	1	1
OTU1417	2	0	0	1	2	1	0	3	0	0	2	5	0	2	0	1	0	0	0	0	0	6	0	0	0	1	0	0	5	0	7	0	0	1	6	17	2	0	0	0	0	2	0	1	1	0	0	2	0
OTU1418	1	0	0	0	0	0	0	12	0	6	3	3	0	7	0	4	0	2	0	0	0	43	1	0	0	0	0	0	5	0	17	1	6	2	0	19	14	0	0	0	2	0	0	3	23	0	2	0	2
OTU1419	2	0	2	65	35	55	0	25	13	19	59	13	61	1	12	11	0	11	57	9	27	31	1	0	65	10	44	42	31	6	2	39	46	66	53	33	24	50	48	74	34	24	29	34	17	54	19	6	15
OTU1420	0	0	0	0	0	0	0	0	1	0	0	4	1	0	0	0	0	0	0	0	0	0	0	0	0	0	0	0	0	0	0	0	0	0	0	0	0	0	0	0	0	0	0	0	0	0	0	0	0
OTU1421	0	0	0	0	0	0	0	0	0	0	0	1	0	0	1	0	0	1	0	0	0	0	0	0	0	0	0	0	0	0	0	0	0	0	1	0	0	0	0	0	0	1	0	0	0	0	0	1	0
OTU1422	0	0	0	0	0	0	0	0	0	0	0	2	0	0	0	0	0	0	0	0	0	0	0	0	0	0	0	0	1	0	1	0	0	0	0	0	1	0	0	0	0	0	0	0	0	0	0	0	0
OTU1423	0	0	0	0	0	0	0	1	0	0	0	1	0	0	0	0	0	0	17	0	0	0	0	0	0	0	0	0	0	0	0	0	1	0	0	7	0	0	0	0	0	0	0	0	0	0	0	0	5
OTU1424	97	0	23	0	1	3	0	1	10	42	1	253	1	3	19	62	3	743	0	71	7	0	0	0	0	14	0	0	2	0	0	1	0	0	1	0	0	0	0	0	0	0	6	0	0	0	2	5	0
OTU1425	0	0	0	0	0	0	0	0	0	0	0	1	0	0	0	0	0	0	0	0	0	0	0	0	0	0	0	0	0	0	0	0	0	0	0	0	0	0	0	0	0	0	0	0	0	0	0	0	0
OTU1426	0	0	0	1	0	0	0	0	0	0	1	3	0	0	1	0	0	2	0	0	0	0	0	0	0	1	0	0	0	0	0	0	0	0	1	0	0	0	0	0	0	1	0	0	0	0	0	0	0
OTU1427	0	0	0	0	0	0	0	0	0	0	0	3	0	0	0	0	0	0	0	0	0	0	0	0	0	0	0	0	0	1	0	0	0	0	0	0	0	0	0	0	0	0	0	0	0	0	0	0	0
OTU1428	0	0	0	0	0	0	0	0	0	0	0	2	0	0	0	0	0	0	0	0	0	0	0	0	0	0	0	0	0	0	0	0	0	0	0	0	0	0	0	0	0	0	0	0	0	0	0	0	0
OTU1429	1	0	1	0	3	1	1	1	1	3	8	2	0	2	0	2	2	3	1	1	0	16	0	0	0	0	0	11	3	0	4	1	8	9	0	7	2	1	0	9	4	7	2	10	2	0	5	1	0
OTU1430	0	0	0	0	0	0	0	0	0	0	0	1	0	0	0	0	0	0	0	0	0	0	0	0	0	0	0	0	0	0	0	0	0	0	0	0	0	0	0	0	0	1	0	0	0	0	0	0	0
OTU1431	0	0	0	0	0	0	0	0	0	5	0	5	0	0	0	1	5	1	0	14	3	0	0	1	0	0	0	0	0	0	0	0	0	0	0	0	0	0	0	0	0	0	0	0	0	0	1	0	0
OTU1432	0	0	0	0	1	1	0	0	0	0	0	1	0	0	0	1	0	0	0	0	0	1	0	0	0	1	0	0	1	0	0	0	0	0	0	0	5	0	0	0	0	0	0	0	1	0	0	0	0
OTU1433	8	1	0	0	0	1	4	2	5	1	0	23	0	2	10	4	4	1	0	45	8	0	0	0	10	0	0	0	0	0	0	0	0	0	0	0	0	0	0	0	0	0	0	0	0	0	0	3	0
OTU1434	0	0	0	0	0	0	0	0	1	0	0	1	1	0	0	0	0	0	0	0	0	1	1	0	0	1	0	0	0	0	0	1	0	0	0	0	0	0	0	0	0	0	0	0	0	0	0	0	0
OTU1435	8	0	3	16	15	25	0	1	11	1	6	4	26	1	6	8	0	4	3	0	8	9	0	0	49	2	21	12	9	0	8	35	2	2	25	19	5	9	19	8	1	1	12	11	8	3	20	20	4
OTU1436	7	1	1	7	2	10	0	0	5	16	0	53	7	16	2	4	1	8	0	17	15	8	0	0	5	7	6	0	3	0	12	4	0	0	10	5	0	0	3	0	0	0	5	5	0	0	11	11	0
OTU1437	0	0	0	0	0	0	0	0	0	0	0	3	0	5	0	0	0	3	0	0	0	0	0	0	0	0	0	0	1	0	0	0	0	0	0	0	0	0	0	0	0	0	0	0	0	0	0	0	0
OTU1438	1	0	1	0	0	0	0	0	3	0	0	11	0	1	0	2	2	7	0	6	1	0	0	0	0	0	0	0	0	0	0	0	0	0	0	0	0	0	0	0	0	0	0	0	0	0	0	2	0
OTU1439	8	0	0	0	2	1	0	0	0	1	4	3	0	0	0	1	0	0	1	0	0	0	0	0	0	2	1	1	0	0	3	1	0	3	0	1	0	0	0	1	7	9	0	4	0	0	0	1	1
OTU1440	0	0	0	0	1	2	0	1	0	0	1	1	0	0	0	0	0	0	1	0	0	5	0	0	0	0	0	1	1	0	0	1	0	0	0	4	1	0	2	2	1	0	1	1	0	0	0	0	0
OTU1441	25	10	5	1	0	3	8	2	4	8	1	54	0	21	8	7	13	8	2	329	1	0	9	21	0	35	1	0	0	0	0	0	0	0	0	0	0	0	0	0	0	0	0	0	0	0	0	3	0
OTU1442	0	0	0	1	0	1	0	0	0	0	0	1	0	0	0	0	1	1	2	0	0	1	0	0	0	2	1	0	0	0	3	0	1	0	0	1	0	2	0	1	0	0	1	1	0	0	1	0	0
OTU1443	50	0	2	8	0	12	6	1	7	5	3	78	0	46	217	22	36	106	0	22	4	5	0	1	1	11	2	0	9	0	5	0	0	0	3	6	1	0	3	2	0	0	11	2	2	0	10	7	0
OTU1444	3	0	3	5	3	7	2	1	6	18	1	15	9	46	4	5	12	18	0	17	5	7	2	1	4	5	7	3	8	0	3	4	3	1	2	4	0	2	6	5	0	2	7	3	0	0	7	8	5
OTU1445	0	0	1	0	0	3	0	1	1	0	0	4	0	4	2	3	1	4	0	4	0	5	1	0	3	3	1	0	3	0	7	1	2	1	1	4	2	2	3	4	0	1	1	3	0	0	0	5	0
OTU1446	126	24	5	23	22	99	14	11	70	41	19	108	42	152	57	60	59	76	4	56	53	23	14	7	22	52	30	25	50	0	81	29	5	3	20	80	7	5	26	5	7	4	39	12	7	0	34	113	14
OTU1447	1	0	0	0	0	0	0	1	0	1	2	0	0	0	0	1	0	3	1	0	0	2	1	0	0	0	0	1	2	0	3	0	4	0	0	0	0	0	0	0	0	0	0	0	0	0	0	0	0
OTU1448	1	0	0	0	1	4	0	1	1	0	2	1	7	0	0	2	0	1	0	1	2	0	0	0	8	0	1	1	0	0	6	1	1	0	3	2	0	0	1	0	0	0	4	2	2	0	1	1	0
OTU1449	0	0	0	0	0	0	0	0	0	0	0	0	0	0	0	3	0	1	0	0	0	0	0	0	0	0	0	0	0	0	1	0	0	0	0	0	0	0	0	0	0	0	1	0	0	0	0	0	0
OTU1450	4	0	0	0	0	1	0	0	2	1	0	0	0	0	17	1	0	17	0	3	6	0	0	0	0	0	0	0	0	0	0	0	0	0	0	0	0	0	0	0	0	0	0	0	0	0	0	1	0
OTU1451	2	0	0	0	0	0	0	0	0	3	0	4	0	0	0	0	0	2	0	1	0	0	0	0	0	2	0	0	0	0	0	0	0	0	0	0	0	0	0	0	0	0	0	0	0	0	0	0	0
OTU1452	0	0	0	0	0	1	0	0	1	3	10	1	1	0	0	0	0	6	0	3	0	2	0	0	0	3	0	0	0	0	0	2	1	0	0	0	0	0	0	0	0	0	1	0	0	0	0	1	0
OTU1453	4	0	2	2	8	3	1	8	4	3	4	3	4	0	0	7	1	2	2	0	1	4	0	0	4	2	1	5	3	0	1	3	2	19	2	5	31	1	2	14	6	9	3	1	5	4	4	1	0
OTU1454	16	0	1	1	12	10	0	1	1	0	15	8	1	17	2	6	0	23	0	0	9	10	0	0	1	5	1	4	12	0	6	3	5	3	5	19	7	0	2	0	1	9	5	3	14	0	5	7	0
OTU1455	0	0	1	0	0	0	0	0	1	0	0	0	0	1	0	0	0	1	0	0	0	1	1	0	0	2	0	0	0	0	0	0	0	0	0	0	0	0	0	0	0	0	8	0	0	0	0	0	0
OTU1456	877	1282	27	8	0	7	349	40	63	122	102	30	0	38	0	51	218	64	8	285	484	8	715	385	0	313	13	1	10	0	0	2	3	7	0	20	1	4	5	5	3	8	7	1	1	6	3	77	26
OTU1457	6	0	4	1	1	1	0	34	0	3	7	4	0	0	0	2	0	3	75	1	0	3	0	0	1	1	6	7	3	0	2	4	14	1	0	77	8	5	3	20	1	7	6	3	0	4	6	3	33
OTU1458	0	0	0	0	0	0	0	0	0	0	1	0	0	0	0	0	0	1	0	0	0	4	0	0	1	0	0	0	2	0	1	0	0	0	0	4	0	0	0	0	0	0	0	0	0	0	0	0	1
OTU1459	11	0	0	0	0	0	0	0	14	6	0	8	0	0	77	9	0	13	0	12	10	1	0	1	0	9	0	0	0	0	0	0	0	0	0	0	0	0	1	0	0	0	5	0	0	0	4	13	0
OTU1460	11	0	2	1	0	4	0	0	4	1	4	6	0	0	0	1	0	29	0	3	0	0	0	0	0	0	1	0	0	0	1	0	0	0	1	3	0	0	2	0	0	1	1	0	0	0	1	0	0
OTU1461	34	0	2	5	9	1	0	29	3	30	34	4	5	1	3	9	0	14	10	2	2	10	0	0	3	3	6	9	12	0	5	7	15	55	2	41	11	1	2	9	21	53	6	10	3	6	8	6	10
OTU1462	0	0	0	0	0	0	0	0	0	0	0	2	0	0	0	0	0	1	2	1	0	1	0	0	0	0	0	0	0	0	0	1	0	0	0	0	1	0	0	1	0	0	0	0	0	0	0	0	0
OTU1463	0	0	0	0	0	0	0	0	0	0	0	0	0	0	0	0	0	2	0	0	0	0	0	0	0	0	0	0	0	0	0	1	0	0	0	1	0	0	0	0	0	0	0	0	0	0	0	0	0
OTU1464	0	0	0	0	0	1	0	0	0	0	0	3	0	0	0	0	1	2	0	0	0	0	0	0	0	0	0	0	0	0	0	0	1	0	0	0	0	0	0	0	0	0	0	0	0	0	0	0	0
OTU1465	0	0	0	0	0	0	0	0	1	2	2	2	0	0	1	1	0	8	0	2	1	0	0	0	0	1	0	0	0	0	0	0	0	0	1	0	0	0	0	0	0	0	1	0	0	0	0	1	0
OTU1466	0	0	0	0	0	0	0	0	0	0	0	1	0	149	0	0	0	6	0	0	0	0	0	0	0	0	0	0	0	0	0	0	0	1	0	0	0	0	0	0	0	0	0	0	0	0	0	0	0
OTU1467	0	0	0	0	0	0	0	0	0	0	0	0	0	1	0	1	0	3	1	0	0	0	0	0	0	0	0	1	3	0	0	0	0	0	1	0	0	0	0	0	0	0	0	3	0	0	0	0	0
OTU1468	5	0	0	0	0	0	0	0	0	2	2	1	0	0	0	1	0	2	0	0	0	0	0	0	0	0	0	0	1	0	1	1	2	0	0	2	0	0	0	1	0	0	0	0	0	0	0	0	0
OTU1469	11	0	0	0	0	0	0	0	0	1	9	0	0	0	0	3	0	9	1	0	0	3	0	0	0	0	0	0	3	0	0	0	0	0	0	18	0	1	0	4	0	0	0	0	3	0	1	0	0
OTU1470	5	0	1	3	2	5	0	5	1	4	2	7	2	6	2	4	0	9	68	3	2	0	0	0	1	9	6	1	0	0	17	7	19	5	1	8	4	0	2	16	4	2	1	2	6	0	1	4	5
OTU1471	0	0	1	2	1	4	2	8	4	2	0	0	9	0	5	1	0	7	0	1	2	0	0	0	5	2	1	0	0	0	0	2	0	0	4	0	0	0	1	0	0	0	2	0	0	0	2	3	0
OTU1472	8	17	2	0	0	17	4	10	2	3	0	3	1	8	7	1	10	3	0	3	4	1	0	2	0	9	1	14	1	0	0	1	0	0	0	0	2	1	0	0	0	0	0	0	0	0	0	8	0
OTU1473	2	0	0	1	2	1	0	1	0	1	4	1	0	0	0	4	0	2	2	0	0	2	0	0	0	2	0	2	2	0	0	2	0	3	1	1	1	1	3	2	1	2	0	1	5	3	1	1	9
OTU1474	0	0	0	0	0	0	0	0	0	0	0	0	0	0	0	0	0	2	0	0	0	0	0	0	0	0	0	0	0	0	0	0	0	0	0	0	0	0	0	0	0	0	0	0	0	0	0	0	0
OTU1475	3	0	1	12	12	18	3	7	1	0	1	2	25	0	17	3	1	1	1	1	17	9	0	0	33	2	20	10	11	0	8	19	3	2	24	2	2	0	20	3	3	2	9	7	5	1	10	13	7
OTU1476	0	0	0	0	0	0	0	0	0	0	0	5	0	0	0	0	0	1	0	0	0	0	0	0	0	0	0	0	0	0	0	0	0	0	0	0	0	0	0	0	0	0	0	0	0	0	0	0	0
OTU1477	0	0	0	0	1	0	0	0	0	0	0	0	0	0	1	0	0	5	0	0	0	0	0	0	0	0	0	1	0	0	0	0	0	1	0	0	0	0	0	0	1	0	0	0	4	1	1	0	0
OTU1478	0	0	0	1	0	3	0	0	0	0	0	3	0	3	0	0	0	3	0	0	0	2	0	0	0	1	1	0	1	0	1	0	0	0	1	2	0	0	0	0	0	0	0	0	0	0	0	1	0
OTU1479	9	6	4	2	3	28	4	3	13	6	5	19	27	12	13	19	6	4	0	15	42	4	0	3	0	6	0	0	8	6	4	1	0	0	1	0	6	2	0	1	0	0	6	0	0	0	0	11	0
OTU1480	6	0	1	1	12	1	0	9	6	8	20	3	2	2	4	14	0	5	17	4	2	17	1	0	1	3	4	12	15	0	4	8	13	29	2	37	18	10	3	11	19	26	2	10	16	3	9	8	10
OTU1481	0	0	0	0	0	2	0	0	0	0	0	0	0	0	0	0	0	1	0	1	0	0	0	0	0	0	0	0	0	0	0	0	0	0	0	0	0	0	0	0	0	0	0	0	0	0	0	0	0
OTU1482	0	0	0	1	3	9	0	0	5	0	0	1	2	0	0	4	0	6	0	2	4	0	0	0	9	0	3	0	1	0	1	5	0	0	7	0	0	0	3	0	0	1	1	0	3	0	1	2	0
OTU1483	4	0	1	1	2	1	3	3	2	7	3	5	1	1	0	7	0	6	1	1	5	6	0	0	0	5	1	3	2	0	6	0	3	4	3	7	1	2	5	2	5	13	1	3	1	0	3	3	2
OTU1484	7	0	0	1	0	0	0	0	0	0	2	0	0	0	0	0	0	1	0	0	0	0	0	0	0	0	0	0	0	0	0	2	2	0	0	5	8	0	0	0	0	0	0	0	0	0	0	0	0
OTU1485	2	1	1	7	6	7	1	3	5	3	9	7	10	6	6	4	0	13	2	0	2	7	0	0	2	3	2	9	6	0	1	11	3	1	6	1	1	4	5	4	0	2	4	1	4	8	8	0	7
OTU1486	0	0	1	0	0	1	1	4	0	0	1	0	0	0	0	1	0	2	0	0	0	1	0	0	0	0	1	0	1	0	0	1	4	1	1	1	0	0	2	4	0	0	1	2	3	0	2	0	5
OTU1487	0	0	0	0	0	0	0	0	0	0	0	0	0	0	0	0	0	2	0	0	0	0	0	0	0	0	1	0	1	0	0	0	0	0	0	0	0	0	0	1	0	0	0	0	2	0	0	0	0
OTU1488	0	0	0	0	0	0	0	0	0	0	0	0	0	0	0	0	0	2	0	0	0	0	0	0	0	0	0	0	0	0	0	0	0	0	0	0	0	0	0	0	0	0	0	0	0	0	0	0	0
OTU1489	13	1	3	0	0	4	6	3	1	3	2	1	1	0	0	1	3	3	0	3	1	0	1	0	0	4	0	0	0	0	0	0	0	1	0	0	0	0	0	0	0	1	1	2	0	0	1	2	0
OTU1490	1	0	0	2	3	0	0	0	0	0	3	3	0	0	1	0	0	1	0	0	0	0	0	0	1	0	1	0	0	0	1	1	1	0	0	2	0	1	0	1	4	2	0	0	2	0	0	0	0
OTU1491	0	0	0	0	0	2	0	0	0	0	1	1	0	0	0	0	0	1	0	0	0	1	0	0	0	2	0	0	2	0	1	0	1	0	1	0	0	3	1	1	0	0	0	1	0	0	0	2	0
OTU1492	7	1	0	0	0	0	1	0	2	1	2	2	0	2	0	0	0	2	0	1	0	0	0	0	0	1	0	0	1	0	0	0	0	0	0	0	0	0	0	0	0	0	0	0	0	0	0	0	0
OTU1493	0	0	0	0	0	0	0	0	0	0	0	1	0	0	0	0	0	1	0	0	0	0	0	0	0	0	0	0	0	0	0	0	1	0	0	0	0	0	0	0	0	0	0	0	0	0	0	0	0
OTU1494	0	0	0	0	0	0	0	0	0	0	1	0	0	0	0	0	0	1	0	1	0	0	0	0	0	0	0	0	0	0	0	0	0	0	0	0	0	0	0	0	0	2	0	0	0	0	0	0	0
OTU1495	1	0	0	0	0	1	0	0	0	0	0	19	1	0	1	0	0	2	0	1	0	0	0	0	1	0	1	0	0	0	0	0	0	2	0	0	0	0	0	0	0	0	1	0	0	0	1	1	0
OTU1496	6	0	1	0	2	3	0	0	3	0	0	0	4	2	3	1	0	4	0	0	0	1	0	0	3	1	0	1	2	0	1	2	0	1	3	2	1	0	2	0	5	2	2	2	0	0	0	1	0
OTU1497	0	0	0	0	0	0	0	0	0	0	0	0	0	0	0	3	0	1	0	0	0	0	0	0	0	0	0	0	0	0	0	0	0	0	0	0	0	0	0	0	0	0	0	0	0	0	0	0	0
OTU1498	0	0	0	1	0	4	0	0	0	0	3	0	0	0	0	0	0	2	0	0	0	0	0	0	2	0	1	0	8	0	0	0	0	0	2	0	0	0	3	0	0	0	0	0	0	0	0	0	0
OTU1499	0	0	0	0	0	0	0	0	0	0	0	1	0	0	0	0	0	1	0	0	0	0	0	0	0	0	1	0	0	0	0	0	0	0	0	0	0	0	0	0	0	0	0	0	0	0	0	0	0
OTU1500	0	0	0	0	0	0	0	1	0	0	0	0	0	0	0	0	0	2	3	1	1	0	0	0	0	1	0	0	1	0	0	0	2	0	0	1	3	0	1	0	1	1	0	0	2	0	0	0	0
OTU1501	0	0	0	0	0	0	0	0	1	0	0	1	0	0	0	0	0	1	1	0	1	0	0	0	0	0	0	0	1	0	0	0	1	1	0	0	0	1	0	1	0	0	1	0	0	0	1	0	0
OTU1502	0	0	0	0	0	1	0	0	1	0	0	0	0	0	0	0	0	2	0	0	0	0	0	0	0	0	1	0	0	0	1	2	0	0	0	0	0	0	1	0	0	0	0	0	0	0	0	0	0
OTU1503	0	0	0	0	0	0	0	0	0	0	1	0	0	0	0	0	0	2	0	1	0	0	0	0	0	0	0	0	0	0	0	0	0	0	0	0	0	0	0	0	1	0	0	0	0	0	0	0	0
OTU1504	0	0	0	0	0	0	0	0	0	0	1	0	0	0	0	0	0	1	0	0	0	0	0	0	0	0	0	0	0	0	1	0	0	0	0	0	0	0	0	0	0	0	0	0	0	0	0	0	0
OTU1505	0	0	0	0	0	0	0	0	0	0	0	0	0	0	0	1	0	1	0	0	0	0	0	0	0	0	0	0	0	0	0	0	0	0	0	0	0	0	0	0	0	0	1	0	0	0	0	0	0
OTU1506	0	0	0	0	0	0	0	0	0	0	0	0	0	0	0	0	0	2	0	0	0	0	0	0	0	0	0	0	0	0	0	0	0	0	0	0	0	0	0	0	0	0	0	0	0	0	0	0	0
OTU1507	0	0	0	0	0	0	0	0	0	0	0	0	0	0	0	0	2	1	0	0	0	0	0	1	0	0	0	0	0	0	0	0	0	0	0	0	0	0	0	0	0	0	0	0	0	0	0	0	0
OTU1508	97	5	11	21	71	75	5	154	49	212	53	77	10	18	43	166	14	143	161	28	26	133	10	0	20	95	44	85	80	0	150	78	145	88	13	148	56	29	44	85	48	116	54	121	80	13	85	99	52
OTU1509	1	1	0	0	0	1	0	0	1	0	0	17	0	0	5	0	0	18	0	9	1	0	0	0	1	0	0	0	0	0	1	0	0	0	0	0	0	0	0	0	0	0	0	0	0	0	0	0	0
OTU1510	1	0	0	1	0	2	0	0	0	0	3	1	0	0	0	1	0	1	1	0	0	0	0	0	2	0	0	0	0	0	0	0	0	0	1	0	0	0	2	0	0	0	0	0	0	0	0	0	0
OTU1511	0	0	0	0	0	0	0	0	0	0	0	0	0	0	0	0	0	1	0	0	0	0	0	0	0	0	0	0	0	0	0	0	0	0	0	0	0	0	0	0	0	1	0	0	0	0	0	0	0
OTU1512	1	0	0	6	8	7	0	3	2	3	2	4	7	1	2	3	0	2	13	1	4	10	0	0	13	0	12	2	11	0	3	9	8	7	4	7	0	17	6	29	3	1	6	7	0	14	7	1	5
OTU1513	8	0	0	0	0	0	0	0	0	0	1	0	0	15	0	0	0	3	0	0	0	0	0	0	0	0	0	0	0	0	0	0	0	0	0	0	0	0	0	0	0	0	0	0	0	0	0	0	0
OTU1514	0	0	0	0	0	0	0	0	0	0	0	0	0	0	0	0	0	2	0	0	0	0	0	0	0	0	0	0	0	0	0	0	0	0	0	0	0	0	0	0	0	0	0	0	0	0	1	0	0
OTU1515	0	0	0	2	4	9	0	0	1	1	2	5	0	0	0	1	0	1	4	1	2	5	0	0	1	1	2	0	0	0	5	4	1	0	7	0	0	0	5	0	0	0	0	1	2	0	7	2	0
OTU1516	2	0	0	1	0	0	0	6	2	3	0	1	1	0	1	2	0	7	0	5	1	0	0	1	1	0	0	0	0	0	0	0	0	0	2	0	0	0	1	0	0	0	4	0	0	0	0	1	1
OTU1517	2	0	0	0	1	0	0	0	0	0	1	0	2	1	0	3	0	3	2	1	3	0	0	0	4	0	0	0	0	0	0	0	1	0	0	1	2	0	0	0	0	0	0	1	0	0	0	1	0
OTU1518	0	0	0	16	5	9	2	0	4	0	1	3	8	0	4	7	0	4	0	1	1	3	1	0	7	0	3	7	6	0	0	11	0	0	3	1	5	1	7	5	0	0	8	14	5	24	11	1	10
OTU1519	1	0	0	6	10	12	0	0	0	0	0	0	1	0	4	0	0	3	0	2	9	1	0	0	12	0	9	4	6	0	2	3	0	3	1	7	0	5	5	2	0	0	5	2	0	5	3	11	7
OTU1520	0	0	0	2	0	5	0	0	0	0	0	0	0	0	1	2	0	2	0	0	0	1	0	0	1	0	0	0	0	0	0	0	0	1	1	0	0	0	0	2	1	1	0	0	0	0	0	0	1
OTU1521	0	0	1	0	0	1	0	0	0	0	0	0	0	0	0	1	0	5	1	0	0	0	0	0	1	0	1	1	0	0	0	1	0	1	0	1	0	1	1	1	1	1	0	0	0	0	0	1	2
OTU1522	1	0	0	0	0	0	0	0	0	0	0	0	0	0	0	0	0	1	0	0	0	0	0	0	0	0	0	0	0	0	0	0	1	0	0	0	0	0	1	0	0	0	0	0	0	0	0	0	0
OTU1523	0	0	0	0	0	0	0	0	0	1	0	7	0	0	0	0	1	1	0	2	0	0	0	0	0	0	0	0	0	1	0	0	0	0	1	0	0	0	0	0	0	0	0	0	0	0	0	0	0
OTU1524	0	0	0	0	3	1	0	1	0	1	0	0	1	0	0	2	0	1	0	0	0	1	0	0	1	0	8	0	0	0	0	2	1	0	0	3	0	0	1	0	4	4	2	1	0	0	0	1	0
OTU1525	0	0	0	0	1	0	0	0	0	1	0	0	0	0	0	0	0	2	0	0	0	0	0	0	0	0	0	0	0	0	0	0	0	0	0	0	1	0	0	1	1	0	0	0	0	0	0	0	0
OTU1526	3	0	1	2	2	2	0	0	2	0	2	5	0	6	3	6	0	2	0	1	0	6	0	0	1	4	4	4	8	0	17	8	1	0	1	5	1	1	1	4	0	0	4	4	5	0	5	4	3
OTU1527	0	0	0	0	0	0	0	0	0	0	0	1	0	0	0	0	0	4	0	0	0	1	0	0	0	1	0	0	0	0	0	0	0	0	0	1	0	0	0	0	0	0	0	0	0	0	0	0	0
OTU1528	1	0	0	0	0	0	0	0	0	0	0	6	0	0	0	0	0	3	0	1	0	0	0	0	0	0	0	0	0	0	0	0	0	0	0	0	0	0	0	0	0	0	0	0	0	0	0	0	1
OTU1529	0	1	0	0	0	0	1	1	0	0	0	0	0	0	0	0	0	3	0	0	0	0	0	0	0	0	0	0	0	0	0	0	0	0	0	0	0	1	0	0	0	0	0	0	0	0	0	0	0
OTU1530	0	0	1	0	1	0	0	0	1	0	0	1	0	0	1	4	1	8	1	0	0	0	0	0	1	0	0	0	1	0	0	1	1	0	2	0	0	0	0	1	0	0	0	0	0	0	0	0	0
OTU1531	21	0	4	1	1	2	0	1	1	2	6	4	0	1	1	5	0	15	4	6	1	2	0	0	2	1	2	1	1	0	1	0	2	0	0	11	3	1	3	0	1	0	3	4	2	0	1	1	0
OTU1532	0	0	0	0	0	0	0	0	0	0	0	1	0	0	0	0	0	1	0	0	0	0	0	0	1	0	0	0	0	0	0	0	0	0	0	0	0	0	0	0	0	0	0	0	0	0	0	0	0
OTU1533	4	0	0	0	7	1	0	1	0	0	11	2	2	0	2	1	0	5	0	0	1	5	0	0	1	1	1	7	0	0	0	3	1	1	2	2	2	3	4	8	1	3	2	4	0	0	1	0	1
OTU1534	1	0	0	0	0	0	0	0	0	0	1	1	0	0	0	0	0	2	2	0	0	0	0	0	0	0	0	0	0	0	1	0	0	0	0	0	0	1	0	0	0	0	0	0	0	0	0	0	0
OTU1535	0	0	0	0	1	0	0	0	0	0	0	0	0	2	0	0	0	1	0	0	0	0	0	0	0	0	0	1	1	0	0	1	0	0	1	0	0	0	0	0	0	0	0	0	0	0	0	0	0
OTU1536	0	0	0	0	0	0	0	1	0	0	2	1	0	0	0	3	0	2	2	0	0	3	0	0	0	1	0	0	0	0	2	0	2	3	0	2	3	0	0	0	1	1	1	1	1	0	0	0	0
OTU1537	0	0	0	0	0	0	0	0	0	0	0	2	0	0	0	0	0	1	0	3	0	0	0	0	0	1	0	0	0	0	0	0	0	0	1	0	0	0	0	0	0	0	0	0	0	0	0	0	0
OTU1538	0	0	0	0	0	0	0	0	0	0	0	0	0	0	0	0	0	4	0	0	0	0	0	0	0	0	0	0	0	0	0	0	0	0	0	0	0	0	0	0	0	0	0	0	0	0	0	0	0
OTU1539	0	0	0	0	0	0	0	0	0	0	0	0	0	0	0	0	0	1	0	0	0	0	0	0	0	0	0	1	0	0	0	0	0	0	0	0	0	0	0	0	0	0	0	0	0	0	1	1	0
OTU1540	1	0	0	0	1	0	0	0	0	0	8	1	0	0	0	2	1	1	0	0	0	0	0	0	0	0	0	0	1	0	0	0	0	1	0	1	8	0	0	0	1	7	0	2	0	0	0	0	0
OTU1541	72	1	0	9	20	4	1	126	5	74	55	20	1	7	2	39	3	49	121	1	4	82	0	0	1	11	11	13	31	0	48	10	127	124	1	200	102	41	9	45	76	113	11	36	28	3	14	17	18
OTU1542	70	1	2	30	31	26	2	36	11	38	80	29	20	4	8	40	2	66	40	5	15	55	1	0	35	33	31	38	23	4	54	24	63	41	41	65	70	43	27	40	22	82	19	36	55	40	25	15	79
OTU1543	1	1	0	1	1	2	0	0	2	0	0	8	2	0	0	2	0	5	0	2	1	0	0	0	1	2	0	2	2	1	8	1	0	0	0	0	3	1	4	0	0	0	1	1	2	1	1	0	5
OTU1544	1	0	0	2	2	2	0	0	0	0	1	0	12	1	0	0	0	3	0	0	0	0	0	0	4	1	1	2	1	0	0	3	0	2	4	2	0	0	0	0	1	0	0	0	5	0	0	1	0
OTU1545	1	0	0	0	1	1	0	1	0	0	0	0	0	0	0	8	0	5	0	0	1	1	0	0	0	1	2	0	2	0	0	0	0	2	1	0	2	0	0	2	3	6	0	7	1	1	0	1	0
OTU1546	6	0	0	3	0	5	0	3	1	4	5	7	2	0	1	7	0	5	3	0	3	4	0	0	5	4	3	12	3	0	6	3	8	0	6	7	83	5	3	5	1	6	4	6	5	6	3	2	7
OTU1547	1	0	0	0	0	2	0	0	0	1	1	7	0	0	0	0	0	6	0	1	0	1	0	0	0	1	0	11	0	0	0	0	0	0	0	0	0	0	0	0	0	0	0	0	0	0	0	0	0
OTU1548	2	0	0	0	0	0	0	0	0	0	0	0	0	0	0	0	0	4	0	0	0	0	0	0	1	0	1	1	0	1	0	0	1	0	0	0	1	0	0	0	0	1	0	0	0	1	0	0	0
OTU1549	57	10	5	20	38	65	0	19	35	16	13	39	30	55	60	32	30	34	0	22	61	13	7	4	17	47	33	35	22	0	13	26	13	20	54	71	17	10	46	29	18	33	26	11	9	0	42	63	4
OTU1550	6	0	1	2	0	6	0	0	3	0	1	4	1	6	0	5	0	19	1	3	2	0	0	0	1	0	0	0	3	0	0	2	0	0	1	0	0	1	2	1	0	0	1	2	0	0	2	3	1
OTU1551	53	2	1	1	4	12	0	4	5	16	30	5	0	2	14	16	2	41	8	2	5	4	0	0	7	5	5	3	6	1	1	5	5	7	0	6	4	2	6	2	3	8	0	3	3	0	7	15	1
OTU1552	11	0	1	0	2	5	1	2	3	6	2	8	1	13	2	13	1	14	0	1	2	0	0	0	1	7	1	0	1	0	7	1	0	4	0	8	1	0	4	0	4	7	7	0	0	0	1	3	0
OTU1553	0	0	0	0	0	0	0	0	0	0	0	0	0	0	0	0	0	1	0	0	0	0	0	0	0	0	0	0	0	0	0	0	0	0	0	0	1	0	0	0	0	0	0	0	0	0	1	0	0
OTU1554	11	0	4	6	15	9	0	15	6	4	30	3	8	2	6	9	0	17	12	1	4	8	0	0	15	1	15	13	7	0	15	27	6	12	9	25	24	16	15	10	8	23	10	9	8	20	25	7	21
OTU1555	30	0	2	0	0	0	0	1	1	3	0	1	0	0	0	1	0	10	0	1	0	0	0	0	0	1	0	0	0	0	0	0	0	0	0	2	0	0	0	0	0	0	1	0	0	0	0	0	1
OTU1556	0	0	1	4	9	10	1	3	3	3	2	1	18	2	5	3	0	2	1	0	6	7	0	0	10	4	7	4	10	0	14	13	10	3	11	1	4	0	7	5	1	6	4	2	7	0	7	6	0
OTU1557	3	0	1	0	0	0	0	0	0	0	0	1	0	1	0	0	0	6	0	0	0	0	0	0	0	0	0	0	0	0	0	0	0	0	0	0	0	0	0	0	0	0	0	0	0	0	0	0	0
OTU1558	17	0	7	12	21	27	3	17	10	9	26	38	20	21	9	31	3	40	7	34	50	23	0	0	8	13	17	6	89	0	16	20	2	0	8	12	21	6	14	15	1	2	27	10	1	5	22	51	27
OTU1559	12	0	1	0	0	0	0	0	0	1	0	11	0	0	0	0	0	28	0	2	0	0	0	0	0	3	0	0	0	0	0	0	0	0	0	0	0	0	0	0	0	0	0	0	0	0	0	0	0
OTU1560	2	0	2	1	0	1	0	2	0	1	1	0	0	0	0	0	0	3	2	0	2	3	0	0	3	2	0	0	2	0	1	0	3	2	0	2	0	0	1	0	2	0	3	1	1	0	0	0	0
OTU1561	5	0	0	0	0	1	1	0	12	23	1	0	0	1	0	5	2	2	0	2	1	1	1	0	1	5	0	0	0	0	0	0	0	1	0	3	0	0	0	0	0	1	5	0	0	0	1	11	1
OTU1562	1	0	0	0	0	0	0	0	0	1	1	6	0	0	0	2	1	3	1	0	0	0	0	0	0	0	0	0	1	0	5	0	1	0	0	1	0	0	0	0	0	0	0	0	0	0	0	1	0
OTU1563	1	0	4	1	2	2	0	2	0	0	0	4	2	0	36	1	0	12	0	0	5	0	0	0	3	3	0	0	0	0	0	1	1	0	2	0	1	0	1	2	0	0	2	0	1	0	2	6	0
OTU1564	5	2	1	32	2	26	0	22	11	20	5	44	15	0	1	11	0	8	24	1	28	3	0	0	36	1	60	6	7	0	31	2	8	16	21	44	18	2	32	12	5	7	33	7	58	550	10	4	90
OTU1565	0	0	0	2	0	0	0	0	1	0	0	0	0	0	0	0	0	2	0	0	0	0	0	0	2	0	2	0	0	0	0	1	1	0	0	0	0	2	2	0	0	0	0	0	0	0	0	0	0
OTU1566	0	0	0	0	0	0	0	0	0	0	0	0	0	0	0	0	0	2	0	0	0	0	0	0	0	0	0	1	0	0	0	0	0	0	0	0	0	0	0	0	0	0	0	0	0	0	0	0	0
OTU1567	13	0	0	0	0	0	0	1	1	1	0	8	0	0	0	1	0	65	0	0	1	0	0	0	0	1	0	0	0	0	0	0	0	0	0	0	0	0	0	0	0	0	1	0	0	0	0	1	0
OTU1568	0	0	0	0	0	2	0	0	0	0	0	0	1	0	1	0	0	5	0	0	0	0	0	0	0	0	0	0	0	0	0	1	0	0	1	0	0	0	1	1	0	0	0	0	0	0	0	0	0
OTU1569	0	0	0	0	0	0	0	0	0	0	0	2	0	0	0	0	0	5	0	0	0	0	0	0	0	0	0	0	0	0	0	0	0	0	0	0	0	0	0	0	0	0	0	0	0	0	0	0	0
OTU1570	1	0	0	3	3	2	0	0	0	0	0	1	2	0	0	0	0	2	1	0	0	1	0	0	0	0	4	1	1	0	4	2	0	0	0	0	0	0	2	1	0	0	3	0	0	0	5	1	0
OTU1571	68	3	9	0	1	0	17	0	1	0	9	25	0	2	0	53	62	8	0	0	0	3	15	0	0	115	0	1	56	0	1	0	0	0	0	0	0	0	0	0	0	0	0	5	0	0	1	6	1
OTU1572	17	0	15	1	2	7	0	0	16	25	0	26	2	0	0	48	0	27	0	13	29	7	0	1	0	26	1	1	4	0	1	0	0	0	0	0	0	0	0	0	0	0	15	1	0	0	3	38	0
OTU1573	3	0	0	3	5	2	0	7	2	6	7	5	2	0	1	5	0	7	9	1	1	10	0	0	2	0	2	0	12	0	4	1	9	21	2	14	18	3	3	15	13	12	1	8	5	4	1	1	2
OTU1574	2	0	0	0	0	0	0	0	0	0	0	0	0	2	0	0	0	1	0	0	0	0	0	0	0	0	0	0	0	0	0	0	0	0	0	0	0	0	0	0	0	0	0	0	0	0	0	0	0
OTU1575	8	0	6	44	39	51	1	51	33	13	16	19	62	19	12	42	2	18	69	8	69	44	2	1	19	13	57	15	46	0	43	35	46	16	40	48	15	45	50	42	17	14	48	30	29	17	49	59	14
OTU1576	15	0	0	6	13	14	0	6	6	0	8	8	5	0	9	16	2	10	7	9	2	6	1	0	13	14	24	12	7	0	19	14	10	1	9	20	29	8	15	10	1	1	7	8	8	12	5	5	10
OTU1577	17	2	0	11	32	34	0	28	6	18	17	32	12	34	13	31	3	21	11	0	22	26	0	2	10	13	20	16	16	0	48	33	36	19	31	68	19	7	19	36	13	20	10	24	34	1	30	39	2
OTU1578	3	0	0	2	0	10	0	0	1	0	19	12	1	0	2	2	0	5	0	1	0	3	0	0	5	2	1	1	2	0	0	2	2	1	4	0	2	1	5	0	1	0	0	2	1	1	0	0	0
OTU1579	3	0	1	1	5	3	1	0	3	2	0	12	0	1	0	6	11	21	10	2	1	3	0	20	0	1	3	2	2	5	2	5	3	0	1	4	0	1	2	2	1	0	1	12	2	1	4	5	2
OTU1580	12	0	2	4	3	12	0	1	6	2	3	28	10	638	1	3	46	40	0	44	4	3	0	3	5	7	9	1	4	27	14	3	0	3	4	13	0	0	16	1	0	3	4	2	1	0	3	4	2
OTU1581	54	0	26	1	1	4	0	2	1	39	7	1	0	0	0	0	0	13	4	2	0	2	0	0	2	0	1	3	1	0	2	0	0	0	0	1	1	1	1	0	1	1	0	2	4	95	0	1	1
OTU1582	0	0	0	0	0	0	0	0	0	0	0	0	0	0	0	0	0	2	0	0	0	0	0	0	1	0	0	0	0	0	0	0	0	0	0	0	0	0	0	0	0	0	0	0	0	0	0	0	0
OTU1583	0	0	0	0	0	0	0	0	0	0	0	0	0	0	0	0	0	1	0	0	0	0	0	0	0	1	0	0	0	0	0	0	0	0	0	0	0	0	0	0	0	0	0	0	0	0	0	0	0
OTU1584	0	0	0	0	0	0	3	0	0	0	0	3	0	0	0	0	0	30	0	0	0	0	0	0	0	1	0	0	0	0	0	0	0	0	0	0	0	0	0	0	0	0	0	0	0	0	0	0	0
OTU1585	15	0	0	0	0	1	0	0	0	0	13	0	0	32	0	0	0	6	0	0	0	0	0	0	0	0	0	0	0	0	0	0	0	0	0	1	0	0	0	0	0	0	0	0	0	0	1	0	0
OTU1586	2	0	12	0	0	3	8	0	17	1	0	3	0	1	111	0	0	5	0	0	11	0	0	0	0	1	0	1	0	0	0	0	0	0	1	2	0	0	0	0	0	0	2	0	0	0	4	5	0
OTU1587	65	4	20	35	67	59	3	72	25	65	82	14	30	12	53	74	7	39	58	19	42	88	3	1	42	26	60	42	60	0	51	65	63	94	36	216	23	26	47	48	77	126	47	60	55	19	74	97	66
OTU1588	0	0	0	0	0	0	0	0	0	0	1	0	0	0	0	0	0	1	0	0	0	0	0	0	0	0	0	0	0	0	1	0	1	0	0	0	0	0	0	0	0	1	0	0	0	0	0	0	0
OTU1589	18	0	0	5	1	7	0	0	1	3	6	4	1	7	0	8	23	14	0	12	2	3	0	1	0	6	1	0	0	0	3	3	0	0	0	3	0	0	2	0	0	0	1	1	0	0	0	8	0
OTU1590	0	0	0	0	0	0	0	0	0	0	0	0	0	0	1	0	0	1	0	0	0	0	0	0	0	0	0	0	0	0	0	0	0	0	0	0	0	0	0	0	0	0	0	0	0	0	0	0	0
OTU1591	10	0	8	13	10	40	22	482	10	222	10	8	11	1	18	43	5	10	8	3	10	4	1	0	22	18	28	11	11	0	3	8	8	3	4	18	9	13	15	6	9	6	5	1	1	4	6	56	7
OTU1592	1	0	0	0	15	0	0	3	0	0	3	0	0	0	0	0	0	1	0	1	0	2	0	0	0	0	0	3	0	0	2	0	1	0	0	2	2	0	0	1	1	2	1	0	0	0	0	1	0
OTU1593	16	1	0	1	10	0	1	24	4	22	33	5	2	1	1	9	0	10	38	3	1	34	0	1	2	5	4	12	9	0	9	5	32	82	3	23	18	10	3	20	56	75	6	19	3	4	10	2	2
OTU1594	26	0	4	0	1	8	0	6	33	3	1	2	0	0	3	35	0	8	0	32	17	0	4	0	0	45	0	0	0	0	1	0	0	0	1	0	0	0	0	0	0	0	5	1	0	0	0	0	0
OTU1595	0	0	0	0	4	2	0	0	2	0	0	2	1	0	0	0	0	1	0	4	4	0	0	0	2	1	2	0	0	0	0	1	0	0	1	0	0	0	0	0	0	0	0	0	0	0	1	3	0
OTU1596	1	0	0	0	0	0	0	0	0	1	4	0	0	0	0	1	0	18	0	0	0	0	0	0	0	0	0	0	0	0	0	0	2	0	0	0	0	0	0	0	0	0	0	0	0	0	0	0	0
OTU1597	2	6	1	0	0	0	0	0	0	0	0	2	0	13	0	1	0	12	0	0	0	0	0	0	0	4	0	0	0	0	1	0	0	1	0	0	0	0	0	0	0	0	0	1	0	0	0	0	0
OTU1598	42	0	1	7	11	4	0	0	5	4	19	11	2	4	1	7	1	15	0	2	3	0	0	0	1	4	3	2	4	0	1	7	1	5	2	2	2	3	9	5	1	2	5	5	3	4	4	11	10
OTU1599	17	2	6	39	25	45	2	7	20	10	9	11	44	11	12	15	3	28	3	12	30	14	1	0	48	13	29	19	30	0	16	31	6	3	46	19	4	11	29	8	1	2	15	9	16	23	22	37	22
OTU1600	0	0	0	0	0	0	0	0	0	0	0	0	0	0	0	0	0	3	0	0	0	0	0	0	0	0	0	0	0	0	0	0	0	0	0	0	0	0	0	0	0	0	0	0	0	0	0	0	0
OTU1601	62	0	0	0	0	0	0	0	3	7	15	1	0	0	0	2	0	20	0	0	0	0	0	0	0	1	1	0	0	0	0	0	0	0	0	8	1	1	0	0	1	1	0	0	0	0	0	0	1
OTU1602	0	0	0	0	0	0	0	0	0	0	0	0	0	0	0	0	0	4	0	0	0	0	0	0	1	0	0	0	0	0	0	0	0	0	0	0	0	0	0	0	0	0	0	0	0	0	0	0	0
OTU1603	2	0	0	0	0	1	0	0	0	0	0	0	1	0	0	0	0	2	2	0	0	0	0	0	0	0	0	0	0	0	0	2	0	0	0	1	0	1	0	0	0	0	0	0	0	0	0	0	0
OTU1604	3	0	0	0	0	0	0	5	2	0	2	0	0	5	0	1	0	2	10	0	0	0	0	0	0	0	0	0	6	0	1	0	1	2	0	2	0	2	0	3	2	1	0	1	2	0	0	2	6
OTU1605	0	0	0	0	0	0	0	0	0	0	0	0	0	0	0	0	0	1	0	0	0	0	0	0	0	0	0	0	2	0	0	0	0	0	0	0	0	0	0	3	0	0	0	0	2	0	0	0	0
OTU1606	0	0	0	0	0	0	0	0	0	1	0	0	0	0	0	0	0	1	0	0	0	0	0	0	0	0	0	0	0	0	0	0	0	0	0	0	0	0	0	0	1	0	0	0	0	0	0	0	0
OTU1607	0	0	0	0	0	0	0	0	0	0	0	2	1	0	0	0	0	1	0	0	0	0	0	0	0	0	0	1	0	0	0	0	0	0	0	0	0	0	0	0	0	0	0	0	0	0	0	0	0
OTU1608	1	0	0	0	0	0	0	0	1	0	0	31	0	0	1	0	2	2	0	11	4	0	0	0	0	0	0	0	0	0	0	0	0	0	0	0	0	0	0	1	0	0	0	0	0	0	0	0	0
OTU1609	1	0	0	7	0	1	0	0	0	0	0	0	4	0	1	0	0	1	0	0	4	0	0	0	3	0	4	2	1	0	0	2	0	1	8	0	0	2	4	0	2	0	1	0	1	5	0	1	1
OTU1610	2	0	1	1	1	1	0	0	2	3	0	3	1	0	74	0	2	4	0	2	0	0	0	0	1	1	1	0	0	0	1	1	0	0	2	0	0	0	1	0	0	0	0	0	0	0	4	5	0
OTU1611	1	0	1	0	0	0	0	1	3	2	0	13	2	0	12	2	1	3	0	11	0	0	0	1	0	0	0	0	0	13	0	0	0	0	0	0	0	0	0	0	0	0	0	0	0	0	1	1	0
OTU1612	14	88	1	0	0	0	7	0	0	0	0	19	0	7	27	1	11	7	0	12	0	0	0	6	1	23	0	0	0	16	0	0	0	0	0	0	0	0	0	0	0	0	0	0	0	0	0	1	0
OTU1613	0	0	0	0	1	5	1	0	0	0	0	1	2	0	2	0	0	1	0	1	2	0	0	0	3	2	5	2	0	0	0	4	0	0	2	0	0	1	8	0	3	0	1	0	0	1	2	1	0
OTU1614	0	0	0	0	0	0	0	0	0	0	0	0	0	0	0	0	0	1	0	0	0	0	0	0	1	0	0	0	0	0	0	0	0	0	0	0	0	0	0	0	0	0	0	0	0	0	0	0	0
OTU1615	0	0	0	0	0	0	0	0	0	0	0	0	0	0	0	0	1	1	2	1	0	0	0	0	0	0	0	0	0	0	0	0	0	0	0	1	0	0	0	0	0	0	0	0	0	0	0	0	0
OTU1616	0	0	0	1	0	0	0	0	0	0	0	0	0	0	0	1	0	2	0	0	0	0	0	0	0	0	0	0	0	0	0	0	0	0	0	0	0	0	0	0	0	0	0	0	0	0	0	0	0
OTU1617	5	0	0	0	1	1	0	5	0	4	3	2	1	2	0	2	0	3	2	0	1	12	0	0	1	0	0	1	0	0	2	3	0	4	2	5	9	0	1	2	3	6	0	2	0	0	2	0	1
OTU1618	14	0	0	2	1	10	1	1	4	7	1	17	2	3	8	12	2	12	0	28	4	0	2	1	5	9	0	8	0	33	2	0	2	1	4	10	0	0	1	0	0	1	3	2	0	0	1	14	0
OTU1619	0	0	0	0	0	0	0	0	0	0	0	0	0	0	0	0	0	2	0	0	0	0	0	0	0	0	0	0	0	0	0	0	1	0	0	1	0	0	0	0	0	0	0	0	3	0	0	0	0
OTU1620	0	0	0	0	0	0	0	0	0	0	0	0	0	0	0	1	1	2	0	0	0	0	1	0	3	0	1	0	3	0	2	2	0	0	2	3	9	1	2	0	0	0	2	0	0	3	0	0	0
OTU1621	7	0	0	4	0	0	0	1	5	0	0	18	7	1	0	4	2	10	0	22	6	0	0	2	1	0	1	1	3	0	2	1	1	0	2	2	0	0	0	0	0	0	4	2	0	0	0	1	0
OTU1622	0	0	0	0	0	4	0	0	0	1	0	1	1	0	1	0	0	1	0	0	0	0	0	0	1	0	0	0	0	0	0	0	0	0	1	0	0	0	1	0	0	0	0	0	0	0	0	0	0
OTU1623	1	0	0	0	0	0	0	0	0	0	0	4	0	0	0	0	0	2	0	0	0	0	0	0	0	0	0	0	0	0	0	0	0	0	0	0	0	0	0	0	0	0	0	0	0	0	0	0	0
OTU1624	1	0	0	0	1	1	0	1	0	0	0	0	0	0	0	2	0	1	5	1	2	1	0	0	0	0	1	0	0	0	0	0	0	1	0	0	0	0	0	0	2	0	0	0	0	1	0	0	0
OTU1625	1	0	0	0	1	0	0	2	2	0	1	2	0	0	0	1	0	1	4	0	0	3	0	0	2	1	0	1	3	0	2	1	2	2	1	10	1	0	3	3	1	1	1	5	2	3	3	0	8
OTU1626	0	0	0	0	0	0	0	0	0	0	1	0	0	1	0	0	0	4	0	0	0	0	0	0	0	0	0	0	0	0	0	0	0	0	0	4	0	0	0	0	0	1	0	0	2	0	0	0	0
OTU1627	7	0	0	0	0	0	0	0	0	0	5	0	0	0	0	1	0	2	1	0	0	2	0	0	0	0	0	0	1	0	0	0	0	0	0	5	0	0	0	0	0	0	0	0	3	0	0	0	0
OTU1628	1	0	0	1	0	2	0	0	0	0	1	0	0	0	0	0	0	1	1	0	0	6	0	0	0	3	0	1	2	0	0	0	0	0	0	0	0	0	0	0	0	0	0	0	0	0	0	0	0
OTU1629	3	0	1	2	0	0	0	0	0	1	0	2	0	0	0	0	0	3	1	1	0	0	0	0	0	2	0	0	0	1	0	3	0	0	0	0	0	0	1	0	0	0	0	0	0	0	0	6	0
OTU1630	0	1	0	0	2	0	0	3	2	1	0	0	0	0	22	0	0	16	0	0	0	0	0	0	0	69	0	0	0	0	0	0	0	1	0	0	0	0	0	0	2	1	0	0	0	0	0	1	0
OTU1631	3	0	0	0	1	0	0	0	0	0	0	5	0	14	0	0	1	2	0	8	0	0	0	0	0	0	0	0	0	0	0	0	0	0	0	1	0	1	0	0	0	0	1	0	0	0	1	0	0
OTU1632	1	0	0	0	0	1	0	0	0	0	1	0	0	0	0	5	0	2	1	0	0	2	0	0	0	1	0	1	0	0	1	0	1	3	2	5	10	0	0	1	0	1	2	0	0	0	1	0	1
OTU1633	95	5	6	16	21	29	7	20	20	17	31	61	36	19	19	46	15	39	3	18	24	23	1	1	17	39	18	33	21	0	24	14	12	3	21	43	13	4	21	14	7	14	22	9	12	0	22	25	3
OTU1634	2	0	0	1	0	3	0	0	0	0	0	0	18	0	0	0	0	1	0	0	3	0	0	0	17	0	4	0	0	0	0	0	0	1	15	0	0	0	1	0	1	0	2	0	0	0	0	0	0
OTU1635	0	0	0	0	0	0	0	1	0	0	0	0	0	0	0	0	0	1	0	0	0	0	0	0	0	0	0	0	0	0	0	1	0	0	0	0	0	0	1	0	1	0	0	0	0	0	0	0	0
OTU1636	0	0	0	0	0	0	0	0	1	0	0	0	0	0	0	0	0	1	0	0	0	0	0	0	0	0	0	0	0	0	0	2	0	0	0	0	0	0	0	0	0	0	0	0	0	0	1	0	0
OTU1637	0	0	0	0	0	0	0	0	0	0	0	0	0	0	0	0	0	1	0	0	0	0	0	0	0	0	0	0	0	0	0	0	0	0	0	0	0	0	0	0	0	0	0	0	1	0	0	0	0
OTU1638	3	0	1	0	0	0	0	1	2	1	1	0	0	0	0	3	0	1	3	0	1	5	0	0	2	0	3	0	0	0	3	1	7	4	1	3	6	0	0	1	1	0	0	3	2	0	0	0	0
OTU1639	0	0	1	0	0	0	0	0	1	0	1	0	1	1	0	1	1	2	0	1	0	1	0	0	0	0	0	0	2	0	1	0	1	0	0	2	0	0	0	0	0	0	0	0	1	0	0	0	0
OTU1640	0	0	0	1	0	0	0	0	0	0	0	0	0	0	0	0	0	1	0	0	0	0	0	0	0	0	0	0	0	0	0	0	0	0	0	0	0	1	0	0	0	0	0	2	0	0	1	0	0
OTU1641	7	0	0	0	1	0	0	0	1	0	7	5	1	3	0	0	2	3	0	2	0	1	1	0	0	1	1	0	1	0	3	0	0	0	0	2	0	0	1	0	0	1	0	1	0	0	1	0	0
OTU1642	1	0	0	0	0	0	0	0	0	1	0	0	0	0	0	0	0	2	0	0	1	0	1	0	0	2	0	0	0	0	0	0	0	0	0	0	0	0	0	0	0	0	0	0	0	0	1	0	0
OTU1643	0	0	0	3	0	0	0	0	0	0	0	0	1	0	0	1	0	1	0	0	0	0	0	0	1	0	0	0	0	0	0	1	0	0	1	0	0	0	0	0	0	0	0	0	0	0	0	0	0
OTU1644	1	0	0	0	0	0	0	0	0	0	1	0	0	0	0	0	0	1	1	0	0	0	0	0	0	0	0	0	0	0	0	0	1	0	0	2	10	0	0	2	0	0	0	1	1	0	0	0	1
OTU1645	0	0	0	0	0	0	0	0	0	0	0	0	0	0	0	2	0	1	0	0	0	0	0	0	0	0	0	0	0	0	0	0	0	0	0	0	0	0	0	0	0	0	0	1	1	0	0	0	0
OTU1646	0	0	0	0	0	1	0	0	2	0	0	0	0	0	1	0	0	2	0	1	0	1	0	0	0	1	0	3	0	0	0	0	0	0	0	0	1	0	0	0	0	0	0	0	0	0	0	0	0
OTU1647	0	0	0	0	0	0	0	0	0	0	5	0	0	0	0	0	0	1	4	0	0	0	0	0	0	0	0	0	0	0	0	0	0	0	0	1	0	0	0	0	0	0	0	1	1	0	0	0	0
OTU1648	1	0	0	0	0	0	0	0	0	0	0	0	1	0	0	1	0	1	0	0	0	4	0	0	0	0	0	0	1	0	0	2	1	0	0	6	0	0	0	0	4	0	0	0	0	0	0	0	0
OTU1649	4	0	1	0	0	0	0	0	1	0	1	4	1	0	1	1	0	3	0	0	0	0	0	0	0	0	3	0	0	0	0	0	0	0	0	5	0	0	0	0	0	0	2	0	0	0	0	0	0
OTU1650	0	1	0	0	0	0	0	0	0	0	3	1	0	0	0	2	0	2	0	1	0	1	0	0	0	2	0	0	3	0	0	0	1	6	1	0	33	0	0	1	1	0	0	2	3	2	1	0	0
OTU1651	0	0	0	0	0	0	0	0	0	0	0	0	0	0	0	0	0	3	0	0	0	0	0	0	0	0	0	0	0	0	0	0	2	0	0	0	0	0	0	0	0	0	0	0	1	1	0	0	0
OTU1652	0	0	0	0	0	0	0	0	0	0	0	0	1	1	0	2	0	2	0	0	0	0	0	0	0	0	0	0	0	0	1	0	0	0	0	0	0	0	0	0	0	0	0	0	0	0	0	0	0
OTU1653	1	0	0	0	0	3	0	3	0	0	1	1	2	0	0	0	0	2	0	0	1	1	0	0	0	0	1	2	0	0	1	2	0	0	1	0	0	0	0	0	1	0	1	0	0	0	1	0	0
OTU1654	1	0	1	0	0	0	0	0	0	0	0	1	0	0	0	1	0	2	0	0	0	0	0	0	0	0	0	0	0	0	0	0	0	0	0	0	0	0	0	0	0	0	0	0	0	0	0	0	0
OTU1655	4	0	0	20	19	11	2	8	2	3	9	1	17	0	7	6	1	6	12	2	0	22	2	0	10	1	37	29	34	0	28	35	24	6	13	31	34	46	37	27	5	15	20	40	37	12	26	8	28
OTU1656	20	0	0	0	0	0	0	2	0	0	8	1	0	0	0	2	0	1	2	0	0	0	0	0	0	0	0	0	1	0	1	0	0	0	0	10	0	0	0	1	0	2	0	0	0	0	0	0	0
OTU1657	0	0	0	2	0	2	0	0	0	0	0	1	2	0	1	1	0	1	0	0	0	0	0	0	4	0	3	0	0	0	0	2	0	0	2	0	0	0	4	0	0	0	0	0	0	0	2	0	0
OTU1658	0	0	0	0	0	0	0	0	0	0	0	0	0	0	0	0	0	3	0	0	0	0	0	0	0	0	0	0	0	0	0	0	0	0	0	0	0	0	0	0	0	0	0	0	0	0	0	0	0
OTU1659	0	0	0	0	0	0	0	0	0	0	0	0	0	0	0	0	0	1	0	0	0	0	0	0	0	0	0	0	0	0	0	0	0	0	0	0	0	1	0	0	1	0	0	0	0	0	0	0	0
OTU1660	106	20	0	0	0	0	0	1	0	0	6	0	0	0	0	2	0	2	0	0	0	0	0	1	0	0	0	0	11	0	0	0	0	0	0	2	3	2	1	2	0	0	0	5	0	0	1	2	0
OTU1661	22	0	4	34	26	55	0	15	26	15	8	28	76	11	41	16	1	26	2	18	31	22	2	0	48	13	44	21	29	2	55	67	12	11	41	53	5	8	43	4	5	14	28	20	16	9	42	35	2
OTU1662	0	0	0	0	0	0	0	0	0	0	0	16	0	256	0	0	11	12	0	6	0	0	0	2	0	0	0	0	0	81	0	0	0	0	0	0	0	0	0	0	0	0	0	0	0	0	1	0	0
OTU1663	11	0	2	0	1	5	2	1	7	8	12	1	1	0	7	10	0	8	2	2	1	8	0	0	1	8	0	16	4	0	4	4	1	5	3	9	2	1	6	1	20	7	5	3	1	0	5	8	0
OTU1664	43	0	6	35	169	56	0	31	54	32	4	36	40	0	89	34	0	20	7	39	42	17	1	0	34	25	58	422	18	0	29	74	20	45	105	20	34	119	56	14	30	36	73	13	4	68	127	117	9
OTU1665	0	0	0	0	1	0	0	0	0	0	0	0	0	0	0	0	0	2	0	0	0	2	0	0	0	0	0	0	0	0	0	0	0	0	0	0	0	0	0	0	0	1	0	0	0	0	0	0	0
OTU1666	3	0	0	0	0	1	0	0	0	1	0	1	0	0	0	4	1	3	0	1	3	0	0	0	0	0	0	0	0	0	0	0	0	1	0	1	0	0	0	0	1	0	0	0	0	0	0	0	0
OTU1667	1	0	1	0	0	0	0	0	0	0	0	3	0	0	0	1	1	2	0	0	0	1	0	0	0	1	0	0	0	0	4	0	0	0	0	2	0	0	1	0	0	0	0	0	0	0	1	0	0
OTU1668	0	0	0	4	0	1	0	0	0	0	0	0	1	0	0	4	0	1	5	0	1	0	0	0	1	0	1	0	3	0	2	9	1	1	9	3	0	0	1	0	0	0	1	0	0	0	2	0	0
OTU1669	2	0	1	0	0	0	0	0	0	0	0	0	0	1	0	0	0	3	0	1	0	1	0	0	0	0	0	0	0	0	1	0	0	0	0	0	1	0	0	0	1	0	0	0	0	0	0	0	0
OTU1670	18	1	6	38	28	42	2	46	28	31	22	22	21	6	13	40	2	20	117	5	12	37	2	1	15	1	53	38	47	0	29	32	46	34	15	45	35	51	37	60	27	26	25	75	24	81	22	17	141
OTU1671	65	32	0	0	0	0	0	0	0	2	1	75	0	43	1	0	52	22	0	52	1	0	0	8	1	0	0	0	2	0	0	0	0	0	0	0	0	0	0	0	0	0	1	0	0	0	0	0	1
OTU1672	1	0	0	0	0	0	0	0	0	0	0	0	0	0	0	0	0	1	0	0	0	0	0	0	0	0	0	0	0	0	0	0	0	0	0	0	0	0	0	0	0	0	0	0	0	0	0	0	0
OTU1673	0	0	0	3	5	3	0	0	4	0	1	4	5	0	6	3	0	3	0	2	3	1	0	0	7	1	5	1	2	0	0	5	1	0	4	2	2	0	7	1	0	1	4	3	6	2	5	8	21
OTU1674	0	0	0	0	0	2	0	0	1	0	0	3	0	3	0	2	0	2	0	0	0	0	0	0	0	0	0	0	0	0	0	1	1	0	0	0	0	0	0	0	0	0	0	0	0	1	0	0	0
OTU1675	0	0	0	0	0	0	1	0	0	0	0	0	0	0	1	0	0	4	0	0	0	0	0	0	0	0	0	0	1	0	0	0	0	2	0	1	0	0	0	0	0	0	0	0	2	1	0	0	0
OTU1676	1	0	0	0	0	0	0	0	0	0	0	3	0	0	1	0	0	3	0	2	1	0	0	0	1	0	0	0	0	0	0	0	0	0	0	0	0	0	0	0	0	0	0	0	0	0	0	2	0
OTU1677	0	0	0	0	0	0	0	0	0	0	0	1	0	0	0	0	0	1	0	0	0	0	0	0	0	0	0	0	0	0	0	0	0	0	0	0	0	0	1	0	0	0	0	0	0	0	0	0	0
OTU1678	12	21	3	0	2	0	1	6	3	3	16	3	1	5	1	8	180	12	4	3	4	0	2	0	2	3	3	5	8	6	1	2	4	2	2	6	8	8	3	8	0	2	2	3	6	30	4	3	5
OTU1679	52	2	8	19	36	22	1	60	12	40	107	31	18	2	13	63	3	69	18	12	17	52	3	0	29	32	29	44	39	0	47	39	63	58	34	111	88	35	30	51	36	67	31	53	54	37	45	21	61
OTU1680	0	0	0	0	0	0	0	0	1	0	0	3	0	0	1	4	0	6	0	0	0	0	0	0	0	0	0	0	0	0	0	1	0	0	0	1	0	0	0	0	0	0	1	0	0	0	0	0	0
OTU1681	2	0	0	1	1	1	0	3	0	4	2	2	0	0	1	6	1	2	6	0	0	0	0	0	1	0	0	1	1	0	2	1	2	4	0	2	30	7	1	6	3	0	1	3	5	4	0	0	2
OTU1682	0	0	0	0	0	0	0	0	0	0	1	0	0	0	0	0	0	1	0	0	0	0	0	0	1	0	0	0	0	0	0	0	1	0	0	0	1	0	0	0	0	0	0	0	0	0	0	0	0
OTU1683	1	0	0	2	3	1	0	1	0	1	3	3	2	0	4	0	0	2	0	1	3	2	0	0	2	0	0	1	1	0	1	1	4	8	6	0	1	0	2	2	7	0	14	3	0	1	5	0	0
OTU1684	7	0	0	0	0	0	0	0	0	0	0	0	0	0	0	0	0	10	0	1	0	0	0	0	0	0	0	0	0	0	0	0	0	0	0	0	0	0	0	0	0	0	2	0	0	0	0	0	0
OTU1685	0	0	1	7	1	4	0	0	1	0	0	0	13	1	1	1	0	2	0	0	7	1	0	0	9	0	3	2	0	0	1	9	0	1	5	5	0	0	6	0	0	0	3	0	0	1	1	7	0
OTU1686	6	2	2	26	22	38	2	5	17	11	4	6	57	15	14	25	0	13	0	8	28	17	0	0	51	7	39	18	20	0	24	41	5	0	26	10	2	4	28	6	1	3	23	15	15	10	27	25	12
OTU1687	0	0	0	0	0	0	0	0	0	0	0	0	0	0	0	0	0	1	0	0	0	0	0	0	0	2	0	0	1	0	0	0	0	0	1	1	0	0	0	0	0	0	0	0	0	0	0	0	0
OTU1688	2	0	0	0	0	0	0	0	0	0	0	0	0	0	0	0	0	0	0	0	0	0	0	0	0	1	0	0	0	0	0	0	0	0	0	0	0	0	0	0	0	0	0	0	0	0	0	0	0
OTU1689	6	0	1	1	0	0	0	1	1	0	0	8	0	0	1	0	0	14	0	4	0	0	0	0	0	0	0	0	0	0	0	0	0	0	0	0	0	0	0	0	0	0	0	1	0	0	4	4	0
OTU1690	2	0	0	0	0	0	0	0	0	0	0	0	0	0	0	0	0	0	1	0	0	0	0	0	0	0	0	0	0	0	0	0	0	0	0	0	0	0	0	0	0	0	0	0	0	0	0	0	0
OTU1691	7	1	4	56	49	74	8	41	33	7	9	18	120	3	128	9	1	10	1	15	35	25	3	1	53	20	37	47	20	0	29	46	10	21	120	24	5	3	53	2	9	49	24	5	5	0	25	65	4
OTU1692	17	0	0	0	0	0	0	0	0	0	3	0	0	0	0	0	0	0	0	0	0	0	0	0	0	0	0	0	0	0	0	0	0	0	0	0	0	0	0	0	0	0	0	0	0	0	0	0	0
OTU1693	1	0	0	1	0	0	1	5	1	2	5	1	1	0	1	3	0	4	0	0	0	1	0	0	0	3	0	0	0	0	1	1	3	1	1	1	12	2	2	0	0	6	1	3	0	0	3	3	2
OTU1694	4	0	0	0	0	0	0	0	0	0	1	0	0	0	0	0	0	0	0	0	0	0	0	0	0	0	0	0	0	0	0	0	0	0	0	0	0	0	0	0	0	0	0	0	0	0	0	0	0
OTU1695	3	0	0	0	0	0	0	0	0	0	0	1	0	0	0	4	0	0	0	0	0	0	0	0	0	2	0	0	1	0	0	0	0	0	0	0	0	1	0	0	0	0	0	0	0	1	1	1	0
OTU1696	1	0	0	0	0	0	0	0	0	0	0	2	1	0	0	0	0	2	0	0	0	1	0	0	2	3	0	0	0	0	0	0	1	0	1	0	0	0	0	0	0	0	0	0	0	0	0	0	0
OTU1697	4	0	0	0	0	0	0	0	0	0	0	0	0	0	0	0	0	0	0	0	0	0	0	0	0	0	0	0	0	0	0	0	0	0	0	0	0	0	0	0	0	0	0	0	0	0	0	0	0
OTU1698	1	0	0	0	0	0	0	0	0	0	0	0	0	0	0	0	0	0	1	0	0	0	0	0	0	0	0	0	0	0	1	0	0	0	0	1	0	0	0	0	0	0	0	0	0	0	0	0	0
OTU1699	4	0	0	0	0	0	0	0	0	0	0	0	0	0	0	0	0	0	0	0	1	0	0	0	0	0	0	0	0	0	0	0	0	0	0	0	0	0	0	0	0	0	0	0	0	0	0	0	0
OTU1700	9	0	0	0	0	0	0	0	0	0	5	0	0	0	0	0	0	0	0	0	0	0	0	0	0	0	0	0	0	0	0	0	0	0	0	0	0	0	0	0	0	0	0	0	0	0	0	0	0
OTU1701	3	0	0	0	0	0	0	0	0	0	0	0	0	0	0	0	0	0	0	0	0	0	0	0	0	0	0	0	0	0	0	0	0	0	0	0	0	0	0	0	0	0	0	0	0	0	0	0	0
OTU1702	3	0	0	0	0	0	0	0	6	0	0	0	0	0	0	0	0	2	0	1	0	0	0	0	0	0	0	0	0	0	0	0	0	0	0	0	0	0	0	0	0	0	1	0	0	0	0	0	0
OTU1703	5	4	0	0	0	0	0	0	1	0	5	0	0	0	0	0	0	0	0	0	0	0	0	0	0	0	0	0	0	0	0	0	0	0	0	0	0	0	0	0	0	0	0	0	0	0	0	0	1
OTU1704	1	0	0	0	0	0	0	0	0	0	0	0	0	0	0	0	0	0	0	0	0	0	0	0	0	0	0	2	0	0	0	0	0	0	0	1	0	0	0	0	0	0	0	0	0	0	0	0	0
OTU1705	2	0	0	0	0	0	0	0	0	0	0	0	0	0	0	0	0	0	0	0	0	0	0	0	0	0	0	0	0	0	0	0	0	0	0	0	0	0	0	0	0	0	0	0	0	0	0	0	0
OTU1706	2	0	1	1	2	0	0	1	0	0	0	0	1	0	0	0	0	1	2	1	0	0	0	0	0	0	0	0	1	0	0	0	0	2	0	0	8	1	1	1	3	3	0	0	0	0	3	0	0
OTU1707	40	0	0	0	0	0	0	0	0	0	10	0	0	0	0	0	0	0	0	0	0	0	0	0	1	0	0	0	0	0	0	0	0	0	0	0	0	0	0	0	0	0	0	0	0	0	0	0	0
OTU1708	6	0	1	1	3	14	0	1	4	4	1	7	4	2	0	6	1	4	0	1	2	11	0	0	3	1	5	3	16	0	10	13	3	0	9	0	0	0	6	8	0	0	5	4	0	1	2	4	2
OTU1709	1	0	0	0	0	0	0	0	0	0	0	0	0	0	0	0	0	0	0	0	0	0	0	0	0	0	0	0	0	0	0	0	0	0	0	0	0	0	0	0	0	0	0	0	0	0	0	0	1
OTU1710	4	0	0	0	0	0	0	0	1	0	4	1	0	1	0	0	1	0	0	0	0	0	0	0	1	0	0	1	0	2	1	0	0	0	1	1	0	0	1	0	0	0	0	0	0	0	0	0	0
OTU1711	32	1	0	1	0	0	0	0	0	0	1	0	0	0	0	1	0	3	0	0	0	0	0	0	0	0	1	0	0	0	0	0	0	0	0	1	0	0	0	0	0	0	0	1	2	0	2	1	0
OTU1712	80	3	22	59	125	115	13	96	47	71	72	33	74	16	87	62	6	58	104	35	76	82	2	2	126	28	137	155	74	0	95	218	116	89	75	187	61	44	103	89	77	83	98	130	100	100	122	123	83
OTU1713	7	0	0	0	0	0	0	0	0	0	0	0	0	0	2	0	0	0	0	1	0	0	0	0	0	0	0	0	0	0	0	0	0	0	0	0	0	0	0	0	0	0	0	0	0	0	1	1	0
OTU1714	11	0	0	2	7	1	1	10	0	3	4	2	3	3	3	3	0	0	1	0	0	12	0	0	3	2	4	5	10	0	12	3	6	5	4	22	0	1	1	1	5	6	13	6	4	0	5	4	1
OTU1715	2	4	0	3	0	2	0	0	0	0	2	2	0	0	0	0	0	0	0	0	0	0	0	0	0	0	0	0	0	0	0	0	0	0	0	0	0	0	0	0	0	0	0	0	0	0	0	0	0
OTU1716	2	0	0	0	0	0	0	0	0	1	0	2	0	0	0	1	0	3	0	8	3	0	0	0	1	0	0	0	0	0	0	0	0	0	0	0	0	0	0	0	0	1	0	0	0	0	0	1	0
OTU1717	2	0	0	0	0	0	0	0	0	0	0	1	0	0	0	0	0	0	0	0	0	0	0	0	0	0	0	0	0	0	0	0	0	0	0	0	0	1	0	0	0	0	0	0	0	0	1	0	0
OTU1718	1	0	0	16	3	4	0	0	0	1	9	0	7	0	2	0	0	0	0	4	2	4	0	0	5	0	5	0	7	0	1	10	0	0	16	24	7	2	9	2	0	2	4	1	2	0	5	0	1
OTU1719	1	0	0	1	0	0	0	0	0	0	0	0	0	0	0	0	0	0	0	0	0	0	0	0	0	0	0	0	0	0	0	0	0	0	0	0	0	0	0	0	0	0	0	0	1	0	0	0	0
OTU1720	19	0	0	0	1	0	0	1	0	0	0	0	0	0	3	0	0	2	0	0	0	0	0	0	1	0	0	1	0	0	0	0	0	0	0	1	1	0	0	1	1	1	3	0	1	2	1	0	3
OTU1721	34	0	4	0	0	0	0	0	0	7	0	9	0	0	1	6	0	45	0	16	4	0	0	0	1	7	3	0	0	3	0	4	0	0	4	1	0	0	1	1	0	0	4	0	2	1	0	7	0
OTU1722	35	0	2	0	0	2	0	0	0	3	3	1	0	7	0	1	2	6	0	0	2	0	0	0	1	0	1	1	2	0	0	0	1	0	0	6	2	1	1	1	0	0	0	0	0	0	0	4	0
OTU1723	1	0	0	0	1	2	0	3	1	2	5	4	1	0	1	7	1	3	1	1	0	1	0	0	0	0	1	8	0	0	0	2	7	3	2	2	1	1	1	3	2	0	1	0	0	3	2	0	2
OTU1724	1	0	0	0	0	0	0	0	0	0	1	0	0	0	0	0	0	0	0	0	0	0	0	0	0	0	0	0	0	0	0	0	0	0	1	0	0	2	0	0	0	1	0	0	0	0	0	0	0
OTU1725	1	0	0	0	0	0	0	0	0	0	1	0	0	0	0	0	0	0	0	0	0	0	0	0	0	0	0	0	0	0	0	0	0	0	0	0	0	0	0	0	0	0	0	0	0	0	0	0	0
OTU1726	1	0	0	0	0	0	0	0	0	1	0	0	0	0	0	0	0	0	0	0	0	0	0	0	0	0	0	0	0	0	0	0	0	0	0	3	0	0	0	1	0	0	0	0	0	0	0	0	0
OTU1727	3	0	0	0	0	0	0	0	0	0	0	0	0	0	0	0	0	0	0	0	0	0	0	0	0	0	0	0	0	0	0	0	0	1	0	1	0	0	0	0	0	0	0	0	0	0	0	0	1
OTU1728	1	0	0	0	0	0	0	0	0	0	1	0	0	0	0	0	0	0	0	0	0	0	0	0	0	0	0	0	0	0	0	0	0	0	0	0	0	0	0	0	0	0	0	0	0	3	0	0	0
OTU1729	4	1	0	8	3	0	0	0	0	0	9	0	4	2	0	0	1	0	0	0	0	3	1	0	10	0	8	0	5	0	2	1	0	1	2	9	0	1	5	0	2	1	0	2	0	1	5	0	0
OTU1730	1	0	0	0	0	0	0	0	0	0	0	0	0	0	0	0	0	0	0	0	0	0	0	0	0	0	0	0	0	0	0	0	0	0	0	2	0	0	0	0	0	0	0	0	0	0	0	0	0
OTU1731	2	1	0	0	0	0	0	0	0	0	0	1	0	0	0	0	0	0	0	0	0	0	0	0	1	0	0	0	0	0	0	0	0	0	0	0	1	0	0	0	0	0	0	0	0	0	0	0	0
OTU1732	1	0	0	0	0	0	0	0	0	0	1	0	0	0	0	1	0	0	1	0	0	0	0	0	1	0	1	0	0	0	0	1	0	0	0	0	0	2	0	0	0	1	0	2	0	0	0	0	0
OTU1733	5	0	0	0	0	0	0	0	0	0	0	0	0	0	0	0	0	0	0	0	0	0	0	0	0	0	0	0	0	0	0	0	0	0	0	0	0	0	0	0	0	0	0	0	0	0	0	0	0
OTU1734	75	4	0	0	0	0	0	0	0	0	0	0	0	0	0	0	0	4	0	2	0	0	0	0	0	2	0	0	0	0	0	0	0	0	0	0	0	0	0	0	0	0	0	0	0	0	0	0	0
OTU1735	1	0	0	0	0	0	0	0	0	0	0	0	0	0	0	0	0	0	0	0	0	0	0	0	0	0	0	0	0	0	0	0	0	0	0	0	0	0	0	0	0	0	0	0	0	0	0	0	0
OTU1736	1	1	0	0	0	0	0	0	0	0	0	0	0	0	1	1	0	0	0	0	0	0	0	0	0	0	0	0	0	0	0	1	0	0	0	0	0	0	1	0	0	0	0	0	0	0	0	0	0
OTU1737	301	4	42	92	108	107	87	117	238	167	189	95	161	31	137	116	12	172	13	203	146	118	5	0	115	38	74	257	57	0	27	123	28	63	167	65	53	20	123	17	160	81	95	36	28	16	61	99	6
OTU1738	172	0	12	2	4	4	1	6	101	24	11	24	4	15	10	23	0	52	0	57	50	2	1	0	8	34	3	0	0	0	8	2	0	0	2	10	1	2	0	2	0	0	15	1	0	0	1	71	0
OTU1739	152	1	14	17	44	61	0	32	153	109	16	23	44	2	293	56	2	45	11	37	100	25	8	0	44	35	31	23	12	0	17	26	24	27	53	11	9	6	23	7	26	29	52	9	24	2	45	195	8
OTU1740	2	0	0	4	4	4	1	0	0	1	4	5	0	22	1	2	1	0	0	3	1	2	0	0	0	1	2	15	3	6	3	2	3	0	1	4	0	4	2	0	0	1	1	0	1	0	0	0	2
OTU1741	2	0	0	0	0	0	0	0	0	0	1	0	0	0	0	0	0	0	0	0	0	0	0	0	0	0	0	0	0	0	0	0	0	0	0	0	0	0	0	0	0	0	0	0	0	0	0	0	0
OTU1742	3	1	0	0	0	0	0	0	0	0	0	0	0	0	0	0	0	0	0	0	0	0	0	0	0	0	0	0	0	0	0	0	0	0	0	0	0	0	0	0	0	0	0	0	0	0	0	0	0
OTU1743	11	0	5	5	21	10	0	3	19	6	0	15	13	2	15	22	0	14	1	13	28	7	0	0	7	6	2	2	4	0	1	11	2	3	10	17	4	0	3	0	0	2	4	3	0	0	13	24	2
OTU1744	1	0	0	0	0	0	0	0	0	0	0	0	0	0	0	0	0	0	0	0	0	0	0	0	0	0	0	0	1	0	0	1	0	0	0	0	0	0	0	0	0	0	0	0	0	0	0	0	0
OTU1745	27	0	0	0	0	0	0	0	0	0	0	0	0	0	0	0	0	0	0	0	0	0	0	0	0	0	0	0	0	0	0	0	1	1	0	0	0	0	0	0	0	0	0	0	0	0	0	0	0
OTU1746	663	993	0	0	0	0	0	0	0	0	0	0	0	3	0	0	0	2	0	0	0	0	0	0	0	0	0	0	0	0	0	0	0	0	0	0	0	0	0	0	0	0	0	0	0	0	0	0	0
OTU1747	1	0	0	0	0	0	0	0	0	1	1	0	0	0	5	0	0	0	0	0	0	0	0	0	0	0	0	1	0	0	0	0	0	0	0	1	0	0	0	0	0	0	0	0	0	0	0	1	0
OTU1748	1	0	0	0	0	0	0	0	0	0	1	0	0	0	0	0	0	0	0	0	0	0	0	0	0	0	0	1	1	0	1	1	1	0	0	3	0	0	0	1	1	1	0	1	0	0	0	0	1
OTU1749	7	0	0	0	0	0	0	0	0	0	1	0	0	0	0	1	0	0	0	0	0	0	0	0	0	0	0	0	0	0	0	0	0	0	0	0	0	0	0	1	0	0	0	0	0	0	0	0	0
OTU1750	3	0	0	3	0	1	1	0	0	0	2	0	0	0	3	0	0	0	1	0	0	0	0	0	0	0	0	2	13	0	0	0	0	0	0	3	2	0	0	0	0	0	0	0	0	0	0	1	0
OTU1751	4	0	1	0	0	0	0	0	4	0	1	1	2	5	1	1	1	3	0	0	1	0	0	0	0	3	0	0	3	0	4	3	0	0	0	0	0	0	0	0	0	0	2	0	0	0	0	2	0
OTU1752	1940	85	366	369	219	624	996	382	1473	1313	682	935	1317	116	634	735	192	1844	70	1864	992	294	53	14	556	337	283	494	274	68	96	280	70	129	756	355	137	146	274	73	123	93	396	57	40	47	208	410	67
OTU1753	1	0	0	1	3	0	0	1	1	3	12	1	0	2	3	4	0	2	0	1	0	8	0	0	0	0	0	7	2	0	0	0	1	4	1	6	2	3	1	0	1	2	3	0	7	0	1	0	1
OTU1754	8	0	0	6	0	8	0	1	3	4	3	11	7	2	1	13	4	16	2	7	2	2	0	0	2	6	4	7	4	0	1	10	0	2	2	5	0	1	0	1	3	6	6	4	0	0	1	0	1
OTU1755	2	1	0	0	0	0	0	0	0	0	0	0	0	0	0	0	0	0	0	0	0	0	0	0	0	0	0	0	0	0	0	0	0	0	0	0	0	0	0	0	0	0	0	0	0	0	0	0	0
OTU1756	127	0	0	0	0	0	0	0	0	0	1	0	0	0	0	0	0	0	0	0	0	0	0	0	0	0	0	0	0	0	0	0	0	0	0	0	0	0	0	0	0	0	0	0	0	0	0	0	0
OTU1757	30	0	2	3	15	3	0	17	2	17	73	24	1	1	10	12	2	6	4	0	2	14	0	0	0	9	0	16	8	0	11	2	2	11	3	11	28	3	2	4	13	11	4	7	0	0	6	9	0
OTU1758	8	0	2	1	1	2	2	0	1	0	1	1	2	1	0	0	1	1	0	1	1	1	0	0	0	2	0	0	1	0	1	1	0	0	0	1	0	0	2	0	1	1	0	1	0	0	0	0	0
OTU1759	98	24	4	3	2	0	5	0	0	3	80	6	13	3	0	3	18	1	0	2	1	12	0	0	0	0	0	1	5	0	3	1	0	1	0	0	1	0	2	0	0	0	0	0	1	0	2	3	0
OTU1760	26	2	0	0	0	1	0	8	0	3	6	8	1	0	0	4	0	0	0	0	4	2	0	0	0	4	0	0	2	0	14	0	4	2	0	9	7	5	2	1	3	6	0	3	1	0	1	1	0
OTU1761	1	1	0	0	0	0	0	0	0	0	0	2	0	0	0	1	0	3	2	0	0	0	0	0	0	0	0	1	0	0	0	0	0	1	0	1	0	0	0	0	1	0	1	0	0	0	0	0	0
OTU1762	3	0	0	0	0	0	0	0	0	0	0	0	0	0	0	0	0	0	0	0	0	0	0	0	0	0	0	0	0	0	0	0	0	0	0	0	0	0	0	0	0	0	0	0	0	0	0	0	0
OTU1763	3	0	0	0	0	0	0	0	0	0	0	0	0	0	0	0	0	0	0	7	0	0	0	0	0	0	0	0	0	0	0	0	0	0	0	0	0	0	0	0	0	0	0	0	0	0	0	0	0
OTU1764	83	0	21	4	7	9	1	5	52	107	13	8	1	1	19	20	1	46	0	26	30	2	1	0	3	30	4	11	4	0	3	4	1	2	2	10	0	1	3	0	3	6	13	1	1	0	12	57	0
OTU1765	2	0	0	0	0	0	0	0	0	0	0	0	0	0	0	0	0	0	0	0	0	0	0	0	0	0	0	0	0	0	0	0	0	0	0	2	0	0	0	0	0	0	0	0	0	0	0	0	0
OTU1766	3	0	0	0	0	0	0	0	0	0	0	0	0	0	0	0	0	0	0	0	0	0	0	0	0	0	0	0	0	0	0	0	0	0	0	0	0	0	0	0	0	0	0	0	0	0	0	0	0
OTU1767	5	0	0	0	0	0	0	0	0	0	0	0	0	0	0	0	0	0	1	0	0	0	0	0	0	0	0	0	0	0	0	0	0	0	0	0	0	0	0	0	0	0	0	0	0	0	0	0	0
OTU1768	5	0	0	0	0	0	0	0	0	0	7	0	0	0	0	0	0	0	1	0	0	0	0	0	0	0	0	0	0	0	0	0	0	0	0	5	0	0	0	0	0	0	0	0	0	0	0	0	0
OTU1769	176	634	0	0	0	0	0	0	0	0	0	0	0	15	0	0	0	0	0	0	0	0	0	0	0	0	0	0	0	0	0	0	0	0	0	0	0	0	0	0	0	0	0	0	0	0	0	0	0
OTU1770	11	0	0	0	0	0	0	0	0	0	0	1	0	0	0	0	0	0	0	0	0	0	0	0	0	0	0	0	0	0	0	0	0	0	0	1	0	0	0	0	0	0	0	0	0	0	0	0	0
OTU1771	37	0	7	3	21	12	0	13	14	30	8	12	9	3	10	37	0	29	11	7	12	4	0	0	1	9	12	10	14	0	30	17	15	10	5	12	6	4	12	13	12	14	10	10	5	0	17	25	5
OTU1772	1	0	0	0	0	0	0	0	0	0	1	0	0	0	0	0	0	0	0	0	0	0	0	0	0	0	0	0	0	0	0	0	0	0	0	0	0	0	0	0	0	0	0	0	0	0	0	0	0
OTU1773	116	7	11	51	47	92	19	63	64	58	62	48	66	8	41	75	14	82	35	29	91	44	6	2	43	66	52	86	36	0	40	67	62	41	56	85	54	90	51	26	18	79	67	28	36	5	62	104	13
OTU1774	6	0	1	0	1	0	0	1	0	0	0	4	1	2	1	0	0	4	0	0	0	0	0	0	0	0	1	0	0	0	0	0	0	1	1	3	1	0	3	1	0	0	1	1	0	1	0	0	1
OTU1775	21	0	1	10	22	33	3	2	6	8	12	5	12	5	9	5	2	9	1	6	8	4	1	0	8	3	13	18	8	1	13	23	6	6	12	14	1	2	15	3	1	7	6	7	4	2	23	22	1
OTU1776	8	0	0	0	0	0	0	0	0	0	0	0	0	0	0	0	0	0	0	0	0	0	0	0	0	0	0	0	0	0	0	0	0	0	0	4	0	0	0	0	0	0	0	0	0	0	0	0	0
OTU1777	15	0	2	0	5	3	0	0	17	19	0	1	1	0	38	20	0	18	0	2	31	0	0	0	2	4	0	0	0	0	0	0	1	0	1	0	0	0	1	0	0	0	7	0	0	0	0	3	0
OTU1778	6	0	0	0	0	0	0	0	0	0	5	0	0	0	0	0	0	0	0	0	0	0	0	0	0	0	0	0	0	0	0	0	0	0	0	2	0	0	0	0	0	0	0	0	0	0	0	0	0
OTU1779	3	2	2	0	0	0	2	0	0	0	0	0	0	0	0	0	0	0	0	0	0	0	0	0	0	0	0	0	0	0	0	0	0	0	0	0	0	0	0	0	0	0	0	0	0	0	0	0	0
OTU1780	3	0	0	0	0	0	0	0	1	0	0	0	1	0	0	1	0	1	0	2	0	0	1	0	0	1	0	1	0	0	0	0	0	0	0	0	0	0	0	0	0	0	1	0	0	0	1	1	0
OTU1781	577	26	49	21	41	84	237	140	162	487	117	240	22	39	97	253	58	223	13	213	129	43	16	0	13	202	12	60	30	77	35	18	29	49	19	147	26	4	30	8	30	54	45	16	2	1	33	160	9
OTU1782	1	0	0	0	0	0	0	0	0	0	0	1	0	0	0	0	0	0	0	0	0	0	0	0	0	0	1	0	0	0	0	0	0	0	0	0	0	0	0	0	0	0	0	0	0	0	0	0	0
OTU1783	2	0	0	0	0	0	0	0	0	0	0	0	0	0	22	0	0	0	0	0	0	0	0	0	0	0	0	0	0	0	0	0	0	0	0	0	0	0	0	0	0	0	0	0	0	0	0	0	0
OTU1784	104	2	30	20	76	58	4	39	64	133	51	82	26	6	26	294	4	186	72	37	147	27	6	1	7	145	29	44	47	0	24	16	78	97	16	179	16	19	20	17	43	97	33	35	17	12	52	169	54
OTU1785	2	0	0	0	0	0	0	0	0	0	0	0	0	0	0	0	0	0	0	0	0	0	0	0	0	0	0	0	0	0	0	0	1	0	0	0	0	0	0	0	0	0	0	0	0	0	0	0	0
OTU1786	2	0	0	0	0	0	0	0	0	0	0	0	0	0	0	0	0	0	0	0	1	0	0	0	0	0	0	0	0	0	0	0	0	0	0	0	0	0	0	0	0	0	0	0	0	0	0	0	0
OTU1787	80	4	3	32	70	54	10	56	24	37	38	32	39	12	40	44	4	32	31	21	19	65	1	0	48	32	43	78	35	0	110	47	47	29	39	99	37	22	61	36	32	41	37	72	31	29	67	64	18
OTU1788	4	0	0	0	0	0	0	0	0	0	0	0	0	1	0	0	0	0	1	0	0	0	0	0	0	0	0	0	0	0	0	0	3	0	0	1	1	0	0	1	0	0	0	0	0	0	0	0	0
OTU1789	1	0	0	0	3	0	0	2	0	0	4	0	0	0	0	0	0	0	0	0	0	6	0	0	0	0	0	3	5	0	2	0	1	1	4	4	0	0	1	2	0	0	0	5	1	0	0	0	0
OTU1790	23	3	4	28	27	44	1	27	8	18	20	6	16	2	7	17	4	5	48	11	14	20	1	1	20	13	46	24	21	0	22	43	37	16	21	59	58	47	26	41	22	26	17	30	25	56	41	30	63
OTU1791	4	0	0	0	0	0	0	0	0	0	0	0	0	0	0	0	0	0	0	0	0	0	0	0	0	0	0	0	0	0	0	0	0	0	0	0	0	0	0	0	0	0	0	0	0	0	0	0	0
OTU1792	50	1	8	3	4	10	0	9	3	30	4	12	0	9	5	18	0	28	1	5	5	3	0	0	0	18	0	1	6	0	0	0	3	5	1	12	0	1	0	0	0	2	3	0	1	0	0	12	0
OTU1793	6	0	0	0	2	2	0	1	1	2	1	0	0	0	0	1	0	2	3	2	0	1	0	0	2	1	2	1	1	0	0	1	2	0	0	1	2	1	4	1	2	1	0	3	1	3	2	0	2
OTU1794	25	3	4	2	7	16	0	4	4	4	34	21	5	76	1	40	5	18	13	4	2	21	2	0	2	16	0	15	7	0	42	8	3	5	3	35	15	4	2	6	3	10	6	8	2	5	7	9	6
OTU1795	1	0	0	0	0	0	0	0	0	0	0	0	0	0	0	0	0	0	0	0	0	0	0	0	0	0	0	0	0	0	0	0	0	0	0	5	0	0	0	0	0	0	2	0	0	0	0	0	0
OTU1796	7	0	0	1	3	0	0	4	0	1	2	0	0	0	0	0	0	0	8	0	0	0	2	0	0	0	1	0	7	0	0	4	1	2	0	10	2	1	2	0	0	0	0	1	0	1	0	1	2
OTU1797	2	0	0	0	0	0	0	0	0	0	0	0	0	0	0	0	0	0	0	0	0	0	0	0	0	0	0	0	0	0	0	0	0	0	0	0	0	0	0	1	0	0	0	0	0	0	0	0	0
OTU1798	19	0	1	3	13	2	0	12	0	25	17	10	0	0	5	4	0	1	0	1	1	8	1	0	0	3	0	10	1	0	4	1	4	15	1	4	0	0	0	0	18	13	0	1	0	0	1	3	0
OTU1799	2	0	0	0	0	0	0	0	0	0	1	0	0	0	0	0	0	0	0	0	0	0	0	0	0	0	0	0	0	0	0	0	0	0	0	0	0	0	0	0	0	0	0	0	0	0	1	0	1
OTU1800	2	0	0	0	0	0	0	0	0	0	0	0	0	0	0	0	0	0	0	0	0	0	0	0	0	0	0	0	0	0	0	0	0	0	0	2	0	0	0	0	0	0	0	0	0	0	0	0	0
OTU1801	1	0	0	0	0	0	0	0	0	1	0	1	1	0	0	0	0	1	1	1	0	1	0	0	0	1	0	4	0	0	0	1	0	0	2	2	1	1	1	2	1	1	0	1	2	0	0	0	0
OTU1802	2	0	0	0	0	0	0	0	0	0	2	0	0	0	0	0	0	0	0	0	0	0	0	0	0	0	0	0	0	0	0	0	0	0	0	0	0	0	0	0	0	0	0	0	0	0	0	0	0
OTU1803	1	0	0	0	0	0	0	0	0	0	0	2	0	0	0	0	1	0	0	0	0	0	0	0	0	0	0	0	0	0	1	0	0	0	0	0	0	0	0	0	0	0	0	0	0	0	0	0	0
OTU1804	1	0	0	0	0	0	0	0	0	0	0	2	0	0	0	0	0	0	0	0	0	0	0	0	0	1	0	0	0	0	0	0	0	0	0	0	0	0	0	0	0	0	0	0	0	0	0	1	0
OTU1805	9	0	0	0	0	0	0	0	0	0	0	0	0	0	0	0	0	0	0	0	0	0	0	0	0	0	0	0	0	0	0	0	0	0	0	0	0	0	0	0	0	0	0	0	0	0	0	0	0
OTU1806	12	44	0	0	0	0	0	0	1	2	0	18	0	2	7	8	0	18	0	20	0	0	0	1	0	2	0	0	0	0	0	0	0	0	0	0	0	0	0	0	0	0	0	0	0	0	0	0	0
OTU1807	4	0	0	1	0	0	0	1	1	1	1	0	0	0	1	3	0	2	2	1	0	1	0	0	0	1	1	0	6	0	2	0	0	1	1	2	2	0	2	1	1	2	0	0	0	1	1	3	0
OTU1808	5	0	0	0	0	0	0	0	0	0	1	0	0	1	0	0	0	1	0	0	0	2	0	0	0	0	0	0	2	0	2	0	0	0	0	13	1	0	0	0	2	1	0	0	4	0	0	0	0
OTU1809	5	0	0	2	2	3	0	3	0	3	4	2	1	0	1	3	0	1	7	0	0	3	0	0	6	0	4	1	3	0	0	9	4	6	2	2	8	2	3	12	10	3	4	1	1	0	4	1	1
OTU1810	1	0	0	0	0	0	0	0	0	0	1	0	5	0	0	0	0	0	0	0	1	0	0	0	1	0	0	2	0	0	0	0	0	0	0	2	0	0	2	0	0	1	0	0	0	0	0	0	0
OTU1811	45	2	2	4	7	21	4	15	20	24	10	11	16	4	13	18	0	15	3	8	18	4	1	1	25	14	11	9	10	0	6	12	7	1	13	17	6	4	13	1	3	6	13	4	0	0	6	41	3
OTU1812	2	0	0	0	0	0	0	0	0	0	0	0	0	0	0	0	0	0	0	0	0	0	0	0	0	0	0	0	0	0	0	0	0	0	0	0	0	0	0	0	0	0	0	0	0	0	0	0	0
OTU1813	2	0	0	0	0	0	0	0	0	0	0	0	0	0	0	0	0	0	0	0	0	0	0	0	0	0	0	0	0	0	0	0	0	0	0	0	0	0	0	0	0	0	0	0	0	0	0	0	0
OTU1814	35	1	1	2	11	1	1	14	4	3	2	4	14	3	11	1	0	4	6	4	12	9	2	0	11	0	3	9	5	0	5	5	8	6	20	3	3	4	8	7	8	16	12	0	5	1	14	7	3
OTU1815	1	0	0	2	1	3	0	2	1	5	1	1	1	0	0	2	0	0	1	0	2	6	1	0	0	1	3	5	1	0	1	4	1	1	2	4	3	2	1	3	4	0	3	3	4	12	3	0	3
OTU1816	669	108	71	0	0	1	100	0	1	4	97	11	2	2	9	3	37	7	0	4	4	20	20	0	0	35	0	0	0	0	0	0	0	0	0	0	0	2	0	0	0	0	0	0	0	0	0	0	0
OTU1817	1	1	0	2	4	4	0	2	1	0	3	3	1	1	1	2	1	3	0	3	0	4	0	0	2	0	3	5	5	0	4	7	1	0	0	9	2	1	2	2	0	2	3	2	1	1	5	1	3
OTU1818	0	0	0	0	0	2	0	0	0	0	0	0	0	0	0	0	0	0	0	1	0	0	0	0	1	0	1	0	4	0	0	0	0	0	0	0	0	1	2	0	2	2	1	0	0	0	0	0	0
OTU1819	0	0	0	0	0	0	0	0	0	0	0	4	0	0	0	0	0	0	0	1	0	0	0	0	0	0	0	0	0	0	0	0	0	0	0	0	0	0	0	0	0	0	0	0	0	0	0	0	0
OTU1820	1	0	0	0	0	0	0	0	0	0	0	0	0	0	0	0	0	0	0	1	0	0	0	0	0	0	0	0	0	0	0	0	0	0	0	0	0	0	0	0	0	0	0	0	0	0	1	0	0
OTU1821	0	0	0	0	0	0	0	0	0	0	0	0	0	2	0	0	0	0	0	4	0	0	0	0	1	0	0	0	0	0	0	0	0	0	0	0	0	0	0	0	0	0	0	0	0	0	0	1	0
OTU1822	2	0	1	0	3	1	0	1	0	4	0	2	1	6	0	4	2	1	4	104	0	2	0	1	3	0	1	0	3	0	2	0	3	1	0	10	1	0	4	1	0	0	1	2	3	1	5	0	6
OTU1823	2	0	0	0	2	1	0	0	0	0	2	0	1	0	0	2	0	0	0	2	0	1	0	0	1	0	1	1	1	0	1	0	3	0	0	0	2	1	2	0	2	0	1	2	4	1	4	1	1
OTU1824	6	6	2	0	0	0	0	0	0	0	0	0	0	2	0	0	0	14	0	8	5	0	0	1	0	2	1	0	0	0	0	0	0	0	0	0	0	0	0	0	0	0	0	0	0	0	0	1	0
OTU1825	15	11	1	0	0	0	11	0	5	3	0	22	1	1	11	1	0	3	0	79	4	0	0	2	0	1	0	0	0	0	0	0	0	0	0	0	1	0	0	0	0	0	1	0	0	0	1	2	0
OTU1826	0	0	0	0	0	0	0	0	0	0	0	0	0	0	0	0	0	1	0	3	0	0	0	0	0	0	0	0	0	0	0	0	0	0	0	0	0	0	0	0	0	0	0	0	0	0	0	0	0
OTU1827	0	0	0	0	0	1	0	0	0	1	0	0	0	0	0	0	0	0	0	1	0	0	0	0	0	0	0	0	0	0	1	0	0	0	0	1	0	0	0	0	0	0	0	0	0	0	0	0	0
OTU1828	0	0	0	0	0	0	0	0	0	0	0	0	0	0	0	0	0	0	0	85	0	0	0	0	0	0	0	0	0	0	0	0	0	0	0	0	1	0	0	0	0	0	0	0	0	0	0	0	0
OTU1829	0	0	0	0	0	0	0	0	1	0	0	1	0	0	0	0	0	0	0	1	0	0	0	0	0	0	0	0	0	0	0	0	0	0	0	0	0	0	0	0	0	0	0	0	0	0	0	0	0
OTU1830	0	0	0	3	3	2	0	0	1	0	0	0	0	0	2	0	0	0	1	2	6	0	0	0	0	0	4	2	0	0	0	6	2	0	2	2	0	0	2	0	0	2	0	0	0	10	0	8	0
OTU1831	3	0	0	0	0	0	0	0	0	0	0	2	0	3	0	1	0	9	0	3	0	1	0	0	0	0	0	0	0	0	0	0	0	0	0	0	0	0	0	0	0	0	0	0	0	0	0	0	0
OTU1832	2	0	0	0	0	0	0	0	0	0	0	0	0	0	0	1	0	0	0	2	0	0	0	0	0	0	0	0	0	0	0	0	0	0	0	0	0	0	0	0	0	0	0	0	0	0	0	0	0
OTU1833	0	0	0	0	0	0	0	0	0	0	0	0	0	0	5	0	0	0	0	12	0	0	0	0	0	0	0	0	0	0	0	0	0	0	0	0	0	0	0	0	0	0	0	0	0	0	0	0	0
OTU1834	1	0	0	0	0	0	0	0	0	0	1	1	2	0	0	0	0	0	0	1	0	0	0	0	0	0	0	0	0	0	0	0	0	0	0	0	0	0	0	0	0	0	0	0	0	0	0	0	0
OTU1835	0	0	0	0	0	0	0	0	0	0	0	1	0	0	0	0	0	0	0	1	0	0	0	0	0	0	0	0	0	0	1	0	0	0	0	0	0	0	0	0	0	0	0	0	0	0	0	0	0
OTU1836	27	19	111	0	0	0	751	0	0	0	1	0	0	0	0	0	0	0	0	283	0	0	728	170	0	793	0	0	0	0	0	0	0	0	0	0	0	0	0	0	0	0	0	0	0	0	0	0	0
OTU1837	0	0	0	0	0	0	0	1	0	0	0	0	0	0	0	0	0	0	0	1	0	0	0	0	0	0	0	0	0	0	0	0	0	0	0	1	0	0	0	0	0	0	0	0	0	0	0	0	0
OTU1838	0	0	0	0	0	0	0	0	0	0	1	0	0	0	0	0	0	0	0	3	0	0	0	0	0	0	0	0	0	0	0	0	0	0	0	1	0	0	0	0	0	0	0	0	0	0	0	0	0
OTU1839	0	0	0	2	1	0	0	0	0	0	0	0	9	0	3	0	0	0	0	2	0	1	0	0	0	1	0	0	0	0	2	0	0	0	0	0	0	0	3	0	0	0	2	1	0	0	1	1	0
OTU1840	0	0	0	0	0	0	0	0	0	0	0	0	0	0	0	0	0	0	0	3	0	0	0	0	0	0	0	0	0	0	0	0	0	0	0	0	0	0	0	0	0	0	0	0	0	0	0	0	0
OTU1841	0	0	0	0	0	0	0	0	0	0	0	0	0	0	0	0	0	1	0	3	0	0	0	1	0	0	0	0	0	3	0	0	0	0	0	0	0	0	0	0	0	0	0	0	0	0	0	0	0
OTU1842	0	0	0	0	0	0	0	0	0	0	0	0	0	0	0	0	0	0	0	2	0	0	0	0	0	0	0	0	0	0	0	0	0	0	0	0	0	0	0	0	0	0	0	0	0	0	0	0	0
OTU1843	0	0	0	0	0	0	0	0	0	2	0	0	0	0	0	0	0	2	0	5	0	0	0	0	1	0	0	0	0	0	0	0	0	0	0	0	0	0	0	0	0	0	0	0	0	0	0	0	0
OTU1844	0	0	0	0	0	0	0	0	0	0	0	0	0	0	0	0	0	0	0	62	0	0	0	0	0	0	0	0	0	0	0	0	0	0	0	0	0	0	0	0	0	0	0	0	0	0	0	0	0
OTU1845	0	0	0	0	0	0	0	0	0	0	0	0	0	0	0	0	0	0	0	40	0	0	0	0	0	0	0	0	0	0	0	0	0	0	0	0	0	0	0	0	0	0	0	0	0	0	0	0	0
OTU1846	2	0	0	0	0	3	0	0	0	0	0	4	2	0	1	1	1	1	0	9	0	0	0	0	1	2	0	0	0	0	1	0	0	0	0	5	0	0	0	0	0	0	0	0	0	0	0	0	0
OTU1847	10	8	1	0	0	0	0	0	0	0	0	0	0	0	2	0	0	3	1	51	0	0	0	3	0	1	0	1	1	0	0	0	0	0	0	0	1	0	0	0	0	0	0	0	0	0	0	0	0
OTU1848	0	0	0	0	0	2	0	0	0	0	0	1	1	0	0	0	0	0	0	2	0	0	0	0	4	0	0	0	0	0	0	0	0	0	0	0	0	0	2	0	0	0	0	0	0	0	0	0	0
OTU1849	0	0	0	0	0	0	0	0	2	0	0	0	0	1	0	0	0	1	0	1	2	0	0	0	1	0	0	0	0	0	0	0	0	0	0	0	0	0	0	0	0	0	0	0	0	0	0	1	0
OTU1850	0	0	0	0	1	0	0	0	0	0	0	2	0	0	0	0	0	2	0	1	0	0	0	0	0	0	0	1	2	0	5	2	2	1	1	1	0	0	1	0	0	2	0	1	0	0	1	0	0
OTU1851	0	0	0	4	2	5	0	1	0	0	1	0	5	0	0	0	0	0	0	3	4	0	0	0	5	0	2	0	0	0	0	6	0	0	4	1	0	0	6	1	0	0	0	1	0	2	1	3	0
OTU1852	5	0	0	0	1	0	0	1	0	0	0	1	1	1	1	1	0	0	0	9	3	0	0	0	1	4	0	0	0	0	1	1	0	2	0	2	3	0	0	0	0	1	0	0	0	0	0	0	0
OTU1853	0	1	0	1	0	0	0	0	1	0	0	0	0	0	0	0	0	0	0	1	0	0	0	0	0	0	0	0	0	0	0	0	0	0	0	0	0	0	0	0	0	0	0	0	0	0	0	0	0
OTU1854	0	0	0	0	0	0	0	0	0	0	0	0	0	0	0	0	0	0	0	2	0	0	0	0	0	0	0	0	0	0	0	0	0	0	0	0	0	0	0	0	0	0	0	0	0	0	0	0	0
OTU1855	3	0	7	0	0	0	1	0	0	2	0	3	0	0	0	2	6	2	0	85	0	0	0	1	1	0	0	0	2	0	0	1	1	0	0	2	1	0	1	0	0	0	0	0	0	0	0	0	0
OTU1856	0	0	0	0	0	0	0	0	0	0	0	0	0	0	0	1	0	9	0	29	0	0	0	0	0	0	0	0	0	0	0	0	0	0	0	0	0	0	0	0	0	0	0	0	0	0	0	0	0
OTU1857	0	0	0	0	0	0	0	0	0	0	0	0	0	0	0	0	0	0	2	2	0	0	0	0	0	0	0	0	0	0	0	0	0	0	0	0	0	0	0	0	0	0	0	0	0	0	0	0	0
OTU1858	0	0	0	0	0	0	0	0	0	0	0	0	0	0	0	0	0	1	0	53	0	0	0	0	0	0	0	0	0	0	0	0	0	0	0	0	0	0	0	0	0	0	0	0	0	0	0	0	0
OTU1859	0	0	0	0	0	0	0	0	0	0	0	0	0	0	0	0	0	0	0	14	0	0	0	0	0	0	0	0	0	0	0	0	0	0	0	0	0	0	0	0	0	0	0	0	0	0	0	0	0
OTU1860	5	1	0	0	0	0	0	4	1	14	2	1	0	0	1	2	0	3	1	1	0	7	0	0	0	0	0	2	1	0	0	0	1	17	0	0	0	0	0	0	9	11	0	0	0	0	1	0	0
OTU1861	0	0	0	1	0	0	0	0	0	0	0	0	0	0	0	1	0	0	0	1	0	0	0	0	0	0	0	0	0	0	0	0	1	1	0	0	0	0	0	0	0	0	0	0	0	1	0	0	1
OTU1862	0	0	0	1	0	1	0	0	0	0	3	1	0	0	0	0	0	3	0	2	0	0	0	0	0	0	0	0	0	0	0	0	1	2	0	0	0	0	1	0	1	0	1	0	2	0	0	0	0
OTU1863	0	0	0	0	0	0	0	0	0	0	0	0	0	0	0	0	0	0	0	2	0	0	0	0	0	0	0	0	0	0	0	0	0	0	0	0	0	0	0	0	0	0	0	0	0	0	0	0	0
OTU1864	0	0	0	0	0	0	0	0	0	0	0	0	0	0	0	0	0	0	0	12	0	0	0	0	0	0	0	0	0	0	0	0	0	0	0	0	0	0	0	0	0	0	0	0	0	0	1	0	0
OTU1865	0	0	0	1	0	0	0	0	0	1	0	5	0	0	0	0	0	1	0	2	0	0	0	0	0	0	0	0	0	0	0	0	0	0	0	0	0	0	0	0	0	0	0	0	0	0	0	1	0
OTU1866	0	0	0	0	0	0	0	0	0	0	0	0	0	0	0	0	0	0	0	2	0	0	0	0	0	0	0	0	0	0	0	0	0	0	0	0	0	0	0	0	0	0	0	0	0	0	0	0	0
OTU1867	0	0	0	1	1	2	0	0	1	0	0	0	0	0	1	0	0	0	0	1	0	0	0	0	1	0	3	0	1	0	3	1	0	0	1	1	0	5	2	4	0	0	0	0	4	2	1	0	5
OTU1868	0	0	0	0	0	0	0	0	0	0	0	0	0	0	0	0	0	0	0	84	0	0	0	4	0	0	0	0	0	0	0	0	0	0	0	0	0	0	0	0	0	0	0	0	0	0	0	0	0
OTU1869	2	0	0	0	0	1	0	0	0	0	0	0	0	0	0	0	0	0	0	1	0	1	0	0	0	0	0	0	0	0	1	0	0	0	0	1	0	0	1	0	0	0	0	0	0	0	0	1	0
OTU1870	0	0	0	1	0	2	0	1	1	4	1	2	0	0	5	0	1	1	0	1	1	1	1	0	1	0	1	3	1	0	5	4	1	0	3	1	1	1	1	2	1	1	2	0	0	0	3	4	0
OTU1871	0	0	0	0	0	0	0	0	0	0	0	0	0	0	0	0	0	0	0	10	0	0	0	0	0	0	0	0	0	0	0	0	0	0	0	0	0	0	0	0	0	0	0	0	0	0	0	0	0
OTU1872	0	0	0	0	0	0	0	0	0	0	0	0	0	0	0	0	0	0	0	1	0	2	0	0	0	0	0	1	0	0	1	0	0	0	0	0	0	0	0	1	0	0	0	0	0	0	0	0	0
OTU1873	5	0	0	1	0	1	0	1	1	0	3	1	0	1	1	0	0	0	0	2	1	0	0	0	1	0	0	3	0	0	0	0	1	2	0	6	3	0	2	3	12	16	1	3	0	0	1	0	2
OTU1874	1	0	0	0	0	0	0	0	2	0	0	0	3	0	0	0	0	0	0	1	0	0	0	0	2	0	0	0	0	0	0	0	0	0	1	3	0	0	1	0	0	0	2	0	0	4	0	0	0
OTU1875	0	0	0	0	0	0	0	3	0	0	0	0	2	0	0	0	0	0	0	3	0	0	0	0	0	0	0	0	0	0	0	1	0	0	0	0	0	0	0	0	0	0	0	0	0	0	0	0	0
OTU1876	0	0	0	7	1	13	0	0	2	0	0	1	39	0	0	1	1	1	0	4	3	0	0	0	7	0	1	2	0	0	0	4	0	0	6	0	0	2	7	0	0	0	3	0	0	1	4	0	1
OTU1877	0	0	0	0	0	0	0	0	0	0	0	0	0	0	0	0	0	1	0	50	0	0	0	0	0	0	0	0	0	0	0	0	0	0	0	0	0	0	0	0	0	0	0	0	0	0	0	0	0
OTU1878	6	0	0	1	0	0	0	0	2	0	0	3	0	0	0	0	0	2	0	1	2	0	0	0	0	0	0	0	0	0	0	0	0	2	0	10	0	0	0	0	0	0	2	0	0	2	0	1	0
OTU1879	0	0	0	1	0	0	0	0	0	0	0	0	0	0	0	1	0	0	0	1	0	0	0	0	0	0	0	0	0	0	1	0	0	0	0	0	0	0	0	0	0	0	0	0	0	0	0	0	0
OTU1880	0	0	0	0	0	3	0	0	0	0	0	0	0	0	0	0	0	1	0	3	0	0	0	0	0	0	0	0	0	0	0	0	0	0	0	0	0	0	0	0	1	0	0	0	0	0	0	0	0
OTU1881	1	0	1	0	0	1	0	3	0	1	0	0	0	0	0	0	0	0	1	2	0	0	0	0	0	0	0	2	0	0	0	0	0	2	2	2	1	1	1	0	1	4	1	0	1	0	0	0	2
OTU1882	3	1	2	2	4	5	1	7	1	7	7	6	2	1	0	4	1	6	0	2	2	4	0	0	0	1	3	5	2	0	4	6	8	4	2	3	1	3	2	4	7	1	3	5	0	1	4	2	0
OTU1883	16	1	1	11	6	27	5	6	5	13	49	12	26	4	10	25	1	14	2	11	2	5	0	0	10	2	7	29	4	0	0	17	7	16	11	8	4	0	11	0	25	11	7	7	5	5	5	5	2
OTU1884	1	0	0	0	0	0	0	0	2	0	0	0	0	0	0	0	0	2	0	1	0	0	0	0	0	0	0	0	0	0	0	0	0	0	0	0	0	0	0	0	0	0	0	0	0	0	0	1	0
OTU1885	59	349	20	13	14	28	413	23	20	18	28	29	5	310	5	24	475	114	9	92	7	22	427	20	15	141	24	13	28	28	13	19	22	12	7	46	25	13	17	29	4	34	15	34	27	6	22	23	30
OTU1886	1	0	0	0	3	0	0	0	0	0	0	0	0	0	0	1	0	2	2	2	0	0	0	0	0	0	0	0	0	0	0	0	4	0	0	1	0	0	0	0	0	0	1	0	3	0	2	0	0
OTU1887	0	0	0	0	0	0	0	0	0	0	0	0	0	0	0	0	0	0	0	3	0	0	0	0	0	0	0	0	0	0	0	0	0	0	0	0	0	0	0	0	0	0	0	0	0	0	0	0	0
OTU1888	0	0	0	0	0	0	0	0	0	0	0	0	0	0	0	0	0	0	0	2	0	0	0	0	0	0	0	0	0	0	0	0	0	0	0	0	0	0	0	0	0	0	0	0	0	0	0	0	0
OTU1889	2	0	0	0	3	1	0	0	0	0	1	0	0	1	2	1	1	11	1	8	1	0	0	0	0	0	0	0	0	0	1	0	1	0	0	2	2	0	2	3	0	2	1	1	0	1	1	0	0
OTU1890	0	0	0	0	0	0	0	0	0	0	0	0	0	0	0	0	0	0	0	4	0	0	0	0	0	0	0	0	0	0	0	0	0	0	0	0	0	0	0	0	0	0	0	0	0	0	0	0	0
OTU1891	0	0	0	1	0	0	0	1	0	0	0	0	0	0	0	0	0	0	0	1	0	0	0	0	1	0	1	0	0	0	0	0	0	1	1	0	3	0	0	0	0	3	0	0	0	0	0	0	0
OTU1892	8	0	1	0	0	0	0	0	0	0	3	3	1	0	0	0	3	1	0	1	1	6	0	0	0	0	0	0	0	0	0	0	0	1	0	0	0	0	0	0	0	0	0	0	0	0	0	0	0
OTU1893	3	0	0	0	0	0	0	0	1	0	0	3	0	0	3	0	1	0	0	16	1	0	0	0	0	2	0	0	0	0	0	0	0	0	0	0	0	0	0	0	0	0	3	0	0	0	0	0	0
OTU1894	1	0	0	0	0	0	0	0	4	0	0	17	0	0	0	3	3	10	0	1	1	0	0	0	0	2	0	0	0	0	0	0	0	0	0	0	0	0	0	0	0	0	0	0	0	0	0	0	0
OTU1895	9	6	0	0	0	0	0	0	0	0	0	3	0	0	0	0	2	3	0	786	0	1	0	32	0	0	0	0	0	0	0	0	0	0	0	0	0	0	0	0	0	0	0	0	0	0	0	0	0
OTU1896	0	0	1	7	3	27	0	0	3	1	0	9	11	0	2	5	1	2	0	3	2	8	0	0	10	2	8	3	5	0	0	7	2	0	14	1	0	0	7	0	0	0	0	1	2	0	4	0	0
OTU1897	0	0	0	1	1	1	0	1	1	0	0	4	5	0	0	2	0	1	0	2	0	0	0	0	0	0	0	0	0	0	0	0	0	0	2	1	0	0	0	0	0	0	2	0	0	0	0	0	0
OTU1898	0	0	0	0	0	0	0	0	0	0	1	0	0	0	0	1	0	0	0	5	0	0	0	2	0	0	0	0	0	1	0	0	0	0	0	0	0	0	0	0	0	0	0	0	0	0	0	0	0
OTU1899	1	2	0	1	0	2	0	1	0	0	1	0	0	16	1	2	2	4	0	13	1	1	1	0	2	0	2	4	4	0	0	0	0	1	1	6	1	0	2	2	0	2	1	0	1	0	1	2	2
OTU1900	0	0	218	0	0	0	47	0	0	0	0	0	0	0	0	0	0	0	0	0	0	0	0	0	0	1	0	0	0	0	0	0	0	0	0	0	0	0	0	0	0	0	0	0	0	0	0	0	0
OTU1901	1	0	1	0	0	0	0	0	0	0	0	0	0	0	0	0	0	0	0	0	0	0	0	0	0	0	0	0	0	0	0	0	0	0	0	0	0	0	0	0	0	0	0	0	0	0	0	0	0
OTU1902	0	4	55	0	0	0	55	0	0	0	0	0	0	0	0	0	0	0	0	2	0	0	3	0	0	39	0	0	0	0	0	0	0	0	0	0	0	0	0	0	0	0	0	0	0	0	0	0	0
OTU1903	0	0	1	0	0	0	0	0	0	0	0	0	0	0	0	0	0	0	0	0	0	0	0	0	0	1	0	0	2	0	0	0	0	0	0	0	0	0	0	0	0	0	0	0	0	0	0	0	0
OTU1904	0	0	4	0	0	0	0	0	0	0	0	1	0	0	0	0	0	0	0	1	0	0	0	0	0	0	0	0	0	0	0	0	0	0	0	0	0	0	0	0	0	0	0	0	0	0	0	0	0
OTU1905	0	0	1	0	0	0	0	0	1	0	0	0	0	0	0	0	0	0	0	0	1	0	0	0	0	0	0	0	0	0	0	0	0	0	0	0	0	0	0	0	0	0	0	0	0	0	0	0	0
OTU1906	2	0	1	0	0	0	0	0	0	0	0	1	0	0	0	0	0	3	0	4	0	0	0	0	0	0	0	0	0	0	0	0	0	0	0	0	0	0	0	0	0	0	0	0	0	0	1	0	0
OTU1907	0	0	1	1	3	3	0	4	0	2	4	1	0	0	0	1	1	1	0	1	0	2	0	0	1	2	1	3	0	0	0	0	1	2	0	0	0	2	1	2	1	1	1	1	0	2	0	0	0
OTU1908	0	0	1	0	0	0	0	0	0	0	0	0	0	0	0	0	1	1	0	0	1	0	0	0	0	0	0	0	0	0	0	0	0	0	0	0	0	0	0	0	0	0	0	0	0	0	0	1	0
OTU1909	0	0	5	0	8	1	0	0	0	0	0	0	0	0	0	3	0	0	0	0	3	0	0	0	0	0	0	0	2	0	0	2	0	0	0	0	0	0	0	0	0	0	0	0	0	0	13	5	0
OTU1910	0	0	1	0	0	0	0	0	0	0	0	0	0	0	0	0	0	0	1	0	0	0	0	0	0	0	0	0	0	0	0	0	0	0	0	0	0	0	0	0	0	0	0	0	0	0	0	0	0
OTU1911	0	1	1	1	1	0	0	0	0	0	6	1	1	0	0	3	0	1	2	1	0	3	0	0	1	0	2	3	3	0	1	0	0	0	0	0	1	1	0	0	0	0	0	1	2	0	3	0	0
OTU1912	3	0	1	0	0	0	0	0	0	2	0	2	0	0	0	0	0	0	0	1	0	0	0	0	0	0	0	0	0	0	0	0	0	0	0	0	0	0	0	0	0	0	0	0	0	0	0	0	0
OTU1913	1	0	7	0	0	0	2	1	0	1	0	0	0	0	3	1	0	1	0	1	1	0	0	0	0	1	0	0	0	0	0	2	0	0	2	0	0	1	0	0	0	0	1	0	0	0	1	6	0
OTU1914	0	0	1	2	3	1	0	5	2	4	1	0	0	0	0	4	0	2	2	0	0	2	0	0	0	0	0	1	2	0	0	1	3	1	0	2	11	4	0	6	2	0	1	5	1	2	1	0	1
OTU1915	0	0	1	1	0	0	1	0	0	0	0	0	2	0	0	0	0	0	0	0	0	0	0	0	1	1	0	0	0	0	0	2	0	2	0	0	3	0	0	0	0	0	0	0	0	1	0	1	0
OTU1916	1	0	1	0	0	0	0	0	1	0	0	0	0	0	0	0	0	0	0	1	0	0	0	0	0	0	0	0	0	0	0	0	0	0	0	4	0	0	1	0	0	0	0	0	0	0	0	0	0
OTU1917	1	0	1	8	2	6	0	0	4	1	3	3	15	3	2	2	0	3	2	3	6	0	0	0	21	1	21	4	9	0	3	7	1	1	12	6	1	12	10	2	0	2	10	3	1	1	4	5	46
OTU1918	0	0	1	0	0	0	0	0	1	2	0	5	0	1	0	0	0	1	0	2	0	0	0	0	0	0	0	0	1	0	1	0	0	0	0	0	0	0	0	0	0	0	0	0	0	0	0	0	0
OTU1919	9	0	3	0	0	1	0	0	2	0	0	3	0	0	0	1	0	0	0	14	3	0	0	0	0	0	0	0	0	0	0	0	0	0	0	0	0	0	0	0	0	0	0	0	0	0	0	1	0
OTU1920	2	0	41	0	0	0	0	0	0	0	0	0	0	0	0	0	0	0	0	0	1	0	0	0	1	0	0	0	0	0	0	0	0	0	0	0	1	0	0	1	0	0	0	0	1	0	0	0	0
OTU1921	0	0	1	0	0	0	1	0	0	0	0	0	0	0	0	0	0	0	0	0	0	0	0	0	0	0	0	0	0	0	0	0	0	0	0	0	0	0	0	0	0	0	0	0	0	0	0	0	0
OTU1922	0	0	1	0	2	1	0	0	0	0	2	0	2	0	0	0	0	3	1	0	0	0	0	0	1	0	1	0	0	0	4	3	0	0	1	3	2	1	2	0	1	1	0	1	0	2	1	0	0
OTU1923	2	0	2	0	0	0	0	2	4	1	0	0	0	0	1	0	0	0	0	0	0	0	0	0	1	1	0	1	0	0	0	0	0	0	0	0	0	0	0	0	0	1	5	0	0	0	0	0	0
OTU1924	1	0	1	0	0	1	0	0	1	1	0	0	1	0	0	0	0	1	0	0	0	0	0	0	0	0	0	0	0	0	0	0	0	0	0	2	0	0	0	0	0	0	0	1	2	1	1	0	0
OTU1925	0	0	2	2	0	3	0	0	0	0	1	0	0	1	0	0	0	0	1	0	1	2	0	0	0	0	0	1	1	0	2	0	2	0	0	1	1	1	2	0	0	0	1	1	0	0	0	0	2
OTU1926	0	0	1	0	0	0	0	0	0	0	0	0	0	0	0	0	0	0	0	0	0	0	0	0	0	0	0	0	0	0	0	1	0	0	0	0	0	0	0	1	0	0	0	0	0	0	0	0	0
OTU1927	0	0	1	0	0	0	0	0	0	0	0	0	0	0	0	0	0	0	0	0	0	0	0	0	0	0	0	0	0	0	0	0	2	0	0	0	0	0	0	0	0	0	0	0	0	0	0	0	0
OTU1928	167	796	7	0	0	0	63	0	1	0	5	0	0	1	0	1	36	0	0	2	0	0	0	1	0	0	0	0	0	0	0	0	0	2	0	0	0	0	0	0	0	0	0	0	0	0	0	0	0
OTU1929	2	0	1	0	0	0	0	0	1	0	0	0	0	0	0	1	0	0	0	0	0	0	1	0	0	1	0	0	1	0	1	0	0	0	0	0	1	0	1	0	0	0	1	0	0	0	0	0	0
OTU1930	0	0	11	0	0	0	101	0	0	0	0	0	0	0	0	0	0	0	0	0	0	0	0	0	0	0	0	0	0	0	0	0	0	0	0	0	0	0	0	0	0	0	0	0	0	0	0	0	0
OTU1931	0	0	1343	0	0	0	688	0	0	0	0	0	0	0	0	0	0	0	0	0	0	0	0	0	0	22	0	0	0	0	0	0	0	0	0	0	0	0	0	0	0	0	0	0	0	0	0	0	0
OTU1932	0	0	1	0	0	0	0	0	0	0	0	0	0	0	1	0	0	0	0	0	0	0	0	0	0	0	0	0	0	0	0	0	0	0	0	0	0	0	0	0	0	0	0	0	0	0	0	0	0
OTU1933	4	2	0	1	1	0	0	4	2	1	0	0	1	1	10	2	0	0	0	0	0	5	2	0	0	0	7	1	6	0	3	4	0	1	0	4	0	1	6	2	0	2	3	2	0	0	0	0	0
OTU1934	1	0	0	2	3	3	0	3	0	1	1	1	3	0	1	1	0	3	5	1	0	3	3	0	5	1	4	0	0	0	1	2	5	1	3	6	15	2	9	1	12	4	5	5	1	1	5	0	0
OTU1935	1	1	0	0	0	0	3	0	0	0	0	0	0	2	0	0	2	1	0	0	0	0	105	4	0	2	0	0	0	0	0	0	0	0	0	0	0	0	0	0	0	0	0	0	0	0	0	0	0
OTU1936	0	0	0	0	0	0	0	0	0	0	0	0	0	0	0	1	0	0	0	0	0	0	5	0	0	0	0	0	0	0	0	0	0	0	0	0	0	0	0	0	0	0	0	0	0	0	0	0	0
OTU1937	0	0	0	0	0	0	0	0	69	0	0	1	2	0	295	1	0	13	0	0	0	0	1	0	0	3	0	0	0	0	0	0	0	0	0	0	0	0	0	0	0	0	19	0	0	0	2	2	0
OTU1938	0	0	0	0	1	0	0	0	0	0	0	0	2	0	0	0	0	0	0	0	0	1	1	0	1	0	1	0	2	0	0	1	1	0	0	0	0	0	0	0	0	0	0	1	0	0	1	0	0
OTU1939	0	0	0	0	0	0	0	0	0	0	1	0	0	0	0	0	0	0	0	0	0	0	1	0	0	0	0	0	0	0	0	0	1	0	0	0	0	1	0	0	0	0	0	0	0	0	0	0	0
OTU1940	0	0	0	0	0	0	0	0	1	0	0	0	0	1	0	0	0	0	0	0	0	0	1	0	0	0	0	0	0	0	0	0	0	0	0	2	0	0	0	0	0	0	0	0	1	0	0	0	0
OTU1941	2	0	0	0	0	0	0	1	0	1	0	0	0	0	0	2	0	2	0	0	0	0	1	0	0	2	0	0	0	0	0	1	0	0	1	1	0	0	0	0	3	0	0	0	0	0	0	0	0
OTU1942	0	0	1	0	0	3	0	0	0	1	1	0	0	0	8	1	0	0	1	0	1	1	1	0	2	0	1	0	0	0	1	0	0	0	1	1	1	2	5	0	0	0	3	2	0	3	2	1	2
OTU1943	6	1	0	0	1	2	0	1	1	1	12	5	0	1	0	1	1	2	1	0	0	1	1	0	0	1	0	1	2	0	2	0	17	4	0	13	0	3	0	3	3	1	4	2	2	0	0	0	0
OTU1944	0	0	0	0	0	0	0	0	0	0	0	0	0	0	0	0	0	0	0	0	0	0	1	0	0	0	0	0	0	0	0	0	0	0	0	0	0	0	0	0	0	0	1	0	0	0	0	0	0
OTU1945	0	0	0	0	0	1	0	0	0	0	0	2	0	9	0	0	2	0	0	1	0	0	1	0	0	1	2	0	0	0	0	3	0	0	0	0	0	0	2	0	0	0	1	0	2	0	1	0	1
OTU1946	0	0	0	0	0	0	0	0	0	0	0	0	0	0	0	0	0	0	0	0	0	1	54	0	0	2	0	0	0	0	0	0	0	0	0	0	0	0	0	0	0	0	0	0	1	0	0	0	0
OTU1947	49	0	0	0	1	3	0	2	3	2	3	15	1	3	2	6	1	7	1	3	0	1	2	1	0	5	4	0	2	0	0	1	2	0	0	2	1	1	1	1	1	2	1	0	0	0	0	0	4
OTU1948	0	5	0	0	0	0	0	0	0	0	0	0	0	2	0	0	0	1	0	0	0	0	17	6	0	7	0	0	0	0	0	0	0	0	0	0	0	0	0	0	0	0	0	0	0	0	0	0	0
OTU1949	0	0	0	0	0	2	0	0	0	0	0	0	0	0	0	1	0	0	1	0	1	5	1	0	0	0	2	0	5	0	2	1	1	2	0	0	1	0	1	0	0	0	1	0	2	0	1	0	1
OTU1950	122	237	9	0	0	0	388	0	0	0	1	0	0	17	0	0	0	68	0	14	0	0	676	20	0	104	0	0	0	0	0	0	0	0	0	0	1	0	0	0	0	0	0	1	0	0	0	0	0
OTU1951	1	0	1	0	1	6	0	0	2	2	0	2	1	0	0	1	1	1	0	1	0	0	1	0	3	1	2	2	1	0	4	0	0	0	3	2	5	0	0	2	3	1	1	0	0	0	0	2	0
OTU1952	7	0	1	10	29	14	1	11	8	2	9	4	23	5	19	2	0	1	4	0	8	23	1	0	21	9	12	24	22	0	29	60	8	2	16	24	16	14	19	8	2	2	18	10	12	4	28	17	14
OTU1953	1	0	0	16	6	34	0	2	2	4	1	21	32	26	8	5	0	3	0	4	10	11	2	1	16	6	6	35	11	0	14	17	0	0	11	1	1	0	11	1	0	0	12	2	0	0	5	7	2
OTU1954	77	31	31	20	1	17	9	10	113	62	1	74	23	184	390	36	96	140	1	68	51	1	19	14	10	167	6	2	12	0	1	3	0	1	3	7	0	1	2	0	1	0	40	0	0	0	9	65	1
OTU1955	1	0	0	1	0	0	0	0	0	0	0	0	7	5	1	1	2	0	0	1	0	0	0	0	2	0	0	0	0	0	0	0	0	0	3	0	0	0	2	0	0	0	2	0	0	0	0	0	0
OTU1956	0	0	0	0	0	0	0	0	0	0	0	5	0	0	0	0	16	0	0	0	0	0	0	0	0	0	0	0	0	0	0	0	0	0	0	0	0	0	0	0	0	0	0	0	0	0	0	0	0
OTU1957	1	0	0	0	1	0	0	0	0	1	2	0	0	6	0	0	3	1	1	0	0	1	0	0	0	0	0	1	1	0	4	0	0	1	0	0	0	0	0	0	0	0	0	0	0	1	0	0	0
OTU1958	0	0	0	0	0	0	0	0	0	0	0	0	0	5	0	0	9	0	0	0	0	0	6	0	0	0	0	0	0	0	0	0	0	0	0	0	0	0	0	0	0	0	0	0	0	0	0	0	0
OTU1959	0	0	0	0	0	1	0	0	0	0	1	0	0	0	0	0	1	0	3	0	0	2	0	0	0	0	0	0	2	0	2	0	0	0	0	2	0	0	0	1	0	2	0	1	0	0	0	0	0
OTU1960	0	0	0	0	0	1	0	0	0	0	0	0	0	0	0	0	1	0	0	0	0	0	0	0	0	0	0	0	0	0	0	0	0	0	0	0	0	0	0	0	0	0	0	0	0	0	0	0	0
OTU1961	0	0	0	0	0	0	0	0	0	0	0	1	0	0	0	0	7	0	0	0	0	0	0	0	0	0	0	0	0	0	0	0	0	0	0	0	0	0	0	0	0	0	0	0	0	0	0	0	0
OTU1962	0	0	0	0	0	0	0	0	0	0	0	0	0	0	0	1	1	0	0	0	1	0	0	0	0	0	0	0	0	0	0	0	0	0	0	0	0	0	0	1	0	0	0	1	0	0	0	0	0
OTU1963	8	3	0	0	0	0	0	0	0	0	1	1	0	0	0	0	191	0	0	0	0	0	0	0	1	1	0	0	0	0	0	0	19	0	0	0	0	0	0	0	0	0	0	0	0	0	0	0	0
OTU1964	1	2	0	1	0	1	0	0	0	0	1	1	2	3	0	0	3	2	0	1	0	0	0	0	0	0	0	0	0	0	1	0	0	0	0	0	0	0	0	0	1	0	0	0	0	0	0	0	0
OTU1965	0	0	0	0	0	0	0	0	0	0	0	0	0	0	0	0	2	0	0	0	0	0	0	0	0	0	0	0	0	0	0	0	0	0	0	0	0	0	0	0	0	0	0	0	0	0	0	0	0
OTU1966	1	0	1	0	1	0	0	0	0	2	2	12	0	2	1	9	2	5	0	2	1	0	0	0	0	1	0	0	0	1	1	0	0	0	4	0	0	0	0	0	0	0	1	0	0	0	0	1	0
OTU1967	0	0	0	0	0	0	0	0	0	0	0	1	0	0	0	0	3	0	0	0	0	0	0	0	0	0	0	0	0	0	0	0	0	0	0	0	0	0	0	0	0	0	0	0	0	0	0	0	0
OTU1968	0	0	0	0	0	0	0	0	0	0	0	0	0	0	0	0	2	0	0	0	0	0	0	0	0	0	0	0	0	0	0	0	0	0	0	0	0	0	0	0	0	0	0	0	0	0	0	0	0
OTU1969	0	0	0	0	0	0	0	0	0	0	0	2	0	0	0	0	11	0	0	0	0	0	0	0	0	0	0	0	0	0	0	0	0	0	0	0	0	0	0	0	0	0	0	0	0	0	0	0	0
OTU1970	38	8	3	0	2	2	1	3	1	1	3	3	0	1	0	5	10	10	2	7	0	0	0	0	2	8	4	1	5	0	2	5	0	0	1	9	4	2	0	4	0	2	3	2	8	3	1	5	2
OTU1971	3	0	1	0	1	3	0	0	2	0	0	2	0	1	1	4	13	3	0	2	2	0	0	0	0	1	0	0	0	0	0	0	0	0	0	3	0	0	0	0	0	3	0	0	0	0	0	1	0
OTU1972	111	11	20	7	12	30	57	50	33	351	56	48	1	6	13	112	23	94	11	11	41	35	6	0	11	68	2	11	9	0	15	9	9	31	5	61	5	4	10	4	34	45	9	5	4	0	13	77	1
OTU1973	0	0	0	0	0	0	0	0	0	0	0	0	0	0	0	0	47	0	0	0	0	0	0	0	0	0	0	0	0	0	0	0	0	0	0	0	0	0	0	0	0	0	0	0	0	0	0	0	0
OTU1974	0	0	0	0	0	0	0	2	0	3	5	0	0	0	0	1	1	0	1	0	0	7	0	0	0	1	0	1	2	0	1	1	6	4	0	5	2	1	0	4	0	0	0	3	2	0	0	0	0
OTU1975	1	0	0	0	0	0	0	0	0	0	0	0	0	2	0	0	1	0	0	0	0	0	0	0	0	1	0	1	0	0	0	0	0	0	0	0	0	1	0	0	0	0	1	0	0	0	0	0	0
OTU1976	0	0	0	1	0	0	0	0	0	0	0	0	0	0	2	0	1	0	1	0	0	0	0	0	0	0	1	3	0	0	0	0	0	0	1	0	0	0	0	0	0	0	0	0	0	0	0	2	0
OTU1977	1	0	0	4	0	4	0	0	1	0	2	0	2	7	0	1	2	1	0	0	1	2	1	0	1	0	4	0	4	0	14	2	0	0	3	3	0	0	4	0	0	1	1	0	0	0	3	0	1
OTU1978	4	0	1	3	0	3	1	1	6	9	0	19	4	85	2	3	54	0	0	15	0	1	0	6	2	2	5	3	2	0	0	4	1	1	7	2	0	1	0	1	1	0	5	1	0	0	5	7	3
OTU1979	33	6	9	2	4	11	4	0	17	1	1	36	1	144	1	3	91	10	0	9	9	0	0	2	2	5	5	0	1	0	1	3	0	0	1	3	0	4	7	0	0	0	12	0	0	3	6	8	2
OTU1980	0	0	0	0	0	0	0	0	0	0	1	0	0	0	0	0	3	0	0	0	0	0	0	0	0	0	0	0	0	0	0	0	1	0	0	0	0	1	0	0	0	0	2	0	0	0	0	1	0
OTU1981	1	0	0	0	0	0	0	0	0	2	2	0	0	0	1	0	1	0	0	0	0	1	0	0	0	0	0	1	0	0	0	3	0	0	0	0	0	0	0	0	0	0	0	0	0	0	0	0	0
OTU1982	0	0	0	1	0	0	0	2	0	0	3	0	1	0	0	1	1	1	1	0	0	6	0	0	2	1	2	0	4	0	3	2	0	5	1	3	0	1	1	2	2	1	0	0	0	0	1	1	3
OTU1983	0	0	0	1	0	0	0	0	0	0	0	0	1	1	0	0	1	0	1	0	0	1	0	0	0	0	0	0	2	0	5	0	1	0	1	8	0	5	0	0	1	0	0	2	0	0	1	0	0
OTU1984	0	0	0	1	0	0	0	0	0	0	0	0	4	3	0	0	0	0	0	0	0	0	1	0	0	0	0	0	1	0	0	0	0	0	3	0	0	0	0	0	0	0	1	0	0	0	0	0	0
OTU1985	0	0	0	0	0	0	0	0	0	0	0	0	0	1	0	0	0	0	0	0	0	0	0	0	0	0	0	0	0	0	0	1	0	0	0	0	0	0	0	0	0	0	0	0	0	0	0	0	0
OTU1986	0	0	0	0	0	0	0	0	0	0	0	1	0	425	0	0	7	2	0	2	0	0	0	0	0	0	0	0	1	4	0	0	0	0	0	0	0	0	0	0	0	0	0	2	0	1	0	0	0
OTU1987	0	0	0	0	1	0	0	0	0	0	0	0	0	1	0	0	0	0	1	0	0	1	0	0	0	0	0	0	0	0	0	0	0	0	0	0	1	0	0	2	0	0	0	1	2	0	0	0	0
OTU1988	0	0	0	1	0	0	0	0	0	0	1	19	0	1803	2	1	14	6	2	0	0	2	0	1	0	1	0	3	1	0	0	0	0	0	1	0	0	2	2	0	0	2	1	0	3	1	0	0	0
OTU1989	3	0	1	0	2	8	0	0	2	1	3	2	3	2	5	1	0	1	0	1	3	6	1	0	8	1	3	5	4	0	4	4	0	0	4	14	1	1	4	0	0	0	10	2	2	1	2	4	0
OTU1990	0	0	0	0	0	0	0	1	1	0	0	0	0	4	0	1	0	0	0	0	0	0	0	0	0	0	0	0	0	0	0	0	1	0	1	0	0	0	0	0	0	0	0	1	0	0	0	0	0
OTU1991	0	0	0	0	0	0	0	0	0	0	1	0	0	1	0	0	0	0	0	0	0	1	0	0	0	0	0	0	1	0	0	0	1	0	0	0	0	1	0	0	0	0	0	0	0	0	0	0	0
OTU1992	0	0	0	0	0	0	0	0	0	0	0	4	0	8	0	1	0	0	0	0	0	0	0	0	0	0	0	0	0	0	0	0	0	0	0	0	0	0	0	0	0	0	0	0	0	0	0	0	0
OTU1993	2	0	0	0	0	0	0	0	0	0	0	0	0	218	0	0	2	0	0	1	0	0	4	0	0	0	0	0	1	0	0	0	0	0	0	0	0	0	0	0	0	0	3	0	0	0	0	0	0
OTU1994	0	0	0	3	0	1	0	0	0	0	0	0	3	1	0	0	0	1	0	1	2	0	0	0	7	0	1	0	0	0	0	0	0	0	3	0	0	1	0	0	0	0	0	0	0	1	0	0	1
OTU1995	0	0	0	0	0	0	0	0	0	0	0	0	0	1	0	0	0	0	0	0	0	0	0	0	0	0	0	0	0	0	0	0	0	0	0	1	0	0	0	0	0	0	0	0	0	0	0	0	0
OTU1996	5	1	0	0	0	0	0	0	2	0	0	9	0	7	2	0	3	6	0	18	0	0	0	2	0	0	0	0	0	0	0	0	0	0	0	0	0	0	0	0	0	0	2	0	0	0	0	0	0
OTU1997	0	0	0	2	0	2	0	0	0	0	0	0	5	2	0	2	0	0	1	0	0	0	0	0	5	0	0	0	0	0	3	2	0	1	1	0	1	0	0	10	0	0	1	6	1	0	1	0	0
OTU1998	0	0	0	0	0	0	0	0	2	0	0	1	0	1	1	0	0	0	0	0	0	0	0	0	0	0	0	0	0	0	0	0	0	0	0	0	0	0	0	0	0	0	1	0	0	0	0	0	0
OTU1999	0	0	0	0	0	0	0	0	0	0	0	0	0	1	0	0	0	0	0	0	0	0	0	0	0	0	0	1	0	0	0	0	0	0	0	0	0	0	0	0	0	0	0	0	0	0	0	0	0
[truncated: 10,244 more rows]
[truncated: 3 more columns]

## Sheet: ITS Sequences
Table S3. OUT and sequences numbers of 16S and ITS.
Sample Name	Sequences
D_FS_1	40215
D_FS_3	66043
D_FS_2	59900
D_FS_5	46513
D_FS_4	68841
D_FS_6	67146
H_FS_5	85748
H_FS_4	80633
H_RS_3	75028
H_FS_6	83011
H_FS_1	63675
H_RS_4	65650
H_FS_3	77176
H_FS_2	59032
H_ZS_3	111955
H_ZS_2	62622
H_ZS_5	75164
H_ZS_4	65075
H_TS_3	50302
H_TS_2	46268
H_TS_1	99533
Soil_2	50203
H_TS_6	53246
H_TS_5	52651
H_TS_4	44697
D_RS_5	45976
D_RS_4	55411
D_RS_6	76962
D_RS_1	45586
D_RS_3	54219
D_RS_2	68690
H_RS_6	75413
H_ZS_1	66462
D_TS_6	56436
D_TS_5	44660
D_TS_4	57245
D_TS_3	61401
D_TS_2	87103
D_TS_1	50940
H_ZS_6	69511
D_ZS_5	68094
D_ZS_4	65024
D_ZS_6	50820
D_ZS_1	66218
D_ZS_3	65035
D_ZS_2	75987
Soil_3	58258
H_RS_2	50897
H_RS_5	68507
Soil_1	62022
H_RS_1	56089

## Sheet: ITS OTU Table
																																										Table S3. OUT and sequences numbers of 16S and ITS.
Domain	Kingdom	Phylum	Class	Order	Family	Genus	Species	OTU	D_FS_1	D_FS_2	D_FS_3	D_FS_4	D_FS_5	D_FS_6	D_RS_1	D_RS_2	D_RS_3	D_RS_4	D_RS_5	D_RS_6	D_TS_1	D_TS_2	D_TS_3	D_TS_4	D_TS_5	D_TS_6	D_ZS_1	D_ZS_2	D_ZS_3	D_ZS_4	D_ZS_5	D_ZS_6	H_FS_1	H_FS_2	H_FS_3	H_FS_4	H_FS_5	H_FS_6	H_RS_1	H_RS_2	H_RS_3	H_RS_4	H_RS_5	H_RS_6	H_TS_1	H_TS_2	H_TS_3	H_TS_4	H_TS_5
d__Eukaryota	k__Fungi	p__Zoopagomycota	c__Zoopagomycetes	o__Zoopagales	f__Piptocephalidaceae	g__Syncephalis	s__Syncephalis_sp	OTU8216	0	0	0	0	0	0	0	0	0	0	0	0	0	0	0	0	0	0	0	0	0	0	0	0	0	0	0	0	0	0	0	0	0	0	7	0	0	0	0	0	0
d__Eukaryota	k__Fungi	p__unclassified_k__Fungi	c__unclassified_k__Fungi	o__unclassified_k__Fungi	f__unclassified_k__Fungi	g__unclassified_k__Fungi	s__unclassified_k__Fungi	OTU1384	0	0	0	0	0	0	0	0	0	0	0	0	0	0	0	0	0	0	0	0	0	0	0	0	5	0	0	0	0	0	0	0	0	0	2	0	1	0	0	0	0
d__Eukaryota	k__Fungi	p__unclassified_k__Fungi	c__unclassified_k__Fungi	o__unclassified_k__Fungi	f__unclassified_k__Fungi	g__unclassified_k__Fungi	s__unclassified_k__Fungi	OTU1385	0	0	0	2	0	0	0	0	0	0	0	0	0	0	0	0	0	0	0	0	0	0	0	0	7	0	0	0	0	0	0	0	0	0	0	0	0	0	0	0	0
d__Eukaryota	k__Fungi	p__unclassified_k__Fungi	c__unclassified_k__Fungi	o__unclassified_k__Fungi	f__unclassified_k__Fungi	g__unclassified_k__Fungi	s__unclassified_k__Fungi	OTU1386	0	2	1	0	0	0	0	0	0	0	0	0	0	0	0	0	0	0	0	0	0	0	0	0	9	0	0	0	0	0	0	0	0	0	0	0	0	0	0	0	0
d__Eukaryota	k__Fungi	p__unclassified_k__Fungi	c__unclassified_k__Fungi	o__unclassified_k__Fungi	f__unclassified_k__Fungi	g__unclassified_k__Fungi	s__unclassified_k__Fungi	OTU1387	0	0	0	0	0	0	0	0	0	0	0	0	0	0	0	0	0	0	0	0	0	0	0	0	2	0	0	0	0	0	0	0	0	0	0	0	0	0	0	0	0
d__Eukaryota	k__Fungi	p__Basidiomycota	c__Microbotryomycetes	o__Microbotryales	f__Microbotryaceae	g__Sphacelotheca	s__Sphacelotheca_sp	OTU2269	0	0	0	0	0	0	0	4	0	0	1	0	0	0	0	0	0	0	0	0	0	0	0	0	0	0	0	0	0	0	0	0	25	0	0	0	0	0	0	0	0
d__Eukaryota	k__Fungi	p__Ascomycota	c__Eurotiomycetes	o__Chaetothyriales	f__Herpotrichiellaceae	g__Exophiala	s__unclassified_g__Exophiala	OTU3504	0	0	0	0	0	1	0	0	0	0	0	0	0	0	0	0	0	0	0	1	0	0	0	0	0	0	0	0	0	0	0	0	0	0	0	0	1	0	0	0	0
d__Eukaryota	k__Fungi	p__Ascomycota	c__unclassified_p__Ascomycota	o__unclassified_p__Ascomycota	f__unclassified_p__Ascomycota	g__unclassified_p__Ascomycota	s__unclassified_p__Ascomycota	OTU2366	0	0	0	0	1	0	0	0	0	0	0	0	0	0	0	0	0	0	0	0	0	0	0	0	0	0	0	0	0	0	0	0	0	1	0	0	0	0	0	0	0
d__Eukaryota	k__Fungi	p__Ascomycota	c__Dothideomycetes	o__Capnodiales	f__Mycosphaerellaceae	g__Pseudocercospora	s__unclassified_g__Pseudocercospora	OTU3903	0	0	0	0	0	0	0	0	0	0	0	0	0	0	0	0	0	0	0	0	0	0	0	0	0	0	0	0	0	1	0	0	0	0	0	0	0	0	0	0	0
d__Eukaryota	k__Fungi	p__Ascomycota	c__unclassified_p__Ascomycota	o__unclassified_p__Ascomycota	f__unclassified_p__Ascomycota	g__unclassified_p__Ascomycota	s__unclassified_p__Ascomycota	OTU1549	0	0	0	4	142	391	0	88	0	0	0	0	6	0	2	0	1	0	0	687	2	10	130	0	0	0	119	94	0	16	60	267	74	762	10	134	57	16	67	214	2
d__Eukaryota	k__Fungi	p__Ascomycota	c__Sordariomycetes	o__Hypocreales	f__unclassified_o__Hypocreales	g__unclassified_o__Hypocreales	s__unclassified_o__Hypocreales	OTU2645	0	0	0	0	0	0	0	0	0	0	0	0	0	0	0	0	0	0	0	0	0	0	0	0	0	0	0	0	0	0	0	0	0	0	0	7	0	0	0	0	0
d__Eukaryota	k__Fungi	p__Ascomycota	c__Sordariomycetes	o__Hypocreales	f__Nectriaceae	g__Neocosmospora	s__Neocosmospora_rubicola	OTU2440	0	3	0	0	0	0	0	4	0	0	0	0	1	0	2	0	0	0	0	0	1	0	0	0	1	0	0	0	1	2	0	0	2	1	0	0	0	0	0	0	0
d__Eukaryota	k__Fungi	p__Ascomycota	c__unclassified_p__Ascomycota	o__unclassified_p__Ascomycota	f__unclassified_p__Ascomycota	g__unclassified_p__Ascomycota	s__unclassified_p__Ascomycota	OTU534	0	0	0	0	0	0	0	3	0	0	0	0	0	0	0	0	0	0	0	0	0	0	0	0	0	0	0	0	0	0	0	0	0	0	0	0	0	0	0	0	0
d__Eukaryota	k__Fungi	p__Ascomycota	c__Dothideomycetes	o__unclassified_c__Dothideomycetes	f__unclassified_c__Dothideomycetes	g__unclassified_c__Dothideomycetes	s__unclassified_c__Dothideomycetes	OTU2778	0	0	0	0	0	0	0	0	0	0	0	0	0	0	0	0	0	0	0	0	0	0	0	0	0	0	0	0	0	0	0	0	0	0	0	3	0	0	0	0	0
d__Eukaryota	k__Fungi	p__Ascomycota	c__Sordariomycetes	o__Sordariales	f__Chaetomiaceae	g__Chaetomium	s__Chaetomium_sp	OTU3730	0	79	58	534	25	59	3	32	3	8	0	0	2	1	5	0	0	1	0	36	49	87	82	0	1300	118	171	467	13	170	42	37	40	214	36	123	42	22	28	145	31
d__Eukaryota	k__Fungi	p__Ascomycota	c__Pezizomycetes	o__Pezizales	f__Pezizaceae	g__unclassified_f__Pezizaceae	s__Pezizaceae_sp	OTU739	0	0	0	0	0	0	0	0	0	0	0	0	0	0	0	0	0	0	0	20	0	0	0	0	0	0	0	0	0	0	0	0	0	0	0	0	0	0	0	0	0
d__Eukaryota	k__Fungi	p__unclassified_k__Fungi	c__unclassified_k__Fungi	o__unclassified_k__Fungi	f__unclassified_k__Fungi	g__unclassified_k__Fungi	s__unclassified_k__Fungi	OTU2468	0	6	0	0	0	0	0	0	0	0	0	0	0	0	0	0	0	0	0	2	0	0	1	0	3	0	0	0	1	0	0	0	0	0	5	0	0	0	0	0	0
d__Eukaryota	k__Fungi	p__Basidiomycota	c__Agaricomycetes	o__Agaricales	f__Psathyrellaceae	g__Psathyrella	s__Psathyrella_candolleana	OTU5936	0	0	0	0	0	2	0	0	0	0	0	0	0	0	0	0	0	0	0	0	0	0	2	0	3	0	0	0	0	0	0	0	1	0	0	2	2	0	4	0	0
d__Eukaryota	k__Fungi	p__Ascomycota	c__Dothideomycetes	o__Pleosporales	f__Lophiostomataceae	g__Lophiostoma	s__Lophiostoma_macrostomum	OTU4222	0	0	0	0	0	0	0	0	0	0	0	0	0	0	0	0	0	1	0	3	0	0	0	0	0	0	0	0	0	0	12	3	23	8	12	6	1	1	6	2	2
d__Eukaryota	k__Fungi	p__Ascomycota	c__Sordariomycetes	o__Hypocreales	f__Cordycipitaceae	g__unclassified_f__Cordycipitaceae	s__unclassified_f__Cordycipitaceae	OTU3391	0	0	0	0	0	0	0	0	0	0	0	0	0	0	0	0	0	0	0	0	0	0	0	0	0	0	0	0	0	0	0	0	0	0	0	0	0	0	0	0	0
d__Eukaryota	k__Fungi	p__unclassified_k__Fungi	c__unclassified_k__Fungi	o__unclassified_k__Fungi	f__unclassified_k__Fungi	g__unclassified_k__Fungi	s__unclassified_k__Fungi	OTU2460	0	0	0	0	0	0	0	0	0	0	0	0	0	0	0	0	0	0	0	0	0	0	0	0	0	0	0	0	0	0	0	0	0	0	4	0	0	0	0	0	0
d__Eukaryota	k__Fungi	p__unclassified_k__Fungi	c__unclassified_k__Fungi	o__unclassified_k__Fungi	f__unclassified_k__Fungi	g__unclassified_k__Fungi	s__unclassified_k__Fungi	OTU2461	0	0	0	0	0	0	0	1	0	0	0	0	0	0	0	0	0	0	0	0	0	0	0	0	0	0	0	0	0	0	0	0	0	0	6	0	0	0	0	0	0
d__Eukaryota	k__Fungi	p__Ascomycota	c__Dothideomycetes	o__Pleosporales	f__Arthopyreniaceae	g__unclassified_f__Arthopyreniaceae	s__Arthopyreniaceae_sp	OTU3996	0	0	0	0	0	0	2	0	0	0	0	0	0	0	0	0	0	0	0	0	0	0	0	0	0	0	0	0	0	0	0	0	0	0	0	0	0	0	0	0	0
d__Eukaryota	k__Fungi	p__unclassified_k__Fungi	c__unclassified_k__Fungi	o__unclassified_k__Fungi	f__unclassified_k__Fungi	g__unclassified_k__Fungi	s__unclassified_k__Fungi	OTU2465	0	0	0	0	0	0	0	0	0	0	0	0	0	0	0	0	0	0	0	0	0	0	0	0	0	0	0	0	1	0	0	0	0	0	3	0	0	0	0	0	0
d__Eukaryota	k__Fungi	p__unclassified_k__Fungi	c__unclassified_k__Fungi	o__unclassified_k__Fungi	f__unclassified_k__Fungi	g__unclassified_k__Fungi	s__unclassified_k__Fungi	OTU2467	0	0	0	0	0	0	0	1	0	0	0	0	0	0	0	0	0	0	0	0	0	0	0	0	0	0	0	0	0	0	0	0	1	0	10	1	0	0	0	3	2
d__Eukaryota	k__Fungi	p__Basidiomycota	c__Agaricomycetes	o__Agaricales	f__Tricholomataceae	g__Clitocybe	s__Clitocybe_phyllophila	OTU331	0	0	0	0	0	2	0	2	0	0	0	0	0	0	0	0	0	0	0	0	0	0	0	0	0	0	0	0	0	0	0	0	3	0	0	0	0	0	0	0	0
d__Eukaryota	k__Fungi	p__Ascomycota	c__Leotiomycetes	o__Helotiales	f__Myxotrichaceae	g__Oidiodendron	s__unclassified_g__Oidiodendron	OTU253	0	0	0	1	0	0	0	0	0	0	0	0	0	0	0	0	0	0	0	0	0	0	0	0	0	0	0	0	0	0	0	0	0	0	4	1	0	0	0	0	1
d__Eukaryota	k__Fungi	p__Ascomycota	c__Sordariomycetes	o__Hypocreales	f__Clavicipitaceae	g__Metarhizium	s__unclassified_g__Metarhizium	OTU3486	0	1090	2341	322	24	167	8	214	118	9	2	0	1	11	4	0	0	2	309	20887	952	64	472	0	75	787	457	299	1098	290	39	450	667	60	441	467	64	37	93	83	58
d__Eukaryota	k__Fungi	p__Ascomycota	c__Sordariomycetes	o__unclassified_c__Sordariomycetes	f__unclassified_c__Sordariomycetes	g__unclassified_c__Sordariomycetes	s__unclassified_c__Sordariomycetes	OTU7877	0	0	0	0	0	0	0	2	0	0	0	0	0	0	0	0	0	0	0	0	0	0	0	0	0	0	0	0	0	0	0	0	0	0	0	0	0	0	0	0	0
d__Eukaryota	k__Fungi	p__Ascomycota	c__Eurotiomycetes	o__Chaetothyriales	f__Herpotrichiellaceae	g__Cladophialophora	s__Cladophialophora_sp	OTU6912	0	0	0	0	0	0	0	0	0	0	0	0	0	0	0	0	0	0	0	0	0	0	0	0	0	0	0	0	0	0	0	0	0	0	0	0	0	0	0	0	0
d__Eukaryota	k__Fungi	p__Ascomycota	c__Laboulbeniomycetes	o__Pyxidiophorales	f__unclassified_o__Pyxidiophorales	g__unclassified_o__Pyxidiophorales	s__Pyxidiophorales_sp	OTU7951	0	0	0	0	0	0	0	67	0	0	0	0	0	0	0	0	0	0	0	0	0	0	0	0	0	0	0	0	0	0	1	0	0	0	0	0	0	0	0	0	0
d__Eukaryota	k__Fungi	p__unclassified_k__Fungi	c__unclassified_k__Fungi	o__unclassified_k__Fungi	f__unclassified_k__Fungi	g__unclassified_k__Fungi	s__unclassified_k__Fungi	OTU214	0	0	0	55	0	0	0	1	0	0	0	0	0	0	0	0	0	0	0	0	0	1	0	0	0	0	0	0	0	0	0	0	0	0	1	0	0	0	0	0	0
d__Eukaryota	k__Fungi	p__unclassified_k__Fungi	c__unclassified_k__Fungi	o__unclassified_k__Fungi	f__unclassified_k__Fungi	g__unclassified_k__Fungi	s__unclassified_k__Fungi	OTU215	0	0	0	23	0	0	0	0	0	0	0	0	0	0	0	0	0	0	0	0	0	0	0	0	0	0	0	10	0	0	0	0	0	0	0	0	0	0	0	0	0
d__Eukaryota	k__Fungi	p__Ascomycota	c__Pezizomycetes	o__Pezizales	f__Ascobolaceae	g__Ascobolus	s__Ascobolus_sp	OTU1101	0	0	1	0	1	1	0	0	0	1	0	0	0	0	0	0	0	0	0	7	0	6	98	0	0	0	0	0	0	0	0	0	0	2	10	3	0	0	0	2	0
d__Eukaryota	k__Fungi	p__Chytridiomycota	c__unclassified_p__Chytridiomycota	o__unclassified_p__Chytridiomycota	f__unclassified_p__Chytridiomycota	g__unclassified_p__Chytridiomycota	s__unclassified_p__Chytridiomycota	OTU3741	0	0	0	0	0	0	0	0	0	0	0	0	0	0	0	0	0	0	0	0	0	0	0	0	0	0	0	0	0	0	0	0	0	0	0	0	0	1	0	0	0
d__Eukaryota	k__Fungi	p__Basidiomycota	c__Agaricomycetes	o__unclassified_c__Agaricomycetes	f__unclassified_c__Agaricomycetes	g__unclassified_c__Agaricomycetes	s__unclassified_c__Agaricomycetes	OTU177	0	0	7	1	0	0	0	0	0	0	0	0	0	0	0	0	0	0	0	0	0	0	0	0	0	0	0	0	0	0	0	0	0	0	0	0	0	0	0	0	0
d__Eukaryota	k__Fungi	p__Ascomycota	c__Dothideomycetes	o__Pleosporales	f__Didymellaceae	g__unclassified_f__Didymellaceae	s__unclassified_f__Didymellaceae	OTU2701	0	0	8	0	0	0	0	6	0	0	0	0	0	0	0	0	0	0	0	0	0	2	0	0	0	0	1	0	1	0	0	0	1	2	1	1	0	0	0	0	9
d__Eukaryota	k__Fungi	p__Ascomycota	c__Sordariomycetes	o__Xylariales	f__Apiosporaceae	g__Arthrinium	s__Arthrinium_rasikravindrae	OTU7618	0	0	0	0	0	0	0	0	0	0	0	0	0	0	0	0	0	0	0	0	0	0	0	0	0	0	0	0	0	0	0	0	0	0	0	1	0	0	0	0	0
d__Eukaryota	k__Fungi	p__Chytridiomycota	c__unclassified_p__Chytridiomycota	o__unclassified_p__Chytridiomycota	f__unclassified_p__Chytridiomycota	g__unclassified_p__Chytridiomycota	s__unclassified_p__Chytridiomycota	OTU564	0	0	0	23	2	0	1	1	2	9	0	0	0	0	0	0	0	0	0	4	0	30	13	0	0	0	0	0	1	0	0	1	0	0	8	65	0	1	0	0	8
d__Eukaryota	k__Fungi	p__Basidiomycota	c__Agaricomycetes	o__Auriculariales	f__Hyaloriaceae	g__unclassified_f__Hyaloriaceae	s__unclassified_f__Hyaloriaceae	OTU2908	0	0	0	0	0	0	0	0	0	0	0	0	0	0	0	0	0	0	0	1	1	1	0	42	0	0	0	0	0	0	0	0	0	0	0	0	1	27	0	0	0
d__Eukaryota	k__Fungi	p__Ascomycota	c__Xylonomycetes	o__GS34	f__unclassified_o__GS34	g__unclassified_o__GS34	s__GS34_sp	OTU6802	0	0	0	0	0	0	0	0	0	0	0	0	0	0	0	0	0	0	0	0	0	0	0	0	0	0	0	0	0	0	0	0	0	0	0	0	0	0	0	0	0
d__Eukaryota	k__Fungi	p__Ascomycota	c__unclassified_p__Ascomycota	o__unclassified_p__Ascomycota	f__unclassified_p__Ascomycota	g__unclassified_p__Ascomycota	s__unclassified_p__Ascomycota	OTU3250	0	265	63	65	137	130	0	2	0	1	0	0	1	2	0	0	0	1	0	145	4	64	194	0	73	344	138	254	190	130	17	15	2	4	7	6	104	55	166	210	110
d__Eukaryota	k__Fungi	p__unclassified_k__Fungi	c__unclassified_k__Fungi	o__unclassified_k__Fungi	f__unclassified_k__Fungi	g__unclassified_k__Fungi	s__unclassified_k__Fungi	OTU2867	0	0	0	0	0	0	0	1	0	0	1	0	0	0	0	0	0	0	0	0	0	0	0	0	0	0	0	0	0	0	1	4	5	0	0	3	7	10	0	0	0
d__Eukaryota	k__Fungi	p__Ascomycota	c__unclassified_p__Ascomycota	o__unclassified_p__Ascomycota	f__unclassified_p__Ascomycota	g__unclassified_p__Ascomycota	s__unclassified_p__Ascomycota	OTU2418	0	0	0	0	0	0	0	0	0	0	0	0	0	0	0	0	0	0	0	2	0	0	0	0	0	0	0	0	0	0	0	0	0	2	0	0	0	0	0	0	0
d__Eukaryota	k__Fungi	p__Ascomycota	c__Leotiomycetes	o__Thelebolales	f__Pseudeurotiaceae	g__Pseudogymnoascus	s__Pseudogymnoascus_sp	OTU1054	0	931	49	42	3	0	1	22	27	14	7	0	0	2	0	0	0	2	0	127	0	146	191	0	25	54	51	24	41	39	38	18	68	11	501	461	3	1	0	3	6
d__Eukaryota	k__Fungi	p__Basidiomycota	c__Agaricomycetes	o__Polyporales	f__Ganodermataceae	g__Ganoderma	s__Ganoderma_leucocontextum	OTU1729	0	2	0	0	0	0	0	0	0	0	0	0	0	0	0	0	0	0	0	0	0	0	0	0	0	0	0	2	0	0	0	0	0	0	0	0	0	0	0	0	0
d__Eukaryota	k__Fungi	p__unclassified_k__Fungi	c__unclassified_k__Fungi	o__unclassified_k__Fungi	f__unclassified_k__Fungi	g__unclassified_k__Fungi	s__unclassified_k__Fungi	OTU2606	0	0	0	1	0	0	0	0	0	0	0	0	0	0	0	0	0	0	0	0	0	0	1	0	0	0	0	0	0	0	0	0	0	0	2	0	0	0	0	0	0
d__Eukaryota	k__Fungi	p__unclassified_k__Fungi	c__unclassified_k__Fungi	o__unclassified_k__Fungi	f__unclassified_k__Fungi	g__unclassified_k__Fungi	s__unclassified_k__Fungi	OTU2607	0	0	0	0	0	0	0	0	0	0	0	0	0	0	0	0	0	0	0	0	1	0	0	0	0	0	0	0	0	0	0	0	0	0	2	0	0	0	0	0	0
d__Eukaryota	k__Fungi	p__Olpidiomycota	c__Olpidiomycetes	o__Olpidiales	f__Olpidiaceae	g__Olpidium	s__Olpidium_brassicae	OTU2689	0	0	0	7	6	6	0	0	0	0	0	0	0	0	0	0	0	0	0	0	0	0	4	0	37	0	43	19	0	0	0	0	20	16	0	28	0	0	0	4	0
d__Eukaryota	k__Fungi	p__Ascomycota	c__Sordariomycetes	o__Hypocreales	f__Clavicipitaceae	g__Collarina	s__Collarina_aurantiaca	OTU2100	0	2197	25	16	13	9	1	13	0	26	1	0	0	0	0	1	0	0	0	11	23	27	29	0	38	13	188	34	34	7	19	39	78	34	49	40	93	2	9	27	3
d__Eukaryota	k__Fungi	p__unclassified_k__Fungi	c__unclassified_k__Fungi	o__unclassified_k__Fungi	f__unclassified_k__Fungi	g__unclassified_k__Fungi	s__unclassified_k__Fungi	OTU2602	0	0	0	0	0	0	0	0	0	0	0	0	0	0	1	0	0	0	0	0	0	0	0	0	0	0	0	0	0	0	0	0	0	0	3	0	0	0	0	0	0
d__Eukaryota	k__Fungi	p__unclassified_k__Fungi	c__unclassified_k__Fungi	o__unclassified_k__Fungi	f__unclassified_k__Fungi	g__unclassified_k__Fungi	s__unclassified_k__Fungi	OTU2603	0	0	0	0	0	0	0	1	0	0	0	0	0	0	0	0	0	0	0	0	0	0	0	0	0	0	0	0	0	0	0	0	0	0	2	4	0	0	0	0	0
d__Eukaryota	k__Fungi	p__Ascomycota	c__Dothideomycetes	o__Dothideomycetes_ord_Incertae_sedis	f__Eremomycetaceae	g__unclassified_f__Eremomycetaceae	s__Eremomycetaceae_sp	OTU250	0	0	0	1	1	0	0	0	0	0	0	0	0	0	0	0	0	0	0	0	0	0	0	0	0	0	0	0	0	1	0	0	0	0	0	0	0	0	0	0	0
d__Eukaryota	k__Fungi	p__Basidiomycota	c__Agaricomycetes	o__Agaricales	f__Strophariaceae	g__Psilocybe	s__Psilocybe_thaizapoteca	OTU2252	0	0	0	0	0	0	0	0	0	0	0	0	0	0	0	0	0	0	0	0	0	0	0	0	0	0	0	0	0	0	0	0	4	0	0	0	0	0	0	0	0
d__Eukaryota	k__Fungi	p__Ascomycota	c__Dothideomycetes	o__Pleosporales	f__unclassified_o__Pleosporales	g__unclassified_o__Pleosporales	s__unclassified_o__Pleosporales	OTU3981	0	0	0	0	0	4	0	0	0	0	0	0	0	0	0	0	0	0	0	0	0	0	0	0	0	0	0	0	0	0	0	0	0	0	1	0	0	0	0	0	0
d__Eukaryota	k__Fungi	p__Basidiomycota	c__Agaricomycetes	o__Agaricales	f__Psathyrellaceae	g__Coprinellus	s__Coprinellus_disseminatus	OTU5542	0	0	0	0	0	3	0	0	0	0	0	0	0	0	0	0	0	0	0	0	0	0	0	0	0	0	0	0	0	0	0	0	0	0	0	0	0	0	0	0	0
d__Eukaryota	k__Fungi	p__Ascomycota	c__Sordariomycetes	o__Sordariales	f__Chaetomiaceae	g__Zopfiella	s__Zopfiella_sp	OTU3686	0	0	0	0	0	0	0	0	0	0	0	0	0	0	0	0	0	0	0	0	0	0	0	0	0	0	0	0	0	0	0	0	0	0	0	0	0	0	0	0	0
d__Eukaryota	k__Fungi	p__unclassified_k__Fungi	c__unclassified_k__Fungi	o__unclassified_k__Fungi	f__unclassified_k__Fungi	g__unclassified_k__Fungi	s__unclassified_k__Fungi	OTU563	0	0	6	5	0	0	0	0	2	1	0	0	0	2	0	0	0	0	0	21	1	5	29	0	0	0	0	0	6	0	0	0	0	2	24	18	0	0	0	0	0
d__Eukaryota	k__Fungi	p__Ascomycota	c__unclassified_p__Ascomycota	o__unclassified_p__Ascomycota	f__unclassified_p__Ascomycota	g__unclassified_p__Ascomycota	s__unclassified_p__Ascomycota	OTU6535	0	0	0	0	0	0	0	25	0	3	1	0	0	0	0	0	2	13	1	0	0	0	0	0	0	0	0	0	0	0	226	5	11	0	12	70	17	23	1	0	207
d__Eukaryota	k__Fungi	p__Ascomycota	c__unclassified_p__Ascomycota	o__unclassified_p__Ascomycota	f__unclassified_p__Ascomycota	g__unclassified_p__Ascomycota	s__unclassified_p__Ascomycota	OTU2257	0	0	0	0	0	0	0	0	0	0	0	0	0	0	0	0	0	0	0	0	0	0	0	0	0	0	0	0	0	0	0	0	2	0	0	0	0	0	0	0	0
d__Eukaryota	k__Fungi	p__Basidiomycota	c__Agaricomycetes	o__Polyporales	f__Meruliaceae	g__Phanerochaete	s__Phanerochaete_tuberculata	OTU2992	0	0	0	0	0	0	0	0	0	0	0	0	0	0	0	0	0	0	0	0	0	0	0	0	0	0	0	0	0	0	0	0	0	0	0	0	0	0	3	0	0
d__Eukaryota	k__Fungi	p__Ascomycota	c__Sordariomycetes	o__Hypocreales	f__Nectriaceae	g__unclassified_f__Nectriaceae	s__unclassified_f__Nectriaceae	OTU476	0	0	1	0	0	0	0	11	0	0	0	0	5	0	0	3	2	2	0	0	0	3	0	0	0	0	1	2	0	0	0	0	0	4	1	0	0	0	0	0	0
d__Eukaryota	k__Fungi	p__Ascomycota	c__Eurotiomycetes	o__Chaetothyriales	f__Trichomeriaceae	g__unclassified_f__Trichomeriaceae	s__Trichomeriaceae_sp	OTU2668	0	0	0	0	0	4	0	0	0	1	0	0	0	0	0	0	0	0	0	0	0	0	0	0	5	0	0	0	0	0	0	3	0	4	1	6	0	5	0	7	0
d__Eukaryota	k__Fungi	p__Mucoromycota	c__Umbelopsidomycetes	o__Umbelopsidales	f__Umbelopsidaceae	g__Umbelopsis	s__Umbelopsis_vinacea	OTU2608	0	1	3	0	0	0	0	4	5	1	0	0	1	0	0	0	0	0	0	24	0	5	0	0	0	0	0	0	2	0	0	0	0	0	27	0	0	0	0	0	0
d__Eukaryota	k__Fungi	p__unclassified_k__Fungi	c__unclassified_k__Fungi	o__unclassified_k__Fungi	f__unclassified_k__Fungi	g__unclassified_k__Fungi	s__unclassified_k__Fungi	OTU1164	0	0	0	0	0	0	0	0	0	0	0	0	0	0	0	0	0	0	0	2	0	6	56	0	0	0	0	0	0	0	0	0	0	1	0	0	0	0	0	0	0
d__Eukaryota	k__Fungi	p__unclassified_k__Fungi	c__unclassified_k__Fungi	o__unclassified_k__Fungi	f__unclassified_k__Fungi	g__unclassified_k__Fungi	s__unclassified_k__Fungi	OTU1167	0	0	7	2	0	0	0	0	0	0	0	0	0	0	0	0	0	0	0	5	0	0	1	0	0	0	0	0	0	1	0	0	0	0	2	0	0	0	0	0	0
d__Eukaryota	k__Fungi	p__Basidiomycota	c__Tremellomycetes	o__unclassified_c__Tremellomycetes	f__unclassified_c__Tremellomycetes	g__unclassified_c__Tremellomycetes	s__unclassified_c__Tremellomycetes	OTU1872	0	0	1	0	0	0	0	0	0	0	0	0	0	0	0	0	0	0	0	0	0	0	0	0	0	0	0	0	0	1	0	0	0	0	0	0	0	0	0	0	0
d__Eukaryota	k__Fungi	p__unclassified_k__Fungi	c__unclassified_k__Fungi	o__unclassified_k__Fungi	f__unclassified_k__Fungi	g__unclassified_k__Fungi	s__unclassified_k__Fungi	OTU1163	0	0	3	0	0	0	0	0	0	1	0	0	0	0	0	0	0	0	0	0	0	0	3	0	0	0	0	0	0	0	0	0	0	0	1	2	0	0	0	0	0
d__Eukaryota	k__Fungi	p__Ascomycota	c__Dothideomycetes	o__Pleosporales	f__unclassified_o__Pleosporales	g__unclassified_o__Pleosporales	s__unclassified_o__Pleosporales	OTU266	0	0	0	2	0	0	0	0	0	0	0	0	0	0	0	0	0	0	0	0	0	0	0	0	0	0	0	0	0	0	0	0	0	1	0	0	0	0	0	0	0
d__Eukaryota	k__Fungi	p__unclassified_k__Fungi	c__unclassified_k__Fungi	o__unclassified_k__Fungi	f__unclassified_k__Fungi	g__unclassified_k__Fungi	s__unclassified_k__Fungi	OTU1168	0	0	0	0	0	0	0	0	0	0	0	0	0	0	0	0	0	0	0	0	0	0	2	0	0	0	0	0	0	0	0	0	0	0	0	0	0	0	0	0	0
d__Eukaryota	k__Fungi	p__unclassified_k__Fungi	c__unclassified_k__Fungi	o__unclassified_k__Fungi	f__unclassified_k__Fungi	g__unclassified_k__Fungi	s__unclassified_k__Fungi	OTU1169	0	0	0	0	0	0	0	0	0	0	0	0	0	0	0	0	0	0	0	0	0	0	2	0	0	0	0	0	0	0	0	0	0	0	0	0	0	0	0	0	0
d__Eukaryota	k__Fungi	p__Basidiomycota	c__Agaricomycetes	o__Trechisporales	f__Hydnodontaceae	g__Trechispora	s__unclassified_g__Trechispora	OTU6034	0	0	0	0	0	0	0	0	0	0	0	1	0	0	0	0	0	0	0	0	0	0	0	0	0	0	0	0	0	0	0	0	0	0	0	0	0	0	0	0	0
d__Eukaryota	k__Fungi	p__Chytridiomycota	c__unclassified_p__Chytridiomycota	o__unclassified_p__Chytridiomycota	f__unclassified_p__Chytridiomycota	g__unclassified_p__Chytridiomycota	s__Chytridiomycota_sp	OTU2715	0	0	0	0	2	1	0	0	0	0	0	0	0	0	0	0	0	0	0	8	0	0	3	0	5	0	0	5	4	0	1	0	0	5	0	5	0	0	0	1	3
d__Eukaryota	k__Fungi	p__Ascomycota	c__Eurotiomycetes	o__Onygenales	f__unclassified_o__Onygenales	g__unclassified_o__Onygenales	s__unclassified_o__Onygenales	OTU2533	0	23	38	7	3	6	0	2	2	1	1	0	1	0	0	0	0	0	0	124	1	39	112	0	6	18	37	6	162	74	5	0	3	5	62	25	6	0	0	5	2
d__Eukaryota	k__Fungi	p__Basidiomycota	c__Agaricomycetes	o__Agaricales	f__Strophariaceae	g__Pholiota	s__Pholiota_multicingulata	OTU2172	0	0	0	0	0	0	0	0	0	0	0	0	0	0	0	0	0	0	0	0	0	0	0	0	0	0	0	0	0	0	0	0	3	0	0	0	0	0	0	0	0
d__Eukaryota	k__Fungi	p__Rozellomycota	c__unclassified_p__Rozellomycota	o__unclassified_p__Rozellomycota	f__unclassified_p__Rozellomycota	g__unclassified_p__Rozellomycota	s__Rozellomycota_sp	OTU1235	0	0	0	0	0	0	0	0	0	0	0	0	0	0	0	0	0	0	0	0	0	0	0	8	0	0	0	0	0	0	0	0	0	0	0	0	0	0	0	0	0
d__Eukaryota	k__Fungi	p__Chytridiomycota	c__unclassified_p__Chytridiomycota	o__unclassified_p__Chytridiomycota	f__unclassified_p__Chytridiomycota	g__unclassified_p__Chytridiomycota	s__unclassified_p__Chytridiomycota	OTU218	0	0	0	12	0	0	0	0	0	0	0	0	0	0	0	0	0	0	0	0	0	0	0	0	0	0	0	0	0	0	0	0	0	0	0	0	0	0	0	0	0
d__Eukaryota	k__Fungi	p__Chytridiomycota	c__unclassified_p__Chytridiomycota	o__unclassified_p__Chytridiomycota	f__unclassified_p__Chytridiomycota	g__unclassified_p__Chytridiomycota	s__unclassified_p__Chytridiomycota	OTU1237	0	0	0	0	0	0	0	0	0	0	0	0	0	0	0	0	0	0	0	0	0	0	0	27	0	0	0	0	0	0	0	0	0	0	0	0	0	0	0	0	0
d__Eukaryota	k__Fungi	p__Chytridiomycota	c__unclassified_p__Chytridiomycota	o__unclassified_p__Chytridiomycota	f__unclassified_p__Chytridiomycota	g__unclassified_p__Chytridiomycota	s__unclassified_p__Chytridiomycota	OTU1236	0	0	0	0	0	0	0	0	0	0	0	0	0	0	0	0	0	0	0	0	0	0	0	26	0	0	0	0	0	0	0	0	0	0	0	0	0	0	0	0	0
d__Eukaryota	k__Fungi	p__unclassified_k__Fungi	c__unclassified_k__Fungi	o__unclassified_k__Fungi	f__unclassified_k__Fungi	g__unclassified_k__Fungi	s__unclassified_k__Fungi	OTU193	0	0	0	5	0	0	0	0	0	0	0	0	0	0	0	0	0	0	0	0	0	0	0	0	0	0	0	0	0	0	0	0	0	0	0	0	0	0	0	0	0
d__Eukaryota	k__Fungi	p__Chytridiomycota	c__unclassified_p__Chytridiomycota	o__unclassified_p__Chytridiomycota	f__unclassified_p__Chytridiomycota	g__unclassified_p__Chytridiomycota	s__unclassified_p__Chytridiomycota	OTU1234	0	0	0	0	0	0	0	0	0	0	0	0	0	0	0	0	0	0	0	0	0	0	0	2	0	0	0	0	0	0	0	0	0	0	0	0	0	0	0	0	0
d__Eukaryota	k__Fungi	p__Ascomycota	c__Eurotiomycetes	o__Chaetothyriales	f__Herpotrichiellaceae	g__Exophiala	s__Exophiala_salmonis	OTU2872	0	0	0	12	1	44	1	22	1	4	0	0	0	1	3	0	0	1	0	9	0	6	14	0	0	0	0	20	0	0	16	33	5	15	15	10	44	8	16	32	21
d__Eukaryota	k__Fungi	p__unclassified_k__Fungi	c__unclassified_k__Fungi	o__unclassified_k__Fungi	f__unclassified_k__Fungi	g__unclassified_k__Fungi	s__unclassified_k__Fungi	OTU197	0	0	0	1	0	0	0	0	0	0	0	0	0	0	0	0	0	0	0	0	0	0	0	0	0	0	0	1	0	0	0	0	0	0	0	0	0	0	0	0	0
d__Eukaryota	k__Fungi	p__unclassified_k__Fungi	c__unclassified_k__Fungi	o__unclassified_k__Fungi	f__unclassified_k__Fungi	g__unclassified_k__Fungi	s__unclassified_k__Fungi	OTU199	0	0	0	2	0	0	0	0	0	0	0	0	0	0	0	0	0	0	0	0	0	2	0	0	0	0	0	0	0	0	0	0	0	0	0	0	0	0	0	0	0
d__Eukaryota	k__Fungi	p__Ascomycota	c__Sordariomycetes	o__Xylariales	f__Microdochiaceae	g__unclassified_f__Microdochiaceae	s__Microdochiaceae_sp	OTU895	0	0	0	0	0	0	0	0	0	0	0	0	0	0	0	0	0	0	0	0	5	0	0	0	0	0	4	0	0	0	0	0	0	0	0	0	0	0	0	0	0
d__Eukaryota	k__Fungi	p__Ascomycota	c__Eurotiomycetes	o__Onygenales	f__Gymnoascaceae	g__Leucothecium	s__Leucothecium_emdenii	OTU2498	0	60	19	15	7	13	0	26	3	0	0	0	0	0	0	0	0	0	0	44	2	37	22	0	36	26	30	34	47	12	19	25	67	9	126	47	16	1	2	10	12
d__Eukaryota	k__Fungi	p__Ascomycota	c__Dothideomycetes	o__Capnodiales	f__Teratosphaeriaceae	g__Devriesia	s__Devriesia_strelitziicola	OTU6691	0	3	21	25	3	33	0	0	0	1	0	0	1	0	0	0	0	0	1	15	26	12	16	0	0	0	12	9	7	6	12	0	0	7	0	0	12	2	5	6	24
d__Eukaryota	k__Fungi	p__Ascomycota	c__Sordariomycetes	o__Myrmecridiales	f__Myrmecridiaceae	g__Myrmecridium	s__Myrmecridium_schulzeri	OTU6919	0	1	0	106	0	2	0	0	0	14	0	0	1	0	1	0	0	0	0	6	2	112	0	0	0	3	0	0	0	0	0	0	0	0	0	0	2	0	0	0	1
d__Eukaryota	k__Fungi	p__Ascomycota	c__Sordariomycetes	o__Chaetosphaeriales	f__Chaetosphaeriaceae	g__unclassified_f__Chaetosphaeriaceae	s__unclassified_f__Chaetosphaeriaceae	OTU209	0	0	0	1	0	0	0	0	0	0	0	0	0	0	0	0	0	0	0	0	1	0	0	0	0	0	0	0	2	2	0	0	0	0	0	0	0	0	0	0	0
d__Eukaryota	k__Fungi	p__Chytridiomycota	c__Lobulomycetes	o__unclassified_c__Lobulomycetes	f__unclassified_c__Lobulomycetes	g__unclassified_c__Lobulomycetes	s__unclassified_c__Lobulomycetes	OTU2470	0	0	0	0	0	0	0	1	0	0	0	0	0	0	0	0	0	0	0	0	0	0	0	0	0	0	0	0	0	0	0	0	0	0	2	0	0	0	0	0	0
d__Eukaryota	k__Fungi	p__Basidiomycota	c__Agaricomycetes	o__Polyporales	f__Polyporaceae	g__Lentinus	s__Lentinus_arcularius	OTU6506	0	0	0	0	0	0	0	0	0	0	0	0	0	0	0	0	0	0	0	0	0	0	0	0	0	0	0	0	1	0	0	0	0	1	0	0	0	0	0	0	0
d__Eukaryota	k__Fungi	p__Ascomycota	c__Eurotiomycetes	o__Chaetothyriales	f__Herpotrichiellaceae	g__Cladophialophora	s__Cladophialophora_chaetospira	OTU3021	0	13	41	188	13	84	9	5	0	43	0	0	81	17	6	11	0	32	0	34	1	207	76	0	24	0	17	13	58	20	9	3	0	0	5	6	32	13	28	22	33
d__Eukaryota	k__Fungi	p__Ascomycota	c__Eurotiomycetes	o__Eurotiales	f__Aspergillaceae	g__Aspergillus	s__Aspergillus_fumigatus	OTU2140	0	0	0	1	2	4	0	6	1	0	0	0	0	0	0	0	0	0	0	1	0	0	3	0	2	1	3	56	1	15	8	29	18	19	216	4	2	9	14	10	10
d__Eukaryota	k__Fungi	p__Mortierellomycota	c__Mortierellomycetes	o__Mortierellales	f__Mortierellaceae	g__Mortierella	s__unclassified_g__Mortierella	OTU732	0	0	1	0	1	0	0	0	0	0	0	0	0	0	0	0	0	0	1	0	0	0	0	0	0	0	0	0	1	0	0	0	0	0	2	1	0	0	0	0	0
d__Eukaryota	k__Fungi	p__unclassified_k__Fungi	c__unclassified_k__Fungi	o__unclassified_k__Fungi	f__unclassified_k__Fungi	g__unclassified_k__Fungi	s__unclassified_k__Fungi	OTU999	0	0	0	0	0	0	0	0	0	0	0	0	0	0	0	0	0	0	0	0	0	7	0	0	0	0	0	0	0	0	0	0	0	0	0	0	0	0	0	0	0
d__Eukaryota	k__Fungi	p__unclassified_k__Fungi	c__unclassified_k__Fungi	o__unclassified_k__Fungi	f__unclassified_k__Fungi	g__unclassified_k__Fungi	s__unclassified_k__Fungi	OTU3408	0	0	0	0	0	0	0	0	0	0	0	0	0	0	0	0	0	0	0	0	0	0	0	0	0	0	0	0	0	0	0	0	0	0	0	0	0	0	0	0	0
d__Eukaryota	k__Fungi	p__unclassified_k__Fungi	c__unclassified_k__Fungi	o__unclassified_k__Fungi	f__unclassified_k__Fungi	g__unclassified_k__Fungi	s__unclassified_k__Fungi	OTU6905	0	0	0	0	0	0	0	0	0	0	0	0	0	0	0	0	0	0	0	0	0	1	0	0	0	0	0	0	0	0	0	0	0	0	0	0	0	0	0	0	0
d__Eukaryota	k__Fungi	p__unclassified_k__Fungi	c__unclassified_k__Fungi	o__unclassified_k__Fungi	f__unclassified_k__Fungi	g__unclassified_k__Fungi	s__unclassified_k__Fungi	OTU6904	0	0	0	0	0	0	0	0	0	0	0	0	0	0	0	0	0	0	0	0	0	0	0	0	0	0	0	0	0	0	0	0	0	0	0	0	0	0	0	0	0
d__Eukaryota	k__Fungi	p__unclassified_k__Fungi	c__unclassified_k__Fungi	o__unclassified_k__Fungi	f__unclassified_k__Fungi	g__unclassified_k__Fungi	s__unclassified_k__Fungi	OTU6901	0	0	0	0	0	0	0	0	0	0	0	0	0	0	0	0	0	0	0	0	0	0	0	0	0	0	0	0	0	0	0	0	0	0	0	0	0	0	0	0	0
d__Eukaryota	k__Fungi	p__Basidiomycota	c__Agaricomycetes	o__Agaricales	f__Bolbitiaceae	g__Conocybe	s__Conocybe_macrospora	OTU2547	0	0	0	0	0	0	0	1	0	0	0	0	0	0	0	0	0	0	0	0	0	0	0	0	0	0	0	0	0	0	0	0	0	0	2	0	0	0	0	0	0
d__Eukaryota	k__Fungi	p__unclassified_k__Fungi	c__unclassified_k__Fungi	o__unclassified_k__Fungi	f__unclassified_k__Fungi	g__unclassified_k__Fungi	s__unclassified_k__Fungi	OTU990	0	0	0	0	0	0	0	0	0	0	0	0	0	0	0	0	0	0	0	0	0	6	0	0	1	0	0	0	0	0	0	0	0	0	0	0	0	0	0	0	0
d__Eukaryota	k__Fungi	p__unclassified_k__Fungi	c__unclassified_k__Fungi	o__unclassified_k__Fungi	f__unclassified_k__Fungi	g__unclassified_k__Fungi	s__unclassified_k__Fungi	OTU3403	0	0	0	0	0	0	0	0	0	0	0	0	0	0	0	0	0	0	0	0	0	0	0	0	0	0	1	0	0	0	0	3	0	0	0	0	0	0	0	0	0
d__Eukaryota	k__Fungi	p__unclassified_k__Fungi	c__unclassified_k__Fungi	o__unclassified_k__Fungi	f__unclassified_k__Fungi	g__unclassified_k__Fungi	s__unclassified_k__Fungi	OTU3402	0	0	0	0	0	0	0	0	0	0	0	0	0	0	0	0	0	0	0	0	0	0	0	0	0	0	0	0	0	0	0	0	0	0	1	0	0	0	0	0	0
d__Eukaryota	k__Fungi	p__unclassified_k__Fungi	c__unclassified_k__Fungi	o__unclassified_k__Fungi	f__unclassified_k__Fungi	g__unclassified_k__Fungi	s__unclassified_k__Fungi	OTU995	0	2	0	0	0	0	0	0	0	0	0	0	0	0	0	0	0	0	0	0	0	1	1	0	0	2	0	0	0	0	0	0	0	0	1	0	0	0	0	0	0
d__Eukaryota	k__Fungi	p__unclassified_k__Fungi	c__unclassified_k__Fungi	o__unclassified_k__Fungi	f__unclassified_k__Fungi	g__unclassified_k__Fungi	s__unclassified_k__Fungi	OTU994	0	0	1	0	0	0	0	0	0	0	0	0	0	0	0	0	0	0	0	0	0	11	0	0	0	0	0	0	0	5	0	0	0	0	0	0	0	0	0	0	0
d__Eukaryota	k__Fungi	p__unclassified_k__Fungi	c__unclassified_k__Fungi	o__unclassified_k__Fungi	f__unclassified_k__Fungi	g__unclassified_k__Fungi	s__unclassified_k__Fungi	OTU3407	0	0	0	0	0	1	0	0	0	0	0	0	0	0	0	0	0	0	0	2	0	0	0	0	0	0	0	0	0	0	0	0	1	1	8	0	0	0	0	0	0
d__Eukaryota	k__Fungi	p__unclassified_k__Fungi	c__unclassified_k__Fungi	o__unclassified_k__Fungi	f__unclassified_k__Fungi	g__unclassified_k__Fungi	s__unclassified_k__Fungi	OTU3154	0	0	0	0	0	0	0	0	0	0	0	0	0	0	0	0	0	0	0	0	0	0	0	0	0	0	0	0	0	0	0	0	0	0	0	0	0	0	0	0	5
d__Eukaryota	k__Fungi	p__Ascomycota	c__Sordariomycetes	o__Hypocreales	f__Ophiocordycipitaceae	g__Tolypocladium	s__Tolypocladium_album	OTU8243	0	8	120	36	0	18	0	0	0	1	0	0	0	0	0	0	0	0	0	2	11	14	6	0	37	993	14	19	1	2	7	6	18	10	0	3	2	1	6	17	0
d__Eukaryota	k__Fungi	p__Ascomycota	c__Sordariomycetes	o__Sordariales	f__Cephalothecaceae	g__Cephalotheca	s__Cephalotheca_sp	OTU246	0	4	0	93	1	31	0	1	0	1	0	0	0	0	0	0	0	0	0	9	0	9	46	0	4	12	16	8	0	0	0	0	0	0	0	2	0	0	0	0	3
d__Eukaryota	k__Fungi	p__Ascomycota	c__Sordariomycetes	o__Hypocreales	f__Cordycipitaceae	g__Beauveria	s__Beauveria_pseudobassiana	OTU2902	0	0	0	1	83	20	4	169	11	1	4	0	0	0	0	0	0	0	3	22	0	10	133	0	17	0	28	815	4	0	142	1104	319	72	1061	161	7	707	20	3	6
d__Eukaryota	k__Fungi	p__Ascomycota	c__Leotiomycetes	o__Helotiales	f__Dermateaceae	g__Trimmatostroma	s__Trimmatostroma_cordae	OTU2420	0	0	0	0	0	0	0	0	0	0	0	0	0	0	0	0	0	0	0	0	0	0	0	0	0	0	0	0	0	0	0	0	0	2	1	0	0	0	0	0	0
d__Eukaryota	k__Fungi	p__Ascomycota	c__unclassified_p__Ascomycota	o__unclassified_p__Ascomycota	f__unclassified_p__Ascomycota	g__unclassified_p__Ascomycota	s__unclassified_p__Ascomycota	OTU6625	0	0	0	0	0	0	0	0	0	0	0	0	0	0	0	0	0	0	0	0	0	0	0	0	0	0	0	0	0	0	0	0	0	0	0	0	0	0	0	0	0
d__Eukaryota	k__Fungi	p__Ascomycota	c__Sordariomycetes	o__Hypocreales	f__Clavicipitaceae	g__Metarhizium	s__Metarhizium_marquandii	OTU1397	0	14	131	92	43	42	5	38	8	13	1	0	0	3	3	0	0	1	15	186	79	109	111	0	154	0	157	101	164	267	57	26	223	61	122	104	70	8	43	34	44
d__Eukaryota	k__Fungi	p__Basidiomycota	c__Tremellomycetes	o__Tremellales	f__Trimorphomycetaceae	g__Saitozyma	s__Saitozyma_sp	OTU2361	1362	9812	9566	11423	13546	11612	138	4220	138	778	166	21	238	1017	122	264	11	649	40647	5732	13979	7299	8459	184	7302	10126	10363	12847	18167	14996	6905	4091	5530	6435	3912	6870	16617	2774	7679	4728	5960
d__Eukaryota	k__Fungi	p__Basidiomycota	c__Agaricomycetes	o__Agaricales	f__Strophariaceae	g__Stropharia	s__unclassified_g__Stropharia	OTU1206	0	0	0	0	0	0	0	0	0	0	0	0	0	0	0	0	0	0	0	0	0	0	2	0	0	0	0	0	0	0	0	0	0	0	0	0	0	0	0	0	0
d__Eukaryota	k__Fungi	p__Ascomycota	c__Sordariomycetes	o__Trichosphaeriales	f__Trichosphaeriaceae	g__Nigrospora	s__Nigrospora_oryzae	OTU4323	0	0	0	10	0	45	0	0	0	1	2	0	0	0	0	0	0	0	0	0	0	10	9	0	0	0	0	0	0	0	12	8	0	0	0	12	2	0	4	0	0
d__Eukaryota	k__Fungi	p__Basidiomycota	c__Agaricomycetes	o__Agaricales	f__Agaricaceae	g__Coprinus	s__Coprinus_cordisporus	OTU3255	0	0	0	0	0	0	0	0	0	0	0	0	0	0	0	0	0	0	0	0	0	0	0	0	0	0	0	0	0	0	0	0	0	0	0	0	0	0	0	0	0
d__Eukaryota	k__Fungi	p__Ascomycota	c__Dothideomycetes	o__unclassified_c__Dothideomycetes	f__unclassified_c__Dothideomycetes	g__unclassified_c__Dothideomycetes	s__unclassified_c__Dothideomycetes	OTU5505	0	0	0	0	0	0	0	1	0	0	0	0	0	0	0	0	0	0	0	0	0	0	0	0	0	0	0	0	0	0	0	9	0	0	0	4	0	0	0	0	0
d__Eukaryota	k__Fungi	p__Ascomycota	c__Sordariomycetes	o__Microascales	f__Microascaceae	g__Petriella	s__unclassified_g__Petriella	OTU873	0	0	0	0	0	0	0	0	0	0	0	0	0	0	0	0	0	0	0	0	8	0	0	0	0	0	0	0	0	0	0	0	0	0	0	0	0	0	0	0	0
d__Eukaryota	k__Fungi	p__Ascomycota	c__unclassified_p__Ascomycota	o__unclassified_p__Ascomycota	f__unclassified_p__Ascomycota	g__unclassified_p__Ascomycota	s__unclassified_p__Ascomycota	OTU406	0	0	0	0	0	2	0	0	0	0	0	0	0	0	0	0	0	0	0	0	0	0	0	0	0	0	0	0	0	0	0	0	0	0	0	0	0	0	0	0	0
d__Eukaryota	k__Fungi	p__unclassified_k__Fungi	c__unclassified_k__Fungi	o__unclassified_k__Fungi	f__unclassified_k__Fungi	g__unclassified_k__Fungi	s__unclassified_k__Fungi	OTU9210	0	0	0	0	0	0	0	0	0	0	0	0	0	0	0	0	0	0	0	0	0	0	0	0	0	0	0	0	0	0	0	0	0	0	4	0	0	0	0	0	0
d__Eukaryota	k__Fungi	p__Basidiomycota	c__Tremellomycetes	o__Trichosporonales	f__Trichosporonaceae	g__Trichosporon	s__Trichosporon_sp	OTU1778	0	0	0	0	0	0	0	3	0	0	0	0	0	0	0	0	0	0	0	0	0	0	0	0	0	0	0	6	0	0	3	0	0	0	0	0	0	0	0	0	0
d__Eukaryota	k__Fungi	p__Ascomycota	c__Sordariomycetes	o__Hypocreales	f__Clavicipitaceae	g__Metarhizium	s__Metarhizium_marquandii	OTU800	0	1	0	1	7	3	1	2	0	0	0	0	0	0	0	0	0	0	80	6	12	0	15	0	2	0	15	21	4	18	4	4	21	20	3	18	6	0	2	0	1
d__Eukaryota	k__Fungi	p__unclassified_k__Fungi	c__unclassified_k__Fungi	o__unclassified_k__Fungi	f__unclassified_k__Fungi	g__unclassified_k__Fungi	s__unclassified_k__Fungi	OTU1838	0	0	0	0	0	0	0	0	0	0	0	0	0	0	0	0	0	0	0	0	0	0	0	0	0	0	0	0	6	0	0	0	0	0	0	0	0	0	0	0	0
d__Eukaryota	k__Fungi	p__Ascomycota	c__Sordariomycetes	o__Hypocreales	f__Nectriaceae	g__Haematonectria	s__Haematonectria_sp	OTU7949	0	0	0	0	0	0	0	0	0	0	0	0	0	0	0	0	0	2	0	0	0	0	0	0	0	0	0	0	0	0	0	0	0	0	0	0	0	0	0	0	0
d__Eukaryota	k__Fungi	p__Ascomycota	c__Sordariomycetes	o__Hypocreales	f__unclassified_o__Hypocreales	g__unclassified_o__Hypocreales	s__unclassified_o__Hypocreales	OTU3848	0	0	0	0	0	0	0	0	1	0	0	0	0	0	0	0	0	0	0	0	0	0	0	0	0	0	0	0	0	0	0	0	0	0	0	0	0	0	0	0	0
d__Eukaryota	k__Fungi	p__unclassified_k__Fungi	c__unclassified_k__Fungi	o__unclassified_k__Fungi	f__unclassified_k__Fungi	g__unclassified_k__Fungi	s__unclassified_k__Fungi	OTU1833	0	0	0	0	0	0	0	0	0	0	0	0	0	0	0	0	0	0	0	0	0	0	0	0	0	0	0	0	2	0	0	0	0	0	1	0	0	0	0	0	0
d__Eukaryota	k__Fungi	p__unclassified_k__Fungi	c__unclassified_k__Fungi	o__unclassified_k__Fungi	f__unclassified_k__Fungi	g__unclassified_k__Fungi	s__unclassified_k__Fungi	OTU1831	0	0	3	0	0	1	0	0	0	0	0	0	0	0	0	0	0	0	0	0	0	3	0	0	0	1	0	0	2	0	0	0	0	0	3	0	0	0	0	0	0
d__Eukaryota	k__Fungi	p__unclassified_k__Fungi	c__unclassified_k__Fungi	o__unclassified_k__Fungi	f__unclassified_k__Fungi	g__unclassified_k__Fungi	s__unclassified_k__Fungi	OTU1834	0	0	0	0	0	0	0	0	0	0	0	0	0	5	0	0	0	0	0	2	0	1	2	0	0	0	0	3	8	2	0	0	0	0	0	2	1	0	0	0	0
d__Eukaryota	k__Fungi	p__unclassified_k__Fungi	c__unclassified_k__Fungi	o__unclassified_k__Fungi	f__unclassified_k__Fungi	g__unclassified_k__Fungi	s__unclassified_k__Fungi	OTU376	0	26	0	0	0	15	0	1	0	0	0	0	0	0	0	0	0	0	0	1	0	0	4	0	0	0	0	0	0	0	0	0	0	0	33	0	0	0	0	16	0
d__Eukaryota	k__Fungi	p__unclassified_k__Fungi	c__unclassified_k__Fungi	o__unclassified_k__Fungi	f__unclassified_k__Fungi	g__unclassified_k__Fungi	s__unclassified_k__Fungi	OTU2280	0	0	0	0	0	0	0	0	0	0	0	0	0	0	0	0	0	0	0	0	0	0	0	0	0	0	0	0	0	0	0	0	2	0	0	0	0	0	0	0	0
d__Eukaryota	k__Fungi	p__unclassified_k__Fungi	c__unclassified_k__Fungi	o__unclassified_k__Fungi	f__unclassified_k__Fungi	g__unclassified_k__Fungi	s__unclassified_k__Fungi	OTU2281	0	0	0	0	1	0	0	1	0	0	0	0	0	0	0	0	0	0	0	1	0	0	0	0	0	0	0	0	0	0	0	0	9	4	0	4	0	0	0	0	0
d__Eukaryota	k__Fungi	p__unclassified_k__Fungi	c__unclassified_k__Fungi	o__unclassified_k__Fungi	f__unclassified_k__Fungi	g__unclassified_k__Fungi	s__unclassified_k__Fungi	OTU2282	0	0	0	0	0	0	0	0	0	0	0	0	0	0	0	0	0	0	0	0	0	0	0	0	0	0	0	0	0	0	0	0	4	0	0	0	0	0	0	0	0
d__Eukaryota	k__Fungi	p__unclassified_k__Fungi	c__unclassified_k__Fungi	o__unclassified_k__Fungi	f__unclassified_k__Fungi	g__unclassified_k__Fungi	s__unclassified_k__Fungi	OTU2283	0	0	0	0	0	0	0	0	0	0	0	0	0	0	0	0	0	0	0	0	0	0	0	0	1	0	0	0	0	0	0	0	17	0	0	0	0	0	0	0	1
d__Eukaryota	k__Fungi	p__Rozellomycota	c__unclassified_p__Rozellomycota	o__unclassified_p__Rozellomycota	f__unclassified_p__Rozellomycota	g__unclassified_p__Rozellomycota	s__Rozellomycota_sp	OTU6900	0	0	0	0	0	0	0	0	0	0	0	0	0	0	0	0	0	0	0	0	0	0	0	0	0	0	0	0	0	0	2	0	0	2	2	0	0	0	0	7	0
d__Eukaryota	k__Fungi	p__unclassified_k__Fungi	c__unclassified_k__Fungi	o__unclassified_k__Fungi	f__unclassified_k__Fungi	g__unclassified_k__Fungi	s__unclassified_k__Fungi	OTU2287	0	0	0	0	0	0	0	12	0	0	0	0	0	0	0	0	0	0	0	0	0	0	0	0	0	0	28	0	0	0	0	0	9	0	0	2	0	0	0	0	0
d__Eukaryota	k__Fungi	p__Basidiomycota	c__Agaricomycetes	o__Trechisporales	f__unclassified_o__Trechisporales	g__unclassified_o__Trechisporales	s__Trechisporales_sp	OTU2804	0	1	17	1561	145	1899	1	67	4	163	1	0	37	1	1	16	0	8	0	211	0	360	284	0	37	0	0	9	62	3	337	728	52	13	92	119	12221	741	18	63	650
d__Eukaryota	k__Fungi	p__Ascomycota	c__Sordariomycetes	o__Myrmecridiales	f__Myrmecridiaceae	g__Myrmecridium	s__Myrmecridium_sp	OTU1026	0	0	0	29	0	1	0	0	0	2	0	0	0	0	0	0	0	0	0	0	0	60	0	0	0	0	1	0	0	0	0	0	0	0	0	0	0	0	0	0	0
d__Eukaryota	k__Fungi	p__Basidiomycota	c__Agaricomycetes	o__Agaricales	f__Tricholomataceae	g__Arrhenia	s__unclassified_g__Arrhenia	OTU2248	0	0	0	0	0	10	0	0	0	0	0	0	0	0	0	0	0	0	0	0	0	0	2	0	0	0	0	6	0	9	0	0	1	0	0	7	0	0	1	3	0
d__Eukaryota	k__Fungi	p__Ascomycota	c__unclassified_p__Ascomycota	o__unclassified_p__Ascomycota	f__unclassified_p__Ascomycota	g__unclassified_p__Ascomycota	s__unclassified_p__Ascomycota	OTU2633	0	0	0	0	0	0	0	0	0	0	0	0	0	0	0	0	0	0	0	0	0	0	2	0	0	0	0	0	0	0	0	0	0	0	0	2	0	0	0	0	0
d__Eukaryota	k__Fungi	p__Ascomycota	c__Dothideomycetes	o__Capnodiales	f__Mycosphaerellaceae	g__Septoria	s__Septoria_arundinacea	OTU2048	0	0	0	0	0	2	0	0	0	0	0	0	0	0	0	0	0	0	0	0	0	0	0	0	0	0	0	0	0	0	0	91	0	0	7	0	0	0	0	0	2
d__Eukaryota	k__Fungi	p__Ascomycota	c__Sordariomycetes	o__Hypocreales	f__Nectriaceae	g__Stephanonectria	s__Stephanonectria_keithii	OTU4887	0	0	0	0	1	0	0	0	0	0	0	0	0	0	0	0	0	0	0	0	0	0	4	0	0	0	116	0	0	0	0	0	58	24	0	0	0	0	11	0	0
d__Eukaryota	k__Fungi	p__Ascomycota	c__Pezizomycetes	o__Pezizales	f__Ascodesmidaceae	g__Cephaliophora	s__Cephaliophora_sp	OTU3582	0	0	0	0	0	0	0	0	0	0	0	0	0	0	0	0	0	0	0	2	0	0	0	0	0	0	0	0	0	0	0	0	0	0	0	0	0	0	0	0	0
d__Eukaryota	k__Fungi	p__Olpidiomycota	c__unclassified_p__Olpidiomycota	o__unclassified_p__Olpidiomycota	f__unclassified_p__Olpidiomycota	g__unclassified_p__Olpidiomycota	s__unclassified_p__Olpidiomycota	OTU715	0	0	0	35	8	25	0	1	1	1	0	1	0	0	0	0	0	0	539	0	0	9	235	0	0	0	19	0	0	0	1	1	90	6	6	1	0	9	0	0	0
d__Eukaryota	k__Fungi	p__unclassified_k__Fungi	c__unclassified_k__Fungi	o__unclassified_k__Fungi	f__unclassified_k__Fungi	g__unclassified_k__Fungi	s__unclassified_k__Fungi	OTU2139	0	0	0	0	2	0	0	0	0	0	0	0	0	0	0	0	0	0	0	0	0	0	7	0	0	0	0	0	0	0	4	7	0	0	0	0	2	0	0	0	0
d__Eukaryota	k__Fungi	p__unclassified_k__Fungi	c__unclassified_k__Fungi	o__unclassified_k__Fungi	f__unclassified_k__Fungi	g__unclassified_k__Fungi	s__unclassified_k__Fungi	OTU2130	0	0	0	0	0	0	0	0	0	0	0	0	0	0	0	0	0	0	0	0	0	0	0	0	0	0	0	0	0	0	0	3	0	0	0	0	0	0	0	0	0
d__Eukaryota	k__Fungi	p__Ascomycota	c__Eurotiomycetes	o__Chaetothyriales	f__Herpotrichiellaceae	g__Melanoctona	s__Melanoctona_tectonae	OTU436	0	0	0	0	0	0	0	2	0	0	0	0	0	0	0	0	0	0	0	0	0	0	0	0	0	0	0	0	0	0	0	0	0	0	0	0	0	0	0	0	0
d__Eukaryota	k__Fungi	p__Rozellomycota	c__unclassified_p__Rozellomycota	o__unclassified_p__Rozellomycota	f__unclassified_p__Rozellomycota	g__unclassified_p__Rozellomycota	s__Rozellomycota_sp	OTU427	0	0	0	0	0	2	0	2	0	2	0	0	0	0	0	0	0	0	0	0	0	0	4	0	0	0	0	0	0	0	0	0	0	0	1	0	0	0	0	0	0
d__Eukaryota	k__Fungi	p__Basidiomycota	c__Agaricomycetes	o__Agaricales	f__Cortinariaceae	g__Cortinarius	s__Cortinarius_viridocoeruleus	OTU2133	0	0	0	0	0	0	0	0	0	0	0	0	0	0	0	0	0	0	0	0	0	0	0	0	0	0	0	0	0	0	0	2	0	0	0	0	0	0	0	0	0
d__Eukaryota	k__Fungi	p__Rozellomycota	c__unclassified_p__Rozellomycota	o__unclassified_p__Rozellomycota	f__unclassified_p__Rozellomycota	g__unclassified_p__Rozellomycota	s__Rozellomycota_sp	OTU465	0	0	0	0	0	0	0	2	0	0	0	0	0	0	0	0	0	0	0	0	0	0	0	0	0	0	0	0	0	0	0	0	0	0	0	0	0	0	0	0	0
d__Eukaryota	k__Fungi	p__Basidiomycota	c__Tremellomycetes	o__Trichosporonales	f__Trichosporonaceae	g__Cutaneotrichosporon	s__Cutaneotrichosporon_cutaneum	OTU6	1093	0	0	0	0	0	0	0	1	0	0	0	0	0	0	0	1	0	0	1	0	0	0	0	0	0	0	0	0	0	0	0	0	0	0	0	0	0	0	0	0
d__Eukaryota	k__Fungi	p__Ascomycota	c__Eurotiomycetes	o__Eurotiales	f__Aspergillaceae	g__unclassified_f__Aspergillaceae	s__unclassified_f__Aspergillaceae	OTU6835	0	0	0	7	0	0	0	3	0	2	0	0	0	0	0	0	0	0	0	5	0	0	0	0	0	0	0	0	0	0	0	0	0	0	15	5	0	0	0	0	0
d__Eukaryota	k__Fungi	p__Basidiomycota	c__Cystobasidiomycetes	o__Cystobasidiales	f__Cystobasidiaceae	g__Cystobasidium	s__unclassified_g__Cystobasidium	OTU2297	0	0	0	0	0	0	0	0	0	0	0	0	0	0	0	0	0	0	0	0	0	0	0	0	0	0	0	0	0	0	47	0	3	0	9	0	0	0	0	0	0
d__Eukaryota	k__Fungi	p__unclassified_k__Fungi	c__unclassified_k__Fungi	o__unclassified_k__Fungi	f__unclassified_k__Fungi	g__unclassified_k__Fungi	s__unclassified_k__Fungi	OTU1158	0	0	1	0	0	3	0	0	0	0	0	0	0	1	0	0	0	0	0	8	0	0	9	0	0	0	3	0	1	3	0	0	2	0	2	0	0	0	0	0	0
d__Eukaryota	k__Fungi	p__unclassified_k__Fungi	c__unclassified_k__Fungi	o__unclassified_k__Fungi	f__unclassified_k__Fungi	g__unclassified_k__Fungi	s__unclassified_k__Fungi	OTU1629	0	0	2	0	0	0	0	0	0	0	0	0	0	0	0	0	0	0	0	2	0	1	0	0	0	0	17	0	0	0	0	0	1	0	0	3	0	0	0	0	0
d__Eukaryota	k__Fungi	p__unclassified_k__Fungi	c__unclassified_k__Fungi	o__unclassified_k__Fungi	f__unclassified_k__Fungi	g__unclassified_k__Fungi	s__unclassified_k__Fungi	OTU1623	0	0	0	0	2	0	0	0	0	0	0	0	0	0	0	0	0	0	0	0	0	0	0	0	0	0	1	0	0	0	0	0	0	0	0	0	0	0	0	0	0
d__Eukaryota	k__Fungi	p__unclassified_k__Fungi	c__unclassified_k__Fungi	o__unclassified_k__Fungi	f__unclassified_k__Fungi	g__unclassified_k__Fungi	s__unclassified_k__Fungi	OTU1622	0	0	0	0	0	0	0	0	0	0	0	0	0	0	1	0	0	0	3	9	0	0	0	0	0	0	3	0	0	0	0	0	0	0	0	0	0	0	0	0	0
d__Eukaryota	k__Fungi	p__unclassified_k__Fungi	c__unclassified_k__Fungi	o__unclassified_k__Fungi	f__unclassified_k__Fungi	g__unclassified_k__Fungi	s__unclassified_k__Fungi	OTU1153	0	0	0	0	0	0	0	1	0	0	0	0	0	0	0	0	0	0	0	0	0	0	1	0	0	0	0	0	0	0	0	0	0	0	3	0	0	0	0	0	0
d__Eukaryota	k__Fungi	p__unclassified_k__Fungi	c__unclassified_k__Fungi	o__unclassified_k__Fungi	f__unclassified_k__Fungi	g__unclassified_k__Fungi	s__unclassified_k__Fungi	OTU1620	0	0	0	0	0	0	0	0	0	0	0	0	0	0	0	0	0	0	0	0	0	0	0	0	0	0	4	0	0	0	0	0	1	0	0	0	0	0	0	0	0
d__Eukaryota	k__Fungi	p__unclassified_k__Fungi	c__unclassified_k__Fungi	o__unclassified_k__Fungi	f__unclassified_k__Fungi	g__unclassified_k__Fungi	s__unclassified_k__Fungi	OTU1626	0	0	0	0	0	0	0	0	0	0	0	0	0	0	0	0	0	0	0	0	0	0	0	0	0	0	2	0	0	0	0	0	0	0	0	0	0	0	0	0	0
d__Eukaryota	k__Fungi	p__unclassified_k__Fungi	c__unclassified_k__Fungi	o__unclassified_k__Fungi	f__unclassified_k__Fungi	g__unclassified_k__Fungi	s__unclassified_k__Fungi	OTU1625	0	0	6	0	0	1	0	0	0	0	0	0	0	0	0	0	0	0	0	4	0	1	3	0	0	0	2	1	0	0	0	0	4	1	0	0	0	0	1	0	0
d__Eukaryota	k__Fungi	p__unclassified_k__Fungi	c__unclassified_k__Fungi	o__unclassified_k__Fungi	f__unclassified_k__Fungi	g__unclassified_k__Fungi	s__unclassified_k__Fungi	OTU1624	0	0	1	0	0	0	0	0	1	0	0	0	0	0	0	0	0	0	0	0	2	0	4	0	0	0	2	0	1	0	0	0	1	0	2	2	0	0	0	0	0
d__Eukaryota	k__Fungi	p__Basidiomycota	c__Dacrymycetes	o__Dacrymycetales	f__Dacrymycetaceae	g__Dacrymyces	s__Dacrymyces_lacrymalis	OTU2978	0	0	0	0	0	0	0	0	0	0	0	0	0	0	0	0	0	0	0	0	0	0	0	0	0	0	0	0	0	0	0	0	0	0	0	0	0	0	6	0	0
d__Eukaryota	k__Fungi	p__Ascomycota	c__Eurotiomycetes	o__Eurotiales	f__Aspergillaceae	g__Aspergillus	s__Aspergillus_candidus	OTU7411	0	0	0	0	0	0	0	0	0	0	0	0	0	0	0	0	0	0	0	0	0	0	0	0	0	0	0	0	0	0	0	0	0	0	3	1	0	0	0	0	0
d__Eukaryota	k__Fungi	p__Chytridiomycota	c__unclassified_p__Chytridiomycota	o__unclassified_p__Chytridiomycota	f__unclassified_p__Chytridiomycota	g__unclassified_p__Chytridiomycota	s__unclassified_p__Chytridiomycota	OTU3759	0	0	0	0	1	0	0	0	0	0	0	0	0	0	0	0	0	0	0	0	0	1	3	0	0	0	0	0	0	0	0	0	0	0	0	3	1	0	0	0	0
d__Eukaryota	k__Fungi	p__Ascomycota	c__Dothideomycetes	o__Pleosporales	f__Didymosphaeriaceae	g__Montagnula	s__Montagnula_sp	OTU6093	0	0	0	0	0	0	0	2	0	0	0	0	0	0	0	0	0	0	0	0	0	0	0	0	0	0	0	0	0	0	0	0	0	0	0	0	0	0	0	0	0
d__Eukaryota	k__Fungi	p__Basidiomycota	c__Agaricomycetes	o__Thelephorales	f__Thelephoraceae	g__unclassified_f__Thelephoraceae	s__Thelephoraceae_sp	OTU771	0	2	0	0	0	2	0	0	0	0	0	0	0	0	0	0	0	0	0	5	0	3	0	0	0	0	0	0	0	0	0	0	0	0	0	4	0	0	2	0	0
d__Eukaryota	k__Fungi	p__Basidiomycota	c__Wallemiomycetes	o__Wallemiales	f__Wallemiaceae	g__Wallemia	s__unclassified_g__Wallemia	OTU5906	0	0	0	0	0	0	0	2	0	0	0	0	0	0	0	0	0	0	0	0	0	0	0	39	0	0	0	0	0	0	7	1	0	0	0	0	1	4	0	0	0
d__Eukaryota	k__Fungi	p__Ascomycota	c__Sordariomycetes	o__Hypocreales	f__Nectriaceae	g__Volutella	s__Volutella_sp	OTU1454	0	14	4	0	7	1	0	0	0	0	0	0	0	0	0	0	0	1	0	0	45	0	9	0	10	7	43	2	1	0	0	0	7	0	0	0	6	12	76	6	11
d__Eukaryota	k__Fungi	p__Ascomycota	c__Sordariomycetes	o__Microascales	f__Microascaceae	g__Scopulariopsis	s__Scopulariopsis_candida	OTU6342	0	1	0	0	0	0	0	0	0	0	0	0	0	0	0	0	0	0	0	0	0	0	0	0	0	0	0	0	2	0	0	0	0	0	2	0	0	0	0	0	0
d__Eukaryota	k__Fungi	p__Basidiomycota	c__Agaricomycetes	o__unclassified_c__Agaricomycetes	f__unclassified_c__Agaricomycetes	g__unclassified_c__Agaricomycetes	s__unclassified_c__Agaricomycetes	OTU6624	0	0	0	0	0	0	0	0	0	0	0	0	0	0	0	0	0	0	0	6	0	0	0	0	0	0	0	0	0	0	0	0	0	0	0	4	0	0	0	0	0
d__Eukaryota	k__Fungi	p__Basidiomycota	c__Agaricomycetes	o__Hymenochaetales	f__Schizoporaceae	g__Hyphodontia	s__Hyphodontia_zhixiangii	OTU2998	0	0	0	2	0	0	0	0	0	0	0	0	0	0	0	0	0	0	0	0	0	0	0	0	0	0	0	0	0	0	1	0	1	0	0	0	0	0	5	0	0
d__Eukaryota	k__Fungi	p__Kickxellomycota	c__Kickxellomycetes	o__Kickxellales	f__Kickxellaceae	g__Coemansia	s__Coemansia_aciculifera	OTU1040	0	2	0	0	0	0	0	1	0	0	1	0	0	0	0	0	0	0	0	0	0	0	6	0	17	0	0	48	0	0	59	32	10	19	48	10	15	5	2	69	0
d__Eukaryota	k__Fungi	p__Ascomycota	c__Sordariomycetes	o__Pleurotheciales	f__Pleurotheciaceae	g__unclassified_f__Pleurotheciaceae	s__Pleurotheciaceae_sp	OTU3325	0	0	0	0	0	0	0	0	0	0	0	0	0	0	0	0	0	0	0	0	0	0	0	0	0	0	0	0	0	0	0	0	0	0	0	0	0	0	0	0	0
d__Eukaryota	k__Fungi	p__unclassified_k__Fungi	c__unclassified_k__Fungi	o__unclassified_k__Fungi	f__unclassified_k__Fungi	g__unclassified_k__Fungi	s__unclassified_k__Fungi	OTU2858	0	0	1	0	0	0	0	0	0	0	0	0	0	0	0	0	0	0	0	0	0	0	0	0	0	0	0	0	0	0	0	0	0	0	0	0	1	0	0	0	0
d__Eukaryota	k__Fungi	p__Ascomycota	c__Leotiomycetes	o__Helotiales	f__Helotiales_fam_Incertae_sedis	g__Acephala	s__Acephala_sp	OTU3139	0	0	0	0	0	0	0	0	0	2	0	0	0	0	0	0	0	0	0	0	0	0	0	0	0	0	0	0	0	0	0	0	0	0	0	0	0	0	0	0	1
d__Eukaryota	k__Fungi	p__Ascomycota	c__Sordariomycetes	o__Hypocreales	f__Clavicipitaceae	g__Metapochonia	s__Metapochonia_bulbillosa	OTU2312	0	111	11	4	17	11	14	225	147	505	94	0	0	0	0	18	0	4	0	13	0	171	23	0	272	6	0	42	5	139	513	1442	1847	74	281	1913	44	467	13	58	24
d__Eukaryota	k__Fungi	p__unclassified_k__Fungi	c__unclassified_k__Fungi	o__unclassified_k__Fungi	f__unclassified_k__Fungi	g__unclassified_k__Fungi	s__unclassified_k__Fungi	OTU2598	0	0	0	0	0	0	0	2	0	0	0	0	0	0	0	0	0	0	0	1	0	0	5	0	0	0	0	0	0	0	0	0	1	1	2	2	0	0	0	3	0
d__Eukaryota	k__Fungi	p__Basidiomycota	c__Agaricomycetes	o__Agaricales	f__Tricholomataceae	g__Lepista	s__Lepista_nuda	OTU2718	0	0	0	1	0	0	0	0	0	0	0	0	0	0	0	0	0	0	0	0	0	1	0	0	0	0	0	0	0	0	0	0	3	0	0	7	0	0	0	0	0
d__Eukaryota	k__Fungi	p__Basidiomycota	c__Agaricomycetes	o__Phallales	f__Phallaceae	g__Phallus	s__Phallus_rugulosus	OTU5712	0	0	0	0	0	0	0	0	2	0	0	0	0	0	0	0	0	0	0	0	0	0	0	0	0	0	0	0	0	0	0	0	2	0	3	2	0	0	0	0	0
d__Eukaryota	k__Fungi	p__Ascomycota	c__Eurotiomycetes	o__Eurotiales	f__Trichocomaceae	g__Talaromyces	s__Talaromyces_liani	OTU7336	4	0	4	0	0	10	0	0	0	0	0	0	0	0	0	0	0	2	0	1	0	0	4	0	8	64	0	0	1	0	7	0	0	8	7	10	1	2	0	2	9
d__Eukaryota	k__Fungi	p__Ascomycota	c__Saccharomycetes	o__Saccharomycetales	f__Phaffomycetaceae	g__Barnettozyma	s__Barnettozyma_sp	OTU19	0	2	0	0	0	0	0	0	0	0	0	0	0	0	0	0	0	0	0	0	0	0	0	0	0	0	0	0	0	0	0	0	0	0	0	0	0	0	0	0	0
d__Eukaryota	k__Fungi	p__unclassified_k__Fungi	c__unclassified_k__Fungi	o__unclassified_k__Fungi	f__unclassified_k__Fungi	g__unclassified_k__Fungi	s__unclassified_k__Fungi	OTU1941	0	0	0	0	0	0	0	0	0	0	0	0	0	0	0	0	0	0	0	0	0	0	0	0	0	0	0	2	0	2	0	0	0	0	0	0	0	0	0	0	0
d__Eukaryota	k__Fungi	p__Ascomycota	c__Sordariomycetes	o__Hypocreales	f__Clavicipitaceae	g__Metarhizium	s__Metarhizium_indigoticum	OTU1644	0	0	1	0	0	0	0	0	0	0	0	0	0	0	0	0	0	0	0	0	0	0	0	0	0	0	1	0	0	0	0	0	0	0	0	0	0	0	0	0	0
d__Eukaryota	k__Fungi	p__Basidiomycota	c__Agaricomycetes	o__Polyporales	f__Xenasmataceae	g__Xenasmatella	s__Xenasmatella_sp	OTU1972	0	0	0	0	0	0	0	0	0	0	0	0	0	0	0	0	0	0	0	0	0	0	0	0	0	0	0	0	0	0	13	0	0	0	0	0	0	0	0	0	0
d__Eukaryota	k__Fungi	p__unclassified_k__Fungi	c__unclassified_k__Fungi	o__unclassified_k__Fungi	f__unclassified_k__Fungi	g__unclassified_k__Fungi	s__unclassified_k__Fungi	OTU1442	0	0	0	0	0	0	0	0	0	0	0	0	0	0	0	0	0	0	0	0	0	0	0	0	1	5	0	0	0	0	0	0	0	0	0	0	0	0	0	0	0
d__Eukaryota	k__Fungi	p__Ascomycota	c__Sordariomycetes	o__Hypocreales	f__Nectriaceae	g__Penicillifer	s__Penicillifer_sp	OTU642	0	0	0	0	0	0	0	0	0	0	0	0	0	21	0	1	0	0	0	0	0	0	0	0	0	0	0	0	0	0	0	0	0	0	0	0	0	0	0	0	0
d__Eukaryota	k__Fungi	p__unclassified_k__Fungi	c__unclassified_k__Fungi	o__unclassified_k__Fungi	f__unclassified_k__Fungi	g__unclassified_k__Fungi	s__unclassified_k__Fungi	OTU1447	0	0	0	0	0	0	0	0	0	0	0	0	0	0	0	0	0	0	1	1	0	0	0	0	19	4	0	0	0	0	0	2	0	0	0	0	0	0	0	0	0
d__Eukaryota	k__Fungi	p__unclassified_k__Fungi	c__unclassified_k__Fungi	o__unclassified_k__Fungi	f__unclassified_k__Fungi	g__unclassified_k__Fungi	s__unclassified_k__Fungi	OTU2458	0	0	0	0	0	0	0	0	0	0	0	0	0	0	0	0	0	0	0	0	0	0	0	0	0	0	0	0	0	0	0	0	0	0	3	0	0	0	0	0	0
d__Eukaryota	k__Fungi	p__unclassified_k__Fungi	c__unclassified_k__Fungi	o__unclassified_k__Fungi	f__unclassified_k__Fungi	g__unclassified_k__Fungi	s__unclassified_k__Fungi	OTU1444	0	0	0	0	0	0	0	0	0	0	0	0	0	0	0	0	0	0	0	0	0	0	0	0	0	3	0	0	0	0	0	0	0	0	0	0	0	0	0	0	0
d__Eukaryota	k__Fungi	p__unclassified_k__Fungi	c__unclassified_k__Fungi	o__unclassified_k__Fungi	f__unclassified_k__Fungi	g__unclassified_k__Fungi	s__unclassified_k__Fungi	OTU2455	0	0	0	0	0	0	0	0	0	0	0	0	0	0	0	0	0	0	0	0	0	0	0	0	0	0	0	0	0	0	0	0	0	0	5	0	0	0	0	0	0
d__Eukaryota	k__Fungi	p__unclassified_k__Fungi	c__unclassified_k__Fungi	o__unclassified_k__Fungi	f__unclassified_k__Fungi	g__unclassified_k__Fungi	s__unclassified_k__Fungi	OTU2457	0	0	0	0	0	0	0	0	0	0	0	0	0	0	0	0	0	0	0	0	0	0	0	0	0	0	0	0	0	0	0	0	0	0	2	0	0	0	0	0	0
d__Eukaryota	k__Fungi	p__unclassified_k__Fungi	c__unclassified_k__Fungi	o__unclassified_k__Fungi	f__unclassified_k__Fungi	g__unclassified_k__Fungi	s__unclassified_k__Fungi	OTU1448	0	2250	330	265	39	136	1	172	32	10	0	0	1	6	8	0	0	1	0	408	0	92	132	0	3544	5426	218	579	1668	1090	59	143	950	276	688	1582	269	16	12	116	255
d__Eukaryota	k__Fungi	p__unclassified_k__Fungi	c__unclassified_k__Fungi	o__unclassified_k__Fungi	f__unclassified_k__Fungi	g__unclassified_k__Fungi	s__unclassified_k__Fungi	OTU2450	0	0	0	0	0	0	0	0	0	0	0	0	0	0	0	0	0	0	0	0	0	1	0	0	0	0	0	0	0	1	0	0	0	0	1	3	0	0	0	0	0
d__Eukaryota	k__Fungi	p__Basidiomycota	c__Agaricomycetes	o__unclassified_c__Agaricomycetes	f__unclassified_c__Agaricomycetes	g__unclassified_c__Agaricomycetes	s__unclassified_c__Agaricomycetes	OTU6910	0	0	0	0	0	0	0	0	0	0	0	0	0	0	0	0	0	0	0	0	0	0	0	0	0	0	0	0	0	0	0	0	0	0	0	0	0	0	0	0	0
d__Eukaryota	k__Fungi	p__unclassified_k__Fungi	c__unclassified_k__Fungi	o__unclassified_k__Fungi	f__unclassified_k__Fungi	g__unclassified_k__Fungi	s__unclassified_k__Fungi	OTU6634	0	0	0	0	0	0	0	0	0	0	0	0	0	0	0	0	0	0	0	0	0	0	0	0	0	0	0	0	0	0	0	0	0	0	0	0	0	0	0	0	0
d__Eukaryota	k__Fungi	p__Basidiomycota	c__Tremellomycetes	o__unclassified_c__Tremellomycetes	f__unclassified_c__Tremellomycetes	g__unclassified_c__Tremellomycetes	s__unclassified_c__Tremellomycetes	OTU1675	0	0	1	1	3	0	0	1	0	0	0	0	0	0	0	0	0	0	0	0	1	0	0	0	0	0	3	1	1	1	0	0	0	0	0	0	2	0	1	0	0
d__Eukaryota	k__Fungi	p__unclassified_k__Fungi	c__unclassified_k__Fungi	o__unclassified_k__Fungi	f__unclassified_k__Fungi	g__unclassified_k__Fungi	s__unclassified_k__Fungi	OTU6633	0	0	0	0	0	0	0	0	0	0	0	0	0	0	0	0	0	0	0	0	0	0	0	0	0	0	0	0	0	0	0	0	0	0	0	0	0	0	0	0	0
d__Eukaryota	k__Fungi	p__unclassified_k__Fungi	c__unclassified_k__Fungi	o__unclassified_k__Fungi	f__unclassified_k__Fungi	g__unclassified_k__Fungi	s__unclassified_k__Fungi	OTU6632	0	0	0	0	0	0	0	0	0	0	0	0	0	0	0	0	0	0	0	0	0	0	0	0	0	0	0	0	0	0	0	0	0	0	0	0	0	0	0	0	0
d__Eukaryota	k__Fungi	p__unclassified_k__Fungi	c__unclassified_k__Fungi	o__unclassified_k__Fungi	f__unclassified_k__Fungi	g__unclassified_k__Fungi	s__unclassified_k__Fungi	OTU6639	0	0	1	2	0	0	0	0	0	0	0	0	0	1	0	0	0	1	0	27	0	1	60	0	7	1	12	7	3	6	3	0	11	5	10	20	2	0	0	0	0
d__Eukaryota	k__Fungi	p__unclassified_k__Fungi	c__unclassified_k__Fungi	o__unclassified_k__Fungi	f__unclassified_k__Fungi	g__unclassified_k__Fungi	s__unclassified_k__Fungi	OTU6638	0	0	0	0	0	0	0	0	0	0	0	0	0	0	0	0	0	0	0	0	0	0	0	0	0	0	0	0	0	0	0	0	0	0	0	0	0	0	0	0	0
d__Eukaryota	k__Fungi	p__Ascomycota	c__Leotiomycetes	o__Thelebolales	f__Pseudeurotiaceae	g__Geomyces	s__Geomyces_auratus	OTU6834	0	3	0	0	0	0	0	33	0	1	0	0	0	0	0	0	0	0	0	30	0	17	4	0	0	0	2	0	10	0	8	0	0	1	67	21	0	0	0	0	0
d__Eukaryota	k__Fungi	p__Ascomycota	c__Leotiomycetes	o__Helotiales	f__unclassified_o__Helotiales	g__unclassified_o__Helotiales	s__unclassified_o__Helotiales	OTU2868	0	0	0	0	1	0	0	0	0	0	0	0	1	0	0	0	0	0	0	0	0	0	0	0	0	1	0	0	0	0	0	0	0	0	0	0	7	0	0	0	0
d__Eukaryota	k__Fungi	p__Basidiomycota	c__Agaricomycetes	o__Thelephorales	f__Thelephoraceae	g__Tomentellopsis	s__Tomentellopsis_sp	OTU3233	0	0	0	0	0	3	0	0	0	0	0	0	0	0	0	0	0	0	0	0	0	0	0	0	0	0	0	0	0	0	0	0	0	0	0	0	0	0	0	0	0
d__Eukaryota	k__Fungi	p__Ascomycota	c__unclassified_p__Ascomycota	o__unclassified_p__Ascomycota	f__unclassified_p__Ascomycota	g__unclassified_p__Ascomycota	s__unclassified_p__Ascomycota	OTU3156	0	0	0	1	0	1	0	0	0	0	0	0	0	0	0	0	0	0	0	0	0	0	0	0	0	0	0	2	0	0	0	0	0	0	0	0	1	0	0	0	9
d__Eukaryota	k__Fungi	p__Ascomycota	c__Leotiomycetes	o__Helotiales	f__unclassified_o__Helotiales	g__unclassified_o__Helotiales	s__unclassified_o__Helotiales	OTU2869	0	2	6	6	0	12	0	0	0	0	0	0	0	0	0	0	0	0	0	0	1	9	0	0	0	0	0	0	0	0	11	0	0	0	0	0	4	0	0	0	3
d__Eukaryota	k__Fungi	p__Ascomycota	c__unclassified_p__Ascomycota	o__unclassified_p__Ascomycota	f__unclassified_p__Ascomycota	g__unclassified_p__Ascomycota	s__unclassified_p__Ascomycota	OTU3150	0	0	1	1	0	13	0	0	0	0	0	0	0	0	0	0	0	0	0	0	0	0	0	0	0	0	0	0	0	0	1	0	0	0	0	5	0	0	0	0	4
d__Eukaryota	k__Fungi	p__unclassified_k__Fungi	c__unclassified_k__Fungi	o__unclassified_k__Fungi	f__unclassified_k__Fungi	g__unclassified_k__Fungi	s__unclassified_k__Fungi	OTU1109	0	3	0	0	0	0	0	0	0	0	0	0	0	0	0	0	0	0	0	0	0	1	14	0	0	1	1	0	2	0	0	1	0	0	0	2	0	0	0	0	0
d__Eukaryota	k__Fungi	p__Ascomycota	c__Sordariomycetes	o__Chaetosphaeriales	f__Chaetosphaeriaceae	g__Chloridium	s__unclassified_g__Chloridium	OTU2319	0	4	0	0	7	2	0	0	0	0	0	0	0	0	0	0	0	0	0	0	0	0	7	0	2	5	10	3	0	0	4	0	3	0	0	0	5	0	0	0	0
d__Eukaryota	k__Fungi	p__unclassified_k__Fungi	c__unclassified_k__Fungi	o__unclassified_k__Fungi	f__unclassified_k__Fungi	g__unclassified_k__Fungi	s__unclassified_k__Fungi	OTU8709	0	0	0	0	0	0	0	0	0	0	0	0	0	0	0	0	0	0	0	0	0	0	0	0	0	0	2	0	0	0	0	0	0	0	0	0	0	0	0	0	0
d__Eukaryota	k__Fungi	p__unclassified_k__Fungi	c__unclassified_k__Fungi	o__unclassified_k__Fungi	f__unclassified_k__Fungi	g__unclassified_k__Fungi	s__unclassified_k__Fungi	OTU3376	0	0	0	6	5	1	0	0	0	0	0	3	0	0	0	0	0	0	0	0	0	0	1	0	0	0	0	0	0	0	19	2	0	0	0	0	1	17	12	0	0
d__Eukaryota	k__Fungi	p__Ascomycota	c__Leotiomycetes	o__Helotiales	f__unclassified_o__Helotiales	g__unclassified_o__Helotiales	s__unclassified_o__Helotiales	OTU2724	0	0	0	4	0	0	0	0	0	0	0	0	0	0	0	0	0	0	0	0	0	0	0	0	0	0	0	0	0	0	0	0	0	0	0	2	0	0	0	0	0
d__Eukaryota	k__Fungi	p__Ascomycota	c__Sordariomycetes	o__Sordariales	f__Lasiosphaeriaceae	g__unclassified_f__Lasiosphaeriaceae	s__unclassified_f__Lasiosphaeriaceae	OTU4976	0	0	0	0	0	0	0	0	0	1	0	0	0	0	0	0	0	0	0	0	0	0	0	0	0	0	0	0	0	0	0	0	0	0	0	0	0	0	0	0	0
d__Eukaryota	k__Fungi	p__Basidiomycota	c__unclassified_p__Basidiomycota	o__unclassified_p__Basidiomycota	f__unclassified_p__Basidiomycota	g__unclassified_p__Basidiomycota	s__unclassified_p__Basidiomycota	OTU547	0	0	0	0	0	0	0	0	1	1	0	0	0	0	0	0	0	0	0	0	0	0	0	0	0	0	0	0	0	0	0	0	0	0	0	0	0	0	0	0	0
d__Eukaryota	k__Fungi	p__Chytridiomycota	c__unclassified_p__Chytridiomycota	o__unclassified_p__Chytridiomycota	f__unclassified_p__Chytridiomycota	g__unclassified_p__Chytridiomycota	s__unclassified_p__Chytridiomycota	OTU1051	0	0	0	0	0	0	0	0	0	0	0	0	0	0	0	0	0	0	0	0	0	0	9	0	0	0	0	0	0	0	0	0	0	0	0	0	0	0	0	0	0
d__Eukaryota	k__Fungi	p__Ascomycota	c__Sordariomycetes	o__Hypocreales	f__Nectriaceae	g__unclassified_f__Nectriaceae	s__unclassified_f__Nectriaceae	OTU448	0	0	0	1	0	0	0	2	0	0	1	0	0	0	0	0	0	0	0	0	0	0	0	0	0	0	1	0	0	0	0	0	0	0	0	0	0	0	1	0	0
d__Eukaryota	k__Fungi	p__Basidiomycota	c__unclassified_p__Basidiomycota	o__unclassified_p__Basidiomycota	f__unclassified_p__Basidiomycota	g__unclassified_p__Basidiomycota	s__unclassified_p__Basidiomycota	OTU236	0	0	0	5	0	0	0	1	0	0	0	0	0	0	0	0	0	0	0	0	0	0	0	0	0	0	0	0	0	0	1	3	0	0	0	0	0	0	0	0	0
d__Eukaryota	k__Fungi	p__Basidiomycota	c__Agaricomycetes	o__Agaricales	f__Tricholomataceae	g__Lepista	s__Lepista_panaeolus	OTU2055	0	0	0	0	0	0	0	0	0	0	0	0	0	0	0	0	0	0	0	0	0	0	0	0	0	0	0	0	0	0	0	4	0	0	0	0	0	0	0	0	0
d__Eukaryota	k__Fungi	p__Ascomycota	c__Sordariomycetes	o__Hypocreales	f__Cordycipitaceae	g__Akanthomyces	s__Akanthomyces_gracilis	OTU404	0	0	0	0	0	3	0	0	0	0	0	0	0	0	0	0	0	0	0	0	0	0	0	0	0	0	0	0	0	0	0	0	0	0	0	0	0	0	0	0	0
d__Eukaryota	k__Fungi	p__Ascomycota	c__Sordariomycetes	o__unclassified_c__Sordariomycetes	f__unclassified_c__Sordariomycetes	g__unclassified_c__Sordariomycetes	s__unclassified_c__Sordariomycetes	OTU6914	0	0	0	0	0	0	0	0	0	0	0	0	0	0	0	0	0	0	0	0	0	0	0	0	0	0	0	0	0	0	0	0	0	0	0	0	0	0	0	0	0
d__Eukaryota	k__Fungi	p__unclassified_k__Fungi	c__unclassified_k__Fungi	o__unclassified_k__Fungi	f__unclassified_k__Fungi	g__unclassified_k__Fungi	s__unclassified_k__Fungi	OTU2527	0	0	0	0	0	0	0	0	0	0	0	0	0	0	0	0	0	0	0	3	0	0	5	0	0	0	1	0	0	1	0	0	0	0	4	1	0	0	0	0	0
d__Eukaryota	k__Fungi	p__Ascomycota	c__Sordariomycetes	o__Hypocreales	f__Hypocreales_fam_Incertae_sedis	g__unclassified_f__Hypocreales_fam_Incertae_sedis	s__unclassified_f__Hypocreales_fam_Incertae_sedis	OTU9029	0	0	0	0	0	0	0	0	0	0	0	0	0	0	0	0	0	0	3	0	0	9	0	0	0	0	0	0	0	9	0	0	0	0	2	0	0	0	0	0	2
d__Eukaryota	k__Fungi	p__unclassified_k__Fungi	c__unclassified_k__Fungi	o__unclassified_k__Fungi	f__unclassified_k__Fungi	g__unclassified_k__Fungi	s__unclassified_k__Fungi	OTU2526	0	0	0	0	0	0	0	8	0	0	0	0	0	0	2	1	0	0	0	0	0	0	0	0	0	0	0	0	0	0	0	0	0	0	8	0	0	0	0	0	0
d__Eukaryota	k__Fungi	p__Chytridiomycota	c__GS14	o__unclassified_c__GS14	f__unclassified_c__GS14	g__unclassified_c__GS14	s__GS14_sp	OTU2588	0	0	0	0	0	0	0	1	0	1	0	0	0	0	0	0	0	0	0	0	0	0	0	0	0	0	0	0	0	2	0	0	0	0	3	1	0	0	0	0	0
d__Eukaryota	k__Fungi	p__Ascomycota	c__Saccharomycetes	o__Saccharomycetales	f__Trichomonascaceae	g__Zygoascus	s__Zygoascus_polysorbophila	OTU681	0	0	0	0	0	0	7	0	0	0	0	0	8	0	0	0	0	9	0	0	0	0	0	0	0	0	0	0	0	0	0	0	0	0	0	0	0	0	0	0	0
d__Eukaryota	k__Fungi	p__Basidiomycota	c__Agaricomycetes	o__Trechisporales	f__Hydnodontaceae	g__Trechispora	s__Trechispora_sp	OTU4608	0	0	0	0	0	1	0	0	0	0	0	0	0	0	0	0	0	0	0	0	0	0	0	0	0	0	0	0	0	0	1	0	0	0	0	0	0	0	0	0	0
d__Eukaryota	k__Fungi	p__Ascomycota	c__Eurotiomycetes	o__Chaetothyriales	f__Herpotrichiellaceae	g__unclassified_f__Herpotrichiellaceae	s__unclassified_f__Herpotrichiellaceae	OTU7563	0	0	0	0	0	0	0	0	0	0	0	0	0	0	0	0	0	0	0	0	1	0	0	0	0	0	0	0	0	0	0	0	0	0	0	0	0	0	0	0	0
d__Eukaryota	k__Fungi	p__Ascomycota	c__unclassified_p__Ascomycota	o__unclassified_p__Ascomycota	f__unclassified_p__Ascomycota	g__unclassified_p__Ascomycota	s__unclassified_p__Ascomycota	OTU3622	0	0	0	1	0	0	0	0	0	0	0	0	0	0	0	0	0	0	1	0	0	0	0	0	0	0	0	0	0	0	0	0	0	0	2	0	0	0	0	0	0
d__Eukaryota	k__Fungi	p__Ascomycota	c__Eurotiomycetes	o__Onygenales	f__Arachnomycetaceae	g__Arachnomyces	s__Arachnomyces_sp	OTU2462	0	0	0	0	0	0	0	0	0	0	0	0	0	0	0	0	0	0	0	0	0	0	2	0	0	0	0	0	0	0	1	0	0	0	10	0	0	0	0	0	3
d__Eukaryota	k__Fungi	p__Ascomycota	c__Dothideomycetes	o__Pleosporales	f__Didymellaceae	g__unclassified_f__Didymellaceae	s__unclassified_f__Didymellaceae	OTU9117	0	11	0	0	1	0	0	1	0	0	0	0	0	0	0	0	0	0	0	0	16	0	0	0	0	0	0	0	0	0	0	0	0	0	0	0	1	0	0	0	0
d__Eukaryota	k__Fungi	p__Basidiomycota	c__Microbotryomycetes	o__Microbotryomycetes_ord_Incertae_sedis	f__Chrysozymaceae	g__Udeniozyma	s__Udeniozyma_ferulica	OTU3566	0	0	0	0	0	0	0	0	0	0	0	0	0	0	0	0	0	0	0	0	0	0	0	0	0	0	0	1	0	0	0	0	0	0	0	0	0	0	0	0	0
d__Eukaryota	k__Fungi	p__unclassified_k__Fungi	c__unclassified_k__Fungi	o__unclassified_k__Fungi	f__unclassified_k__Fungi	g__unclassified_k__Fungi	s__unclassified_k__Fungi	OTU2148	0	0	0	0	0	2	0	0	0	3	0	0	0	0	0	0	0	0	0	0	0	1	0	0	0	0	0	0	0	0	0	17	3	4	17	4	0	0	0	0	0
d__Eukaryota	k__Fungi	p__Basidiomycota	c__Tremellomycetes	o__Tremellales	f__Cuniculitremaceae	g__Kockovaella	s__unclassified_g__Kockovaella	OTU2522	0	0	0	0	0	0	0	0	0	0	0	0	0	0	0	0	0	0	0	0	0	0	0	0	0	0	0	0	0	0	0	0	0	0	9	0	0	0	0	0	0
d__Eukaryota	k__Fungi	p__unclassified_k__Fungi	c__unclassified_k__Fungi	o__unclassified_k__Fungi	f__unclassified_k__Fungi	g__unclassified_k__Fungi	s__unclassified_k__Fungi	OTU2142	0	0	0	0	0	0	0	0	0	0	0	0	0	0	0	0	0	0	0	0	0	0	1	0	0	0	0	0	0	0	0	2	0	0	0	0	0	0	0	0	0
d__Eukaryota	k__Fungi	p__Chytridiomycota	c__unclassified_p__Chytridiomycota	o__unclassified_p__Chytridiomycota	f__unclassified_p__Chytridiomycota	g__unclassified_p__Chytridiomycota	s__unclassified_p__Chytridiomycota	OTU7980	0	0	0	0	0	0	0	0	0	0	0	0	0	0	0	0	0	0	0	0	0	0	0	0	0	0	0	0	0	0	0	0	1	0	0	0	0	0	0	0	0
d__Eukaryota	k__Fungi	p__Ascomycota	c__Leotiomycetes	o__Helotiales	f__Myxotrichaceae	g__Oidiodendron	s__Oidiodendron_setiferum	OTU3322	0	0	0	1	0	0	0	0	0	5	0	0	0	0	0	0	0	0	0	1	0	1	0	0	0	0	0	0	3	0	0	1	0	0	88	4	0	0	0	0	0
d__Eukaryota	k__Fungi	p__Basidiomycota	c__Tremellomycetes	o__Tremellales	f__Bulleraceae	g__Genolevuria	s__Genolevuria_sp	OTU2605	0	0	0	0	0	0	0	0	0	0	0	0	0	0	0	0	0	0	0	0	0	0	0	0	0	0	0	0	0	0	0	0	0	0	2	0	0	0	0	0	0
d__Eukaryota	k__Fungi	p__Ascomycota	c__Sordariomycetes	o__Hypocreales	f__unclassified_o__Hypocreales	g__unclassified_o__Hypocreales	s__unclassified_o__Hypocreales	OTU6752	0	0	0	0	0	0	0	1	0	1	0	0	0	0	0	0	0	0	0	0	0	0	0	0	0	0	0	0	1	0	0	0	0	3	0	0	0	0	0	0	0
d__Eukaryota	k__Fungi	p__Ascomycota	c__unclassified_p__Ascomycota	o__unclassified_p__Ascomycota	f__unclassified_p__Ascomycota	g__unclassified_p__Ascomycota	s__unclassified_p__Ascomycota	OTU6871	0	0	0	0	0	0	0	0	0	0	0	0	0	0	0	0	0	0	0	0	0	0	0	0	0	0	0	0	4	0	0	0	0	0	0	0	0	0	0	0	7
d__Eukaryota	k__Fungi	p__Chytridiomycota	c__Spizellomycetes	o__Spizellomycetales	f__Powellomycetaceae	g__Powellomyces	s__Powellomyces_sp	OTU3189	0	0	0	2	0	0	0	2	0	1	0	0	0	0	0	0	0	0	0	0	0	0	0	0	0	0	0	0	0	0	1	0	12	0	0	6	2	0	4	0	3
d__Eukaryota	k__Fungi	p__Ascomycota	c__Sordariomycetes	o__Sordariales	f__Chaetomiaceae	g__Chaetomium	s__Chaetomium_grande	OTU2242	0	4	128	5	8	1	0	2	0	0	0	0	0	0	0	0	0	0	0	30	1	17	39	0	8	0	26	6	6	58	5	0	11	1	33	2	5	40	22	0	4
d__Eukaryota	k__Fungi	p__Ascomycota	c__unclassified_p__Ascomycota	o__unclassified_p__Ascomycota	f__unclassified_p__Ascomycota	g__unclassified_p__Ascomycota	s__unclassified_p__Ascomycota	OTU2826	0	0	0	0	0	0	0	0	0	0	0	0	0	0	0	0	0	0	0	0	0	0	0	0	0	0	0	0	0	0	0	0	0	0	0	0	4	0	0	0	0
d__Eukaryota	k__Fungi	p__Ascomycota	c__unclassified_p__Ascomycota	o__unclassified_p__Ascomycota	f__unclassified_p__Ascomycota	g__unclassified_p__Ascomycota	s__unclassified_p__Ascomycota	OTU6878	0	0	0	0	0	2	0	0	0	0	0	0	0	0	0	0	0	0	0	0	0	0	0	0	0	0	0	0	0	0	0	0	0	0	0	0	0	0	0	0	0
d__Eukaryota	k__Fungi	p__Ascomycota	c__unclassified_p__Ascomycota	o__unclassified_p__Ascomycota	f__unclassified_p__Ascomycota	g__unclassified_p__Ascomycota	s__unclassified_p__Ascomycota	OTU1806	0	0	0	0	0	0	0	0	0	0	0	0	0	0	0	0	0	0	0	0	0	0	0	0	0	0	0	0	3	0	0	0	0	0	0	0	0	0	0	0	0
d__Eukaryota	k__Fungi	p__Ascomycota	c__Sordariomycetes	o__Hypocreales	f__Nectriaceae	g__Fusarium	s__unclassified_g__Fusarium	OTU3276	0	1	0	0	0	0	0	0	0	0	0	0	0	0	0	0	0	0	0	0	0	0	0	0	0	1	1	1	0	0	0	0	0	0	0	1	0	0	0	0	0
d__Eukaryota	k__Fungi	p__Basidiomycota	c__Agaricomycetes	o__Agaricales	f__Lycoperdaceae	g__Calvatia	s__unclassified_g__Calvatia	OTU3046	0	0	0	0	0	0	0	0	0	0	0	0	0	0	0	0	0	0	0	0	0	0	0	0	0	0	0	0	0	0	0	0	0	0	0	0	0	0	0	12	0
d__Eukaryota	k__Fungi	p__Ascomycota	c__Dothideomycetes	o__Capnodiales	f__Teratosphaeriaceae	g__Devriesia	s__Devriesia_strelitziicola	OTU1725	0	0	0	0	1	0	0	0	0	0	0	0	0	0	0	0	0	0	1	0	0	1	0	0	0	0	1	7	1	0	0	0	0	0	0	0	1	0	0	0	0
d__Eukaryota	k__Fungi	p__Ascomycota	c__Sordariomycetes	o__Sordariales	f__unclassified_o__Sordariales	g__unclassified_o__Sordariales	s__unclassified_o__Sordariales	OTU3386	0	0	0	0	0	0	0	0	0	0	0	0	0	0	0	0	0	0	0	0	0	0	0	0	0	0	0	0	0	0	0	0	0	0	0	0	0	0	0	0	0
d__Eukaryota	k__Fungi	p__unclassified_k__Fungi	c__unclassified_k__Fungi	o__unclassified_k__Fungi	f__unclassified_k__Fungi	g__unclassified_k__Fungi	s__unclassified_k__Fungi	OTU1266	0	0	0	0	0	0	0	0	0	0	0	0	0	0	0	0	0	0	0	0	0	0	0	34	0	0	0	0	0	0	0	0	0	0	0	0	0	0	0	0	0
d__Eukaryota	k__Fungi	p__Ascomycota	c__Saccharomycetes	o__Saccharomycetales	f__Lipomycetaceae	g__Lipomyces	s__unclassified_g__Lipomyces	OTU142	0	4	1	0	0	0	3	0	0	0	0	0	5	0	0	0	0	0	0	0	0	0	1	0	0	0	1	1	0	0	8	0	0	2	0	0	1	1	0	2	0
d__Eukaryota	k__Fungi	p__Ascomycota	c__Sordariomycetes	o__Hypocreales	f__Clavicipitaceae	g__Metarhizium	s__unclassified_g__Metarhizium	OTU2398	0	0	0	0	0	0	0	0	0	0	0	0	0	0	0	0	0	0	2	0	0	0	0	0	0	0	0	1	0	1	0	0	0	1	0	0	1	0	0	0	0
d__Eukaryota	k__Fungi	p__Basidiomycota	c__Agaricomycetes	o__Boletales	f__Astraeaceae	g__Astraeus	s__Astraeus_sp	OTU3725	0	0	0	0	0	0	0	1	0	0	0	0	0	0	0	0	0	0	0	0	0	0	0	0	0	0	0	0	1	0	0	0	0	5	0	0	0	0	2	9	11
d__Eukaryota	k__Fungi	p__Basidiomycota	c__Tremellomycetes	o__Filobasidiales	f__Piskurozymaceae	g__Solicoccozyma	s__unclassified_g__Solicoccozyma	OTU3598	0	0	0	0	5	0	0	0	0	0	0	0	0	0	0	0	0	0	0	0	0	0	3	0	1	0	0	4	0	0	0	0	1	0	0	0	0	2	1	0	0
d__Eukaryota	k__Fungi	p__unclassified_k__Fungi	c__unclassified_k__Fungi	o__unclassified_k__Fungi	f__unclassified_k__Fungi	g__unclassified_k__Fungi	s__unclassified_k__Fungi	OTU1264	0	0	0	0	0	0	0	0	0	0	0	0	0	0	0	0	0	0	0	0	0	0	0	29	0	0	0	0	0	0	0	0	0	0	0	0	0	0	0	0	0
d__Eukaryota	k__Fungi	p__Glomeromycota	c__Glomeromycetes	o__Glomerales	f__Glomeraceae	g__unclassified_f__Glomeraceae	s__unclassified_f__Glomeraceae	OTU1683	0	0	0	0	0	0	0	0	0	0	0	0	0	0	0	0	0	0	0	0	0	0	0	0	0	0	3	0	0	0	0	0	0	0	0	0	0	0	0	0	0
d__Eukaryota	k__Fungi	p__unclassified_k__Fungi	c__unclassified_k__Fungi	o__unclassified_k__Fungi	f__unclassified_k__Fungi	g__unclassified_k__Fungi	s__unclassified_k__Fungi	OTU201	0	5	0	1	0	0	0	0	0	0	0	0	0	0	0	0	0	0	0	3	0	2	0	0	0	0	0	1	0	0	0	0	0	0	0	0	0	0	0	0	0
d__Eukaryota	k__Fungi	p__unclassified_k__Fungi	c__unclassified_k__Fungi	o__unclassified_k__Fungi	f__unclassified_k__Fungi	g__unclassified_k__Fungi	s__unclassified_k__Fungi	OTU202	0	0	0	3	0	0	0	0	0	0	0	0	0	0	0	0	0	0	0	0	0	0	0	0	0	0	0	0	0	0	0	0	0	0	0	0	3	0	0	0	0
d__Eukaryota	k__Fungi	p__unclassified_k__Fungi	c__unclassified_k__Fungi	o__unclassified_k__Fungi	f__unclassified_k__Fungi	g__unclassified_k__Fungi	s__unclassified_k__Fungi	OTU206	0	0	0	164	0	3	0	8	0	1	0	0	0	0	0	0	0	0	4	28	0	23	0	0	0	0	0	0	0	0	0	16	0	0	28	7	0	0	0	0	11
d__Eukaryota	k__Fungi	p__unclassified_k__Fungi	c__unclassified_k__Fungi	o__unclassified_k__Fungi	f__unclassified_k__Fungi	g__unclassified_k__Fungi	s__unclassified_k__Fungi	OTU208	0	0	0	3	0	0	0	0	0	0	0	0	0	0	0	0	0	0	0	0	0	0	0	0	0	0	0	0	0	0	0	0	0	0	0	0	0	0	0	0	0
d__Eukaryota	k__Fungi	p__Ascomycota	c__Leotiomycetes	o__Helotiales	f__unclassified_o__Helotiales	g__unclassified_o__Helotiales	s__unclassified_o__Helotiales	OTU2989	0	0	0	5	0	1	0	0	0	0	0	0	0	0	0	0	0	0	0	1	0	1	8	0	1	0	4	0	0	6	0	0	0	0	0	0	0	0	7	16	0
d__Eukaryota	k__Fungi	p__Ascomycota	c__Sordariomycetes	o__unclassified_c__Sordariomycetes	f__unclassified_c__Sordariomycetes	g__unclassified_c__Sordariomycetes	s__unclassified_c__Sordariomycetes	OTU2346	0	0	0	0	0	0	0	0	0	0	0	0	0	0	0	0	0	0	0	0	0	0	3	0	7	0	29	10	0	0	0	0	8	19	0	0	2	0	17	2	0
d__Eukaryota	k__Fungi	p__Ascomycota	c__Dothideomycetes	o__Venturiales	f__Sympoventuriaceae	g__Ochroconis	s__Ochroconis_cordanae	OTU7592	0	0	0	0	0	0	0	0	0	1	0	0	0	0	0	0	0	0	0	0	0	0	0	0	0	0	0	0	0	0	0	0	0	0	0	0	0	0	0	0	0
d__Eukaryota	k__Fungi	p__unclassified_k__Fungi	c__unclassified_k__Fungi	o__unclassified_k__Fungi	f__unclassified_k__Fungi	g__unclassified_k__Fungi	s__unclassified_k__Fungi	OTU2239	0	3	0	0	0	0	0	17	0	0	0	4	0	0	0	0	0	0	0	0	119	0	24	0	15	16	0	40	7	0	7	4	22	6	4	0	12	0	0	0	1
d__Eukaryota	k__Fungi	p__Basidiomycota	c__Agaricomycetes	o__unclassified_c__Agaricomycetes	f__unclassified_c__Agaricomycetes	g__unclassified_c__Agaricomycetes	s__unclassified_c__Agaricomycetes	OTU4445	0	0	0	0	0	0	0	0	0	0	0	0	0	0	0	0	0	0	0	0	0	0	0	0	0	0	0	0	0	0	0	0	0	0	0	0	0	0	0	0	0
d__Eukaryota	k__Fungi	p__Ascomycota	c__Sordariomycetes	o__Glomerellales	f__Plectosphaerellaceae	g__unclassified_f__Plectosphaerellaceae	s__Plectosphaerellaceae_sp	OTU3464	0	0	1	3	2	22	0	5	0	0	0	0	0	0	0	0	0	0	0	4	2	9	4	0	2	0	13	6	0	0	0	0	5	23	1	10	6	0	1	0	0
d__Eukaryota	k__Fungi	p__unclassified_k__Fungi	c__unclassified_k__Fungi	o__unclassified_k__Fungi	f__unclassified_k__Fungi	g__unclassified_k__Fungi	s__unclassified_k__Fungi	OTU2631	0	0	0	0	0	0	0	0	0	1	0	0	0	0	0	0	0	0	0	0	0	0	0	0	0	0	0	0	0	0	0	0	0	0	0	5	0	0	0	0	0
d__Eukaryota	k__Fungi	p__unclassified_k__Fungi	c__unclassified_k__Fungi	o__unclassified_k__Fungi	f__unclassified_k__Fungi	g__unclassified_k__Fungi	s__unclassified_k__Fungi	OTU2635	0	0	2	0	0	0	0	0	0	0	0	0	0	0	0	0	0	0	0	0	0	0	0	0	0	0	0	0	0	0	0	0	0	0	0	2	0	0	0	0	0
d__Eukaryota	k__Fungi	p__unclassified_k__Fungi	c__unclassified_k__Fungi	o__unclassified_k__Fungi	f__unclassified_k__Fungi	g__unclassified_k__Fungi	s__unclassified_k__Fungi	OTU2637	0	0	0	0	0	0	0	0	0	0	0	0	0	0	0	0	0	0	0	1	0	0	0	0	0	0	0	0	0	0	0	4	0	0	1	4	0	0	0	5	0
d__Eukaryota	k__Fungi	p__unclassified_k__Fungi	c__unclassified_k__Fungi	o__unclassified_k__Fungi	f__unclassified_k__Fungi	g__unclassified_k__Fungi	s__unclassified_k__Fungi	OTU2636	0	0	0	1	0	0	0	1	1	0	0	0	0	0	0	0	0	0	0	3	0	0	2	0	0	0	8	0	0	0	0	0	2	1	0	8	0	0	1	24	0
d__Eukaryota	k__Fungi	p__Basidiomycota	c__unclassified_p__Basidiomycota	o__unclassified_p__Basidiomycota	f__unclassified_p__Basidiomycota	g__unclassified_p__Basidiomycota	s__unclassified_p__Basidiomycota	OTU6772	0	0	0	0	0	0	0	0	0	0	0	0	0	0	0	0	0	0	0	0	0	0	0	0	0	0	0	0	0	0	0	0	0	0	0	0	0	0	0	0	0
d__Eukaryota	k__Fungi	p__Ascomycota	c__Dothideomycetes	o__Pleosporales	f__Pleosporales_fam_Incertae_sedis	g__Crassiparies	s__Crassiparies_quadrisporus	OTU8793	0	0	0	0	0	0	0	0	0	0	0	0	0	0	0	0	0	0	0	0	0	0	0	0	0	0	0	0	0	0	0	0	0	0	0	0	0	0	0	0	0
d__Eukaryota	k__Fungi	p__Basidiomycota	c__Tremellomycetes	o__Trichosporonales	f__Trichosporonaceae	g__Apiotrichum	s__Apiotrichum_dehoogii	OTU8919	0	0	0	0	0	0	0	5	0	0	2	0	0	0	0	28	17	0	0	0	2	0	0	0	0	0	0	0	0	0	0	0	0	0	0	0	0	0	0	0	0
d__Eukaryota	k__Fungi	p__unclassified_k__Fungi	c__unclassified_k__Fungi	o__unclassified_k__Fungi	f__unclassified_k__Fungi	g__unclassified_k__Fungi	s__unclassified_k__Fungi	OTU1848	0	0	0	0	0	0	0	0	0	0	0	0	0	0	0	0	0	0	0	0	0	0	0	0	0	0	0	0	4	0	0	0	0	0	0	0	0	0	0	0	0
d__Eukaryota	k__Fungi	p__unclassified_k__Fungi	c__unclassified_k__Fungi	o__unclassified_k__Fungi	f__unclassified_k__Fungi	g__unclassified_k__Fungi	s__unclassified_k__Fungi	OTU1846	0	0	0	0	0	0	0	0	0	0	0	0	0	0	0	0	0	0	0	1	0	0	0	0	0	0	0	0	3	0	0	0	0	0	0	0	0	0	0	0	0
d__Eukaryota	k__Fungi	p__unclassified_k__Fungi	c__unclassified_k__Fungi	o__unclassified_k__Fungi	f__unclassified_k__Fungi	g__unclassified_k__Fungi	s__unclassified_k__Fungi	OTU1843	0	0	1	0	0	0	0	0	0	0	0	0	0	0	0	0	0	0	0	1	0	0	0	0	0	0	0	0	1	0	0	0	0	0	0	0	0	0	0	0	0
d__Eukaryota	k__Fungi	p__unclassified_k__Fungi	c__unclassified_k__Fungi	o__unclassified_k__Fungi	f__unclassified_k__Fungi	g__unclassified_k__Fungi	s__unclassified_k__Fungi	OTU1842	0	0	0	0	0	0	0	0	0	0	0	0	0	0	0	0	0	0	0	0	0	0	0	0	0	0	0	0	1	0	0	0	0	0	1	0	0	0	0	0	0
d__Eukaryota	k__Fungi	p__unclassified_k__Fungi	c__unclassified_k__Fungi	o__unclassified_k__Fungi	f__unclassified_k__Fungi	g__unclassified_k__Fungi	s__unclassified_k__Fungi	OTU1841	0	0	0	0	0	0	0	0	0	0	0	0	0	0	0	0	0	0	0	0	0	0	0	0	0	0	0	0	2	1	0	0	0	0	0	0	0	0	0	0	0
d__Eukaryota	k__Fungi	p__Ascomycota	c__Eurotiomycetes	o__Chaetothyriales	f__unclassified_o__Chaetothyriales	g__unclassified_o__Chaetothyriales	s__unclassified_o__Chaetothyriales	OTU2861	0	0	0	0	0	1	0	0	0	0	0	0	0	0	0	0	0	0	0	0	0	0	0	0	0	0	0	0	0	0	0	0	0	0	0	0	1	0	0	0	0
d__Eukaryota	k__Fungi	p__Ascomycota	c__Sordariomycetes	o__Microascales	f__Microascaceae	g__Cephalotrichum	s__Cephalotrichum_purpureofuscum	OTU2577	0	2	0	0	0	0	2	4	58	679	65	0	0	0	0	0	0	0	0	2	1	13	2	0	0	7	4	0	7	0	103	15	1	1	419	271	28	0	0	0	0
d__Eukaryota	k__Fungi	p__Basidiomycota	c__Agaricomycetes	o__Polyporales	f__Podoscyphaceae	g__Hypochnicium	s__Hypochnicium_cystidiatum	OTU5098	0	0	0	0	0	0	0	0	0	0	0	0	0	0	0	0	0	0	0	0	0	0	0	0	0	0	0	0	0	6	0	0	0	0	0	0	0	0	0	0	0
d__Eukaryota	k__Fungi	p__Chytridiomycota	c__Rhizophlyctidomycetes	o__Rhizophlyctidales	f__Sonoraphlyctidaceae	g__Sonoraphlyctis	s__Sonoraphlyctis_sp	OTU2996	0	0	11	0	0	27	1	1	0	3	0	0	0	0	1	0	0	0	0	4	0	0	7	0	0	0	2	0	0	0	45	38	52	42	69	0	0	5	90	6	2
d__Eukaryota	k__Fungi	p__Ascomycota	c__Sordariomycetes	o__Xylariales	f__Xylariaceae	g__Xylaria	s__Xylaria_grammica	OTU8979	0	0	0	0	0	0	0	0	0	0	0	0	0	0	0	0	0	0	0	0	0	0	1	0	0	0	0	0	0	0	0	0	0	0	0	0	0	0	1	0	0
d__Eukaryota	k__Fungi	p__Ascomycota	c__Leotiomycetes	o__Thelebolales	f__Thelebolaceae	g__Thelebolus	s__unclassified_g__Thelebolus	OTU6816	0	0	0	0	0	0	0	0	0	1	0	0	0	0	0	0	0	0	0	0	0	11	0	0	0	0	0	0	3	0	3	0	15	0	0	15	0	0	0	0	0
d__Eukaryota	k__Fungi	p__Ascomycota	c__Dothideomycetes	o__Pleosporales	f__unclassified_o__Pleosporales	g__unclassified_o__Pleosporales	s__unclassified_o__Pleosporales	OTU7136	0	0	0	0	0	0	0	0	3	0	0	0	0	0	0	0	0	0	0	0	0	0	1	0	0	0	0	2	0	0	0	0	0	0	0	0	0	0	0	0	0
d__Eukaryota	k__Fungi	p__Ascomycota	c__Dothideomycetes	o__Pleosporales	f__Melanommataceae	g__unclassified_f__Melanommataceae	s__unclassified_f__Melanommataceae	OTU2941	0	0	0	22	0	1	0	0	0	0	0	0	0	0	0	0	0	0	0	0	0	0	22	0	0	0	0	1	0	0	0	0	1	0	0	0	0	0	4	7	10
d__Eukaryota	k__Fungi	p__Ascomycota	c__Dothideomycetes	o__Pleosporales	f__Pleosporaceae	g__unclassified_f__Pleosporaceae	s__unclassified_f__Pleosporaceae	OTU2433	0	0	1	0	0	4	0	0	0	0	0	0	0	0	0	0	0	0	0	0	0	0	0	0	0	0	0	0	0	0	0	0	0	10	0	0	0	0	0	0	0
d__Eukaryota	k__Fungi	p__Basidiomycota	c__Classiculomycetes	o__Classiculales	f__Classiculaceae	g__unclassified_f__Classiculaceae	s__Classiculaceae_sp	OTU2904	0	0	0	0	0	0	0	0	0	0	0	0	0	0	0	0	0	0	0	0	0	0	0	0	0	0	0	0	0	0	0	0	0	0	0	0	0	21	0	0	0
d__Eukaryota	k__Fungi	p__Ascomycota	c__Dothideomycetes	o__Pleosporales	f__Phaeosphaeriaceae	g__Setophoma	s__Setophoma_sp	OTU2808	0	0	0	0	0	0	0	0	0	0	0	0	0	0	0	0	0	0	0	0	0	0	0	0	2	0	0	0	0	0	6	0	10	2	0	0	1	0	0	0	0
d__Eukaryota	k__Fungi	p__Ascomycota	c__Leotiomycetes	o__Helotiales	f__Myxotrichaceae	g__Myxotrichum	s__Myxotrichum_cancellatum	OTU3565	0	25	15	84	2	11	0	0	0	3	0	0	0	0	0	0	1	0	0	0	0	118	0	0	1	0	0	76	98	170	292	5	1	8	113	411	0	0	3	74	105
d__Eukaryota	k__Fungi	p__Ascomycota	c__Sordariomycetes	o__Hypocreales	f__Nectriaceae	g__Lasionectria	s__Lasionectria_sp	OTU1879	0	0	0	0	0	0	0	0	0	0	0	0	0	0	0	0	0	0	0	0	0	0	0	0	0	0	0	0	0	7	0	8	0	0	0	0	0	0	0	0	0
d__Eukaryota	k__Fungi	p__Basidiomycota	c__Agaricomycetes	o__Agaricales	f__Agaricaceae	g__Micropsalliota	s__unclassified_g__Micropsalliota	OTU2664	0	0	0	0	0	0	0	0	0	0	0	0	0	0	0	0	0	0	0	0	0	0	0	0	0	0	0	0	0	0	0	0	0	0	0	3	0	0	0	0	0
d__Eukaryota	k__Fungi	p__Ascomycota	c__Sordariomycetes	o__Hypocreales	f__Nectriaceae	g__Fusicolla	s__Fusicolla_violacea	OTU6695	0	0	0	0	0	0	0	0	0	0	0	0	0	0	0	3	0	6	0	0	0	0	0	0	0	0	5	0	0	0	1	0	0	0	0	0	3	0	0	0	2
d__Eukaryota	k__Fungi	p__Basidiomycota	c__Agaricomycetes	o__Trechisporales	f__Hydnodontaceae	g__Trechispora	s__Trechispora_sp	OTU2937	0	0	0	0	0	0	0	1	0	0	0	0	0	0	0	0	0	0	0	0	0	0	0	0	0	0	0	0	0	0	0	0	0	0	0	0	0	0	2	0	0
d__Eukaryota	k__Fungi	p__Mortierellomycota	c__Mortierellomycetes	o__Mortierellales	f__Mortierellaceae	g__Mortierella	s__Mortierella_sp	OTU3494	0	3	24	103	5	10	0	18	1	2	1	0	1	0	1	0	0	0	1	35	13	7	410	0	25	0	27	30	24	13	20	40	18	21	23	55	96	12	4	11	11
d__Eukaryota	k__Fungi	p__unclassified_k__Fungi	c__unclassified_k__Fungi	o__unclassified_k__Fungi	f__unclassified_k__Fungi	g__unclassified_k__Fungi	s__unclassified_k__Fungi	OTU1638	0	0	0	0	0	0	0	0	0	0	0	0	0	0	0	0	0	0	0	0	0	0	0	0	0	1	2	1	0	0	0	0	0	0	0	0	0	0	0	0	0
d__Eukaryota	k__Fungi	p__Ascomycota	c__unclassified_p__Ascomycota	o__unclassified_p__Ascomycota	f__unclassified_p__Ascomycota	g__unclassified_p__Ascomycota	s__unclassified_p__Ascomycota	OTU3167	0	2108	90	1075	53	541	1	39	4	3	2	0	3	6	1	0	0	2	2	34	50	132	63	0	6755	1481	41	2109	4894	603	122	412	140	656	245	147	788	14	104	274	570
d__Eukaryota	k__Fungi	p__unclassified_k__Fungi	c__unclassified_k__Fungi	o__unclassified_k__Fungi	f__unclassified_k__Fungi	g__unclassified_k__Fungi	s__unclassified_k__Fungi	OTU1148	0	3	2	0	0	0	0	0	0	0	0	0	0	0	0	0	0	0	0	1	0	0	4	0	0	1	4	0	0	2	0	0	4	0	1	4	0	0	2	0	0
d__Eukaryota	k__Fungi	p__unclassified_k__Fungi	c__unclassified_k__Fungi	o__unclassified_k__Fungi	f__unclassified_k__Fungi	g__unclassified_k__Fungi	s__unclassified_k__Fungi	OTU1149	0	0	2	0	0	0	0	0	0	0	0	0	0	0	0	0	0	0	0	0	0	4	2	0	3	0	1	0	1	0	0	0	4	1	0	1	0	0	0	0	0
d__Eukaryota	k__Fungi	p__unclassified_k__Fungi	c__unclassified_k__Fungi	o__unclassified_k__Fungi	f__unclassified_k__Fungi	g__unclassified_k__Fungi	s__unclassified_k__Fungi	OTU1630	0	0	0	0	1	0	0	0	0	0	0	0	0	0	0	0	0	0	0	0	0	0	0	0	0	0	20	0	0	0	0	0	0	0	0	0	0	0	0	0	0
d__Eukaryota	k__Fungi	p__unclassified_k__Fungi	c__unclassified_k__Fungi	o__unclassified_k__Fungi	f__unclassified_k__Fungi	g__unclassified_k__Fungi	s__unclassified_k__Fungi	OTU1147	0	0	0	0	0	1	0	0	0	0	0	0	0	0	0	0	0	0	0	0	0	0	3	0	0	0	0	1	0	0	0	0	0	0	1	0	0	1	0	0	0
d__Eukaryota	k__Fungi	p__unclassified_k__Fungi	c__unclassified_k__Fungi	o__unclassified_k__Fungi	f__unclassified_k__Fungi	g__unclassified_k__Fungi	s__unclassified_k__Fungi	OTU1632	0	0	0	1	0	0	0	0	0	0	0	0	0	0	0	0	0	0	0	0	0	0	2	0	0	1	2	0	0	1	0	0	0	0	0	0	0	0	0	0	0
d__Eukaryota	k__Fungi	p__unclassified_k__Fungi	c__unclassified_k__Fungi	o__unclassified_k__Fungi	f__unclassified_k__Fungi	g__unclassified_k__Fungi	s__unclassified_k__Fungi	OTU1145	0	0	0	0	0	0	0	0	0	0	0	0	0	0	0	0	0	0	0	0	0	0	4	0	0	2	0	0	0	0	0	0	0	0	0	0	0	0	0	0	0
d__Eukaryota	k__Fungi	p__unclassified_k__Fungi	c__unclassified_k__Fungi	o__unclassified_k__Fungi	f__unclassified_k__Fungi	g__unclassified_k__Fungi	s__unclassified_k__Fungi	OTU1142	0	2	8	0	0	0	0	0	0	0	0	0	0	0	2	0	0	0	0	11	0	3	11	0	3	0	2	1	0	0	0	0	0	0	0	0	0	0	0	0	0
d__Eukaryota	k__Fungi	p__unclassified_k__Fungi	c__unclassified_k__Fungi	o__unclassified_k__Fungi	f__unclassified_k__Fungi	g__unclassified_k__Fungi	s__unclassified_k__Fungi	OTU1140	0	11	15	2	1	3	0	9	7	6	0	0	0	0	15	0	0	0	0	36	0	5	27	0	5	13	20	3	14	1	1	5	10	29	40	71	4	0	0	5	2
d__Eukaryota	k__Fungi	p__unclassified_k__Fungi	c__unclassified_k__Fungi	o__unclassified_k__Fungi	f__unclassified_k__Fungi	g__unclassified_k__Fungi	s__unclassified_k__Fungi	OTU1141	0	0	0	0	0	0	0	0	0	0	0	0	0	0	0	0	0	0	0	0	0	0	4	0	0	0	0	0	0	0	0	0	0	1	0	0	0	0	0	0	0
d__Eukaryota	k__Fungi	p__Ascomycota	c__Dothideomycetes	o__Capnodiales	f__Teratosphaeriaceae	g__Devriesia	s__Devriesia_strelitziicola	OTU3618	0	33	107	178	129	295	1	4	0	5	0	0	6	2	4	1	0	1	60	492	278	188	381	0	15	16	80	223	170	191	10	8	3	59	9	19	60	96	34	62	158
d__Eukaryota	k__Fungi	p__Ascomycota	c__Sordariomycetes	o__Sordariales	f__Chaetomiaceae	g__Chaetomium	s__unclassified_g__Chaetomium	OTU1380	0	3	0	28	3	27	0	1	0	3	2	0	0	0	0	0	0	0	0	0	0	9	60	0	5	0	0	9	1	0	91	106	9	7	0	4	9	17	2	12	12
d__Eukaryota	k__Fungi	p__Mortierellomycota	c__Mortierellomycetes	o__Mortierellales	f__Mortierellaceae	g__Mortierella	s__Mortierella_elongata	OTU3628	0	43	23	924	402	160	7	61	6	6	2	0	1	1	0	0	0	2	14	160	22	48	590	0	1061	8	1485	1093	33	46	456	606	3373	413	21	62	532	204	1119	707	23
d__Eukaryota	k__Fungi	p__Ascomycota	c__Sordariomycetes	o__Hypocreales	f__unclassified_o__Hypocreales	g__unclassified_o__Hypocreales	s__unclassified_o__Hypocreales	OTU4191	0	0	0	0	0	0	0	0	0	0	0	0	0	0	0	0	0	0	0	0	0	0	0	0	0	0	0	0	0	0	0	0	0	0	0	0	0	0	0	0	0
d__Eukaryota	k__Fungi	p__Basidiomycota	c__Agaricomycetes	o__Agaricales	f__Lycoperdaceae	g__Lycoperdon	s__Lycoperdon_curtisii	OTU3881	0	1	0	2	2	1	0	0	0	0	0	0	0	0	0	0	1	0	0	3	0	0	0	0	1	0	0	0	0	0	0	7	0	1	8	6	6	4	8	0	1
d__Eukaryota	k__Fungi	p__Ascomycota	c__Dothideomycetes	o__Pleosporales	f__Lophiotremataceae	g__Lophiotrema	s__Lophiotrema_rubi	OTU3776	0	0	0	0	0	0	0	0	0	0	0	0	0	0	0	0	0	0	0	0	0	0	0	0	0	0	0	0	0	0	0	0	1	0	0	0	0	0	0	0	0
d__Eukaryota	k__Fungi	p__Ascomycota	c__Eurotiomycetes	o__Onygenales	f__Onygenaceae	g__Aphanoascus	s__Aphanoascus_durus	OTU3161	0	13	5	1	0	0	0	1	0	1	0	0	0	0	0	0	0	0	0	3	0	3	0	0	0	0	7	0	4	16	0	0	2	1	0	9	0	0	1	1	19
d__Eukaryota	k__Fungi	p__Ascomycota	c__Sordariomycetes	o__Glomerellales	f__Plectosphaerellaceae	g__Plectosphaerella	s__Plectosphaerella_sp	OTU9027	0	0	0	0	0	16	0	0	0	0	0	0	0	0	0	0	0	0	0	5	0	2	3	0	0	0	0	0	0	0	2	0	5	5	5	0	4	0	0	0	0
d__Eukaryota	k__Fungi	p__Ascomycota	c__Leotiomycetes	o__Thelebolales	f__Pseudeurotiaceae	g__unclassified_f__Pseudeurotiaceae	s__unclassified_f__Pseudeurotiaceae	OTU2476	0	0	0	0	0	0	0	0	0	0	0	0	0	0	0	0	0	0	0	0	0	0	0	0	0	1	0	0	0	0	0	0	9	0	2	0	2	0	0	0	0
d__Eukaryota	k__Fungi	p__unclassified_k__Fungi	c__unclassified_k__Fungi	o__unclassified_k__Fungi	f__unclassified_k__Fungi	g__unclassified_k__Fungi	s__unclassified_k__Fungi	OTU6915	0	0	0	0	0	0	0	0	0	0	0	0	0	0	0	0	0	0	0	0	0	0	0	0	0	0	0	0	0	0	0	0	0	0	0	0	0	0	0	0	0
d__Eukaryota	k__Fungi	p__Basidiomycota	c__unclassified_p__Basidiomycota	o__unclassified_p__Basidiomycota	f__unclassified_p__Basidiomycota	g__unclassified_p__Basidiomycota	s__unclassified_p__Basidiomycota	OTU200	0	0	0	3	0	0	0	0	0	0	0	0	0	0	0	0	0	0	0	0	0	0	0	0	0	0	0	0	0	0	0	0	0	0	0	0	0	0	0	0	0
d__Eukaryota	k__Fungi	p__Chytridiomycota	c__unclassified_p__Chytridiomycota	o__unclassified_p__Chytridiomycota	f__unclassified_p__Chytridiomycota	g__unclassified_p__Chytridiomycota	s__unclassified_p__Chytridiomycota	OTU1048	0	0	0	0	0	0	0	0	0	0	0	0	0	0	0	0	0	0	0	0	0	0	86	0	0	0	4	8	0	0	0	0	4	9	2	0	0	0	1	0	0
d__Eukaryota	k__Fungi	p__unclassified_k__Fungi	c__unclassified_k__Fungi	o__unclassified_k__Fungi	f__unclassified_k__Fungi	g__unclassified_k__Fungi	s__unclassified_k__Fungi	OTU3415	0	0	0	0	0	0	0	0	0	0	0	0	0	0	0	0	0	0	0	0	0	0	0	0	0	0	0	0	0	0	0	0	0	0	0	0	0	0	0	0	0
d__Eukaryota	k__Fungi	p__Ascomycota	c__Sordariomycetes	o__unclassified_c__Sordariomycetes	f__unclassified_c__Sordariomycetes	g__unclassified_c__Sordariomycetes	s__unclassified_c__Sordariomycetes	OTU6921	0	0	0	0	0	0	0	0	0	0	0	0	0	0	0	0	0	0	0	0	0	0	0	0	0	0	0	0	0	0	0	0	0	0	0	0	0	0	0	0	0
d__Eukaryota	k__Fungi	p__unclassified_k__Fungi	c__unclassified_k__Fungi	o__unclassified_k__Fungi	f__unclassified_k__Fungi	g__unclassified_k__Fungi	s__unclassified_k__Fungi	OTU3411	0	0	0	0	0	0	0	0	0	0	0	0	0	0	0	0	0	0	0	0	0	0	0	0	0	0	0	1	0	0	0	0	0	0	0	0	1	0	0	0	0
d__Eukaryota	k__Fungi	p__Ascomycota	c__Eurotiomycetes	o__Onygenales	f__Arachnomycetaceae	g__Arachnomyces	s__Arachnomyces_gracilis	OTU4839	0	0	0	0	0	0	0	0	0	0	0	0	0	0	0	0	0	0	0	0	0	0	1	0	0	0	0	0	0	0	0	0	0	0	0	0	0	0	2	0	1
d__Eukaryota	k__Fungi	p__Ascomycota	c__Sordariomycetes	o__Hypocreales	f__Ophiocordycipitaceae	g__Purpureocillium	s__Purpureocillium_lilacinum	OTU9131	314	20	9	16	15	30	0	0	0	1	0	0	0	0	0	0	0	0	0	5	0	4	1	6	9	16	25	61	11	24	116	116	60	34	106	87	1	32	7	31	11
d__Eukaryota	k__Fungi	p__Ascomycota	c__Dothideomycetes	o__Venturiales	f__Sympoventuriaceae	g__Scolecobasidium	s__Scolecobasidium_constrictum	OTU1522	0	0	1	3	1	1	1	0	0	0	0	0	0	0	0	0	0	0	0	0	0	0	11	0	2	0	6	0	2	0	0	0	3	1	1	3	2	0	1	4	0
d__Eukaryota	k__Fungi	p__Ascomycota	c__Eurotiomycetes	o__Eurotiales	f__Aspergillaceae	g__Penicillium	s__Penicillium_alogum	OTU46	0	1351	459	1703	72	67	2	77	12	23	0	0	2	6	9	1	0	0	0	1255	72	547	245	0	172	472	264	485	794	382	112	37	166	230	380	189	107	74	82	146	217
d__Eukaryota	k__Fungi	p__Ascomycota	c__Sordariomycetes	o__Glomerellales	f__Glomerellaceae	g__Colletotrichum	s__unclassified_g__Colletotrichum	OTU53	0	43	12	3	62	12	0	0	0	0	0	0	0	0	0	0	0	0	0	10	1	1	9	0	36	0	27	67	26	0	7	2	5	3	17	0	13	0	3	28	0
d__Eukaryota	k__Fungi	p__unclassified_k__Fungi	c__unclassified_k__Fungi	o__unclassified_k__Fungi	f__unclassified_k__Fungi	g__unclassified_k__Fungi	s__unclassified_k__Fungi	OTU833	0	0	0	0	0	0	0	0	0	1	0	0	0	0	0	0	0	0	0	10	0	0	0	0	0	0	0	0	0	0	0	0	0	0	4	1	0	0	0	0	0
d__Eukaryota	k__Fungi	p__unclassified_k__Fungi	c__unclassified_k__Fungi	o__unclassified_k__Fungi	f__unclassified_k__Fungi	g__unclassified_k__Fungi	s__unclassified_k__Fungi	OTU830	0	0	0	0	0	0	0	0	0	0	0	0	0	0	0	0	0	0	0	2	0	0	0	0	0	0	0	0	0	0	0	0	0	0	0	0	0	0	0	0	0
d__Eukaryota	k__Fungi	p__Ascomycota	c__Sordariomycetes	o__Sordariales	f__Chaetomiaceae	g__unclassified_f__Chaetomiaceae	s__unclassified_f__Chaetomiaceae	OTU1819	0	0	1	0	0	0	0	0	0	0	0	0	0	0	0	0	0	0	0	0	0	1	0	0	1	0	2	0	1	1	0	0	1	1	0	1	0	0	0	0	0
d__Eukaryota	k__Fungi	p__unclassified_k__Fungi	c__unclassified_k__Fungi	o__unclassified_k__Fungi	f__unclassified_k__Fungi	g__unclassified_k__Fungi	s__unclassified_k__Fungi	OTU837	0	2	0	1	0	0	0	0	0	0	0	0	0	0	0	0	0	0	0	6	0	0	9	0	0	0	3	1	1	1	0	0	5	1	2	1	0	0	0	0	0
d__Eukaryota	k__Fungi	p__unclassified_k__Fungi	c__unclassified_k__Fungi	o__unclassified_k__Fungi	f__unclassified_k__Fungi	g__unclassified_k__Fungi	s__unclassified_k__Fungi	OTU834	0	0	0	0	0	5	0	0	0	0	0	0	0	0	0	0	0	0	0	26	0	0	5	0	0	0	1	4	0	2	0	0	1	4	4	0	0	0	0	0	0
d__Eukaryota	k__Fungi	p__Ascomycota	c__Dothideomycetes	o__Pleosporales	f__unclassified_o__Pleosporales	g__unclassified_o__Pleosporales	s__unclassified_o__Pleosporales	OTU719	0	0	0	0	0	0	0	0	0	0	0	0	0	0	0	0	0	0	9	0	0	0	0	0	0	0	0	0	0	0	0	0	0	0	0	0	0	0	0	0	0
d__Eukaryota	k__Fungi	p__Ascomycota	c__Eurotiomycetes	o__Chaetothyriales	f__Herpotrichiellaceae	g__unclassified_f__Herpotrichiellaceae	s__unclassified_f__Herpotrichiellaceae	OTU2983	0	2	4	11	2	13	0	0	0	2	0	0	4	0	0	0	0	0	0	9	0	14	13	0	3	14	18	0	10	13	0	0	2	4	0	0	5	4	7	3	2
d__Eukaryota	k__Fungi	p__Chytridiomycota	c__unclassified_p__Chytridiomycota	o__unclassified_p__Chytridiomycota	f__unclassified_p__Chytridiomycota	g__unclassified_p__Chytridiomycota	s__unclassified_p__Chytridiomycota	OTU1226	0	0	0	0	0	0	0	0	0	0	0	0	0	0	0	0	0	0	0	0	0	0	0	20	0	0	0	0	0	0	0	0	0	0	0	0	0	0	0	0	0
d__Eukaryota	k__Fungi	p__unclassified_k__Fungi	c__unclassified_k__Fungi	o__unclassified_k__Fungi	f__unclassified_k__Fungi	g__unclassified_k__Fungi	s__unclassified_k__Fungi	OTU6629	0	0	0	0	0	0	0	0	0	1	0	0	0	0	0	0	0	0	0	0	0	0	0	0	0	0	0	0	0	0	0	0	0	0	0	0	0	0	0	0	0
d__Eukaryota	k__Fungi	p__Chytridiomycota	c__unclassified_p__Chytridiomycota	o__unclassified_p__Chytridiomycota	f__unclassified_p__Chytridiomycota	g__unclassified_p__Chytridiomycota	s__unclassified_p__Chytridiomycota	OTU1221	0	0	0	0	0	0	0	0	0	0	0	0	0	0	0	0	0	0	0	0	0	0	0	30	0	0	0	0	0	0	0	0	0	0	0	0	0	0	0	0	0
d__Eukaryota	k__Fungi	p__Glomeromycota	c__Glomeromycetes	o__Glomerales	f__Glomeraceae	g__Funneliformis	s__Funneliformis_sp	OTU5955	0	0	0	0	1	0	0	3	0	0	0	0	0	0	0	0	0	0	0	0	0	0	0	0	0	0	0	0	0	0	0	0	0	0	0	0	0	0	0	0	0
d__Eukaryota	k__Fungi	p__unclassified_k__Fungi	c__unclassified_k__Fungi	o__unclassified_k__Fungi	f__unclassified_k__Fungi	g__unclassified_k__Fungi	s__unclassified_k__Fungi	OTU6623	0	0	0	0	0	0	0	0	0	0	0	0	0	0	0	0	0	0	0	0	0	0	0	0	0	0	0	0	0	0	0	0	0	0	0	0	0	0	0	0	0
d__Eukaryota	k__Fungi	p__Ascomycota	c__Sordariomycetes	o__Myrmecridiales	f__Myrmecridiales_fam_Incertae_sedis	g__Atractospora	s__Atractospora_decumbens	OTU3532	0	0	0	0	0	0	0	0	0	0	0	0	0	0	0	0	0	0	0	0	0	0	0	0	0	88	0	0	0	0	0	0	0	0	0	0	0	0	3	0	0
d__Eukaryota	k__Fungi	p__Glomeromycota	c__Glomeromycetes	o__Glomerales	f__Claroideoglomeraceae	g__Claroideoglomus	s__Claroideoglomus_sp	OTU1568	0	0	0	0	0	0	0	0	0	0	0	0	0	0	0	0	0	0	0	0	0	0	0	0	0	0	2	0	0	0	0	0	0	0	0	0	0	0	0	0	0
d__Eukaryota	k__Fungi	p__Ascomycota	c__Saccharomycetes	o__Saccharomycetales	f__Dipodascaceae	g__unclassified_f__Dipodascaceae	s__unclassified_f__Dipodascaceae	OTU5006	0	0	0	1	0	0	0	1	0	0	0	1	0	0	0	0	0	0	0	0	0	0	0	0	0	0	0	0	0	0	0	0	0	0	2	0	0	0	0	0	0
d__Eukaryota	k__Fungi	p__Ascomycota	c__Sordariomycetes	o__Sordariales	f__Lasiosphaeriaceae	g__Schizothecium	s__unclassified_g__Schizothecium	OTU3302	0	39	12	6	91	31	0	2	0	0	0	0	3	0	0	0	1	3	0	24	28	14	101	0	252	29	36	107	96	88	0	16	9	10	12	30	20	24	3	26	5
d__Eukaryota	k__Fungi	p__Ascomycota	c__Sordariomycetes	o__Magnaporthales	f__Magnaporthaceae	g__Magnaporthe	s__Magnaporthe_grisea	OTU6697	0	0	0	0	0	0	0	0	0	0	0	0	0	0	0	0	0	0	0	0	0	1	0	0	0	0	0	0	0	0	0	0	0	0	0	0	0	0	0	0	0
d__Eukaryota	k__Fungi	p__Ascomycota	c__Sordariomycetes	o__Xylariales	f__Bartaliniaceae	g__Truncatella	s__Truncatella_angustata	OTU761	0	8	2	50	17	11	0	1	2	9	0	0	0	0	0	1	0	0	0	10	19	63	62	0	1	1	26	12	22	7	7	10	16	3	87	1	8	0	0	4	79
d__Eukaryota	k__Fungi	p__unclassified_k__Fungi	c__unclassified_k__Fungi	o__unclassified_k__Fungi	f__unclassified_k__Fungi	g__unclassified_k__Fungi	s__unclassified_k__Fungi	OTU1495	0	0	0	0	0	0	0	0	0	0	0	0	0	0	0	0	0	0	0	0	0	2	0	0	0	2	0	0	0	0	0	0	0	0	0	0	0	0	0	0	0
d__Eukaryota	k__Fungi	p__Chytridiomycota	c__unclassified_p__Chytridiomycota	o__unclassified_p__Chytridiomycota	f__unclassified_p__Chytridiomycota	g__unclassified_p__Chytridiomycota	s__unclassified_p__Chytridiomycota	OTU6630	0	0	0	0	0	0	0	0	0	0	0	0	0	0	0	0	0	0	0	0	0	0	0	0	0	0	0	0	0	0	0	0	0	0	0	0	0	0	0	0	0
d__Eukaryota	k__Fungi	p__Chytridiomycota	c__unclassified_p__Chytridiomycota	o__unclassified_p__Chytridiomycota	f__unclassified_p__Chytridiomycota	g__unclassified_p__Chytridiomycota	s__unclassified_p__Chytridiomycota	OTU6636	0	5	0	0	0	0	0	0	0	0	0	0	0	0	0	0	0	0	0	0	0	0	0	0	0	0	0	1	0	5	0	0	0	0	1	0	0	2	0	0	0
d__Eukaryota	k__Fungi	p__Basidiomycota	c__Agaricomycetes	o__Agaricales	f__Entolomataceae	g__Entoloma	s__Entoloma_mirum	OTU3479	0	0	0	0	0	5	0	0	0	0	0	0	0	0	0	0	0	0	0	0	0	0	0	0	0	0	0	0	0	0	0	0	0	0	0	0	0	0	0	0	0
d__Eukaryota	k__Fungi	p__unclassified_k__Fungi	c__unclassified_k__Fungi	o__unclassified_k__Fungi	f__unclassified_k__Fungi	g__unclassified_k__Fungi	s__unclassified_k__Fungi	OTU3364	0	0	0	0	0	0	0	0	0	0	0	0	0	0	0	0	0	0	0	0	0	0	0	0	0	0	0	0	0	0	0	0	0	0	0	0	0	0	0	0	0
d__Eukaryota	k__Fungi	p__unclassified_k__Fungi	c__unclassified_k__Fungi	o__unclassified_k__Fungi	f__unclassified_k__Fungi	g__unclassified_k__Fungi	s__unclassified_k__Fungi	OTU7390	0	0	0	0	0	0	0	0	0	0	0	0	0	0	0	0	0	0	0	1	0	0	0	0	0	0	0	0	0	0	0	0	0	0	0	0	0	0	0	0	0
d__Eukaryota	k__Fungi	p__Ascomycota	c__Eurotiomycetes	o__Chaetothyriales	f__unclassified_o__Chaetothyriales	g__unclassified_o__Chaetothyriales	s__unclassified_o__Chaetothyriales	OTU1957	0	0	0	0	0	0	0	0	0	0	0	0	0	0	0	0	0	0	0	0	0	0	0	0	0	0	0	0	0	0	3	5	0	0	0	0	0	0	0	0	0
d__Eukaryota	k__Fungi	p__unclassified_k__Fungi	c__unclassified_k__Fungi	o__unclassified_k__Fungi	f__unclassified_k__Fungi	g__unclassified_k__Fungi	s__unclassified_k__Fungi	OTU3369	0	0	0	5	1	8	4	0	1	0	0	4	0	0	0	0	0	0	0	19	0	0	5	0	0	0	0	8	0	0	1	0	0	8	4	0	0	0	0	0	0
d__Eukaryota	k__Fungi	p__Basidiomycota	c__unclassified_p__Basidiomycota	o__unclassified_p__Basidiomycota	f__unclassified_p__Basidiomycota	g__unclassified_p__Basidiomycota	s__unclassified_p__Basidiomycota	OTU1497	0	44	82	12	9	18	0	14	0	2	0	0	0	0	1	0	0	0	0	22	10	26	17	0	48	110	0	10	23	116	1	0	10	6	42	72	6	13	4	10	6
d__Eukaryota	k__Fungi	p__Ascomycota	c__Dothideomycetes	o__Pleosporales	f__Periconiaceae	g__Periconia	s__unclassified_g__Periconia	OTU2181	0	0	0	0	0	0	0	0	0	0	0	0	0	0	0	0	0	0	0	0	0	0	0	0	0	0	0	0	0	0	0	0	3	0	0	1	1	0	0	0	0
d__Eukaryota	k__Fungi	p__Ascomycota	c__Sordariomycetes	o__Hypocreales	f__Hypocreaceae	g__Hypomyces	s__Hypomyces_armeniacus	OTU6823	0	0	0	0	0	0	0	0	0	0	0	0	0	0	0	0	0	0	0	0	0	0	0	0	0	0	0	0	0	0	0	0	0	0	0	0	0	0	0	0	0
d__Eukaryota	k__Fungi	p__unclassified_k__Fungi	c__unclassified_k__Fungi	o__unclassified_k__Fungi	f__unclassified_k__Fungi	g__unclassified_k__Fungi	s__unclassified_k__Fungi	OTU2626	0	0	0	0	0	0	0	0	0	0	0	0	0	0	0	0	0	0	0	0	0	0	0	0	0	0	0	0	0	0	0	0	0	0	0	3	0	0	0	0	0
d__Eukaryota	k__Fungi	p__unclassified_k__Fungi	c__unclassified_k__Fungi	o__unclassified_k__Fungi	f__unclassified_k__Fungi	g__unclassified_k__Fungi	s__unclassified_k__Fungi	OTU2628	0	0	0	0	0	0	0	0	0	0	0	0	0	0	0	0	0	0	0	0	0	0	0	0	0	0	0	0	1	0	0	0	0	0	0	3	0	0	0	0	0
d__Eukaryota	k__Fungi	p__Basidiomycota	c__Microbotryomycetes	o__Microbotryomycetes_ord_Incertae_sedis	f__Chrysozymaceae	g__Slooffia	s__unclassified_g__Slooffia	OTU952	0	0	11	15	0	1	0	0	0	1	0	0	0	0	1	0	0	0	0	0	19	50	2	0	0	0	0	0	0	0	2	2	0	0	0	4	1	0	0	0	2
d__Eukaryota	k__Fungi	p__Ascomycota	c__Leotiomycetes	o__Helotiales	f__Myxotrichaceae	g__Oidiodendron	s__Oidiodendron_chlamydosporicum	OTU3668	0	7	1	2	0	0	0	1	0	2	0	0	0	0	0	1	0	0	0	0	0	0	0	0	0	1	1	4	17	1	7	0	3	0	3	0	1	0	21	0	5
d__Eukaryota	k__Fungi	p__unclassified_k__Fungi	c__unclassified_k__Fungi	o__unclassified_k__Fungi	f__unclassified_k__Fungi	g__unclassified_k__Fungi	s__unclassified_k__Fungi	OTU1856	0	0	1	0	0	0	0	1	1	0	0	0	0	0	0	0	0	0	0	0	0	0	0	0	0	0	0	0	415	460	0	0	0	0	58	11	0	0	0	0	76
d__Eukaryota	k__Fungi	p__unclassified_k__Fungi	c__unclassified_k__Fungi	o__unclassified_k__Fungi	f__unclassified_k__Fungi	g__unclassified_k__Fungi	s__unclassified_k__Fungi	OTU1851	0	0	0	5	0	5	0	0	0	0	0	0	0	0	0	0	0	0	0	0	0	0	0	0	0	0	0	0	123	2	0	0	1	0	0	0	0	0	0	0	5
d__Eukaryota	k__Fungi	p__unclassified_k__Fungi	c__unclassified_k__Fungi	o__unclassified_k__Fungi	f__unclassified_k__Fungi	g__unclassified_k__Fungi	s__unclassified_k__Fungi	OTU1852	0	0	0	0	0	0	0	0	0	0	0	0	0	0	0	0	0	0	0	0	0	0	0	0	0	0	0	0	4	0	0	0	0	0	0	0	0	0	0	0	0
d__Eukaryota	k__Fungi	p__unclassified_k__Fungi	c__unclassified_k__Fungi	o__unclassified_k__Fungi	f__unclassified_k__Fungi	g__unclassified_k__Fungi	s__unclassified_k__Fungi	OTU1853	0	0	1	0	0	0	0	0	0	0	0	0	0	0	0	0	0	0	0	0	0	0	0	0	0	0	0	0	1	0	0	0	0	0	0	0	0	0	0	0	0
d__Eukaryota	k__Fungi	p__unclassified_k__Fungi	c__unclassified_k__Fungi	o__unclassified_k__Fungi	f__unclassified_k__Fungi	g__unclassified_k__Fungi	s__unclassified_k__Fungi	OTU351	0	6	0	2	0	7	0	2	0	0	0	0	0	0	0	0	0	0	0	2	0	2	0	0	0	0	0	0	7	0	0	0	0	0	2	2	0	0	0	0	0
d__Eukaryota	k__Fungi	p__Rozellomycota	c__unclassified_p__Rozellomycota	o__unclassified_p__Rozellomycota	f__unclassified_p__Rozellomycota	g__unclassified_p__Rozellomycota	s__Rozellomycota_sp	OTU6923	0	0	0	0	0	0	0	1	0	1	0	0	0	0	0	0	0	0	0	0	0	0	0	0	0	0	0	0	0	0	0	0	0	0	0	0	2	0	0	0	0
d__Eukaryota	k__Fungi	p__Ascomycota	c__Sordariomycetes	o__Hypocreales	f__Hypocreaceae	g__Trichoderma	s__unclassified_g__Trichoderma	OTU8136	0	0	0	0	0	0	0	0	0	0	0	0	0	0	0	0	0	0	0	0	0	0	0	0	3	0	0	0	0	0	0	0	0	0	0	0	0	0	0	0	0
d__Eukaryota	k__Fungi	p__Ascomycota	c__Sordariomycetes	o__Hypocreales	f__Bionectriaceae	g__Clonostachys	s__Clonostachys_rogersoniana	OTU3130	0	0	0	0	0	0	0	304	0	279	6	1	2	67	0	369	0	3	0	0	0	19	0	0	1	0	0	0	0	0	0	0	0	0	15	0	2	0	0	0	319
d__Eukaryota	k__Fungi	p__Ascomycota	c__Sordariomycetes	o__Xylariales	f__unclassified_o__Xylariales	g__unclassified_o__Xylariales	s__unclassified_o__Xylariales	OTU7979	0	0	2	1	0	0	0	1	0	1	0	0	0	0	0	0	0	0	0	0	4	0	0	0	0	0	0	0	11	0	0	3	0	0	2	0	0	0	6	0	0
d__Eukaryota	k__Fungi	p__Basidiomycota	c__Agaricomycetes	o__Russulales	f__Russulaceae	g__Russula	s__unclassified_g__Russula	OTU3737	0	0	0	0	0	0	0	0	0	0	0	0	0	0	0	0	0	0	0	0	0	0	0	0	0	0	0	0	0	0	0	0	0	0	0	0	0	0	0	0	0
d__Eukaryota	k__Fungi	p__Rozellomycota	c__unclassified_p__Rozellomycota	o__unclassified_p__Rozellomycota	f__unclassified_p__Rozellomycota	g__unclassified_p__Rozellomycota	s__Rozellomycota_sp	OTU2578	0	5	33	9	6	8	0	2	5	20	0	0	0	2	3	0	0	0	1	10	11	14	28	0	2	0	0	0	32	1	0	2	0	0	49	8	1	0	0	0	7
d__Eukaryota	k__Fungi	p__unclassified_k__Fungi	c__unclassified_k__Fungi	o__unclassified_k__Fungi	f__unclassified_k__Fungi	g__unclassified_k__Fungi	s__unclassified_k__Fungi	OTU3757	0	2	0	1	1	2	0	1	0	0	0	0	0	0	0	0	0	0	0	25	0	0	2	0	0	0	5	0	6	0	0	0	0	5	0	8	0	0	44	8	10
d__Eukaryota	k__Fungi	p__Ascomycota	c__Sordariomycetes	o__unclassified_c__Sordariomycetes	f__unclassified_c__Sordariomycetes	g__unclassified_c__Sordariomycetes	s__unclassified_c__Sordariomycetes	OTU2359	0	0	0	0	0	0	0	0	0	0	0	0	0	0	0	0	0	0	0	0	0	0	0	0	0	0	0	0	0	0	0	0	0	5	0	0	0	0	0	0	0
d__Eukaryota	k__Fungi	p__Mortierellomycota	c__Mortierellomycetes	o__Mortierellales	f__Mortierellaceae	g__Mortierella	s__Mortierella_hyalina	OTU819	0	0	0	0	0	0	0	0	0	0	0	0	0	0	0	0	0	0	0	22	0	0	0	0	0	0	0	0	0	2	0	0	0	0	0	11	0	0	0	0	0
d__Eukaryota	k__Fungi	p__Ascomycota	c__Sordariomycetes	o__Microascales	f__Halosphaeriaceae	g__Aniptodera	s__Aniptodera_chesapeakensis	OTU2338	0	0	2	0	0	0	0	0	0	0	0	0	0	0	0	0	0	0	0	2	0	0	0	0	0	0	0	0	0	0	0	0	0	1	0	0	0	0	0	0	0
d__Eukaryota	k__Fungi	p__unclassified_k__Fungi	c__unclassified_k__Fungi	o__unclassified_k__Fungi	f__unclassified_k__Fungi	g__unclassified_k__Fungi	s__unclassified_k__Fungi	OTU2158	0	0	0	0	0	1	2	19	0	0	2	0	0	4	4	0	0	0	0	8	0	0	9	0	0	0	8	3	0	4	2	65	15	14	7	6	5	0	5	0	0
d__Eukaryota	k__Fungi	p__unclassified_k__Fungi	c__unclassified_k__Fungi	o__unclassified_k__Fungi	f__unclassified_k__Fungi	g__unclassified_k__Fungi	s__unclassified_k__Fungi	OTU2150	0	0	0	0	2	15	0	0	0	1	0	0	0	0	0	0	0	0	0	0	0	2	0	0	19	0	17	0	0	0	22	26	75	0	5	0	10	0	20	0	0
d__Eukaryota	k__Fungi	p__Ascomycota	c__Eurotiomycetes	o__Chaetothyriales	f__Herpotrichiellaceae	g__Exophiala	s__unclassified_g__Exophiala	OTU628	0	0	0	0	1	0	0	0	0	0	0	0	1	0	0	0	0	0	0	0	0	0	0	0	0	0	1	1	0	0	0	0	0	1	0	0	1	0	0	0	0
d__Eukaryota	k__Fungi	p__Ascomycota	c__Sordariomycetes	o__Sordariales	f__Helminthosphaeriaceae	g__Endophragmiella	s__Endophragmiella_constricta	OTU333	0	0	0	1	0	1	0	0	0	0	0	0	0	0	0	0	0	0	0	0	0	0	1	0	0	0	0	2	0	0	0	0	0	2	1	0	0	0	0	0	0
d__Eukaryota	k__Fungi	p__Chytridiomycota	c__unclassified_p__Chytridiomycota	o__unclassified_p__Chytridiomycota	f__unclassified_p__Chytridiomycota	g__unclassified_p__Chytridiomycota	s__unclassified_p__Chytridiomycota	OTU1777	0	4	4	3	0	9	0	0	0	0	0	0	0	0	0	0	0	0	0	4	0	7	21	0	0	5	7	16	10	0	0	0	4	9	2	16	0	0	0	0	0
d__Eukaryota	k__Fungi	p__Ascomycota	c__Sordariomycetes	o__Myrmecridiales	f__Myrmecridiaceae	g__Myrmecridium	s__Myrmecridium_sp	OTU6902	0	0	0	0	0	0	0	0	0	1	0	0	0	0	0	0	0	0	0	0	0	0	0	0	0	0	0	0	0	0	0	0	0	0	0	0	0	0	0	0	0
d__Eukaryota	k__Fungi	p__Ascomycota	c__unclassified_p__Ascomycota	o__unclassified_p__Ascomycota	f__unclassified_p__Ascomycota	g__unclassified_p__Ascomycota	s__unclassified_p__Ascomycota	OTU2347	0	0	0	0	0	0	0	0	0	0	0	0	0	0	0	0	0	0	0	0	0	0	0	0	0	0	0	0	0	0	0	0	0	2	0	0	0	0	0	0	0
d__Eukaryota	k__Fungi	p__unclassified_k__Fungi	c__unclassified_k__Fungi	o__unclassified_k__Fungi	f__unclassified_k__Fungi	g__unclassified_k__Fungi	s__unclassified_k__Fungi	OTU2849	0	0	0	0	0	0	0	0	0	0	0	0	0	0	0	0	0	0	0	0	0	0	0	0	0	0	0	0	0	0	0	0	0	0	0	0	2	0	0	0	0
d__Eukaryota	k__Fungi	p__unclassified_k__Fungi	c__unclassified_k__Fungi	o__unclassified_k__Fungi	f__unclassified_k__Fungi	g__unclassified_k__Fungi	s__unclassified_k__Fungi	OTU24	0	2	0	0	0	0	0	0	0	0	0	0	0	0	0	0	0	0	0	0	0	0	0	0	0	0	0	0	0	0	0	0	0	0	0	0	0	0	0	0	0
d__Eukaryota	k__Fungi	p__Chytridiomycota	c__unclassified_p__Chytridiomycota	o__unclassified_p__Chytridiomycota	f__unclassified_p__Chytridiomycota	g__unclassified_p__Chytridiomycota	s__unclassified_p__Chytridiomycota	OTU1916	0	0	0	0	0	0	0	0	0	0	0	0	0	0	0	0	0	0	0	0	0	0	0	0	0	0	0	0	0	5	0	0	0	0	0	2	0	0	0	0	0
d__Eukaryota	k__Fungi	p__unclassified_k__Fungi	c__unclassified_k__Fungi	o__unclassified_k__Fungi	f__unclassified_k__Fungi	g__unclassified_k__Fungi	s__unclassified_k__Fungi	OTU2842	0	1	0	0	0	1	0	0	0	0	0	0	0	0	0	0	0	0	0	0	0	0	0	0	0	0	0	0	0	0	0	0	0	0	0	0	5	1	0	1	0
d__Eukaryota	k__Fungi	p__Mortierellomycota	c__Mortierellomycetes	o__Mortierellales	f__Mortierellaceae	g__Mortierella	s__Mortierella_wolfii	OTU3690	0	0	0	0	0	0	0	0	0	0	0	0	0	0	0	0	0	0	0	0	0	0	0	0	0	0	0	0	0	0	0	0	0	0	0	0	0	0	0	0	0
d__Eukaryota	k__Fungi	p__Basidiomycota	c__Microbotryomycetes	o__Sporidiobolales	f__Sporidiobolaceae	g__Rhodosporidiobolus	s__Rhodosporidiobolus_odoratus	OTU6704	0	0	0	0	0	0	0	0	0	0	0	0	0	0	0	0	0	0	0	0	0	0	0	0	0	0	0	0	0	0	0	0	0	0	0	0	0	0	0	0	0
d__Eukaryota	k__Fungi	p__Ascomycota	c__Eurotiomycetes	o__unclassified_c__Eurotiomycetes	f__unclassified_c__Eurotiomycetes	g__unclassified_c__Eurotiomycetes	s__unclassified_c__Eurotiomycetes	OTU180	0	0	0	7	0	0	0	0	0	0	0	0	0	0	0	0	0	0	0	0	0	0	0	0	0	0	0	0	0	0	0	0	0	0	0	0	0	0	0	0	0
d__Eukaryota	k__Fungi	p__unclassified_k__Fungi	c__unclassified_k__Fungi	o__unclassified_k__Fungi	f__unclassified_k__Fungi	g__unclassified_k__Fungi	s__unclassified_k__Fungi	OTU1451	0	0	0	0	0	0	0	0	0	0	0	0	0	0	0	0	0	0	0	0	0	0	0	0	0	7	0	0	0	0	0	0	0	0	0	0	0	0	0	0	0
d__Eukaryota	k__Fungi	p__unclassified_k__Fungi	c__unclassified_k__Fungi	o__unclassified_k__Fungi	f__unclassified_k__Fungi	g__unclassified_k__Fungi	s__unclassified_k__Fungi	OTU1453	0	0	4	0	0	0	0	0	0	0	0	0	0	0	0	0	0	0	0	0	0	0	0	0	0	5	0	0	0	0	0	0	1	5	0	0	2	0	0	0	0
d__Eukaryota	k__Fungi	p__Ascomycota	c__Pezizomycetes	o__Pezizales	f__Pyronemataceae	g__Pyronema	s__Pyronema_domesticum	OTU3729	0	0	0	0	0	0	0	0	0	0	0	0	0	0	0	0	0	0	0	0	0	0	0	0	0	0	0	0	0	0	0	0	0	0	0	0	0	0	0	0	0
d__Eukaryota	k__Fungi	p__unclassified_k__Fungi	c__unclassified_k__Fungi	o__unclassified_k__Fungi	f__unclassified_k__Fungi	g__unclassified_k__Fungi	s__unclassified_k__Fungi	OTU1455	0	0	1	1	0	0	0	0	0	1	0	0	0	0	0	0	0	0	0	3	0	0	6	0	1	7	0	3	1	0	0	4	0	0	4	2	0	0	0	0	0
d__Eukaryota	k__Fungi	p__Ascomycota	c__Sordariomycetes	o__Hypocreales	f__Clavicipitaceae	g__Pochonia	s__unclassified_g__Pochonia	OTU1727	0	0	0	0	0	0	0	0	0	0	0	0	0	0	0	0	0	0	0	0	0	0	0	0	0	0	0	5	0	0	0	0	0	0	0	0	0	0	0	0	0
d__Eukaryota	k__Fungi	p__unclassified_k__Fungi	c__unclassified_k__Fungi	o__unclassified_k__Fungi	f__unclassified_k__Fungi	g__unclassified_k__Fungi	s__unclassified_k__Fungi	OTU1457	0	1	0	0	0	0	0	0	0	0	0	0	0	0	0	0	0	0	0	0	0	1	0	0	0	6	0	1	0	0	0	0	0	0	0	0	0	0	0	0	1
d__Eukaryota	k__Fungi	p__unclassified_k__Fungi	c__unclassified_k__Fungi	o__unclassified_k__Fungi	f__unclassified_k__Fungi	g__unclassified_k__Fungi	s__unclassified_k__Fungi	OTU1458	0	0	0	0	0	0	0	0	0	0	0	0	0	0	0	0	0	0	0	0	0	0	0	0	0	294	0	2	1	0	0	0	0	0	0	0	0	0	0	0	0
d__Eukaryota	k__Fungi	p__Rozellomycota	c__unclassified_p__Rozellomycota	o__unclassified_p__Rozellomycota	f__unclassified_p__Rozellomycota	g__unclassified_p__Rozellomycota	s__Rozellomycota_sp	OTU2791	0	0	0	0	0	0	0	0	0	0	9	0	0	0	0	0	7	0	0	0	0	0	3	0	0	0	0	0	0	0	0	0	0	0	0	0	1	0	0	0	0
d__Eukaryota	k__Fungi	p__Basidiomycota	c__Microbotryomycetes	o__Microbotryales	f__Microbotryaceae	g__Microbotryum	s__unclassified_g__Microbotryum	OTU2011	0	0	0	0	0	0	0	0	1	0	0	0	0	0	0	0	0	0	0	0	0	0	37	0	0	0	0	0	0	0	2	3	0	0	0	0	0	0	0	0	0
d__Eukaryota	k__Fungi	p__unclassified_k__Fungi	c__unclassified_k__Fungi	o__unclassified_k__Fungi	f__unclassified_k__Fungi	g__unclassified_k__Fungi	s__unclassified_k__Fungi	OTU2442	0	1	5	1	0	2	0	0	0	1	0	0	0	0	0	0	0	0	0	0	0	4	8	0	0	0	1	0	0	0	0	3	9	4	6	0	2	0	0	0	6
d__Eukaryota	k__Fungi	p__Ascomycota	c__Sordariomycetes	o__unclassified_c__Sordariomycetes	f__unclassified_c__Sordariomycetes	g__unclassified_c__Sordariomycetes	s__unclassified_c__Sordariomycetes	OTU5164	0	0	0	0	0	0	0	0	0	1	0	0	0	0	0	0	0	0	0	0	0	0	0	0	0	0	0	0	0	0	0	0	0	0	0	0	0	0	0	0	0
d__Eukaryota	k__Fungi	p__unclassified_k__Fungi	c__unclassified_k__Fungi	o__unclassified_k__Fungi	f__unclassified_k__Fungi	g__unclassified_k__Fungi	s__unclassified_k__Fungi	OTU2447	0	1	1	0	0	0	0	0	0	0	0	0	0	0	0	0	0	0	0	5	0	0	2	0	0	2	1	0	0	2	0	0	0	0	3	0	0	0	0	0	0
d__Eukaryota	k__Fungi	p__unclassified_k__Fungi	c__unclassified_k__Fungi	o__unclassified_k__Fungi	f__unclassified_k__Fungi	g__unclassified_k__Fungi	s__unclassified_k__Fungi	OTU2445	0	0	11	0	0	0	0	0	1	6	0	0	0	0	0	0	0	0	0	0	0	8	0	0	0	0	1	0	0	0	0	0	1	2	1	0	2	0	0	0	0
d__Eukaryota	k__Fungi	p__unclassified_k__Fungi	c__unclassified_k__Fungi	o__unclassified_k__Fungi	f__unclassified_k__Fungi	g__unclassified_k__Fungi	s__unclassified_k__Fungi	OTU2448	0	0	0	0	0	0	0	0	0	0	0	0	0	0	0	0	0	0	0	0	0	0	0	0	0	0	0	1	0	0	0	0	0	0	2	0	0	0	0	0	0
d__Eukaryota	k__Fungi	p__Mortierellomycota	c__unclassified_p__Mortierellomycota	o__unclassified_p__Mortierellomycota	f__unclassified_p__Mortierellomycota	g__unclassified_p__Mortierellomycota	s__Mortierellomycotina	OTU2490	0	0	0	0	0	0	0	0	0	0	0	0	0	0	0	0	0	0	0	0	0	0	0	0	0	0	0	0	0	0	0	0	0	0	17	0	0	0	0	0	4
d__Eukaryota	k__Fungi	p__Ascomycota	c__Sordariomycetes	o__unclassified_c__Sordariomycetes	f__unclassified_c__Sordariomycetes	g__unclassified_c__Sordariomycetes	s__unclassified_c__Sordariomycetes	OTU5168	0	0	0	0	0	0	0	0	0	0	0	1	0	0	0	0	0	0	0	0	0	0	0	0	0	0	0	0	0	0	0	0	0	0	0	0	0	0	0	0	0
d__Eukaryota	k__Fungi	p__unclassified_k__Fungi	c__unclassified_k__Fungi	o__unclassified_k__Fungi	f__unclassified_k__Fungi	g__unclassified_k__Fungi	s__unclassified_k__Fungi	OTU6677	0	0	0	0	0	0	0	0	0	0	0	0	0	0	0	0	0	0	0	0	0	0	0	0	0	0	0	0	0	0	0	0	0	0	0	0	0	0	0	0	0
d__Eukaryota	k__Fungi	p__unclassified_k__Fungi	c__unclassified_k__Fungi	o__unclassified_k__Fungi	f__unclassified_k__Fungi	g__unclassified_k__Fungi	s__unclassified_k__Fungi	OTU235	0	0	0	2	0	0	0	0	0	0	0	0	0	0	0	0	0	0	0	0	0	1	2	0	0	0	1	0	0	0	0	1	0	0	0	0	0	0	0	0	0
d__Eukaryota	k__Fungi	p__Blastocladiomycota	c__unclassified_p__Blastocladiomycota	o__unclassified_p__Blastocladiomycota	f__unclassified_p__Blastocladiomycota	g__unclassified_p__Blastocladiomycota	s__Blastocladiomycota_sp	OTU914	0	0	0	0	18	0	0	0	0	0	0	0	0	0	0	0	0	0	0	0	669	0	0	0	0	0	0	0	0	0	0	0	0	0	0	0	0	0	0	0	0
d__Eukaryota	k__Fungi	p__Basidiomycota	c__Agaricomycetes	o__Polyporales	f__Meruliaceae	g__Phlebia	s__Phlebia_margaritae	OTU1789	0	0	0	0	0	0	0	0	0	0	0	0	0	0	0	0	0	0	0	0	0	0	0	0	0	0	0	0	3	0	0	0	0	0	0	0	0	0	0	0	0
d__Eukaryota	k__Fungi	p__Rozellomycota	c__unclassified_p__Rozellomycota	o__unclassified_p__Rozellomycota	f__unclassified_p__Rozellomycota	g__unclassified_p__Rozellomycota	s__Rozellomycota_sp	OTU1244	0	0	0	0	0	0	0	0	0	0	0	0	0	0	0	0	0	0	0	0	0	0	0	113	0	0	0	0	0	0	0	0	0	0	0	0	0	0	0	0	0
d__Eukaryota	k__Fungi	p__Ascomycota	c__Eurotiomycetes	o__Eurotiales	f__Aspergillaceae	g__Aspergillus	s__Aspergillus_spelaeus	OTU6023	0	0	0	0	0	0	0	1	0	0	0	0	0	0	0	0	0	0	0	0	0	0	0	0	0	0	0	0	0	0	0	0	0	0	0	0	0	0	0	0	0
d__Eukaryota	k__Fungi	p__Ascomycota	c__Sordariomycetes	o__Hypocreales	f__Nectriaceae	g__Neocosmospora	s__Neocosmospora_rubicola	OTU623	0	0	0	1	3	0	0	1	0	0	0	0	3	0	0	0	0	0	0	0	0	4	0	0	0	1	2	0	4	0	0	0	0	4	0	0	2	0	0	0	0
d__Eukaryota	k__Fungi	p__Basidiomycota	c__Agaricomycetes	o__unclassified_c__Agaricomycetes	f__unclassified_c__Agaricomycetes	g__unclassified_c__Agaricomycetes	s__unclassified_c__Agaricomycetes	OTU6749	0	0	0	0	0	0	0	0	0	0	0	0	0	0	0	0	0	0	0	0	0	0	0	0	0	0	0	0	0	0	0	2	0	0	0	0	0	0	0	0	0
d__Eukaryota	k__Fungi	p__Kickxellomycota	c__Kickxellomycetes	o__Kickxellales	f__Kickxellaceae	g__Ramicandelaber	s__Ramicandelaber_sp	OTU1207	0	0	2	1	0	8	0	0	0	0	0	0	0	0	0	0	0	0	0	0	0	0	16	0	8	0	18	0	0	0	2	14	0	1	0	2	2	0	1	0	0
d__Eukaryota	k__Fungi	p__Basidiomycota	c__Agaricomycetes	o__Agaricales	f__Tricholomataceae	g__Mycena	s__Mycena_stylobates	OTU2094	0	0	0	0	0	0	0	0	0	0	0	0	0	0	0	0	0	0	0	0	0	0	0	0	0	0	0	0	0	2	0	4	0	3	0	0	0	0	0	0	0
d__Eukaryota	k__Fungi	p__Mortierellomycota	c__Mortierellomycetes	o__Mortierellales	f__Mortierellaceae	g__Mortierella	s__Mortierella_exigua	OTU8155	0	0	0	0	0	0	0	0	0	0	1	0	0	0	0	0	0	0	0	0	0	0	0	0	0	0	0	0	0	0	0	0	0	0	0	0	0	0	0	0	0
d__Eukaryota	k__Fungi	p__Rozellomycota	c__unclassified_p__Rozellomycota	o__unclassified_p__Rozellomycota	f__unclassified_p__Rozellomycota	g__unclassified_p__Rozellomycota	s__Rozellomycota_sp	OTU1669	0	0	0	0	0	0	0	1	0	0	0	0	0	0	0	0	0	0	0	0	0	0	0	0	0	0	16	0	0	0	0	0	11	0	0	0	0	0	1	0	0
d__Eukaryota	k__Fungi	p__unclassified_k__Fungi	c__unclassified_k__Fungi	o__unclassified_k__Fungi	f__unclassified_k__Fungi	g__unclassified_k__Fungi	s__unclassified_k__Fungi	OTU6657	0	0	0	0	0	0	0	0	0	0	0	0	0	0	0	0	0	0	0	0	0	0	0	0	0	0	0	0	0	0	0	0	0	0	0	0	0	0	0	0	0
d__Eukaryota	k__Fungi	p__Mortierellomycota	c__Mortierellomycetes	o__Mortierellales	f__Mortierellaceae	g__Mortierella	s__unclassified_g__Mortierella	OTU1551	0	42	0	0	0	0	0	5	0	0	0	0	0	0	0	0	0	0	0	0	0	0	6	0	0	0	73	0	0	0	1	0	9	2	0	24	3	0	0	0	0
d__Eukaryota	k__Fungi	p__Basidiomycota	c__Tremellomycetes	o__Holtermanniales	f__Holtermanniales_fam_Incertae_sedis	g__Holtermanniella	s__Holtermanniella_sp	OTU728	0	1	11	16	15	2	1	3	0	0	0	0	1	0	0	0	0	0	90	0	5	9	0	0	1	0	5	9	7	3	0	0	1	4	0	6	12	0	2	0	1
d__Eukaryota	k__Fungi	p__Basidiomycota	c__Agaricostilbomycetes	o__Agaricostilbales	f__Chionosphaeraceae	g__Kurtzmanomyces	s__unclassified_g__Kurtzmanomyces	OTU556	0	0	0	0	0	0	0	0	2	0	0	0	0	0	0	0	0	0	0	0	0	0	3	0	0	0	0	0	0	0	0	0	0	0	0	0	0	0	0	0	0
d__Eukaryota	k__Fungi	p__unclassified_k__Fungi	c__unclassified_k__Fungi	o__unclassified_k__Fungi	f__unclassified_k__Fungi	g__unclassified_k__Fungi	s__unclassified_k__Fungi	OTU3282	0	0	0	0	0	0	0	0	0	0	0	0	0	0	0	0	0	0	0	0	0	0	2	0	0	0	0	0	0	0	0	0	0	0	0	0	0	0	0	0	0
d__Eukaryota	k__Fungi	p__unclassified_k__Fungi	c__unclassified_k__Fungi	o__unclassified_k__Fungi	f__unclassified_k__Fungi	g__unclassified_k__Fungi	s__unclassified_k__Fungi	OTU3281	0	0	0	0	0	0	0	0	0	0	0	0	0	0	0	0	0	0	0	0	0	0	1	0	136	0	0	0	0	0	6	0	0	0	0	0	0	0	0	0	0
d__Eukaryota	k__Fungi	p__Basidiomycota	c__Agaricomycetes	o__Tremellodendropsidales	f__unclassified_o__Tremellodendropsidales	g__unclassified_o__Tremellodendropsidales	s__Tremellodendropsidales_sp	OTU3209	0	0	10	2	0	1	0	50	1	3	0	0	0	6	1	1	0	0	0	7	7	2	0	0	0	0	0	0	0	20	0	0	0	5	7	69	0	0	0	0	1
d__Eukaryota	k__Fungi	p__unclassified_k__Fungi	c__unclassified_k__Fungi	o__unclassified_k__Fungi	f__unclassified_k__Fungi	g__unclassified_k__Fungi	s__unclassified_k__Fungi	OTU3288	0	0	0	0	0	0	0	0	0	0	0	0	0	0	0	0	0	0	0	0	0	0	0	0	0	0	0	0	0	0	0	0	0	0	0	1	0	0	0	0	0
d__Eukaryota	k__Fungi	p__Ascomycota	c__Sordariomycetes	o__Hypocreales	f__Niessliaceae	g__Eucasphaeria	s__Eucasphaeria_capensis	OTU1152	0	0	0	0	9	1	1	0	0	0	1	0	0	0	0	0	0	0	0	1	51	2	14	0	0	0	175	0	0	0	1	0	3	34	5	9	9	4	9	22	0
d__Eukaryota	k__Fungi	p__Ascomycota	c__Leotiomycetes	o__Helotiales	f__unclassified_o__Helotiales	g__unclassified_o__Helotiales	s__unclassified_o__Helotiales	OTU173	0	0	6	0	0	0	0	0	0	0	0	0	0	0	0	0	0	0	0	0	0	0	0	0	0	0	0	0	0	0	0	0	0	0	0	0	0	0	0	0	0
d__Eukaryota	k__Fungi	p__Ascomycota	c__Dothideomycetes	o__Pleosporales	f__Pleosporaceae	g__Pithomyces	s__unclassified_g__Pithomyces	OTU2289	0	0	0	0	0	0	0	0	0	0	0	0	0	0	0	0	0	0	0	0	0	0	0	0	0	0	0	0	0	0	0	0	7	0	0	0	0	0	0	0	0
d__Eukaryota	k__Fungi	p__Rozellomycota	c__unclassified_p__Rozellomycota	o__unclassified_p__Rozellomycota	f__unclassified_p__Rozellomycota	g__unclassified_p__Rozellomycota	s__Rozellomycota_sp	OTU1268	0	0	0	0	0	0	0	0	0	0	0	0	0	0	0	0	0	0	0	0	0	0	0	105	0	0	0	0	0	0	0	0	0	0	0	0	0	0	0	0	0
d__Eukaryota	k__Fungi	p__unclassified_k__Fungi	c__unclassified_k__Fungi	o__unclassified_k__Fungi	f__unclassified_k__Fungi	g__unclassified_k__Fungi	s__unclassified_k__Fungi	OTU3609	0	1	0	0	0	0	0	0	0	0	0	0	0	0	0	0	0	0	0	0	0	0	10	0	1	0	1	0	0	0	0	0	1	1	0	0	0	0	0	0	0
d__Eukaryota	k__Fungi	p__unclassified_k__Fungi	c__unclassified_k__Fungi	o__unclassified_k__Fungi	f__unclassified_k__Fungi	g__unclassified_k__Fungi	s__unclassified_k__Fungi	OTU3356	0	0	0	0	1	0	0	0	0	0	0	0	0	0	0	0	0	0	0	0	0	0	0	0	0	0	1	0	0	0	0	0	0	0	0	0	0	0	2	0	0
d__Eukaryota	k__Fungi	p__Ascomycota	c__Dothideomycetes	o__Dothideomycetes_ord_Incertae_sedis	f__Eremomycetaceae	g__unclassified_f__Eremomycetaceae	s__Eremomycetaceae_sp	OTU3714	0	5	52	66	2	3	2	39	3	0	0	0	1	0	0	0	0	0	2	10	0	6	2	0	0	1	21	7	22	305	17	10	151	61	273	179	5	7	5	52	61
d__Eukaryota	k__Fungi	p__unclassified_k__Fungi	c__unclassified_k__Fungi	o__unclassified_k__Fungi	f__unclassified_k__Fungi	g__unclassified_k__Fungi	s__unclassified_k__Fungi	OTU3353	0	0	0	1	0	0	0	4	0	0	0	0	0	0	1	0	0	0	0	0	0	0	0	0	0	0	2	3	0	0	0	0	2	0	3	0	1	0	4	0	0
d__Eukaryota	k__Fungi	p__unclassified_k__Fungi	c__unclassified_k__Fungi	o__unclassified_k__Fungi	f__unclassified_k__Fungi	g__unclassified_k__Fungi	s__unclassified_k__Fungi	OTU3603	0	0	2	0	0	0	0	0	0	0	0	0	0	0	0	0	0	0	0	0	0	2	3	0	0	4	2	0	0	1	0	0	1	0	1	1	0	0	0	0	0
d__Eukaryota	k__Fungi	p__Ascomycota	c__Sordariomycetes	o__Hypocreales	f__Tilachlidiaceae	g__Septofusidium	s__Septofusidium_herbarum	OTU1832	0	0	0	0	0	0	0	0	0	0	0	0	0	0	0	0	0	0	0	0	0	0	0	0	0	0	0	1	1	0	0	0	0	0	1	0	0	0	0	0	0
d__Eukaryota	k__Fungi	p__unclassified_k__Fungi	c__unclassified_k__Fungi	o__unclassified_k__Fungi	f__unclassified_k__Fungi	g__unclassified_k__Fungi	s__unclassified_k__Fungi	OTU3600	0	0	37	4	2	0	0	0	0	0	0	0	0	0	0	0	0	0	58	0	0	0	0	0	2	0	0	4	7	0	0	28	0	0	0	0	0	0	0	0	0
d__Eukaryota	k__Fungi	p__unclassified_k__Fungi	c__unclassified_k__Fungi	o__unclassified_k__Fungi	f__unclassified_k__Fungi	g__unclassified_k__Fungi	s__unclassified_k__Fungi	OTU3606	0	0	0	0	0	0	0	0	0	0	0	0	0	0	0	0	0	0	0	0	0	1	5	0	0	0	3	1	0	0	0	0	0	0	0	0	0	0	0	0	0
d__Eukaryota	k__Fungi	p__unclassified_k__Fungi	c__unclassified_k__Fungi	o__unclassified_k__Fungi	f__unclassified_k__Fungi	g__unclassified_k__Fungi	s__unclassified_k__Fungi	OTU3605	0	0	0	0	0	0	0	0	0	0	0	0	0	0	0	0	0	0	0	0	0	0	2	0	0	0	0	0	0	0	0	0	0	0	0	0	0	0	0	0	0
d__Eukaryota	k__Fungi	p__unclassified_k__Fungi	c__unclassified_k__Fungi	o__unclassified_k__Fungi	f__unclassified_k__Fungi	g__unclassified_k__Fungi	s__unclassified_k__Fungi	OTU3604	0	0	0	0	0	0	0	0	0	0	0	0	0	0	0	0	0	0	0	0	0	0	2	0	0	1	0	1	0	0	0	0	4	8	11	0	0	0	0	0	0
d__Eukaryota	k__Fungi	p__Basidiomycota	c__Agaricomycetes	o__Trechisporales	f__unclassified_o__Trechisporales	g__unclassified_o__Trechisporales	s__Trechisporales_sp	OTU15	1965	1	0	0	0	0	0	0	0	0	0	0	0	0	0	0	0	0	0	0	0	0	0	0	0	0	0	0	0	0	0	0	0	0	0	0	0	0	0	0	0
d__Eukaryota	k__Fungi	p__Ascomycota	c__Leotiomycetes	o__Helotiales	f__Helotiaceae	g__Claussenomyces	s__Claussenomyces_olivaceus	OTU6774	0	0	0	0	0	0	0	0	0	0	0	0	0	0	0	0	0	0	0	0	0	0	0	0	0	0	0	0	0	0	0	0	0	0	0	0	0	0	0	0	0
d__Eukaryota	k__Fungi	p__Ascomycota	c__Sordariomycetes	o__unclassified_c__Sordariomycetes	f__unclassified_c__Sordariomycetes	g__unclassified_c__Sordariomycetes	s__unclassified_c__Sordariomycetes	OTU6938	0	3	1	9	0	7	0	0	0	0	0	0	2	0	0	0	0	0	0	3	1	8	0	0	0	0	0	0	0	1	0	0	2	2	0	3	2	0	0	0	0
d__Eukaryota	k__Fungi	p__Ascomycota	c__Dothideomycetes	o__Dothideomycetes_ord_Incertae_sedis	f__Eremomycetaceae	g__unclassified_f__Eremomycetaceae	s__Eremomycetaceae_sp	OTU3203	0	0	2	0	0	0	0	0	0	0	0	0	0	0	0	0	0	0	0	0	0	0	1	0	0	0	2	0	0	0	0	0	0	0	0	0	0	0	0	0	0
d__Eukaryota	k__Fungi	p__Ascomycota	c__Sordariomycetes	o__Xylariales	f__Sporocadaceae	g__Pseudopestalotiopsis	s__Pseudopestalotiopsis_sp	OTU6177	0	0	0	0	0	0	0	0	0	0	0	0	0	0	0	0	0	0	0	0	0	0	0	0	0	0	0	0	0	0	0	0	0	0	0	0	0	0	0	0	0
d__Eukaryota	k__Fungi	p__Ascomycota	c__Dothideomycetes	o__Pleosporales	f__Phaeosphaeriaceae	g__unclassified_f__Phaeosphaeriaceae	s__unclassified_f__Phaeosphaeriaceae	OTU3832	0	0	0	0	0	0	0	0	0	0	0	0	0	0	0	1	0	0	0	0	0	0	0	0	0	0	0	0	0	0	0	0	0	0	0	0	0	0	0	0	0
d__Eukaryota	k__Fungi	p__Chytridiomycota	c__GS13	o__unclassified_c__GS13	f__unclassified_c__GS13	g__unclassified_c__GS13	s__GS13_sp	OTU2070	0	0	16	3	11	9	2	3	6	2	0	0	0	0	0	0	0	14	0	7	0	17	0	0	188	0	0	1	0	0	760	85	6	26	310	2	10	9	24	10	29
d__Eukaryota	k__Fungi	p__Ascomycota	c__Dothideomycetes	o__Pleosporales	f__Cucurbitariaceae	g__Pyrenochaeta	s__Pyrenochaeta_sp	OTU2246	0	0	0	0	0	0	0	0	0	0	0	0	0	0	0	0	0	0	0	0	0	0	0	0	0	0	0	0	0	0	0	0	2	0	0	0	0	0	0	0	0
d__Eukaryota	k__Fungi	p__Basidiomycota	c__Agaricomycetes	o__Russulales	f__Peniophoraceae	g__Peniophora	s__Peniophora_sp	OTU4014	0	0	0	0	0	0	0	0	0	0	0	0	0	0	0	0	0	0	0	0	0	0	0	0	0	0	0	0	0	0	0	0	0	0	0	0	0	0	6	1	0
d__Eukaryota	k__Fungi	p__Chytridiomycota	c__Rhizophlyctidomycetes	o__Rhizophlyctidales	f__Sonoraphlyctidaceae	g__Sonoraphlyctis	s__Sonoraphlyctis_sp	OTU2520	0	0	0	0	0	0	0	0	0	0	0	0	0	0	0	0	0	0	0	0	0	0	0	0	0	0	0	0	0	0	0	0	0	0	22	0	0	0	0	0	0
d__Eukaryota	k__Fungi	p__Basidiomycota	c__Agaricomycetes	o__Agaricales	f__Clavariaceae	g__Clavaria	s__Clavaria_sp	OTU6645	0	0	0	0	0	0	0	0	0	0	0	0	0	0	0	0	0	0	0	0	0	0	0	0	0	0	0	0	0	0	0	0	0	0	0	0	0	0	0	0	0
d__Eukaryota	k__Fungi	p__unclassified_k__Fungi	c__unclassified_k__Fungi	o__unclassified_k__Fungi	f__unclassified_k__Fungi	g__unclassified_k__Fungi	s__unclassified_k__Fungi	OTU3696	0	0	0	0	0	0	0	0	0	0	0	0	0	0	0	0	0	0	0	0	0	0	0	0	0	0	0	0	0	0	0	0	0	0	0	0	0	0	0	0	0
d__Eukaryota	k__Fungi	p__Chytridiomycota	c__Chytridiomycetes	o__Chytridiales	f__Chytriomycetaceae	g__Chytriomyces	s__Chytriomyces_hyalinus	OTU2437	0	0	0	0	0	1	0	0	0	0	0	0	0	0	0	0	0	0	0	0	0	0	1	0	0	0	0	0	0	0	0	2	0	5	0	0	0	0	0	0	0
d__Eukaryota	k__Fungi	p__Ascomycota	c__Sordariomycetes	o__Hypocreales	f__Hypocreales_fam_Incertae_sedis	g__Acremonium	s__Acremonium_cavaraeanum	OTU5492	0	0	0	0	0	0	0	0	0	0	0	0	0	0	0	0	0	0	0	0	0	0	0	0	0	0	0	0	0	0	0	0	0	0	3	0	0	0	0	0	0
d__Eukaryota	k__Fungi	p__Ascomycota	c__Leotiomycetes	o__Helotiales	f__Helotiaceae	g__Hymenoscyphus	s__Hymenoscyphus_menthae	OTU2640	0	0	0	0	0	0	0	0	0	0	0	0	0	0	0	0	0	0	0	0	0	0	0	0	0	0	0	0	0	0	0	0	0	0	0	3	0	0	0	0	0
d__Eukaryota	k__Fungi	p__Ascomycota	c__Saccharomycetes	o__Saccharomycetales	f__Pichiaceae	g__Dekkera	s__Dekkera_bruxellensis	OTU148	0	0	9	0	0	0	0	0	0	0	0	0	0	0	0	0	0	0	0	0	0	0	0	0	0	0	0	0	0	0	0	0	0	0	0	0	0	0	0	0	0
d__Eukaryota	k__Fungi	p__Chytridiomycota	c__unclassified_p__Chytridiomycota	o__unclassified_p__Chytridiomycota	f__unclassified_p__Chytridiomycota	g__unclassified_p__Chytridiomycota	s__unclassified_p__Chytridiomycota	OTU1219	0	0	0	0	0	0	0	0	0	0	0	0	0	0	0	0	0	0	0	0	0	0	0	22	0	0	0	0	0	0	0	0	0	0	0	0	0	0	0	0	0
d__Eukaryota	k__Fungi	p__Ascomycota	c__Dothideomycetes	o__Pleosporales	f__Didymellaceae	g__Epicoccum	s__Epicoccum_plurivorum	OTU3064	0	18	81	56	4	3	3	70	3	5	0	0	0	0	0	0	0	1	10	5	0	6	0	0	7	0	11	23	49	17	9	0	53	116	62	74	20	0	1	36	5
d__Eukaryota	k__Fungi	p__Basidiomycota	c__Tremellomycetes	o__Tremellales	f__Cuniculitremaceae	g__Kockovaella	s__unclassified_g__Kockovaella	OTU6025	0	0	0	0	0	0	0	0	0	0	0	2	0	0	0	0	0	0	0	0	0	0	0	0	0	0	0	0	0	0	0	0	0	0	0	0	0	0	0	0	0
d__Eukaryota	k__Fungi	p__Ascomycota	c__Eurotiomycetes	o__Chaetothyriales	f__Herpotrichiellaceae	g__Cladophialophora	s__Cladophialophora_chaetospira	OTU3040	0	0	0	0	0	0	0	1	0	1	0	0	0	2	0	0	0	0	0	1	0	1	0	0	0	0	0	0	0	0	0	0	0	0	3	0	0	0	13	0	0
d__Eukaryota	k__Fungi	p__Mortierellomycota	c__Mortierellomycetes	o__Mortierellales	f__Mortierellaceae	g__Mortierella	s__unclassified_g__Mortierella	OTU1730	0	0	0	2	1	0	0	0	0	0	0	0	0	0	0	0	0	0	0	0	0	0	1	0	4	0	10	8	0	0	9	0	24	5	0	0	6	0	7	15	0
d__Eukaryota	k__Fungi	p__Glomeromycota	c__Glomeromycetes	o__Glomerales	f__Claroideoglomeraceae	g__Claroideoglomus	s__Claroideoglomus_sp	OTU6806	0	0	0	0	0	0	0	0	0	0	0	0	0	0	0	0	0	0	0	0	0	0	0	0	0	0	0	0	0	0	0	0	0	0	0	0	0	0	0	0	0
d__Eukaryota	k__Fungi	p__Ascomycota	c__Sordariomycetes	o__unclassified_c__Sordariomycetes	f__unclassified_c__Sordariomycetes	g__unclassified_c__Sordariomycetes	s__unclassified_c__Sordariomycetes	OTU3746	0	0	0	2	0	0	0	0	0	0	0	0	0	0	0	0	0	0	0	0	0	0	4	0	4	6	12	0	0	0	1	0	7	0	0	0	0	2	0	0	0
d__Eukaryota	k__Fungi	p__Glomeromycota	c__Glomeromycetes	o__Gigasporales	f__Gigasporaceae	g__unclassified_f__Gigasporaceae	s__unclassified_f__Gigasporaceae	OTU2852	0	0	0	0	0	0	0	0	0	0	0	0	0	0	0	0	0	0	0	0	0	0	0	0	4	0	0	0	0	0	0	0	0	1	0	0	3	0	0	0	0
d__Eukaryota	k__Fungi	p__Basidiomycota	c__Tremellomycetes	o__Filobasidiales	f__Piskurozymaceae	g__Solicoccozyma	s__Solicoccozyma_terricola	OTU3518	0	1202	1781	1380	1697	1245	7	371	41	190	28	0	5	191	43	11	4	27	98	1142	795	1076	1828	0	1151	1535	2043	1049	1175	1831	795	616	1093	496	496	999	2926	423	1038	825	445
d__Eukaryota	k__Fungi	p__Ascomycota	c__Leotiomycetes	o__Helotiales	f__Dermateaceae	g__Scleropezicula	s__Scleropezicula_sp	OTU2160	0	0	0	0	0	0	0	0	0	0	0	0	0	0	0	0	0	0	0	0	0	0	0	0	0	0	0	0	0	0	0	2	0	0	0	0	0	0	0	0	0
d__Eukaryota	k__Fungi	p__Basidiomycota	c__Agaricomycetes	o__Boletales	f__Suillaceae	g__Suillus	s__Suillus_placidus	OTU2174	0	3	1	0	0	0	0	0	0	1	0	0	0	0	0	0	0	0	0	5	0	0	8	0	0	1	0	0	0	0	0	0	4	0	0	0	0	0	0	0	3
d__Eukaryota	k__Fungi	p__Ascomycota	c__unclassified_p__Ascomycota	o__unclassified_p__Ascomycota	f__unclassified_p__Ascomycota	g__unclassified_p__Ascomycota	s__unclassified_p__Ascomycota	OTU3426	0	204	86	135	186	280	0	0	0	1	0	0	2	4	0	0	0	2	0	157	5	112	400	0	115	512	280	417	120	251	2	0	2	0	13	4	202	102	361	304	133
d__Eukaryota	k__Fungi	p__Basidiomycota	c__Agaricomycetes	o__unclassified_c__Agaricomycetes	f__unclassified_c__Agaricomycetes	g__unclassified_c__Agaricomycetes	s__unclassified_c__Agaricomycetes	OTU2386	0	0	0	0	0	0	0	0	0	0	0	0	0	0	0	0	0	0	0	1	0	1	1	0	3	0	0	2	0	0	4	2	1	16	0	0	0	0	1	0	0
d__Eukaryota	k__Fungi	p__Ascomycota	c__Eurotiomycetes	o__Chaetothyriales	f__Herpotrichiellaceae	g__Exophiala	s__unclassified_g__Exophiala	OTU1968	0	0	0	0	0	0	0	0	0	0	0	0	0	0	0	0	0	0	0	0	0	0	0	0	0	0	0	0	0	0	2	0	0	0	0	0	0	0	0	0	0
d__Eukaryota	k__Fungi	p__Basidiomycota	c__unclassified_p__Basidiomycota	o__unclassified_p__Basidiomycota	f__unclassified_p__Basidiomycota	g__unclassified_p__Basidiomycota	s__unclassified_p__Basidiomycota	OTU1481	0	8	20	1	0	4	0	1	0	0	0	0	0	0	0	0	0	0	0	0	3	3	0	0	10	139	1	1	2	0	5	8	0	0	0	0	0	0	0	5	0
d__Eukaryota	k__Fungi	p__Basidiomycota	c__unclassified_p__Basidiomycota	o__unclassified_p__Basidiomycota	f__unclassified_p__Basidiomycota	g__unclassified_p__Basidiomycota	s__unclassified_p__Basidiomycota	OTU1484	0	39	33	0	0	0	0	0	0	0	0	0	0	0	0	0	0	0	16	0	12	0	0	0	21	206	0	8	0	0	0	0	0	1	0	6	1	0	0	6	2
d__Eukaryota	k__Fungi	p__Basidiomycota	c__Tremellomycetes	o__unclassified_c__Tremellomycetes	f__unclassified_c__Tremellomycetes	g__unclassified_c__Tremellomycetes	s__unclassified_c__Tremellomycetes	OTU3712	0	0	0	0	0	0	0	0	0	0	0	0	0	0	0	0	0	0	0	0	0	0	0	0	0	0	0	0	0	0	0	0	0	0	0	0	0	0	0	0	0
d__Eukaryota	k__Fungi	p__Basidiomycota	c__Agaricomycetes	o__Agaricales	f__Cortinariaceae	g__Gymnopilus	s__unclassified_g__Gymnopilus	OTU4292	0	0	0	0	0	0	0	0	0	0	0	0	0	0	0	0	0	0	0	0	0	0	0	0	0	0	0	0	0	0	0	0	0	0	0	0	0	0	0	0	0
d__Eukaryota	k__Fungi	p__Ascomycota	c__unclassified_p__Ascomycota	o__unclassified_p__Ascomycota	f__unclassified_p__Ascomycota	g__unclassified_p__Ascomycota	s__unclassified_p__Ascomycota	OTU3429	0	0	1	0	0	0	0	1	0	0	0	0	0	0	0	0	0	0	0	0	1	0	0	0	0	0	0	0	0	0	0	0	0	0	0	0	0	0	0	0	0
d__Eukaryota	k__Fungi	p__Ascomycota	c__Leotiomycetes	o__Helotiales	f__Leotiaceae	g__Pezoloma	s__Pezoloma_sp	OTU1862	0	42	0	15	0	2	0	0	0	0	0	0	2	0	0	2	0	0	0	0	0	15	0	0	2	0	0	0	48	0	0	0	0	0	6	0	3	3	0	0	33
d__Eukaryota	k__Fungi	p__unclassified_k__Fungi	c__unclassified_k__Fungi	o__unclassified_k__Fungi	f__unclassified_k__Fungi	g__unclassified_k__Fungi	s__unclassified_k__Fungi	OTU6382	0	0	0	0	0	0	0	0	0	0	0	0	0	0	0	0	0	0	0	0	0	0	0	0	0	0	0	0	0	0	0	0	0	1	0	0	0	0	0	0	0
d__Eukaryota	k__Fungi	p__unclassified_k__Fungi	c__unclassified_k__Fungi	o__unclassified_k__Fungi	f__unclassified_k__Fungi	g__unclassified_k__Fungi	s__unclassified_k__Fungi	OTU6432	0	0	0	5	0	0	0	0	0	0	0	0	0	0	0	0	0	0	0	0	0	0	0	0	0	0	0	0	0	0	0	0	0	0	9	0	0	0	0	0	0
d__Eukaryota	k__Fungi	p__Ascomycota	c__Sordariomycetes	o__Hypocreales	f__Cordycipitaceae	g__Simplicillium	s__Simplicillium_chinense	OTU4230	0	0	0	0	0	0	0	0	0	0	0	0	0	0	0	0	0	0	0	0	0	0	0	0	0	0	0	0	0	0	0	0	0	0	0	0	0	0	0	0	0
d__Eukaryota	k__Fungi	p__Ascomycota	c__Sordariomycetes	o__Hypocreales	f__Nectriaceae	g__Fusarium	s__unclassified_g__Fusarium	OTU1575	0	0	0	0	0	0	0	0	0	0	0	0	0	0	0	0	0	0	0	0	0	0	0	0	0	0	3	0	0	0	0	0	0	1	0	0	0	0	0	0	0
d__Eukaryota	k__Fungi	p__Ascomycota	c__Leotiomycetes	o__Helotiales	f__Hyaloscyphaceae	g__Pezizella	s__Pezizella_sp	OTU964	0	0	5	0	0	0	0	2	0	0	0	0	0	0	0	0	0	0	0	0	0	4	0	0	0	0	6	0	9	0	0	0	0	0	1	0	0	0	0	0	0
d__Eukaryota	k__Fungi	p__Ascomycota	c__unclassified_p__Ascomycota	o__unclassified_p__Ascomycota	f__unclassified_p__Ascomycota	g__unclassified_p__Ascomycota	s__unclassified_p__Ascomycota	OTU297	0	0	0	0	2	0	0	0	0	0	0	0	0	0	0	0	0	0	0	0	0	0	0	0	0	0	0	0	0	0	0	0	0	0	0	0	0	0	0	0	0
d__Eukaryota	k__Fungi	p__Ascomycota	c__unclassified_p__Ascomycota	o__unclassified_p__Ascomycota	f__unclassified_p__Ascomycota	g__unclassified_p__Ascomycota	s__unclassified_p__Ascomycota	OTU291	0	0	0	0	4	2	0	0	0	0	0	0	0	0	0	0	0	0	0	1	0	7	2	0	0	0	0	0	0	0	0	4	0	0	0	0	0	0	0	0	0
d__Eukaryota	k__Fungi	p__Ascomycota	c__Sordariomycetes	o__Xylariales	f__Xylariaceae	g__Hypoxylon	s__Hypoxylon_commutatum	OTU6232	0	0	0	0	0	0	0	0	0	0	0	0	0	0	0	0	0	0	0	0	0	0	0	0	0	0	0	0	0	0	0	0	1	0	0	0	0	0	0	0	0
d__Eukaryota	k__Fungi	p__Ascomycota	c__Eurotiomycetes	o__Eurotiales	f__Aspergillaceae	g__Aspergillus	s__Aspergillus_chlamydosporus	OTU9098	0	0	0	0	0	0	0	0	0	0	0	0	0	0	0	0	0	0	0	0	0	0	0	0	1	0	0	0	0	0	0	0	0	0	0	0	0	0	0	0	0
d__Eukaryota	k__Fungi	p__unclassified_k__Fungi	c__unclassified_k__Fungi	o__unclassified_k__Fungi	f__unclassified_k__Fungi	g__unclassified_k__Fungi	s__unclassified_k__Fungi	OTU821	0	0	0	0	0	0	0	0	0	0	0	0	0	0	0	0	0	0	0	7	0	0	1	0	0	0	0	0	0	0	0	0	0	0	1	0	0	0	0	0	0
d__Eukaryota	k__Fungi	p__Ascomycota	c__Sordariomycetes	o__Hypocreales	f__Hypocreales_fam_Incertae_sedis	g__Acremonium	s__unclassified_g__Acremonium	OTU5247	0	163	213	24	317	281	0	29	21	2	8	1	1	3	3	0	0	7	37	90	261	20	530	0	142	141	206	297	157	147	140	261	381	540	48	216	118	6	131	82	13
d__Eukaryota	k__Fungi	p__unclassified_k__Fungi	c__unclassified_k__Fungi	o__unclassified_k__Fungi	f__unclassified_k__Fungi	g__unclassified_k__Fungi	s__unclassified_k__Fungi	OTU823	0	0	0	0	0	0	0	0	0	0	0	0	0	0	0	0	0	0	0	6	0	0	0	0	0	0	0	0	0	0	0	0	0	0	2	0	0	0	0	0	0
d__Eukaryota	k__Fungi	p__unclassified_k__Fungi	c__unclassified_k__Fungi	o__unclassified_k__Fungi	f__unclassified_k__Fungi	g__unclassified_k__Fungi	s__unclassified_k__Fungi	OTU827	0	1	1	0	0	3	1	3	0	1	0	0	0	0	0	0	0	0	0	6	0	0	8	0	0	0	2	1	0	0	1	0	11	9	1	9	3	0	1	0	0
d__Eukaryota	k__Fungi	p__unclassified_k__Fungi	c__unclassified_k__Fungi	o__unclassified_k__Fungi	f__unclassified_k__Fungi	g__unclassified_k__Fungi	s__unclassified_k__Fungi	OTU826	0	0	0	0	0	0	0	0	0	0	0	0	0	0	0	0	0	0	0	76	0	0	0	0	0	0	0	0	0	0	0	0	0	0	0	0	0	0	0	0	0
d__Eukaryota	k__Fungi	p__unclassified_k__Fungi	c__unclassified_k__Fungi	o__unclassified_k__Fungi	f__unclassified_k__Fungi	g__unclassified_k__Fungi	s__unclassified_k__Fungi	OTU829	0	0	3	0	1	0	0	2	0	0	0	0	0	0	0	0	0	0	0	10	1	0	0	0	0	0	0	0	0	0	0	0	0	0	0	7	1	0	0	0	0
d__Eukaryota	k__Fungi	p__unclassified_k__Fungi	c__unclassified_k__Fungi	o__unclassified_k__Fungi	f__unclassified_k__Fungi	g__unclassified_k__Fungi	s__unclassified_k__Fungi	OTU828	0	0	0	0	0	0	0	0	0	0	0	0	0	0	0	0	0	0	0	3	0	0	0	0	0	0	0	0	0	0	0	0	0	0	0	0	0	0	0	0	0
d__Eukaryota	k__Fungi	p__Ascomycota	c__Taphrinomycetes	o__Taphrinales	f__Taphrinaceae	g__Taphrina	s__Taphrina_tormentillae	OTU2697	0	0	0	0	0	0	1	4	7	0	0	0	0	0	0	0	0	0	0	0	0	0	0	0	0	0	0	0	0	0	20	3	4	8	35	16	14	1	0	0	3
d__Eukaryota	k__Fungi	p__Basidiomycota	c__Tremellomycetes	o__Tremellales	f__Rhynchogastremataceae	g__Papiliotrema	s__Papiliotrema_laurentii	OTU6275	0	0	0	0	3	0	0	0	0	0	0	0	0	0	0	0	0	0	0	0	0	5	0	0	0	0	0	0	0	0	0	0	0	0	0	0	1	0	0	0	0
d__Eukaryota	k__Fungi	p__Ascomycota	c__Leotiomycetes	o__Helotiales	f__unclassified_o__Helotiales	g__unclassified_o__Helotiales	s__unclassified_o__Helotiales	OTU1511	0	70	226	0	3	0	0	4	0	0	0	0	0	1	0	0	0	0	0	16	2	5	6	0	214	666	0	45	101	36	0	7	0	1	26	13	8	0	0	55	33
d__Eukaryota	k__Fungi	p__unclassified_k__Fungi	c__unclassified_k__Fungi	o__unclassified_k__Fungi	f__unclassified_k__Fungi	g__unclassified_k__Fungi	s__unclassified_k__Fungi	OTU2434	0	0	0	0	0	0	0	1	0	0	0	0	0	0	0	0	0	0	0	2	0	0	5	0	0	0	1	0	1	0	0	0	0	2	0	1	0	0	0	0	0
d__Eukaryota	k__Fungi	p__unclassified_k__Fungi	c__unclassified_k__Fungi	o__unclassified_k__Fungi	f__unclassified_k__Fungi	g__unclassified_k__Fungi	s__unclassified_k__Fungi	OTU2430	0	0	0	0	0	0	0	0	0	0	0	0	0	0	0	0	0	0	0	0	0	0	0	0	0	0	0	0	0	0	0	0	0	21	0	0	0	0	0	0	0
d__Eukaryota	k__Fungi	p__Ascomycota	c__Sordariomycetes	o__Hypocreales	f__unclassified_o__Hypocreales	g__unclassified_o__Hypocreales	s__unclassified_o__Hypocreales	OTU4871	0	0	0	0	0	0	0	0	0	0	0	0	0	0	0	0	0	0	0	13	0	0	0	0	0	0	0	0	0	0	0	0	0	0	0	0	0	0	0	0	0
d__Eukaryota	k__Fungi	p__Ascomycota	c__Leotiomycetes	o__Helotiales	f__Hyaloscyphaceae	g__unclassified_f__Hyaloscyphaceae	s__unclassified_f__Hyaloscyphaceae	OTU6888	0	0	0	0	0	0	0	0	0	0	0	0	0	0	0	0	0	0	0	0	0	0	0	0	0	0	0	0	0	0	0	0	0	0	0	0	0	0	0	0	0
d__Eukaryota	k__Fungi	p__Ascomycota	c__Leotiomycetes	o__unclassified_c__Leotiomycetes	f__unclassified_c__Leotiomycetes	g__unclassified_c__Leotiomycetes	s__unclassified_c__Leotiomycetes	OTU3171	0	0	0	0	0	0	0	0	0	0	0	0	0	0	0	0	0	0	0	0	0	0	0	0	0	0	0	0	0	0	0	0	0	0	0	0	0	0	0	0	12
d__Eukaryota	k__Fungi	p__unclassified_k__Fungi	c__unclassified_k__Fungi	o__unclassified_k__Fungi	f__unclassified_k__Fungi	g__unclassified_k__Fungi	s__unclassified_k__Fungi	OTU228	0	0	119	88	0	2	2	6	2	3	0	0	0	0	2	0	0	0	246	15	433	24	0	0	0	0	0	0	15	15	0	0	0	0	14	18	0	0	0	0	3
d__Eukaryota	k__Fungi	p__Ascomycota	c__Sordariomycetes	o__Xylariales	f__Xylariales_fam_Incertae_sedis	g__Fusidium	s__Fusidium_sp	OTU2856	0	511	383	247	50	25	0	13	0	145	9	0	7	11	44	43	0	71	5	23	76	128	70	0	126	17	28	15	202	80	21	39	10	18	11	34	1099	327	90	44	218
d__Eukaryota	k__Fungi	p__Basidiomycota	c__Agaricomycetes	o__unclassified_c__Agaricomycetes	f__unclassified_c__Agaricomycetes	g__unclassified_c__Agaricomycetes	s__unclassified_c__Agaricomycetes	OTU3831	0	0	0	0	0	0	0	0	0	0	0	0	0	0	0	1	0	0	0	0	0	0	0	0	0	0	0	0	0	0	0	0	0	0	0	0	0	0	0	0	0
d__Eukaryota	k__Fungi	p__Ascomycota	c__Sordariomycetes	o__Hypocreales	f__Bionectriaceae	g__Clonostachys	s__unclassified_g__Clonostachys	OTU8167	0	0	0	0	0	0	0	6	0	2	0	0	3	0	0	6	0	0	0	0	0	0	0	0	0	0	0	0	0	0	0	0	0	0	0	0	0	0	0	0	0
d__Eukaryota	k__Fungi	p__Ascomycota	c__Sordariomycetes	o__Hypocreales	f__unclassified_o__Hypocreales	g__unclassified_o__Hypocreales	s__unclassified_o__Hypocreales	OTU1498	0	0	0	0	0	0	0	0	0	0	0	0	0	0	0	0	0	0	0	0	0	0	0	0	0	13	0	0	0	0	7	0	0	0	0	0	0	0	0	0	0
d__Eukaryota	k__Fungi	p__Ascomycota	c__Sordariomycetes	o__Hypocreales	f__unclassified_o__Hypocreales	g__unclassified_o__Hypocreales	s__unclassified_o__Hypocreales	OTU2610	0	0	0	0	0	0	0	0	0	0	0	0	0	0	0	0	0	0	0	0	0	0	0	0	0	0	0	0	0	0	0	0	0	0	5	0	0	0	0	0	0
d__Eukaryota	k__Fungi	p__Ascomycota	c__Sordariomycetes	o__unclassified_c__Sordariomycetes	f__unclassified_c__Sordariomycetes	g__unclassified_c__Sordariomycetes	s__unclassified_c__Sordariomycetes	OTU1671	0	0	0	0	0	0	0	0	0	0	0	0	0	0	0	0	0	0	0	0	0	0	0	0	0	0	1	0	2	0	0	0	0	0	0	0	0	0	0	0	0
d__Eukaryota	k__Fungi	p__Ascomycota	c__Sordariomycetes	o__Xylariales	f__Xylariaceae	g__Geniculisynnema	s__Geniculisynnema_termiticola	OTU1399	0	0	0	0	0	0	0	0	0	0	0	0	0	0	0	0	0	0	0	0	0	0	0	0	8	0	0	0	0	0	0	0	0	0	0	0	0	0	0	0	0
d__Eukaryota	k__Fungi	p__Mortierellomycota	c__Mortierellomycetes	o__Mortierellales	f__Mortierellaceae	g__Mortierella	s__Mortierella_simplex	OTU6769	0	0	0	0	0	0	0	0	0	0	0	0	0	0	0	0	0	0	0	0	0	0	0	0	0	0	0	0	0	0	0	0	0	0	0	0	0	0	0	0	0
d__Eukaryota	k__Fungi	p__Ascomycota	c__Sordariomycetes	o__Glomerellales	f__Plectosphaerellaceae	g__unclassified_f__Plectosphaerellaceae	s__unclassified_f__Plectosphaerellaceae	OTU1144	0	0	0	0	0	0	0	0	0	0	0	0	0	0	0	0	0	0	0	0	0	0	5	0	0	0	0	0	0	0	0	0	0	0	0	0	0	0	0	0	0
d__Eukaryota	k__Fungi	p__Basidiomycota	c__Agaricomycetes	o__Agaricales	f__Bolbitiaceae	g__Conocybe	s__Conocybe_apala	OTU6927	0	0	0	0	0	0	0	0	0	0	0	0	0	0	0	0	0	0	0	0	0	0	0	0	0	0	0	0	0	0	0	0	9	0	0	0	0	0	0	0	0
d__Eukaryota	k__Fungi	p__Ascomycota	c__Sordariomycetes	o__Hypocreales	f__Nectriaceae	g__Neocosmospora	s__Neocosmospora_rubicola	OTU425	0	0	0	0	0	0	0	3	0	0	0	0	2	0	0	0	3	0	0	0	0	0	0	0	0	0	0	0	0	0	0	0	1	2	0	0	2	0	0	0	0
d__Eukaryota	k__Fungi	p__Kickxellomycota	c__Kickxellomycetes	o__Kickxellales	f__Kickxellaceae	g__Ramicandelaber	s__Ramicandelaber_sp	OTU3528	0	0	0	0	0	0	0	0	0	0	0	0	0	0	0	0	0	0	0	0	0	0	0	0	0	0	0	0	0	0	0	0	17	0	0	1	4	0	4	0	0
d__Eukaryota	k__Fungi	p__Basidiomycota	c__Tremellomycetes	o__Tremellales	f__Bulleribasidiaceae	g__Vishniacozyma	s__Vishniacozyma_dimennae	OTU1666	0	0	0	0	0	0	0	0	0	0	0	0	0	0	0	0	0	0	0	0	0	0	0	0	0	0	9	0	0	0	0	0	0	0	0	0	0	0	0	0	0
d__Eukaryota	k__Fungi	p__Basidiomycota	c__Tremellomycetes	o__Tremellales	f__Phaeotremellaceae	g__Phaeotremella	s__Phaeotremella_sp	OTU3005	0	0	0	0	0	0	0	0	0	0	0	0	0	0	0	0	0	0	0	0	0	0	0	0	0	0	0	0	0	0	0	0	0	0	0	0	0	0	2	0	0
d__Eukaryota	k__Fungi	p__Rozellomycota	c__unclassified_p__Rozellomycota	o__unclassified_p__Rozellomycota	f__unclassified_p__Rozellomycota	g__unclassified_p__Rozellomycota	s__Rozellomycota_sp	OTU474	0	0	0	0	0	0	0	15	0	0	1	0	0	0	0	0	0	0	0	0	0	0	0	0	0	0	0	0	0	0	0	0	0	0	0	1	0	0	0	0	0
d__Eukaryota	k__Fungi	p__unclassified_k__Fungi	c__unclassified_k__Fungi	o__unclassified_k__Fungi	f__unclassified_k__Fungi	g__unclassified_k__Fungi	s__unclassified_k__Fungi	OTU2389	0	0	0	0	0	0	0	0	0	0	0	0	0	0	0	0	0	0	0	0	0	0	2	0	0	0	1	0	0	0	0	0	0	1	0	0	0	0	0	0	0
d__Eukaryota	k__Fungi	p__unclassified_k__Fungi	c__unclassified_k__Fungi	o__unclassified_k__Fungi	f__unclassified_k__Fungi	g__unclassified_k__Fungi	s__unclassified_k__Fungi	OTU2388	0	0	0	0	0	0	0	0	0	0	0	0	0	0	0	0	0	0	0	0	0	0	4	0	1	0	0	1	0	0	0	0	0	6	1	0	0	0	0	0	0
d__Eukaryota	k__Fungi	p__Chytridiomycota	c__unclassified_p__Chytridiomycota	o__unclassified_p__Chytridiomycota	f__unclassified_p__Chytridiomycota	g__unclassified_p__Chytridiomycota	s__unclassified_p__Chytridiomycota	OTU2558	0	0	0	0	0	0	0	0	0	0	0	0	0	0	0	0	0	0	0	0	0	0	0	0	0	0	0	0	0	0	0	0	0	0	7	1	0	0	0	0	0
d__Eukaryota	k__Fungi	p__Basidiomycota	c__unclassified_p__Basidiomycota	o__unclassified_p__Basidiomycota	f__unclassified_p__Basidiomycota	g__unclassified_p__Basidiomycota	s__unclassified_p__Basidiomycota	OTU730	0	0	0	0	0	0	0	0	0	0	0	0	0	0	0	0	0	0	2	0	0	0	0	0	0	1	0	0	0	0	0	0	0	0	0	0	0	0	0	0	0
d__Eukaryota	k__Fungi	p__Ascomycota	c__unclassified_p__Ascomycota	o__unclassified_p__Ascomycota	f__unclassified_p__Ascomycota	g__unclassified_p__Ascomycota	s__unclassified_p__Ascomycota	OTU2624	0	0	0	280	0	0	0	19	0	3	0	0	0	5	0	0	0	0	0	0	0	20	0	0	0	0	0	0	0	38	0	0	0	19	6	24	0	0	0	0	0
d__Eukaryota	k__Fungi	p__Ascomycota	c__unclassified_p__Ascomycota	o__unclassified_p__Ascomycota	f__unclassified_p__Ascomycota	g__unclassified_p__Ascomycota	s__unclassified_p__Ascomycota	OTU2622	0	0	0	0	0	0	0	0	0	0	0	0	0	0	0	0	0	0	0	0	0	0	0	0	0	0	0	0	0	0	5	0	0	0	0	46	0	0	0	0	0
d__Eukaryota	k__Fungi	p__unclassified_k__Fungi	c__unclassified_k__Fungi	o__unclassified_k__Fungi	f__unclassified_k__Fungi	g__unclassified_k__Fungi	s__unclassified_k__Fungi	OTU2387	0	0	0	0	0	0	0	0	0	0	0	0	0	1	0	0	0	0	0	0	0	0	0	0	0	0	0	5	0	0	0	0	0	3	0	0	0	0	0	0	0
d__Eukaryota	k__Fungi	p__Glomeromycota	c__Glomeromycetes	o__Diversisporales	f__Acaulosporaceae	g__unclassified_f__Acaulosporaceae	s__unclassified_f__Acaulosporaceae	OTU5095	0	0	0	0	0	0	0	0	0	1	0	0	0	0	0	0	0	0	0	0	0	0	0	0	0	0	0	0	0	0	0	0	0	0	0	0	0	0	0	0	0
d__Eukaryota	k__Fungi	p__Ascomycota	c__Sordariomycetes	o__Hypocreales	f__Clavicipitaceae	g__Paecilomyces	s__Paecilomyces_penicillatus	OTU3593	0	0	0	0	0	0	0	0	0	0	0	0	0	0	0	0	0	0	0	0	0	0	0	0	0	0	0	0	7	0	0	0	0	2	0	0	0	0	0	0	0
d__Eukaryota	k__Fungi	p__unclassified_k__Fungi	c__unclassified_k__Fungi	o__unclassified_k__Fungi	f__unclassified_k__Fungi	g__unclassified_k__Fungi	s__unclassified_k__Fungi	OTU1861	0	19	143	9	159	5	0	4	0	0	0	0	0	0	0	0	0	0	0	0	2	1	16	0	66	466	70	11	1160	680	0	0	34	1	3	0	0	0	18	8	0
d__Eukaryota	k__Fungi	p__unclassified_k__Fungi	c__unclassified_k__Fungi	o__unclassified_k__Fungi	f__unclassified_k__Fungi	g__unclassified_k__Fungi	s__unclassified_k__Fungi	OTU5521	0	0	0	0	0	0	0	0	0	0	0	0	0	0	0	0	0	0	0	1	0	0	0	0	0	0	0	0	0	0	0	0	1	0	0	1	0	0	0	0	0
d__Eukaryota	k__Fungi	p__unclassified_k__Fungi	c__unclassified_k__Fungi	o__unclassified_k__Fungi	f__unclassified_k__Fungi	g__unclassified_k__Fungi	s__unclassified_k__Fungi	OTU325	0	0	0	0	0	7	0	0	0	0	0	0	0	0	0	0	0	0	0	0	0	0	0	0	0	0	0	0	0	0	0	0	0	0	0	0	0	0	0	0	0
d__Eukaryota	k__Fungi	p__Basidiomycota	c__Agaricomycetes	o__Agaricales	f__Agaricaceae	g__Agaricus	s__unclassified_g__Agaricus	OTU6631	0	1	0	0	0	0	0	0	0	0	0	0	0	0	0	0	0	0	0	0	0	0	0	0	0	0	0	0	0	0	0	0	0	0	0	0	0	0	0	0	0
d__Eukaryota	k__Fungi	p__Glomeromycota	c__Archaeosporomycetes	o__Archaeosporales	f__Archaeosporaceae	g__unclassified_f__Archaeosporaceae	s__Archaeosporaceae_sp	OTU363	0	0	0	0	0	7	0	0	0	0	0	0	0	0	0	0	0	0	0	0	0	0	0	0	0	0	0	0	0	0	0	0	0	0	0	0	0	0	0	0	0
d__Eukaryota	k__Fungi	p__Ascomycota	c__Sordariomycetes	o__Microascales	f__Microascaceae	g__Scopulariopsis	s__Scopulariopsis_acremonium	OTU1591	0	0	0	0	2	1	0	0	0	0	0	0	0	0	0	0	0	0	0	0	0	0	6	0	5	0	6	4	0	0	7	6	5	8	0	0	1	0	0	5	0
d__Eukaryota	k__Fungi	p__Basidiomycota	c__Cystobasidiomycetes	o__unclassified_c__Cystobasidiomycetes	f__unclassified_c__Cystobasidiomycetes	g__unclassified_c__Cystobasidiomycetes	s__unclassified_c__Cystobasidiomycetes	OTU2883	0	0	0	0	0	0	0	1	1	0	0	0	0	0	0	0	0	0	0	0	0	0	0	0	0	0	0	0	0	0	0	0	0	0	3	0	5	0	0	0	0
d__Eukaryota	k__Fungi	p__Ascomycota	c__Leotiomycetes	o__Helotiales	f__Helotiaceae	g__Tetracladium	s__Tetracladium_furcatum	OTU7521	0	0	0	0	0	0	0	0	0	0	0	0	0	0	0	0	0	0	0	0	0	0	0	0	0	0	0	0	0	0	0	0	13	0	0	0	26	0	0	0	0
d__Eukaryota	k__Fungi	p__Ascomycota	c__Sordariomycetes	o__Sordariales	f__Chaetomiaceae	g__Chaetomium	s__Chaetomium_murorum	OTU5667	0	0	0	0	0	0	0	0	0	0	0	0	0	0	0	0	0	0	0	0	0	0	0	0	0	0	0	0	0	0	0	0	1	0	0	0	0	0	0	0	2
d__Eukaryota	k__Fungi	p__Basidiomycota	c__Agaricomycetes	o__unclassified_c__Agaricomycetes	f__unclassified_c__Agaricomycetes	g__unclassified_c__Agaricomycetes	s__unclassified_c__Agaricomycetes	OTU6839	0	0	0	0	0	0	0	0	0	0	0	0	0	0	0	0	0	0	0	0	0	0	0	0	0	0	0	0	0	0	0	0	0	0	0	0	0	0	0	0	0
d__Eukaryota	k__Fungi	p__Ascomycota	c__Eurotiomycetes	o__Chaetothyriales	f__unclassified_o__Chaetothyriales	g__unclassified_o__Chaetothyriales	s__unclassified_o__Chaetothyriales	OTU2844	0	0	0	0	0	0	0	0	0	0	0	0	0	0	0	0	0	0	0	0	0	0	0	0	0	0	0	0	0	0	1	0	0	0	0	0	1	0	0	0	0
d__Eukaryota	k__Fungi	p__Mortierellomycota	c__Mortierellomycetes	o__Mortierellales	f__Mortierellaceae	g__Mortierella	s__unclassified_g__Mortierella	OTU2600	0	0	0	7	0	0	0	4	0	1	0	0	0	0	0	0	0	0	2	35	0	0	0	0	0	0	0	0	39	0	6	0	2	4	53	5	0	0	0	0	17
d__Eukaryota	k__Fungi	p__unclassified_k__Fungi	c__unclassified_k__Fungi	o__unclassified_k__Fungi	f__unclassified_k__Fungi	g__unclassified_k__Fungi	s__unclassified_k__Fungi	OTU4478	0	0	0	0	0	0	0	0	1	0	0	0	0	0	0	0	0	0	0	0	0	0	0	0	0	0	0	0	0	0	0	0	0	0	0	0	0	0	0	0	0
d__Eukaryota	k__Fungi	p__unclassified_k__Fungi	c__unclassified_k__Fungi	o__unclassified_k__Fungi	f__unclassified_k__Fungi	g__unclassified_k__Fungi	s__unclassified_k__Fungi	OTU1608	0	2	0	0	0	0	0	0	0	0	0	0	0	0	0	0	0	0	0	0	0	0	0	0	0	0	5	2	0	0	0	2	0	5	0	0	0	0	0	0	0
d__Eukaryota	k__Fungi	p__Chytridiomycota	c__unclassified_p__Chytridiomycota	o__unclassified_p__Chytridiomycota	f__unclassified_p__Chytridiomycota	g__unclassified_p__Chytridiomycota	s__Chytridiomycota_sp	OTU6843	0	26	3	3	0	0	0	5	0	0	0	0	0	1	0	0	0	0	0	2	6	0	6	0	0	0	11	0	0	9	0	0	0	1	6	0	0	0	2	0	0
d__Eukaryota	k__Fungi	p__unclassified_k__Fungi	c__unclassified_k__Fungi	o__unclassified_k__Fungi	f__unclassified_k__Fungi	g__unclassified_k__Fungi	s__unclassified_k__Fungi	OTU1607	0	0	0	0	0	0	0	0	0	0	0	0	0	0	0	0	0	0	0	0	0	0	0	0	0	0	2	0	0	0	0	0	0	0	0	0	0	0	0	0	0
d__Eukaryota	k__Fungi	p__Ascomycota	c__Dothideomycetes	o__Pleosporales	f__Didymosphaeriaceae	g__Paraconiothyrium	s__Paraconiothyrium_archidendri	OTU2524	0	0	0	0	0	0	0	0	0	0	0	0	0	0	0	0	0	0	0	0	0	0	0	0	0	0	0	0	0	0	0	0	0	0	7	0	0	0	0	0	0
d__Eukaryota	k__Fungi	p__unclassified_k__Fungi	c__unclassified_k__Fungi	o__unclassified_k__Fungi	f__unclassified_k__Fungi	g__unclassified_k__Fungi	s__unclassified_k__Fungi	OTU1603	0	0	0	0	0	0	0	0	0	0	0	0	0	0	0	0	0	0	0	0	0	0	0	0	0	0	2	0	0	0	0	0	0	0	0	3	0	0	0	0	0
d__Eukaryota	k__Fungi	p__Ascomycota	c__Sordariomycetes	o__Hypocreales	f__unclassified_o__Hypocreales	g__unclassified_o__Hypocreales	s__unclassified_o__Hypocreales	OTU3410	0	0	3	1	0	0	0	0	0	0	0	0	0	0	0	0	0	0	0	0	0	1	0	0	2	0	1	3	2	0	0	0	0	1	0	0	1	0	0	0	0
d__Eukaryota	k__Fungi	p__Ascomycota	c__Sordariomycetes	o__Hypocreales	f__unclassified_o__Hypocreales	g__unclassified_o__Hypocreales	s__unclassified_o__Hypocreales	OTU2947	0	0	0	0	0	0	0	0	0	0	0	0	0	0	0	0	0	0	0	0	0	0	0	0	0	0	0	0	0	0	0	0	0	0	0	0	0	0	6	0	0
d__Eukaryota	k__Fungi	p__Ascomycota	c__Sordariomycetes	o__Microascales	f__Microascaceae	g__Microascus	s__Microascus_croci	OTU3371	0	0	0	0	0	0	0	0	0	0	0	0	0	0	0	0	0	0	0	0	0	0	0	0	0	0	0	0	0	0	0	0	0	0	0	0	0	0	0	0	0
d__Eukaryota	k__Fungi	p__Basidiomycota	c__Agaricomycetes	o__Agaricales	f__Hymenogastraceae	g__Hebeloma	s__Hebeloma_hiemale	OTU3418	0	0	0	0	0	0	0	0	0	0	0	0	0	0	0	0	0	0	0	0	0	0	0	0	0	0	0	0	0	0	0	0	0	0	0	0	0	0	0	0	0
d__Eukaryota	k__Fungi	p__Ascomycota	c__Dothideomycetes	o__Pleosporales	f__unclassified_o__Pleosporales	g__unclassified_o__Pleosporales	s__Pleosporales_sp	OTU1070	0	0	0	0	0	0	0	0	0	0	0	0	0	1	0	0	0	0	0	0	0	0	5	0	0	0	0	0	0	0	0	0	0	0	0	0	0	0	2	0	0
d__Eukaryota	k__Fungi	p__Ascomycota	c__Sordariomycetes	o__Coniochaetales	f__Coniochaetaceae	g__Lecythophora	s__Lecythophora_sp	OTU6845	0	0	5	0	0	1	0	1	0	0	0	0	0	0	0	0	0	0	0	8	0	4	0	0	3	0	0	0	0	0	0	0	0	0	10	13	0	0	0	0	0
d__Eukaryota	k__Fungi	p__unclassified_k__Fungi	c__unclassified_k__Fungi	o__unclassified_k__Fungi	f__unclassified_k__Fungi	g__unclassified_k__Fungi	s__unclassified_k__Fungi	OTU4381	0	0	0	0	0	0	0	0	0	0	0	0	0	0	0	0	0	0	0	0	0	0	0	0	0	2	0	0	2	0	0	0	2	0	0	0	0	0	0	0	0
d__Eukaryota	k__Fungi	p__unclassified_k__Fungi	c__unclassified_k__Fungi	o__unclassified_k__Fungi	f__unclassified_k__Fungi	g__unclassified_k__Fungi	s__unclassified_k__Fungi	OTU1281	0	0	0	0	0	0	0	0	0	0	0	0	0	0	0	0	0	0	0	0	0	0	0	31	0	0	0	0	0	0	0	0	0	0	0	0	0	0	0	0	0
d__Eukaryota	k__Fungi	p__unclassified_k__Fungi	c__unclassified_k__Fungi	o__unclassified_k__Fungi	f__unclassified_k__Fungi	g__unclassified_k__Fungi	s__unclassified_k__Fungi	OTU1280	0	0	0	0	0	0	0	0	0	0	0	0	0	0	0	0	0	0	0	0	0	0	0	74	0	0	0	0	0	0	0	0	0	0	0	0	0	0	0	0	0
d__Eukaryota	k__Fungi	p__unclassified_k__Fungi	c__unclassified_k__Fungi	o__unclassified_k__Fungi	f__unclassified_k__Fungi	g__unclassified_k__Fungi	s__unclassified_k__Fungi	OTU1283	0	0	0	0	0	0	0	0	0	0	0	0	0	0	0	0	0	0	0	0	0	0	0	86	0	0	0	0	0	0	0	0	0	0	0	0	0	0	0	0	0
d__Eukaryota	k__Fungi	p__unclassified_k__Fungi	c__unclassified_k__Fungi	o__unclassified_k__Fungi	f__unclassified_k__Fungi	g__unclassified_k__Fungi	s__unclassified_k__Fungi	OTU1282	0	0	0	0	0	0	0	0	0	0	0	0	0	0	0	0	0	0	0	0	0	0	0	21	0	0	0	0	0	0	0	0	0	0	0	0	0	0	0	0	0
d__Eukaryota	k__Fungi	p__Ascomycota	c__Dothideomycetes	o__Pleosporales	f__Periconiaceae	g__Periconia	s__Periconia_elaeidis	OTU4200	0	0	2	1	0	4	0	2	0	0	0	0	0	0	2	1	0	0	0	0	0	3	0	0	3	0	0	0	0	0	1	0	1	8	6	67	3	3	0	0	0
d__Eukaryota	k__Fungi	p__unclassified_k__Fungi	c__unclassified_k__Fungi	o__unclassified_k__Fungi	f__unclassified_k__Fungi	g__unclassified_k__Fungi	s__unclassified_k__Fungi	OTU1284	0	0	0	0	0	0	0	0	0	0	0	0	0	0	0	0	0	0	0	0	0	0	0	13	0	0	0	0	0	0	0	0	0	0	0	0	0	0	0	0	0
d__Eukaryota	k__Fungi	p__unclassified_k__Fungi	c__unclassified_k__Fungi	o__unclassified_k__Fungi	f__unclassified_k__Fungi	g__unclassified_k__Fungi	s__unclassified_k__Fungi	OTU1288	0	0	0	0	0	0	0	0	0	0	0	0	0	0	0	0	0	0	0	0	0	0	0	51	0	0	0	0	0	0	0	0	0	0	0	0	0	0	0	0	0
d__Eukaryota	k__Fungi	p__unclassified_k__Fungi	c__unclassified_k__Fungi	o__unclassified_k__Fungi	f__unclassified_k__Fungi	g__unclassified_k__Fungi	s__unclassified_k__Fungi	OTU993	0	0	0	0	0	1	0	0	0	0	0	0	0	0	0	0	0	0	0	64	0	6	0	0	0	0	0	0	0	0	0	0	0	0	0	6	0	0	0	0	0
d__Eukaryota	k__Fungi	p__unclassified_k__Fungi	c__unclassified_k__Fungi	o__unclassified_k__Fungi	f__unclassified_k__Fungi	g__unclassified_k__Fungi	s__unclassified_k__Fungi	OTU3246	0	0	0	0	1	0	0	0	0	0	0	0	0	0	0	0	0	0	0	0	0	0	1	0	0	0	2	0	0	0	0	0	0	0	0	0	0	0	0	0	0
d__Eukaryota	k__Fungi	p__unclassified_k__Fungi	c__unclassified_k__Fungi	o__unclassified_k__Fungi	f__unclassified_k__Fungi	g__unclassified_k__Fungi	s__unclassified_k__Fungi	OTU992	0	0	0	0	0	0	0	0	0	12	0	0	0	0	27	1	0	0	0	0	5	15	0	0	0	0	0	0	0	0	0	0	1	0	0	0	0	0	0	0	0
d__Eukaryota	k__Fungi	p__Ascomycota	c__Sordariomycetes	o__Glomerellales	f__Plectosphaerellaceae	g__Chordomyces	s__Chordomyces_antarcticus	OTU1518	0	9	75	312	69	1035	6	151	21	18	7	0	0	3	4	0	0	0	46	711	114	331	262	0	45	0	256	47	10	0	72	77	437	141	95	256	55	73	433	19	73
d__Eukaryota	k__Fungi	p__Mortierellomycota	c__Mortierellomycetes	o__Mortierellales	f__Mortierellaceae	g__Mortierella	s__unclassified_g__Mortierella	OTU3555	0	0	0	0	0	0	0	0	0	0	0	0	0	0	0	0	0	0	0	0	0	0	0	0	0	0	0	0	0	0	0	0	0	0	0	0	0	0	0	0	0
d__Eukaryota	k__Fungi	p__Ascomycota	c__unclassified_p__Ascomycota	o__unclassified_p__Ascomycota	f__unclassified_p__Ascomycota	g__unclassified_p__Ascomycota	s__unclassified_p__Ascomycota	OTU723	0	0	3	0	0	4	0	0	0	0	0	0	0	0	0	0	0	0	39	7	0	0	1	0	28	14	0	0	0	0	0	0	0	0	2	3	0	0	6	6	0
d__Eukaryota	k__Fungi	p__Glomeromycota	c__Glomeromycetes	o__Glomerales	f__Glomeraceae	g__Funneliformis	s__Funneliformis_sp	OTU5982	0	0	0	0	8	0	0	3	0	0	0	0	0	0	0	0	0	0	1	0	0	0	0	0	0	0	2	0	0	0	0	0	0	0	0	0	0	0	0	0	0
d__Eukaryota	k__Fungi	p__Ascomycota	c__Leotiomycetes	o__Helotiales	f__Leotiaceae	g__Flagellospora	s__Flagellospora_curvula	OTU210	0	8	78	68	0	0	0	2	0	1	0	0	0	0	0	0	0	0	0	0	3	2	0	0	0	0	0	0	47	3	0	0	0	0	0	0	0	0	0	0	14
d__Eukaryota	k__Fungi	p__Ascomycota	c__Leotiomycetes	o__Helotiales	f__Helotiales_fam_Incertae_sedis	g__Acidomelania	s__Acidomelania_panicicola	OTU6717	0	1	0	1	0	1	0	0	0	0	0	0	0	0	0	0	0	1	0	0	0	5	0	0	0	0	0	0	11	0	2	0	0	0	4	2	5	0	0	0	0
d__Eukaryota	k__Fungi	p__Basidiomycota	c__Agaricomycetes	o__Hymenochaetales	f__Hymenochaetales_fam_Incertae_sedis	g__Peniophorella	s__Peniophorella_rude	OTU3017	0	0	0	0	0	0	0	0	0	0	0	0	0	0	0	0	0	0	0	0	0	0	0	0	0	0	0	0	0	0	0	0	0	0	0	0	0	0	9	0	0
d__Eukaryota	k__Fungi	p__Ascomycota	c__Leotiomycetes	o__Helotiales	f__unclassified_o__Helotiales	g__unclassified_o__Helotiales	s__unclassified_o__Helotiales	OTU6171	0	0	0	0	0	0	0	0	0	0	0	0	0	0	0	0	0	0	0	0	0	0	0	0	0	0	0	0	0	0	1	0	4	0	0	0	2	0	0	0	1
d__Eukaryota	k__Fungi	p__Ascomycota	c__Sordariomycetes	o__Hypocreales	f__unclassified_o__Hypocreales	g__unclassified_o__Hypocreales	s__unclassified_o__Hypocreales	OTU8993	0	0	0	0	0	0	0	0	0	0	0	0	0	0	0	0	0	0	0	0	0	0	0	0	0	0	0	0	0	0	0	0	0	0	0	0	0	0	0	0	0
d__Eukaryota	k__Fungi	p__Ascomycota	c__Dothideomycetes	o__Pleosporales	f__Tetraplosphaeriaceae	g__Tetraplosphaeria	s__Tetraplosphaeria_sp	OTU6647	0	0	0	0	0	0	0	0	0	0	0	0	0	0	0	0	0	0	0	0	0	0	0	0	0	0	0	0	0	0	0	6	0	0	0	0	0	0	0	0	0
d__Eukaryota	k__Fungi	p__Basidiomycota	c__Agaricomycetes	o__unclassified_c__Agaricomycetes	f__unclassified_c__Agaricomycetes	g__unclassified_c__Agaricomycetes	s__unclassified_c__Agaricomycetes	OTU3164	0	0	0	0	0	0	0	0	0	0	0	0	0	0	0	0	0	0	0	0	0	0	0	0	0	0	0	0	0	0	0	0	0	0	0	0	0	0	0	0	2
d__Eukaryota	k__Fungi	p__unclassified_k__Fungi	c__unclassified_k__Fungi	o__unclassified_k__Fungi	f__unclassified_k__Fungi	g__unclassified_k__Fungi	s__unclassified_k__Fungi	OTU1465	0	0	0	0	0	0	0	0	0	0	0	0	0	0	0	0	0	0	0	0	0	0	0	0	0	294	0	0	0	0	0	0	0	0	0	0	0	0	0	0	0
d__Eukaryota	k__Fungi	p__Basidiomycota	c__Agaricomycetes	o__Agaricales	f__Agaricaceae	g__Agaricus	s__unclassified_g__Agaricus	OTU6090	0	0	0	0	0	0	0	0	0	0	0	0	0	0	0	0	0	0	0	0	0	0	0	0	0	0	2	0	2	0	0	0	0	0	0	0	0	0	4	0	0
d__Eukaryota	k__Fungi	p__unclassified_k__Fungi	c__unclassified_k__Fungi	o__unclassified_k__Fungi	f__unclassified_k__Fungi	g__unclassified_k__Fungi	s__unclassified_k__Fungi	OTU1467	0	0	0	0	0	0	0	0	0	0	0	0	0	0	0	0	0	0	0	0	0	0	0	0	0	219	0	0	5	0	0	0	0	2	0	0	0	0	0	0	0
d__Eukaryota	k__Fungi	p__unclassified_k__Fungi	c__unclassified_k__Fungi	o__unclassified_k__Fungi	f__unclassified_k__Fungi	g__unclassified_k__Fungi	s__unclassified_k__Fungi	OTU1461	0	2	4	0	0	0	0	0	0	0	0	0	0	0	0	0	0	0	0	8	0	0	33	0	9	18	14	6	4	3	0	1	8	6	8	11	0	0	0	0	0
d__Eukaryota	k__Fungi	p__unclassified_k__Fungi	c__unclassified_k__Fungi	o__unclassified_k__Fungi	f__unclassified_k__Fungi	g__unclassified_k__Fungi	s__unclassified_k__Fungi	OTU1462	0	1	1	0	0	0	0	0	0	0	0	0	0	0	0	0	0	0	0	1	0	0	1	0	0	1	0	0	0	0	0	1	0	0	0	0	0	0	0	0	0
d__Eukaryota	k__Fungi	p__unclassified_k__Fungi	c__unclassified_k__Fungi	o__unclassified_k__Fungi	f__unclassified_k__Fungi	g__unclassified_k__Fungi	s__unclassified_k__Fungi	OTU1469	0	0	0	0	0	0	0	0	0	0	0	0	0	0	0	0	0	0	0	0	0	0	0	0	0	227	0	0	10	0	0	0	0	2	0	0	0	0	0	0	0
d__Eukaryota	k__Fungi	p__Basidiomycota	c__Agaricomycetes	o__Russulales	f__Russulaceae	g__Russula	s__Russula_sp	OTU3135	0	0	0	0	0	0	0	0	0	0	0	0	0	0	0	0	0	0	0	0	0	0	0	0	0	0	0	0	0	0	0	0	0	0	0	0	1	0	0	0	7
d__Eukaryota	k__Fungi	p__unclassified_k__Fungi	c__unclassified_k__Fungi	o__unclassified_k__Fungi	f__unclassified_k__Fungi	g__unclassified_k__Fungi	s__unclassified_k__Fungi	OTU6939	0	0	0	0	1	0	0	0	0	0	0	0	0	0	0	0	0	0	0	5	0	0	1	0	0	0	0	0	0	0	0	0	0	0	0	0	0	0	0	0	0
d__Eukaryota	k__Fungi	p__unclassified_k__Fungi	c__unclassified_k__Fungi	o__unclassified_k__Fungi	f__unclassified_k__Fungi	g__unclassified_k__Fungi	s__unclassified_k__Fungi	OTU6392	0	0	0	0	0	0	0	0	0	0	0	0	0	0	0	0	0	0	1	0	0	0	0	0	0	0	0	0	0	0	0	0	0	0	0	0	0	0	0	0	0
d__Eukaryota	k__Fungi	p__Basidiomycota	c__Tremellomycetes	o__Filobasidiales	f__Piskurozymaceae	g__Piskurozyma	s__unclassified_g__Piskurozyma	OTU948	0	0	0	0	0	0	0	4	1	102	4	0	0	13	0	3	0	6	0	0	0	18	0	0	0	0	0	0	0	0	0	0	0	0	1	0	9	0	2	0	0
d__Eukaryota	k__Fungi	p__unclassified_k__Fungi	c__unclassified_k__Fungi	o__unclassified_k__Fungi	f__unclassified_k__Fungi	g__unclassified_k__Fungi	s__unclassified_k__Fungi	OTU6933	0	0	0	0	0	0	0	0	0	0	0	0	0	0	0	0	0	0	0	0	0	0	0	0	0	0	0	0	0	0	0	0	0	0	0	1	0	0	0	0	0
d__Eukaryota	k__Fungi	p__Ascomycota	c__Sordariomycetes	o__Savoryellales	f__Savoryellaceae	g__Savoryella	s__unclassified_g__Savoryella	OTU1493	0	0	0	0	0	0	0	0	0	0	0	0	0	0	0	0	0	0	0	0	0	2	0	0	0	7	0	0	0	0	0	0	0	0	0	0	0	0	0	0	0
d__Eukaryota	k__Fungi	p__unclassified_k__Fungi	c__unclassified_k__Fungi	o__unclassified_k__Fungi	f__unclassified_k__Fungi	g__unclassified_k__Fungi	s__unclassified_k__Fungi	OTU3162	0	0	0	0	0	0	0	0	0	0	0	0	0	0	0	0	0	0	0	0	0	0	0	0	0	0	0	0	0	0	0	0	0	0	0	0	0	0	0	0	4
d__Eukaryota	k__Fungi	p__unclassified_k__Fungi	c__unclassified_k__Fungi	o__unclassified_k__Fungi	f__unclassified_k__Fungi	g__unclassified_k__Fungi	s__unclassified_k__Fungi	OTU3160	0	0	0	0	0	0	0	0	0	0	0	0	0	0	0	0	0	0	0	0	0	0	0	0	7	0	0	0	0	0	0	0	0	0	0	0	0	0	0	0	6
d__Eukaryota	k__Fungi	p__Glomeromycota	c__Glomeromycetes	o__Glomerales	f__Glomeraceae	g__Funneliformis	s__Funneliformis_sp	OTU1652	0	0	0	0	15	0	0	10	0	0	0	0	0	0	0	0	0	0	0	0	0	0	0	0	0	0	142	0	0	0	0	0	3	2	0	0	0	0	0	1	0
d__Eukaryota	k__Fungi	p__unclassified_k__Fungi	c__unclassified_k__Fungi	o__unclassified_k__Fungi	f__unclassified_k__Fungi	g__unclassified_k__Fungi	s__unclassified_k__Fungi	OTU3467	0	0	0	0	0	0	0	0	0	0	0	0	0	0	0	0	0	0	0	0	0	0	0	0	0	0	0	0	0	0	0	0	0	0	0	0	0	0	0	0	0
d__Eukaryota	k__Fungi	p__Ascomycota	c__Sordariomycetes	o__Hypocreales	f__Clavicipitaceae	g__Metarhizium	s__Metarhizium_carneum	OTU8	5396	0	9	0	0	2	0	0	0	0	0	0	0	0	0	0	0	0	0	0	0	3	2	0	0	0	0	0	0	0	0	24	0	0	0	0	4	10	0	0	22
d__Eukaryota	k__Fungi	p__Chytridiomycota	c__GS13	o__unclassified_c__GS13	f__unclassified_c__GS13	g__unclassified_c__GS13	s__GS13_sp	OTU85	0	0	25	0	0	0	0	0	0	0	0	0	0	0	0	0	0	0	0	0	0	0	0	0	0	0	0	0	1	18	0	0	0	0	0	12	0	0	0	0	0
d__Eukaryota	k__Fungi	p__Basidiomycota	c__Agaricomycetes	o__Agaricales	f__Psathyrellaceae	g__Coprinellus	s__Coprinellus_verrucispermus	OTU7194	0	0	0	0	0	0	0	0	0	0	1	0	0	0	0	0	0	0	0	0	0	0	0	0	0	0	0	0	0	0	0	0	0	0	0	0	0	0	0	0	0
d__Eukaryota	k__Fungi	p__Ascomycota	c__Sordariomycetes	o__Lulworthiales	f__Lulworthiaceae	g__Zalerion	s__unclassified_g__Zalerion	OTU3438	0	0	0	0	0	6	0	0	0	0	0	0	0	0	0	0	0	0	0	0	0	1	0	0	0	0	0	2	0	0	1	0	2	0	0	9	0	0	1	1	5
d__Eukaryota	k__Fungi	p__Rozellomycota	c__Rozellomycotina_cls_Incertae_sedis	o__GS11	f__unclassified_o__GS11	g__unclassified_o__GS11	s__GS11_sp	OTU558	0	0	0	0	0	0	0	0	4	0	0	0	0	0	0	0	0	0	0	0	0	0	0	0	0	0	0	0	0	0	0	0	0	0	4	0	0	0	0	0	0
d__Eukaryota	k__Fungi	p__unclassified_k__Fungi	c__unclassified_k__Fungi	o__unclassified_k__Fungi	f__unclassified_k__Fungi	g__unclassified_k__Fungi	s__unclassified_k__Fungi	OTU815	0	0	0	42	0	0	1	10	0	0	0	0	0	0	0	0	0	0	503	11	0	17	0	0	0	0	0	0	23	4	0	0	0	8	8	0	0	0	0	0	11
d__Eukaryota	k__Fungi	p__Ascomycota	c__Sordariomycetes	o__Sordariales	f__Sordariales_fam_Incertae_sedis	g__Conlarium	s__Conlarium_aquaticum	OTU1699	0	3	5	1	0	0	0	0	0	0	0	0	0	1	1	0	0	0	0	3	0	1	8	0	0	0	1	1	1	0	0	0	1	1	2	0	1	0	0	0	0
d__Eukaryota	k__Fungi	p__unclassified_k__Fungi	c__unclassified_k__Fungi	o__unclassified_k__Fungi	f__unclassified_k__Fungi	g__unclassified_k__Fungi	s__unclassified_k__Fungi	OTU817	0	0	0	0	0	0	0	0	0	0	0	0	0	0	0	0	0	0	0	3	0	0	0	0	0	0	0	0	0	0	0	0	0	0	0	0	0	0	0	0	0
d__Eukaryota	k__Fungi	p__unclassified_k__Fungi	c__unclassified_k__Fungi	o__unclassified_k__Fungi	f__unclassified_k__Fungi	g__unclassified_k__Fungi	s__unclassified_k__Fungi	OTU810	0	0	0	0	1	0	0	0	0	0	0	0	0	0	0	0	0	0	0	33	0	0	4	0	0	9	1	0	0	1	1	0	1	0	0	0	0	0	3	2	0
d__Eukaryota	k__Fungi	p__unclassified_k__Fungi	c__unclassified_k__Fungi	o__unclassified_k__Fungi	f__unclassified_k__Fungi	g__unclassified_k__Fungi	s__unclassified_k__Fungi	OTU811	0	0	0	0	0	0	0	0	0	0	0	0	0	0	0	0	0	0	0	4	0	0	1	0	0	0	0	0	1	0	0	0	0	1	0	0	0	0	0	0	0
d__Eukaryota	k__Fungi	p__unclassified_k__Fungi	c__unclassified_k__Fungi	o__unclassified_k__Fungi	f__unclassified_k__Fungi	g__unclassified_k__Fungi	s__unclassified_k__Fungi	OTU813	0	0	0	0	0	0	0	0	0	0	0	0	0	0	0	0	0	0	0	3	0	0	0	0	0	0	0	0	0	0	0	0	0	0	0	0	0	0	0	0	0
d__Eukaryota	k__Fungi	p__unclassified_k__Fungi	c__unclassified_k__Fungi	o__unclassified_k__Fungi	f__unclassified_k__Fungi	g__unclassified_k__Fungi	s__unclassified_k__Fungi	OTU818	0	0	0	0	0	0	0	0	0	0	0	0	0	0	0	0	0	0	0	2	0	0	0	0	0	0	0	0	0	0	0	0	0	0	0	0	0	0	0	0	0
d__Eukaryota	k__Fungi	p__Ascomycota	c__Dothideomycetes	o__Pleosporales	f__Phaeosphaeriaceae	g__Paraphoma	s__Paraphoma_chrysanthemicola	OTU328	0	0	0	0	2	146	0	1	0	1	0	0	0	0	0	0	0	0	0	0	0	0	4	0	1	0	27	0	0	0	1	5	7	0	0	1	7	0	3	1	0
d__Eukaryota	k__Fungi	p__Ascomycota	c__Sordariomycetes	o__Hypocreales	f__unclassified_o__Hypocreales	g__unclassified_o__Hypocreales	s__unclassified_o__Hypocreales	OTU7469	0	0	0	0	0	0	0	0	0	2	0	0	0	0	0	0	0	0	0	0	0	0	0	0	0	0	0	0	0	0	0	0	0	0	0	0	0	0	0	0	0
d__Eukaryota	k__Fungi	p__Basidiomycota	c__Agaricomycetes	o__Sebacinales	f__unclassified_o__Sebacinales	g__unclassified_o__Sebacinales	s__unclassified_o__Sebacinales	OTU275	0	0	0	4	14	0	0	0	0	0	0	0	0	0	0	0	0	0	0	0	0	0	0	0	0	0	0	0	0	0	0	0	0	0	0	0	1	0	0	1	0
d__Eukaryota	k__Fungi	p__unclassified_k__Fungi	c__unclassified_k__Fungi	o__unclassified_k__Fungi	f__unclassified_k__Fungi	g__unclassified_k__Fungi	s__unclassified_k__Fungi	OTU6648	0	0	0	0	0	0	0	0	0	0	0	0	0	0	0	0	0	0	0	0	0	0	0	0	0	0	0	0	0	0	0	0	0	0	0	0	0	0	0	0	0
d__Eukaryota	k__Fungi	p__unclassified_k__Fungi	c__unclassified_k__Fungi	o__unclassified_k__Fungi	f__unclassified_k__Fungi	g__unclassified_k__Fungi	s__unclassified_k__Fungi	OTU6649	0	0	0	0	0	0	0	0	0	0	0	0	0	0	0	0	0	0	0	0	0	0	0	0	0	0	0	0	0	0	0	0	1	0	0	0	0	0	0	0	0
d__Eukaryota	k__Fungi	p__Basidiomycota	c__Agaricomycetes	o__Polyporales	f__Meruliaceae	g__Phlebia	s__Phlebia_tuberculata	OTU6595	0	0	0	0	0	0	0	0	0	0	0	0	0	0	0	0	0	0	0	0	0	0	0	0	0	0	0	0	0	0	0	0	0	0	0	0	1	0	0	0	0
d__Eukaryota	k__Fungi	p__Ascomycota	c__Saccharomycetes	o__Saccharomycetales	f__Saccharomycetaceae	g__Kazachstania	s__Kazachstania_exigua	OTU2487	0	0	0	0	0	0	0	0	1	0	0	0	0	0	0	0	0	0	0	0	0	0	0	0	0	0	0	0	0	0	0	0	0	0	4	0	0	0	0	0	0
d__Eukaryota	k__Fungi	p__unclassified_k__Fungi	c__unclassified_k__Fungi	o__unclassified_k__Fungi	f__unclassified_k__Fungi	g__unclassified_k__Fungi	s__unclassified_k__Fungi	OTU6644	0	0	0	0	0	0	0	0	0	0	0	0	0	0	0	0	0	0	0	0	0	0	0	0	0	0	0	0	1	0	0	0	0	0	0	0	0	0	0	0	0
d__Eukaryota	k__Fungi	p__Chytridiomycota	c__unclassified_p__Chytridiomycota	o__unclassified_p__Chytridiomycota	f__unclassified_p__Chytridiomycota	g__unclassified_p__Chytridiomycota	s__unclassified_p__Chytridiomycota	OTU2263	0	0	0	0	0	0	0	2	0	0	0	0	0	0	0	0	0	0	0	0	0	0	6	0	0	0	0	0	0	0	0	0	3	0	0	0	0	0	1	0	0
d__Eukaryota	k__Fungi	p__Mortierellomycota	c__Mortierellomycetes	o__Mortierellales	f__Mortierellaceae	g__Mortierella	s__unclassified_g__Mortierella	OTU1561	0	0	0	0	0	0	0	0	0	0	0	0	0	0	0	0	0	0	0	0	0	0	0	0	0	0	5	0	0	0	0	0	0	0	0	0	0	0	0	0	0
d__Eukaryota	k__Fungi	p__Mortierellomycota	c__Mortierellomycetes	o__Mortierellales	f__Mortierellaceae	g__Mortierella	s__Mortierella_elongata	OTU3428	0	4	3	4	0	0	1	1	0	1	0	0	0	0	0	0	0	0	1	7	2	33	6	0	7	1	5	43	6	2	4	16	5	16	2	2	2	6	1	12	0
d__Eukaryota	k__Fungi	p__Mortierellomycota	c__Mortierellomycetes	o__Mortierellales	f__Mortierellaceae	g__Mortierella	s__unclassified_g__Mortierella	OTU1562	0	0	0	0	0	0	0	0	0	0	0	0	0	0	0	0	0	0	0	0	0	0	0	0	0	0	1	0	0	0	0	0	0	0	0	0	0	0	0	0	0
d__Eukaryota	k__Fungi	p__Ascomycota	c__Sordariomycetes	o__Sordariales	f__unclassified_o__Sordariales	g__unclassified_o__Sordariales	s__unclassified_o__Sordariales	OTU578	0	0	0	0	0	0	0	0	0	3	0	0	0	0	0	0	0	0	0	0	0	0	0	0	0	0	0	0	0	0	0	0	0	0	0	0	0	0	0	0	0
d__Eukaryota	k__Fungi	p__Ascomycota	c__Leotiomycetes	o__Helotiales	f__Helotiaceae	g__unclassified_f__Helotiaceae	s__unclassified_f__Helotiaceae	OTU1415	0	0	0	5	0	0	0	0	0	0	0	0	0	0	0	0	0	0	0	0	0	6	1	0	4	0	0	0	0	0	0	0	0	0	0	0	2	0	0	0	3
d__Eukaryota	k__Fungi	p__unclassified_k__Fungi	c__unclassified_k__Fungi	o__unclassified_k__Fungi	f__unclassified_k__Fungi	g__unclassified_k__Fungi	s__unclassified_k__Fungi	OTU3293	0	0	0	0	1	0	0	0	0	0	0	0	0	0	0	0	0	0	0	0	0	0	0	0	0	0	0	0	0	0	0	0	0	0	0	0	2	3	0	0	0
d__Eukaryota	k__Fungi	p__unclassified_k__Fungi	c__unclassified_k__Fungi	o__unclassified_k__Fungi	f__unclassified_k__Fungi	g__unclassified_k__Fungi	s__unclassified_k__Fungi	OTU3299	0	0	0	0	0	0	0	0	0	0	0	0	0	0	0	0	0	0	0	0	0	0	0	0	1	0	0	0	0	0	0	0	0	0	0	0	0	0	0	0	0
d__Eukaryota	k__Fungi	p__Ascomycota	c__Eurotiomycetes	o__Eurotiales	f__Aspergillaceae	g__Penicillium	s__Penicillium_daejeonium	OTU604	0	0	0	0	0	0	0	0	0	1	0	0	0	0	0	0	0	0	0	0	0	0	0	0	0	0	0	0	0	0	0	0	0	4	0	17	0	0	0	0	2
d__Eukaryota	k__Fungi	p__Ascomycota	c__Sordariomycetes	o__Hypocreales	f__Bionectriaceae	g__Bionectria	s__Bionectria_rossmaniae	OTU8628	0	0	0	0	0	0	53	3	0	0	0	0	0	0	0	0	0	0	1	0	0	0	1	0	0	0	0	0	0	0	0	0	0	0	0	0	0	0	0	0	0
d__Eukaryota	k__Fungi	p__Ascomycota	c__Sordariomycetes	o__Glomerellales	f__Plectosphaerellaceae	g__Acrostalagmus	s__Acrostalagmus_annulatus	OTU7091	0	0	0	0	0	0	0	0	0	0	0	0	0	0	0	0	0	0	0	0	0	1	0	0	0	0	0	0	0	0	0	0	0	0	0	0	0	0	0	0	0
d__Eukaryota	k__Fungi	p__Chytridiomycota	c__Chytridiomycetes	o__Chytridiales	f__Chytridiaceae	g__Phlyctochytrium	s__unclassified_g__Phlyctochytrium	OTU1466	0	0	0	1	0	0	0	0	0	0	0	0	0	0	0	0	0	0	0	1	0	0	1	0	0	11	0	0	0	0	0	0	2	0	0	0	0	0	0	0	0
d__Eukaryota	k__Fungi	p__Basidiomycota	c__Agaricomycetes	o__Sebacinales	f__Serendipitaceae	g__Serendipita	s__Serendipita_sp	OTU2286	0	0	0	0	0	0	0	0	0	0	0	0	0	0	0	0	0	0	0	0	0	7	0	0	0	0	0	0	0	0	0	0	3	0	0	0	0	0	0	0	0
d__Eukaryota	k__Fungi	p__unclassified_k__Fungi	c__unclassified_k__Fungi	o__unclassified_k__Fungi	f__unclassified_k__Fungi	g__unclassified_k__Fungi	s__unclassified_k__Fungi	OTU3610	0	0	0	2	0	0	0	0	0	0	0	0	0	0	0	0	0	0	0	0	0	0	0	0	0	0	0	0	0	0	0	0	0	0	0	0	0	0	0	1	0
d__Eukaryota	k__Fungi	p__Basidiomycota	c__Agaricomycetes	o__Agaricales	f__Tricholomataceae	g__Tricholomopsis	s__unclassified_g__Tricholomopsis	OTU194	0	0	0	2	0	0	0	0	0	0	0	0	0	0	0	0	0	0	0	0	0	0	0	0	0	0	0	0	0	0	0	0	0	0	0	0	0	0	0	0	0
d__Eukaryota	k__Fungi	p__unclassified_k__Fungi	c__unclassified_k__Fungi	o__unclassified_k__Fungi	f__unclassified_k__Fungi	g__unclassified_k__Fungi	s__unclassified_k__Fungi	OTU3612	0	0	0	0	2	0	0	0	0	0	0	0	0	0	0	0	0	0	0	0	0	0	0	0	0	0	0	5	0	0	5	1	0	14	0	0	1	2	0	0	0
d__Eukaryota	k__Fungi	p__unclassified_k__Fungi	c__unclassified_k__Fungi	o__unclassified_k__Fungi	f__unclassified_k__Fungi	g__unclassified_k__Fungi	s__unclassified_k__Fungi	OTU3341	0	1	0	0	0	14	0	1	0	0	0	0	0	0	0	0	0	0	0	0	0	0	8	0	0	0	0	0	0	0	1	17	3	0	0	0	0	0	0	0	0
d__Eukaryota	k__Fungi	p__unclassified_k__Fungi	c__unclassified_k__Fungi	o__unclassified_k__Fungi	f__unclassified_k__Fungi	g__unclassified_k__Fungi	s__unclassified_k__Fungi	OTU3346	0	1	4	0	0	0	0	0	0	0	0	0	0	0	0	0	0	0	0	5	0	10	1	0	0	0	0	2	4	0	0	0	1	0	1	2	1	0	0	0	0
d__Eukaryota	k__Fungi	p__unclassified_k__Fungi	c__unclassified_k__Fungi	o__unclassified_k__Fungi	f__unclassified_k__Fungi	g__unclassified_k__Fungi	s__unclassified_k__Fungi	OTU3615	0	0	0	0	0	0	0	0	0	0	0	0	0	0	0	0	0	0	0	0	0	0	0	0	1	0	0	0	0	0	1	0	0	0	0	0	0	0	0	0	0
d__Eukaryota	k__Fungi	p__unclassified_k__Fungi	c__unclassified_k__Fungi	o__unclassified_k__Fungi	f__unclassified_k__Fungi	g__unclassified_k__Fungi	s__unclassified_k__Fungi	OTU3344	0	0	0	0	0	0	0	0	0	0	0	0	0	0	0	0	0	0	0	1	0	0	0	0	0	0	0	0	0	0	0	0	0	0	1	0	0	0	0	0	0
d__Eukaryota	k__Fungi	p__unclassified_k__Fungi	c__unclassified_k__Fungi	o__unclassified_k__Fungi	f__unclassified_k__Fungi	g__unclassified_k__Fungi	s__unclassified_k__Fungi	OTU3345	0	0	0	0	0	0	0	0	0	0	0	0	0	0	0	0	0	0	0	0	0	0	0	0	0	0	0	0	0	0	0	0	0	1	0	0	0	0	0	0	0
d__Eukaryota	k__Fungi	p__Basidiomycota	c__Agaricomycetes	o__Agaricales	f__Entolomataceae	g__Entoloma	s__unclassified_g__Entoloma	OTU6643	0	0	0	0	0	0	0	0	0	0	0	0	0	0	0	0	0	0	0	0	0	0	0	0	0	0	0	0	0	0	0	0	0	0	0	0	0	0	0	0	0
d__Eukaryota	k__Fungi	p__Ascomycota	c__Eurotiomycetes	o__Chaetothyriales	f__unclassified_o__Chaetothyriales	g__unclassified_o__Chaetothyriales	s__unclassified_o__Chaetothyriales	OTU3794	0	311	163	266	645	884	0	13	1	1	0	0	2	3	0	0	0	2	0	150	47	145	548	0	147	575	598	908	354	362	253	119	39	246	21	8	492	323	579	740	265
d__Eukaryota	k__Fungi	p__Ascomycota	c__Sordariomycetes	o__Hypocreales	f__Cordycipitaceae	g__unclassified_f__Cordycipitaceae	s__unclassified_f__Cordycipitaceae	OTU79	0	0	1	0	0	0	0	0	0	0	0	0	0	0	0	0	0	0	0	0	0	0	0	0	0	0	0	0	0	0	0	0	0	0	0	0	0	0	0	0	0
d__Eukaryota	k__Fungi	p__Ascomycota	c__unclassified_p__Ascomycota	o__unclassified_p__Ascomycota	f__unclassified_p__Ascomycota	g__unclassified_p__Ascomycota	s__unclassified_p__Ascomycota	OTU269	0	0	0	70	0	1	0	0	0	0	0	0	0	0	0	0	0	0	0	0	0	0	0	0	0	0	0	0	0	0	0	0	0	1	0	0	1	0	0	0	0
d__Eukaryota	k__Fungi	p__Ascomycota	c__Sordariomycetes	o__Sordariales	f__unclassified_o__Sordariales	g__unclassified_o__Sordariales	s__unclassified_o__Sordariales	OTU3673	0	0	19	0	0	0	0	0	0	0	0	0	0	0	0	0	0	0	0	5	0	0	0	0	0	0	0	0	0	0	0	0	0	0	1	0	2	0	0	0	6
d__Eukaryota	k__Fungi	p__Ascomycota	c__unclassified_p__Ascomycota	o__unclassified_p__Ascomycota	f__unclassified_p__Ascomycota	g__unclassified_p__Ascomycota	s__unclassified_p__Ascomycota	OTU263	0	4	12	27	19	59	0	0	0	0	0	0	0	0	0	0	1	0	0	1	1	5	98	0	33	71	64	85	1	10	11	30	30	41	1	0	70	32	81	96	0
d__Eukaryota	k__Fungi	p__unclassified_k__Fungi	c__unclassified_k__Fungi	o__unclassified_k__Fungi	f__unclassified_k__Fungi	g__unclassified_k__Fungi	s__unclassified_k__Fungi	OTU2161	0	0	0	0	6	0	0	0	0	0	0	0	0	0	0	0	0	0	0	9	0	0	22	0	0	26	1	17	0	0	3	0	20	5	0	0	0	0	7	0	0
d__Eukaryota	k__Fungi	p__unclassified_k__Fungi	c__unclassified_k__Fungi	o__unclassified_k__Fungi	f__unclassified_k__Fungi	g__unclassified_k__Fungi	s__unclassified_k__Fungi	OTU2163	0	0	0	0	0	0	0	0	0	0	0	0	0	0	0	0	0	0	0	0	0	0	0	0	0	0	1	0	0	0	0	0	2	0	0	0	0	0	0	0	0
d__Eukaryota	k__Fungi	p__unclassified_k__Fungi	c__unclassified_k__Fungi	o__unclassified_k__Fungi	f__unclassified_k__Fungi	g__unclassified_k__Fungi	s__unclassified_k__Fungi	OTU2162	0	0	0	0	1	0	0	0	0	0	0	0	0	0	0	0	0	0	0	0	0	0	0	0	0	0	5	0	0	0	0	0	5	0	0	0	0	0	0	0	0
d__Eukaryota	k__Fungi	p__unclassified_k__Fungi	c__unclassified_k__Fungi	o__unclassified_k__Fungi	f__unclassified_k__Fungi	g__unclassified_k__Fungi	s__unclassified_k__Fungi	OTU2165	0	0	0	0	0	0	0	0	0	0	0	0	0	0	0	0	0	0	0	0	0	0	0	0	0	0	0	0	0	0	0	0	4	0	0	0	0	0	0	0	0
d__Eukaryota	k__Fungi	p__unclassified_k__Fungi	c__unclassified_k__Fungi	o__unclassified_k__Fungi	f__unclassified_k__Fungi	g__unclassified_k__Fungi	s__unclassified_k__Fungi	OTU2164	0	0	0	0	0	0	0	0	0	0	0	0	0	0	0	0	0	0	0	0	0	0	0	0	0	0	0	0	0	0	0	0	2	0	0	0	0	0	0	0	0
d__Eukaryota	k__Fungi	p__unclassified_k__Fungi	c__unclassified_k__Fungi	o__unclassified_k__Fungi	f__unclassified_k__Fungi	g__unclassified_k__Fungi	s__unclassified_k__Fungi	OTU2167	0	0	0	0	0	0	0	0	0	0	0	0	0	0	0	0	0	0	0	0	0	1	0	0	0	3	0	0	0	0	0	0	2	0	0	0	0	0	0	0	0
d__Eukaryota	k__Fungi	p__unclassified_k__Fungi	c__unclassified_k__Fungi	o__unclassified_k__Fungi	f__unclassified_k__Fungi	g__unclassified_k__Fungi	s__unclassified_k__Fungi	OTU2166	0	0	0	0	0	0	0	0	0	0	0	0	0	0	0	0	0	0	0	0	0	0	0	0	0	0	0	0	0	0	0	0	3	0	0	0	0	0	0	0	0
d__Eukaryota	k__Fungi	p__unclassified_k__Fungi	c__unclassified_k__Fungi	o__unclassified_k__Fungi	f__unclassified_k__Fungi	g__unclassified_k__Fungi	s__unclassified_k__Fungi	OTU2169	0	0	0	0	0	0	0	0	0	0	0	0	0	0	0	0	0	0	0	0	0	0	1	0	0	0	0	1	0	0	0	0	3	0	0	0	0	0	0	0	0
d__Eukaryota	k__Fungi	p__unclassified_k__Fungi	c__unclassified_k__Fungi	o__unclassified_k__Fungi	f__unclassified_k__Fungi	g__unclassified_k__Fungi	s__unclassified_k__Fungi	OTU2345	0	0	0	0	0	0	0	0	0	0	0	0	0	0	0	0	0	0	0	0	0	0	5	0	0	0	0	0	0	0	0	1	0	4	0	0	0	0	0	0	0
d__Eukaryota	k__Fungi	p__Basidiomycota	c__Agaricomycetes	o__Agaricales	f__Typhulaceae	g__Typhula	s__Typhula_sp	OTU668	0	0	0	0	0	0	0	0	0	13	0	0	0	0	0	2	0	0	0	0	0	0	0	0	0	0	0	0	0	0	0	0	0	0	0	0	0	0	0	0	0
d__Eukaryota	k__Fungi	p__Ascomycota	c__Dothideomycetes	o__Pleosporales	f__Didymosphaeriaceae	g__Paraconiothyrium	s__Paraconiothyrium_variabile	OTU2839	0	0	0	0	0	0	0	0	0	0	0	0	0	0	0	0	0	0	0	0	0	0	0	0	0	0	0	0	0	0	0	1	5	0	0	0	2	0	0	0	0
d__Eukaryota	k__Fungi	p__Ascomycota	c__Sordariomycetes	o__Hypocreales	f__Clavicipitaceae	g__Metacordyceps	s__Metacordyceps_liangshanensis	OTU3170	0	0	0	0	0	0	0	0	0	0	0	0	0	0	0	0	0	0	0	0	0	0	0	0	0	0	0	0	0	0	0	0	0	0	0	2	0	0	0	0	8
d__Eukaryota	k__Fungi	p__Ascomycota	c__Dothideomycetes	o__unclassified_c__Dothideomycetes	f__unclassified_c__Dothideomycetes	g__unclassified_c__Dothideomycetes	s__unclassified_c__Dothideomycetes	OTU599	0	0	0	22	0	9	0	0	0	4	0	0	0	0	0	0	0	0	0	19	0	20	1	0	0	0	0	0	49	0	4	0	0	0	2	0	7	0	0	0	6
d__Eukaryota	k__Fungi	p__Ascomycota	c__unclassified_p__Ascomycota	o__unclassified_p__Ascomycota	f__unclassified_p__Ascomycota	g__unclassified_p__Ascomycota	s__unclassified_p__Ascomycota	OTU2807	0	185	85	90	187	584	0	8	0	0	1	0	10	4	2	0	0	6	0	31	1	104	713	0	186	37	364	675	182	32	85	15	24	76	96	7	1036	100	345	339	121
d__Eukaryota	k__Fungi	p__Ascomycota	c__Sordariomycetes	o__Sordariales	f__Lasiosphaeriaceae	g__Cladorrhinum	s__Cladorrhinum_bulbillosum	OTU3289	0	0	0	0	0	0	0	0	0	0	0	0	0	0	0	0	0	0	0	0	0	0	0	0	0	0	0	0	0	0	0	0	0	0	0	0	4	0	0	0	0
d__Eukaryota	k__Fungi	p__Ascomycota	c__unclassified_p__Ascomycota	o__unclassified_p__Ascomycota	f__unclassified_p__Ascomycota	g__unclassified_p__Ascomycota	s__unclassified_p__Ascomycota	OTU6851	0	0	0	0	0	0	0	0	0	0	0	0	0	0	1	0	0	1	0	6	0	0	1	0	0	0	6	9	0	0	0	0	0	14	0	3	0	0	0	0	3
d__Eukaryota	k__Fungi	p__Ascomycota	c__Eurotiomycetes	o__Chaetothyriales	f__Herpotrichiellaceae	g__Cladophialophora	s__Cladophialophora_sp	OTU3222	0	0	2	43	1	28	7	18	1	16	1	0	7	23	2	2	0	4	0	7	1	90	11	0	0	0	5	0	6	0	26	8	12	0	16	19	8	15	102	16	32
d__Eukaryota	k__Fungi	p__Ascomycota	c__Eurotiomycetes	o__Onygenales	f__Onygenales_fam_Incertae_sedis	g__Malbranchea	s__Malbranchea_cinnamomea	OTU6692	0	0	0	0	0	0	0	0	0	0	0	0	0	0	0	0	0	0	0	0	0	0	0	0	0	0	0	0	0	0	0	0	0	0	0	0	0	0	0	0	1
d__Eukaryota	k__Fungi	p__Basidiomycota	c__Agaricomycetes	o__Trechisporales	f__unclassified_o__Trechisporales	g__unclassified_o__Trechisporales	s__unclassified_o__Trechisporales	OTU3030	0	0	0	0	0	0	0	0	0	0	0	0	0	0	0	0	0	0	0	0	0	0	0	0	0	0	0	0	0	0	0	0	0	0	0	0	0	0	38	0	0
d__Eukaryota	k__Fungi	p__Ascomycota	c__Dothideomycetes	o__Pleosporales	f__Lentitheciaceae	g__unclassified_f__Lentitheciaceae	s__unclassified_f__Lentitheciaceae	OTU1412	0	1	8	74	4	7	0	5	1	6	1	0	0	0	0	0	0	0	0	18	0	51	68	0	7	3	16	36	6	0	16	64	34	28	45	35	1	10	7	5	11
d__Eukaryota	k__Fungi	p__Ascomycota	c__Eurotiomycetes	o__Eurotiales	f__Aspergillaceae	g__Penicillium	s__Penicillium_verhagenii	OTU2748	0	0	5	0	0	0	0	9	2	3	0	0	0	0	0	0	0	0	0	1	0	7	0	0	0	0	0	0	0	0	0	22	1	1	17	60	0	0	1	0	0
d__Eukaryota	k__Fungi	p__Ascomycota	c__Eurotiomycetes	o__Chaetothyriales	f__unclassified_o__Chaetothyriales	g__unclassified_o__Chaetothyriales	s__unclassified_o__Chaetothyriales	OTU2489	0	13	3	16	0	7	0	1	0	0	0	0	0	0	0	0	0	0	0	4	0	5	9	0	6	0	6	2	6	0	8	0	0	0	5	0	7	10	3	13	12
d__Eukaryota	k__Fungi	p__Ascomycota	c__Dothideomycetes	o__Pleosporales	f__Cucurbitariaceae	g__Pyrenochaeta	s__unclassified_g__Pyrenochaeta	OTU1985	0	0	0	0	0	0	0	10	0	0	0	0	0	0	0	0	0	0	0	0	0	0	2	0	0	0	0	0	0	0	7	0	2	1	2	4	0	1	1	0	0
d__Eukaryota	k__Fungi	p__Ascomycota	c__Leotiomycetes	o__Helotiales	f__Vibrisseaceae	g__Phialocephala	s__Phialocephala_humicola	OTU216	0	6	56	60	92	195	2	4	2	10	1	0	3	1	0	0	0	0	299	38	72	238	156	0	117	19	124	166	122	29	31	14	23	40	35	30	59	8	43	9	35
d__Eukaryota	k__Fungi	p__unclassified_k__Fungi	c__unclassified_k__Fungi	o__unclassified_k__Fungi	f__unclassified_k__Fungi	g__unclassified_k__Fungi	s__unclassified_k__Fungi	OTU784	0	0	0	0	2	0	0	0	0	0	0	0	0	0	0	0	0	0	0	6	0	0	9	0	0	0	6	2	0	0	0	0	0	5	0	0	0	0	0	0	0
d__Eukaryota	k__Fungi	p__unclassified_k__Fungi	c__unclassified_k__Fungi	o__unclassified_k__Fungi	f__unclassified_k__Fungi	g__unclassified_k__Fungi	s__unclassified_k__Fungi	OTU785	0	0	0	0	0	0	0	0	0	0	0	0	0	0	0	0	0	0	0	6	0	0	0	0	0	0	1	2	1	0	0	12	1	4	2	0	0	0	0	0	0
d__Eukaryota	k__Fungi	p__Ascomycota	c__Eurotiomycetes	o__Eurotiales	f__Trichocomaceae	g__Talaromyces	s__unclassified_g__Talaromyces	OTU9170	898	0	0	5	2	3	3	0	0	0	0	0	0	0	0	0	0	0	0	0	0	0	3	0	39	29	3	25	0	4	2	6	9	20	0	17	11	0	3	2	31
d__Eukaryota	k__Fungi	p__unclassified_k__Fungi	c__unclassified_k__Fungi	o__unclassified_k__Fungi	f__unclassified_k__Fungi	g__unclassified_k__Fungi	s__unclassified_k__Fungi	OTU781	0	0	0	0	0	0	0	0	0	0	0	0	0	0	0	0	0	0	0	3	0	0	0	0	0	0	0	0	0	0	0	0	0	0	0	0	0	0	0	0	0
d__Eukaryota	k__Fungi	p__unclassified_k__Fungi	c__unclassified_k__Fungi	o__unclassified_k__Fungi	f__unclassified_k__Fungi	g__unclassified_k__Fungi	s__unclassified_k__Fungi	OTU782	0	0	0	0	0	0	0	0	0	0	0	0	0	0	0	0	0	0	0	1	0	0	0	0	0	0	0	0	0	0	0	0	0	0	1	0	0	0	0	0	0
d__Eukaryota	k__Fungi	p__unclassified_k__Fungi	c__unclassified_k__Fungi	o__unclassified_k__Fungi	f__unclassified_k__Fungi	g__unclassified_k__Fungi	s__unclassified_k__Fungi	OTU783	0	0	0	0	0	0	0	0	0	0	0	0	0	0	0	0	0	0	0	9	0	0	0	0	0	0	0	0	0	0	0	0	0	0	0	0	0	0	0	0	0
d__Eukaryota	k__Fungi	p__Ascomycota	c__Saccharomycetes	o__Saccharomycetales	f__Debaryomycetaceae	g__Debaryomyces	s__unclassified_g__Debaryomyces	OTU3885	0	0	0	0	0	0	0	0	0	0	0	0	0	0	0	0	0	0	0	0	0	0	1	0	0	0	0	0	0	0	0	0	0	0	3	0	0	0	0	0	0
d__Eukaryota	k__Fungi	p__unclassified_k__Fungi	c__unclassified_k__Fungi	o__unclassified_k__Fungi	f__unclassified_k__Fungi	g__unclassified_k__Fungi	s__unclassified_k__Fungi	OTU789	0	0	0	0	0	0	0	0	0	0	0	0	0	0	0	0	0	0	0	5	0	0	6	0	0	0	0	0	0	0	0	0	0	0	0	0	0	0	0	0	0
d__Eukaryota	k__Fungi	p__Rozellomycota	c__unclassified_p__Rozellomycota	o__unclassified_p__Rozellomycota	f__unclassified_p__Rozellomycota	g__unclassified_p__Rozellomycota	s__unclassified_p__Rozellomycota	OTU522	0	0	0	0	0	0	0	3	0	0	0	0	0	0	0	0	0	0	0	0	0	0	0	0	0	0	0	0	0	0	0	0	0	0	0	0	0	0	0	0	0
d__Eukaryota	k__Fungi	p__Ascomycota	c__Eurotiomycetes	o__Chaetothyriales	f__Herpotrichiellaceae	g__Exophiala	s__Exophiala_moniliae	OTU864	0	0	0	0	0	0	0	0	0	0	0	0	0	0	0	0	0	0	0	2	0	0	0	0	0	0	0	0	0	0	0	0	0	0	0	0	1	0	0	0	0
d__Eukaryota	k__Fungi	p__Ascomycota	c__Sordariomycetes	o__Coniochaetales	f__Coniochaetaceae	g__Coniochaeta	s__unclassified_g__Coniochaeta	OTU1094	0	5	0	4	3	2	0	2	0	0	0	0	0	0	0	0	0	0	0	3	0	0	5	0	0	0	0	2	3	7	17	4	8	19	1	5	0	0	0	1	3
d__Eukaryota	k__Fungi	p__unclassified_k__Fungi	c__unclassified_k__Fungi	o__unclassified_k__Fungi	f__unclassified_k__Fungi	g__unclassified_k__Fungi	s__unclassified_k__Fungi	OTU1479	0	0	0	0	0	0	0	0	0	1	0	0	0	0	0	0	0	0	0	0	0	0	0	0	34	90	1	0	0	0	0	0	0	0	0	0	0	0	0	0	0
d__Eukaryota	k__Fungi	p__unclassified_k__Fungi	c__unclassified_k__Fungi	o__unclassified_k__Fungi	f__unclassified_k__Fungi	g__unclassified_k__Fungi	s__unclassified_k__Fungi	OTU1472	0	0	3	0	0	0	0	0	0	0	0	0	0	0	0	0	0	0	0	1	0	0	1	0	0	10	0	3	0	1	0	0	0	0	0	0	0	0	0	0	0
d__Eukaryota	k__Fungi	p__unclassified_k__Fungi	c__unclassified_k__Fungi	o__unclassified_k__Fungi	f__unclassified_k__Fungi	g__unclassified_k__Fungi	s__unclassified_k__Fungi	OTU1473	0	3	0	0	0	0	0	0	0	0	0	0	0	0	0	0	0	0	0	0	0	0	3	0	0	12	0	1	0	1	0	0	2	0	2	0	0	0	0	0	0
d__Eukaryota	k__Fungi	p__unclassified_k__Fungi	c__unclassified_k__Fungi	o__unclassified_k__Fungi	f__unclassified_k__Fungi	g__unclassified_k__Fungi	s__unclassified_k__Fungi	OTU1471	0	0	0	0	0	0	0	0	0	0	0	0	0	0	0	0	0	0	0	0	0	0	0	0	0	3	0	0	0	0	0	0	0	0	0	0	0	0	0	0	0
d__Eukaryota	k__Fungi	p__unclassified_k__Fungi	c__unclassified_k__Fungi	o__unclassified_k__Fungi	f__unclassified_k__Fungi	g__unclassified_k__Fungi	s__unclassified_k__Fungi	OTU1476	0	0	0	0	0	0	0	0	0	0	0	0	0	0	0	0	0	0	0	0	0	0	0	0	36	40	0	0	0	13	0	0	0	0	0	0	5	0	0	0	0
d__Eukaryota	k__Fungi	p__unclassified_k__Fungi	c__unclassified_k__Fungi	o__unclassified_k__Fungi	f__unclassified_k__Fungi	g__unclassified_k__Fungi	s__unclassified_k__Fungi	OTU1477	0	0	0	0	0	0	0	0	0	0	0	0	0	0	0	0	0	0	0	0	0	0	0	0	0	6	0	0	0	0	0	0	0	0	0	0	0	0	0	0	0
d__Eukaryota	k__Fungi	p__unclassified_k__Fungi	c__unclassified_k__Fungi	o__unclassified_k__Fungi	f__unclassified_k__Fungi	g__unclassified_k__Fungi	s__unclassified_k__Fungi	OTU1475	0	0	0	0	0	0	0	0	0	0	0	0	0	0	0	0	0	0	0	0	0	0	0	0	1	9	0	0	0	0	0	0	0	0	0	0	0	0	0	0	0
d__Eukaryota	k__Fungi	p__Chytridiomycota	c__unclassified_p__Chytridiomycota	o__unclassified_p__Chytridiomycota	f__unclassified_p__Chytridiomycota	g__unclassified_p__Chytridiomycota	s__Chytridiomycota_sp	OTU2537	0	0	0	3	0	8	0	0	0	0	0	0	0	0	0	0	0	0	0	0	0	0	7	0	8	0	28	0	6	0	4	0	4	1	3	0	1	2	4	0	0
d__Eukaryota	k__Fungi	p__unclassified_k__Fungi	c__unclassified_k__Fungi	o__unclassified_k__Fungi	f__unclassified_k__Fungi	g__unclassified_k__Fungi	s__unclassified_k__Fungi	OTU2425	0	1	0	0	0	0	0	0	0	0	0	0	0	0	0	0	0	0	0	0	0	0	2	0	0	0	0	0	0	0	0	0	0	1	1	0	0	0	0	0	0
d__Eukaryota	k__Fungi	p__unclassified_k__Fungi	c__unclassified_k__Fungi	o__unclassified_k__Fungi	f__unclassified_k__Fungi	g__unclassified_k__Fungi	s__unclassified_k__Fungi	OTU2426	0	0	0	0	0	0	0	0	0	0	0	0	0	0	0	0	0	0	0	0	0	0	0	0	0	0	0	0	0	0	0	0	0	3	0	0	0	0	0	0	0
d__Eukaryota	k__Fungi	p__unclassified_k__Fungi	c__unclassified_k__Fungi	o__unclassified_k__Fungi	f__unclassified_k__Fungi	g__unclassified_k__Fungi	s__unclassified_k__Fungi	OTU2421	0	0	0	0	4	0	0	0	0	0	0	0	0	0	0	0	0	0	0	0	0	0	0	0	0	0	0	2	0	0	0	3	0	29	0	0	0	0	0	0	0
d__Eukaryota	k__Fungi	p__unclassified_k__Fungi	c__unclassified_k__Fungi	o__unclassified_k__Fungi	f__unclassified_k__Fungi	g__unclassified_k__Fungi	s__unclassified_k__Fungi	OTU2422	0	0	0	0	0	0	0	0	0	0	0	0	0	0	0	0	0	0	0	0	0	0	0	0	0	0	0	4	0	0	0	0	0	4	0	0	0	0	0	0	0
d__Eukaryota	k__Fungi	p__Ascomycota	c__Taphrinomycetes	o__Taphrinales	f__Protomycetaceae	g__Protomyces	s__unclassified_g__Protomyces	OTU2491	0	0	0	0	0	0	0	0	0	0	0	0	0	0	0	0	0	0	0	0	0	0	0	0	0	0	0	0	0	0	0	0	0	0	5	0	0	0	0	0	5
d__Eukaryota	k__Fungi	p__Chytridiomycota	c__unclassified_p__Chytridiomycota	o__unclassified_p__Chytridiomycota	f__unclassified_p__Chytridiomycota	g__unclassified_p__Chytridiomycota	s__unclassified_p__Chytridiomycota	OTU6785	0	0	0	0	0	0	0	0	0	0	0	0	0	0	0	0	0	0	0	0	0	0	0	0	0	0	0	0	0	0	0	0	0	0	0	0	0	0	0	0	0
d__Eukaryota	k__Fungi	p__unclassified_k__Fungi	c__unclassified_k__Fungi	o__unclassified_k__Fungi	f__unclassified_k__Fungi	g__unclassified_k__Fungi	s__unclassified_k__Fungi	OTU2429	0	0	0	0	0	0	0	0	0	0	0	0	0	0	0	0	0	0	0	0	0	0	0	0	0	0	0	5	0	0	0	0	0	5	0	0	0	0	0	3	0
d__Eukaryota	k__Fungi	p__Glomeromycota	c__Glomeromycetes	o__Glomerales	f__Glomeraceae	g__unclassified_f__Glomeraceae	s__Glomeraceae_sp	OTU1708	0	0	0	0	1	0	0	0	0	0	0	0	0	0	0	0	0	0	0	0	0	0	1	0	0	0	0	4	0	0	0	0	0	0	0	0	0	0	0	0	0
d__Eukaryota	k__Fungi	p__Ascomycota	c__Sordariomycetes	o__Xylariales	f__unclassified_o__Xylariales	g__unclassified_o__Xylariales	s__unclassified_o__Xylariales	OTU3675	0	0	0	0	0	0	0	0	0	0	0	0	0	0	1	1	0	0	0	0	0	0	0	0	0	0	0	0	0	0	0	0	0	0	0	0	3	0	0	0	0
d__Eukaryota	k__Fungi	p__unclassified_k__Fungi	c__unclassified_k__Fungi	o__unclassified_k__Fungi	f__unclassified_k__Fungi	g__unclassified_k__Fungi	s__unclassified_k__Fungi	OTU257	0	0	0	9	0	0	0	1	0	0	0	0	0	0	0	0	0	0	0	0	0	0	0	0	0	29	0	0	0	0	0	13	4	0	0	0	1	0	4	2	0
d__Eukaryota	k__Fungi	p__unclassified_k__Fungi	c__unclassified_k__Fungi	o__unclassified_k__Fungi	f__unclassified_k__Fungi	g__unclassified_k__Fungi	s__unclassified_k__Fungi	OTU255	0	0	0	1	0	0	0	0	0	0	0	0	0	0	0	0	0	0	0	1	0	0	0	0	0	0	0	0	0	0	0	0	0	0	1	0	0	0	0	0	0
d__Eukaryota	k__Fungi	p__unclassified_k__Fungi	c__unclassified_k__Fungi	o__unclassified_k__Fungi	f__unclassified_k__Fungi	g__unclassified_k__Fungi	s__unclassified_k__Fungi	OTU251	0	0	0	5	0	0	0	0	0	0	0	0	0	0	0	0	0	0	0	0	0	2	0	0	0	0	0	0	0	0	0	0	0	0	0	0	0	0	0	0	0
d__Eukaryota	k__Fungi	p__Ascomycota	c__unclassified_p__Ascomycota	o__unclassified_p__Ascomycota	f__unclassified_p__Ascomycota	g__unclassified_p__Ascomycota	s__unclassified_p__Ascomycota	OTU2104	0	0	0	0	0	0	0	0	0	0	0	0	0	0	0	0	0	0	0	0	0	0	0	0	0	0	0	0	0	0	2	2	0	0	0	0	0	0	0	0	0
d__Eukaryota	k__Fungi	p__Ascomycota	c__Dothideomycetes	o__Pleosporales	f__Melanommataceae	g__unclassified_f__Melanommataceae	s__unclassified_f__Melanommataceae	OTU2145	0	0	0	3	0	22	0	0	0	1	0	0	0	0	0	0	0	0	0	0	8	0	0	0	0	0	0	0	29	0	0	5	0	0	0	1	0	0	0	0	5
d__Eukaryota	k__Fungi	p__Mortierellomycota	c__Mortierellomycetes	o__Mortierellales	f__Mortierellaceae	g__Mortierella	s__Mortierella_alpina	OTU3570	0	799	395	117	196	224	148	496	357	60	16	0	27	1	38	0	1	1	7	90	1714	289	259	0	2148	2491	668	1785	618	367	957	979	2625	874	2517	3142	1146	86	444	1311	212
d__Eukaryota	k__Fungi	p__Ascomycota	c__Leotiomycetes	o__Helotiales	f__unclassified_o__Helotiales	g__unclassified_o__Helotiales	s__unclassified_o__Helotiales	OTU6788	0	0	0	0	0	0	0	0	0	0	0	0	0	0	0	0	0	0	0	0	0	0	0	0	0	0	0	0	0	0	0	0	0	0	0	0	0	0	0	0	0
d__Eukaryota	k__Fungi	p__Ascomycota	c__Eurotiomycetes	o__Onygenales	f__Gymnoascaceae	g__Leucothecium	s__Leucothecium_emdenii	OTU137	0	0	3	0	0	0	0	0	0	0	0	0	0	0	0	0	0	0	0	0	0	0	0	0	0	0	0	0	0	0	0	0	0	0	0	0	0	0	0	0	0
d__Eukaryota	k__Fungi	p__Chytridiomycota	c__Spizellomycetes	o__Spizellomycetales	f__Powellomycetaceae	g__unclassified_f__Powellomycetaceae	s__unclassified_f__Powellomycetaceae	OTU2275	0	13	0	5	12	0	0	2	0	0	0	0	0	0	0	0	0	0	0	4	0	0	11	0	0	71	19	4	4	20	3	34	10	11	5	18	4	1	7	12	5
[truncated: 3,993 more rows]
[truncated: 11 more columns]

## Sheet: Taxon number
Table S3. OUT and sequences numbers of 16S and ITS.
Taxon number
16S	ITS
Domain:1	Domain:1
Kingdom:1	Kingdom:1
Phylum:55	Phylum:15
Class:176	Class:66
Order:408	Order:149
Family:644	Family:347
[truncated: 3 more rows]
