# Supplementary material for: Multiomics Reveals the Effect of Root Rot on Polygonati Rhizome and Identifies Pathogens and Biocontrol Strain
Source: Microbiol Spectr. 2022 Feb 28;10(2):e02385-21. doi: 10.1128/spectrum.02385-21 (PMC9045327; doi:10.1128/spectrum.02385-21)
Supplement: SUPPLEMENTAL FILE 4 — Supplemental material. Download SPECTRUM02385-21_Supp_5_seq5.xlsx, XLSX file, 0.02 MB [file spectrum02385-21_supp_5_seq5.xlsx]

## Sheet: 16S
Table S4. Alpha diversity index table.
Estimators	H_RS-Mean	H_RS-Sd	H_rhizome_S-Mean	H_rhizome_S-Sd	D_FS-Mean	D_FS-Sd	D_rhizome_S-Mean	D_rhizome_S-Sd	H_FS-Mean	H_FS-Sd	D_RS-Mean	D_RS-Sd	H_ZS-Mean	H_ZS-Sd	Bulk_Soil-Mean	Bulk_Soil-Sd	D_ZS-Mean	D_ZS-Sd	Pvalue(H_RS-H_rhizome_S)	Qvalue(H_RS-H_rhizome_S)	Pvalue(D_FS-H_RS)	Qvalue(D_FS-H_RS)	Pvalue(D_rhizome_S-H_RS)	Qvalue(D_rhizome_S-H_RS)	Pvalue(H_FS-H_RS)	Qvalue(H_FS-H_RS)	Pvalue(D_RS-H_RS)	Qvalue(D_RS-H_RS)	Pvalue(H_RS-H_ZS)	Qvalue(H_RS-H_ZS)	Pvalue(Bulk_Soil-H_RS)	Qvalue(Bulk_Soil-H_RS)	Pvalue(D_ZS-H_RS)	Qvalue(D_ZS-H_RS)	Pvalue(D_FS-H_rhizome_S)	Qvalue(D_FS-H_rhizome_S)	Pvalue(D_rhizome_S-H_rhizome_S)	Qvalue(D_rhizome_S-H_rhizome_S)	Pvalue(H_FS-H_rhizome_S)	Qvalue(H_FS-H_rhizome_S)	Pvalue(D_RS-H_rhizome_S)	Qvalue(D_RS-H_rhizome_S)	Pvalue(H_ZS-H_rhizome_S)	Qvalue(H_ZS-H_rhizome_S)	Pvalue(Bulk_Soil-H_rhizome_S)	Qvalue(Bulk_Soil-H_rhizome_S)	Pvalue(D_ZS-H_rhizome_S)	Qvalue(D_ZS-H_rhizome_S)	Pvalue(D_FS-D_rhizome_S)
shannon	4.8298	0.088606	4.9272	0.074427	4.0428	1.901	2.9047	0.88605	4.7006	0.16134	4.353	0.80713	4.8603	0.064177	4.6784	0.11587	4.8085	0.23122	0.06617	0.1985	0.3349	0.3461	0.0003498	0.0005246	0.1163	0.1745	0.1809	0.2971	0.5111	0.5111	0.06344	0.06344	0.8368	0.8368	0.2813	0.3355	0.0002368	0.0003553	0.0108	0.0162	0.1133	0.2902	0.126	0.3781	0.005284	0.01585	0.2586	0.3511	0.2133
simpson	0.01515	0.0015346	0.014648	0.0022775	0.16887	0.37335	0.15035	0.094801	0.019051	0.0025571	0.058889	0.077701	0.015887	0.0012982	0.020495	0.0049473	0.019419	0.01173	0.6635	0.6635	0.337	0.3461	0.005794	0.005794	0.009437	0.02831	0.1981	0.2971	0.3904	0.5111	0.03722	0.06344	0.3976	0.5963	0.3355	0.3355	0.005675	0.005675	0.01034	0.0162	0.1935	0.2902	0.2738	0.4107	0.03934	0.03934	0.3511	0.3511	0.9086
chao	708.95	45.4	725.75	47.231	593	283.64	450.36	91.36	665.48	59.967	703.13	78.27	726.56	41.426	636.71	41.312	667.64	86.464	0.544	0.6635	0.3461	0.3461	0.0001003	0.0003009	0.1873	0.1873	0.8779	0.8779	0.4986	0.5111	0.05438	0.06344	0.3246	0.5963	0.2845	0.3355	6.4e-05	0.000192	0.08191	0.08191	0.5579	0.5579	0.9753	0.9753	0.02809	0.03934	0.1792	0.3511	0.2682
[truncated: 41 more columns]

## Sheet: ITS
Table S4. Alpha diversity index table.
Estimators	D_FS-Mean	D_FS-Sd	H_RS-Mean	H_RS-Sd	H_FS-Mean	H_FS-Sd	H_rhizome_Soil-Mean	H_rhizome_Soil-Sd	D_RS-Mean	D_RS-Sd	D_rhizome_Soil-Mean	D_rhizome_Soil-Sd	H_ZS-Mean	H_ZS-Sd	Bulk_Soil-Mean	Bulk_Soil-Sd	D_ZS-Mean	D_ZS-Sd	Pvalue(D_FS-H_RS)	Qvalue(D_FS-H_RS)	Pvalue(H_FS-H_RS)	Qvalue(H_FS-H_RS)	Pvalue(H_RS-H_rhizome_Soil)	Qvalue(H_RS-H_rhizome_Soil)	Pvalue(D_RS-H_RS)	Qvalue(D_RS-H_RS)	Pvalue(D_rhizome_Soil-H_RS)	Qvalue(D_rhizome_Soil-H_RS)	Pvalue(H_RS-H_ZS)	Qvalue(H_RS-H_ZS)	Pvalue(Bulk_Soil-H_RS)	Qvalue(Bulk_Soil-H_RS)	Pvalue(D_ZS-H_RS)	Qvalue(D_ZS-H_RS)	Pvalue(D_FS-H_FS)	Qvalue(D_FS-H_FS)	Pvalue(D_FS-H_rhizome_Soil)	Qvalue(D_FS-H_rhizome_Soil)	Pvalue(D_FS-D_RS)	Qvalue(D_FS-D_RS)	Pvalue(D_FS-D_rhizome_Soil)	Qvalue(D_FS-D_rhizome_Soil)	Pvalue(D_FS-H_ZS)	Qvalue(D_FS-H_ZS)	Pvalue(Bulk_Soil-D_FS)	Qvalue(Bulk_Soil-D_FS)	Pvalue(D_FS-D_ZS)	Qvalue(D_FS-D_ZS)	Pvalue(H_FS-H_rhizome_Soil)
shannon	3.837	0.58017	4.4118	0.19323	4.0675	0.16814	3.9818	0.33654	1.6418	1.4971	1.8935	0.51587	4.1465	0.1797	4.448	0.074583	3.2848	1.1836	0.04405	0.08176	0.008113	0.02028	0.02176	0.03746	0.001152	0.005762	5.584e-07	2.792e-06	0.03347	0.1674	0.7701	0.7701	0.0441	0.1545	0.3719	0.6175	0.6085	0.9243	0.007379	0.03689	0.0001109	0.0005547	0.2404	0.4007	0.1224	0.3061	0.329	0.8225	0.5889
simpson	0.065701	0.027514	0.044325	0.013358	0.053526	0.0068033	0.055596	0.015139	0.51141	0.37129	0.30031	0.18746	0.056902	0.014541	0.032651	0.002366	0.20118	0.20579	0.1177	0.1471	0.1636	0.1636	0.2014	0.2014	0.01165	0.02913	0.007535	0.007535	0.1498	0.369	0.1895	0.2369	0.09205	0.1545	0.3174	0.6175	0.4488	0.9243	0.01498	0.03745	0.01261	0.03153	0.5043	0.6304	0.08473	0.3061	0.1411	0.7053	0.7663
ace	791.82	386.44	1200.6	224.92	883.98	206.28	838.73	239.84	808.18	468.61	368.23	122.85	1083.1	131.71	892.87	104.57	817.03	511.48	0.04905	0.08176	0.0293	0.03663	0.02247	0.03746	0.09416	0.1177	1.236e-05	2.061e-05	0.2952	0.369	0.06407	0.1602	0.1236	0.1545	0.6175	0.6175	0.8057	0.9243	0.9487	0.9487	0.02843	0.03554	0.1112	0.2787	0.6792	0.8495	0.9252	0.945	0.7333
chao	798.16	390.17	1208	212.84	892.71	203.46	849.03	227.12	681.37	450.55	334.5	115.08	1090.1	125.15	900.01	103.59	816.66	509.1	0.04747	0.08176	0.02547	0.03663	0.01801	0.03746	0.02701	0.04501	4.846e-06	1.211e-05	0.2694	0.369	0.05385	0.1602	0.113	0.1545	0.6101	0.6175	0.7881	0.9243	0.6416	0.802	0.01906	0.03176	0.1115	0.2787	0.6796	0.8495	0.945	0.945	0.733
coverage	0.9975	0.0013019	0.99693	0.00055293	0.99804	0.00040061	0.99745	0.00051063	0.99696	0.0015979	0.99862	0.00037972	0.99718	0.00095271	0.99748	0.00013626	0.99785	0.0014288	0.3451	0.3451	0.00254	0.0127	0.1237	0.1546	0.9658	0.9658	0.0001048	0.000131	0.5854	0.5854	0.1458	0.2369	0.1714	0.1714	0.3533	0.6175	0.9243	0.9243	0.5341	0.802	0.07088	0.07088	0.6389	0.6389	0.9753	0.9753	0.6673	0.945	0.04792
[truncated: 41 more columns]
