# Supplementary material for: Multiomics Reveals the Effect of Root Rot on Polygonati Rhizome and Identifies Pathogens and Biocontrol Strain
Source: Microbiol Spectr. 2022 Feb 28;10(2):e02385-21. doi: 10.1128/spectrum.02385-21 (PMC9045327; doi:10.1128/spectrum.02385-21)
Supplement: SUPPLEMENTAL FILE 5 — Supplemental material. Download SPECTRUM02385-21_Supp_6_seq6.xlsx, XLSX file, 0.01 MB [file spectrum02385-21_supp_6_seq6.xlsx]

## Sheet: 16S-Anosim
Table S5. 16S Anosim analysis of different groups.
16S-Aonsim
Group	Method	Statistic	Pvalue	Permutation_number
ALL_samples different soil	ANOSIM	0.3822	0.001	999
ALL_Healthy VS. Disease	ANOSIM	0.145	0.001	999
Healthy rhziome VS. Disease rhizome	ANOSIM	0.9685	0.003	999
Healthy RS VS. Disease RS	ANOSIM	0.3537	0.003	999
Healthy ZS VS. Disease ZS	ANOSIM	0.013	0.385	999
Healthy FS VS. Disease FS	ANOSIM	-0.0444	0.674	999

## Sheet: 16S-Adonis
Table S5. 16S Adonis analysis of different groups.
16S-Adonis
Group		Df	SumsOfSqs	MeanSqs	F.Model	R2	Pr(>F)
ALL_samples different soil	group_factor$ALL_HD	8	4.79209	0.599011	6.01871	0.534108	0.001
	Residuals	42	4.18005	0.0995249	-	0.465892	-
	Total	50	8.97214	-	-	1	-
ALL_Healthy VS. Disease	group_factor$HD	1	1.10097	1.10097	6.67665	0.126748	0.001
	Residuals	46	7.58534	0.164899	-	0.873252	-
	Total	47	8.68631	-	-	1	-
Healthy rhziome VS. Disease rhizome	group_factor$T_rhizomes	1	1.72827	1.72827	15.9372	0.614453	0.003
	Residuals	10	1.08443	0.108443	-	0.385547	-
	Total	11	2.81269	-	-	1	-
Healthy RS VS. Disease RS	group_factor$N_Rhizosphere_Soil	1	0.312499	0.312499	3.60216	0.264823	0.003
	Residuals	10	0.867532	0.0867532	-	0.735177	-
	Total	11	1.18003	-	-	1	-
Healthy ZS VS. Disease ZS	group_factor$Zone_Soil	1	0.0861502	0.0861502	0.9368	0.0856557	0.616
	Residuals	10	0.919622	0.0919622	-	0.914344	-
	Total	11	1.00577	-	-	1	-
Healthy FS VS. Disease FS	group_factor$Furrow_soil	1	0.118696	0.118696	0.937488	0.0857133	0.603
	Residuals	10	1.26611	0.126611	-	0.914287	-
	Total	11	1.3848	-	-	1	-

## Sheet: ITS-Anosim
Table S5. ITS Anosim analysis of different groups.
ITS-Aonsim
Group	Method	Statistic	Pvalue	Permutation_number
ALL_samples different soil	ANOSIM	0.4051	0.001	999
ALL_Healthy VS. Disease	ANOSIM	0.2251	0.001	999
Healthy rhziome VS. Disease rhizome	ANOSIM	0.9241	0.003	999
Healthy RS VS. Disease RS	ANOSIM	0.6167	0.003	999
Healthy ZS VS. Disease ZS	ANOSIM	0.1333	0.054	999
Healthy FS VS. Disease FS	ANOSIM	0.1	0.156	999

## Sheet: ITS-Adonis
Table S5. ITS Adonis analysis of different groups.
ITS-Adonis
Group		Df	SumsOfSqs	MeanSqs	F.Model	R2	Pr(>F)
ALL_samples different soil	group_factor$N_ALL_HD	8	5.84172	0.730215	4.9781	0.486708	0.001
	Residuals	42	6.16079	0.146685	-	0.513292	-
	Total	50	12.0025	-	-	1	-
ALL_Healthy VS. Disease	group_factor$HD	1	1.8319	1.8319	8.90109	0.165137	0.001
	Residuals	45	9.26126	0.205806	-	0.834863	-
	Total	46	11.0932	-	-	1	-
Healthy rhziome VS. Disease rhizome	group_factor$T_rhizome	1	1.60391	1.60391	9.25525	0.480661	0.003
	Residuals	10	1.73298	0.173298	-	0.519339	-
	Total	11	3.33689	-	-	1	-
Healthy RS VS. Disease RS	group_factor$NEW_Rhizosphere_Soil	1	1.44033	1.44033	8.22457	0.45129	0.003
	Residuals	10	1.75125	0.175125	-	0.54871	-
	Total	11	3.19158	-	-	1	-
Healthy ZS VS. Disease ZS	group_factor$Zone_Soil	1	0.263121	0.263121	1.75963	0.149633	0.028
	Residuals	10	1.49532	0.149532	-	0.850367	-
	Total	11	1.75844	-	-	1	-
Healthy FS VS. Disease FS	group_factor$Furrow_soil	1	0.133782	0.133782	1.16806	0.104589	0.197
	Residuals	10	1.14533	0.114533	-	0.895411	-
	Total	11	1.27911	-	-	1	-
