# Supplementary material for: Multiomics Reveals the Effect of Root Rot on Polygonati Rhizome and Identifies Pathogens and Biocontrol Strain
Source: Microbiol Spectr. 2022 Feb 28;10(2):e02385-21. doi: 10.1128/spectrum.02385-21 (PMC9045327; doi:10.1128/spectrum.02385-21)
Supplement: SUPPLEMENTAL FILE 6 — Supplemental material. Download SPECTRUM02385-21_Supp_7_seq7.xlsx, XLSX file, 0.4 MB [file spectrum02385-21_supp_7_seq7.xlsx]

## Sheet: 16S_H_Rhizome VS. D_Rhizome
Table S6. Significance test between groups.
Species name	D_rhizome_S-Mean(%)	D_rhizome_S-Sd(%)	H_rhizome_S-Mean(%)	H_rhizome_S-Sd(%)	Pvalue	Corrected pvalue	Lower ci	Upper ci	Effectsize
g__Brevibacillus	0	0	0.01451	0.01271	0.002778	0.02263	-0.02321	-0.005332	-0.0145
g__Caldicoprobacter	0	0	0.01241	0.009733	0.002778	0.02263	-0.01975	-0.006162	-0.01241
g__Castellaniella	0	0	0.01447	0.005939	0.002778	0.02263	-0.01872	-0.009728	-0.01447
g__Desulfitibacter	0	0	0.005956	0.004151	0.002778	0.02263	-0.008913	-0.00314	-0.005957
g__Ellin516	0	0	0.04214	0.02001	0.002778	0.02263	-0.05497	-0.0243	-0.04214
g__Fontibacillus	0	0	0.008087	0.01059	0.002778	0.02263	-0.0169	-0.002629	-0.008086
g__Gluconacetobacter	4.457	4.283	0	0	0.002778	0.02263	1.343	7.768	4.457
g__Kibdelosporangium	0	0	0.008343	0.005583	0.002778	0.02263	-0.01243	-0.00438	-0.008342
g__possible_genus_04	0	0	0.02986	0.02446	0.002778	0.02263	-0.04859	-0.01376	-0.02986
g__unclassified_f__Pedosphaeraceae	0	0	0.006875	0.005445	0.002778	0.02263	-0.01167	-0.003904	-0.006875
g__Ureibacillus	0	0	0.01859	0.02168	0.002778	0.02263	-0.03519	-0.004627	-0.01859
g__Enterobacter	1.817	2.512	0.0008832	0.002163	0.003665	0.02263	0.2485	3.888	1.816
g__HN-HF0106	0.0004348	0.001065	0.008157	0.0035	0.003665	0.02263	-0.01053	-0.005294	-0.007723
g__Ilumatobacter	0.0004523	0.001108	0.009531	0.006427	0.003665	0.02263	-0.01447	-0.004985	-0.009078
g__Longispora	0.0004023	0.0009853	0.02256	0.01206	0.003665	0.02263	-0.03184	-0.01404	-0.02216
g__Microvirga	0.001816	0.004449	0.02047	0.006837	0.003665	0.02263	-0.02451	-0.01262	-0.01865
g__Nitrosospira	0.0009082	0.002225	0.04794	0.0336	0.003665	0.02263	-0.0733	-0.02429	-0.04704
g__Nocardia	0.002724	0.006674	0.1134	0.1676	0.003665	0.02263	-0.2492	-0.0354	-0.1106
g__Pedomicrobium	0.001816	0.004449	0.08792	0.04277	0.003665	0.02263	-0.118	-0.05612	-0.08611
g__Rahnella1	24.4	12.82	0.008277	0.02028	0.003665	0.02263	15.1	34.44	24.39
g__Sedimentibacter	0.0004023	0.0009853	0.01047	0.009217	0.003665	0.02263	-0.01733	-0.004104	-0.01006
g__Smaragdicoccus	0.0009082	0.002225	0.01973	0.01376	0.003665	0.02263	-0.0287	-0.009311	-0.01883
g__Solibacillus	0.0009082	0.002225	0.02348	0.009264	0.003665	0.02263	-0.02999	-0.0161	-0.02257
g__Thermoactinomyces	0.0004268	0.001046	0.01771	0.01391	0.003665	0.02263	-0.02903	-0.007872	-0.01728
g__Thermobacillus	0.0009045	0.002216	0.01997	0.02292	0.003665	0.02263	-0.03835	-0.007508	-0.01906
g__unclassified_c__Acidobacteriae	0.0004348	0.001065	0.00839	0.006373	0.003665	0.02263	-0.01285	-0.0038	-0.007954
g__unclassified_f__Myxococcaceae	0.0004348	0.001065	0.02726	0.01325	0.003665	0.02263	-0.03689	-0.01759	-0.02683
g__unclassified_o__Babeliales	0.0004348	0.001065	0.005301	0.002635	0.003665	0.02263	-0.007241	-0.002838	-0.004866
g__unclassified_o__Burkholderiales	0.0004268	0.001046	0.01703	0.01293	0.003665	0.02263	-0.02642	-0.007638	-0.01661
g__unclassified_o__Microtrichales	0.0004023	0.0009853	0.01202	0.004654	0.003665	0.02263	-0.01513	-0.00809	-0.01161
g__Acetivibrio	0.0008371	0.001298	0.006935	0.004895	0.004337	0.02263	-0.01001	-0.002645	-0.006098
g__Actinoallomurus	0.0009063	0.001404	0.02507	0.009988	0.004337	0.02263	-0.03155	-0.01616	-0.02417
g__Actinophytocola	0.0008545	0.001327	0.0107	0.009461	0.004337	0.02263	-0.01784	-0.004322	-0.00985
g__Nitrolancea	0.0009063	0.001404	0.03822	0.01645	0.004337	0.02263	-0.0483	-0.02442	-0.03731
g__Paenisporosarcina	0.001813	0.002808	0.0345	0.03596	0.004337	0.02263	-0.06123	-0.01284	-0.03269
g__Phaselicystis	0.001343	0.002266	0.02762	0.01725	0.004337	0.02263	-0.03895	-0.01397	-0.02628
g__Tumebacillus	0.001343	0.002266	0.03431	0.0418	0.004337	0.02263	-0.06637	-0.008439	-0.03297
g__Turicibacter	0.001324	0.002197	0.03188	0.02422	0.004337	0.02263	-0.05128	-0.01707	-0.03055
g__Acidiphilium	0.004443	0.005964	0.04972	0.01411	0.004772	0.02263	-0.05629	-0.03346	-0.04528
g__ADurb.Bin063-1	0.004401	0.004956	0.08724	0.03608	0.004772	0.02263	-0.1093	-0.05799	-0.08284
g__Alicyclobacillus	0.001309	0.001438	0.01608	0.009441	0.004772	0.02263	-0.02253	-0.009314	-0.01477
g__Candidatus_Alysiosphaera	0.002147	0.002535	0.02336	0.01753	0.004772	0.02263	-0.03416	-0.01015	-0.02121
g__Chujaibacter	0.004809	0.005327	0.06807	0.05425	0.004772	0.02263	-0.1081	-0.02658	-0.06327
g__Herbinix	0.001314	0.00144	0.01824	0.01141	0.004772	0.02263	-0.0255	-0.008829	-0.01693
g__Steroidobacter	0.001693	0.002016	0.04027	0.03611	0.004772	0.02263	-0.06749	-0.0154	-0.03858
g__Symbiobacterium	0.001264	0.001386	0.0307	0.01975	0.004772	0.02263	-0.04357	-0.01559	-0.02944
g__Terriglobus	0.1561	0.3268	0.001734	0.002088	0.004772	0.02263	0.0103	0.4226	0.1544
g__Thermoflavimicrobium	0.002638	0.004206	0.06039	0.03418	0.004772	0.02263	-0.08427	-0.0352	-0.05775
g__unclassified_c__Actinobacteria	0.001264	0.001386	0.01266	0.007025	0.004772	0.02263	-0.01639	-0.006168	-0.0114
g__unclassified_c__Chloroflexia	0.002214	0.002603	0.03602	0.01674	0.004772	0.02263	-0.04749	-0.02324	-0.03381
g__unclassified_f__Clostridiaceae	0.3087	0.4715	0.001402	0.001539	0.004772	0.02263	0.05324	0.7113	0.3073
g__Acidipila	0.007832	0.007238	0.06303	0.03142	0.004998	0.02263	-0.08045	-0.03222	-0.05519
g__Anaerosinus	16.03	16.66	0.005154	0.008709	0.004998	0.02263	4.019	29.43	16.02
g__Iamia	0.006188	0.009259	0.07197	0.02893	0.004998	0.02263	-0.08638	-0.04343	-0.06579
g__Kribbella	0.005823	0.00814	0.1998	0.2808	0.004998	0.02263	-0.4212	-0.05551	-0.194
g__Nonomuraea	0.002168	0.002021	0.06345	0.03468	0.004998	0.02263	-0.0842	-0.03303	-0.06128
g__Solirubrobacter	0.004849	0.004989	0.05299	0.03811	0.004998	0.02263	-0.07841	-0.02609	-0.04814
g__Terrisporobacter	0.003557	0.004081	0.048	0.03501	0.004998	0.02263	-0.07218	-0.0206	-0.04444
g__unclassified_f__Lachnospiraceae	0.003558	0.004121	0.02371	0.01595	0.004998	0.02263	-0.03442	-0.01054	-0.02015
g__unclassified_o__Polyangiales	0.005807	0.006283	0.05553	0.02541	0.004998	0.02263	-0.06918	-0.02959	-0.04972
g__Vulgatibacter	0.004887	0.004907	0.0304	0.01302	0.004998	0.02263	-0.03534	-0.01562	-0.02551
g__1921-3	0.01803	0.01714	0.2869	0.0519	0.005075	0.02263	-0.3056	-0.2253	-0.2689
g__Acidibacter	0.04654	0.05666	0.5384	0.2245	0.005075	0.02263	-0.6664	-0.3216	-0.4919
g__Acidisoma	0.005272	0.005328	0.0295	0.01139	0.005075	0.02263	-0.03435	-0.01574	-0.02423
g__Acidothermus	0.09812	0.07026	1.04	0.4932	0.005075	0.02263	-1.343	-0.6146	-0.9423
g__Actinoplanes	0.03099	0.02464	0.1928	0.05988	0.005075	0.02263	-0.2087	-0.1134	-0.1618
g__Amycolatopsis	0.01843	0.02258	0.2467	0.2345	0.005075	0.02263	-0.4169	-0.07626	-0.2283
g__Anaeromyxobacter	0.01099	0.009146	0.2687	0.1178	0.005075	0.02263	-0.3386	-0.1733	-0.2577
g__Bacillus	0.0479	0.04277	0.3347	0.1577	0.005075	0.02263	-0.4113	-0.176	-0.2868
g__Blastococcus	0.08124	0.0887	0.532	0.3731	0.005075	0.02263	-0.7579	-0.223	-0.4508
g__Bradyrhizobium	0.5666	0.6889	2.882	0.7535	0.005075	0.02263	-3.05	-1.555	-2.315
g__Bryobacter	0.1106	0.1309	1.65	0.3048	0.005075	0.02263	-1.784	-1.311	-1.54
g__Burkholderia-Caballeronia-Paraburkholderia	3.842	2.611	0.6905	0.2993	0.005075	0.02263	1.617	5.342	3.152
g__Candidatus_Koribacter	0.01815	0.02223	0.1513	0.04296	0.005075	0.02263	-0.1646	-0.09331	-0.1331
g__Candidatus_Solibacter	0.07642	0.07935	1.232	0.3707	0.005075	0.02263	-1.439	-0.889	-1.156
g__Candidatus_Udaeobacter	0.007147	0.01004	0.2721	0.1267	0.005075	0.02263	-0.3455	-0.168	-0.2649
g__Catenulispora	0.02247	0.01415	0.1679	0.07849	0.005075	0.02263	-0.2062	-0.09239	-0.1454
g__Chthonomonas	0.00484	0.004981	0.1331	0.1027	0.005075	0.02263	-0.2137	-0.07619	-0.1283
g__Clostridium_sensu_stricto_12	5.519	5.943	0.008746	0.009439	0.005075	0.02263	1.554	10.18	5.511
g__Conexibacter	0.08341	0.07613	1.095	0.1745	0.005075	0.02263	-1.149	-0.8766	-1.011
g__Crossiella	0.07504	0.06373	1.138	0.3584	0.005075	0.02263	-1.315	-0.7752	-1.063
g__Dongia	0.01023	0.01195	0.05009	0.01139	0.005075	0.02263	-0.05131	-0.02734	-0.03986
g__Ellin6055	0.003524	0.00228	0.02351	0.01199	0.005075	0.02263	-0.02994	-0.01189	-0.01998
g__FCPS473	0.01506	0.007482	0.1198	0.06355	0.005075	0.02263	-0.1496	-0.05898	-0.1047
g__Flavisolibacter	0.01318	0.0157	0.1211	0.08261	0.005075	0.02263	-0.1676	-0.05035	-0.1079
g__Gaiella	0.007973	0.009665	0.3092	0.1354	0.005075	0.02263	-0.3992	-0.2026	-0.3012
g__Gemmatimonas	0.1349	0.1255	2.13	0.4523	0.005075	0.02263	-2.338	-1.642	-1.995
g__Haliangium	0.09712	0.1399	0.8911	0.3767	0.005075	0.02263	-1.099	-0.5078	-0.7939
g__HSB_OF53-F07	0.04032	0.04302	0.4686	0.2282	0.005075	0.02263	-0.6085	-0.2827	-0.4283
g__Hydrogenispora	0.009584	0.007167	0.142	0.08726	0.005075	0.02263	-0.1985	-0.06873	-0.1324
g__IS-44	0.009349	0.01108	0.1276	0.08173	0.005075	0.02263	-0.1791	-0.0573	-0.1183
g__Jatrophihabitans	0.05625	0.06705	0.5845	0.159	0.005075	0.02263	-0.6634	-0.4147	-0.5282
g__Kitasatospora	0.05326	0.03465	0.5019	0.2305	0.005075	0.02263	-0.6359	-0.3252	-0.4487
g__Luedemannella	0.01633	0.01255	0.1852	0.09302	0.005075	0.02263	-0.2358	-0.09904	-0.1689
g__Marmoricola	0.01307	0.009608	0.1122	0.04675	0.005075	0.02263	-0.1332	-0.06266	-0.09912
g__Micromonospora	0.03052	0.0278	0.2052	0.07363	0.005075	0.02263	-0.242	-0.1245	-0.1746
g__MND1	0.02252	0.02383	0.7419	0.3237	0.005075	0.02263	-0.9484	-0.4775	-0.7195
g__Modestobacter	0.01142	0.013	0.1466	0.06742	0.005075	0.02263	-0.185	-0.08661	-0.1352
g__Mycobacterium	0.2894	0.2738	1.247	0.3649	0.005075	0.02263	-1.287	-0.62	-0.9578
g__Niastella	0.008677	0.0063	0.07118	0.05071	0.005075	0.02263	-0.1093	-0.03433	-0.0625
g__Nitrospira	0.02077	0.01773	0.673	0.3456	0.005075	0.02263	-0.9292	-0.4133	-0.6523
g__Nocardioides	0.03493	0.04508	0.3405	0.1187	0.005075	0.02263	-0.3951	-0.2229	-0.3056
g__Novosphingobium	2.36	2.246	0.1204	0.07163	0.005075	0.02263	0.7249	3.939	2.24
g__P3OB-42	0.01225	0.01209	0.08021	0.02893	0.005075	0.02263	-0.09464	-0.04722	-0.06796
g__Pajaroellobacter	0.0266	0.03799	0.2842	0.05029	0.005075	0.02263	-0.2964	-0.2093	-0.2576
g__Phenylobacterium	0.02912	0.03745	0.1592	0.01959	0.005075	0.02263	-0.1574	-0.09821	-0.13
g__Pseudolabrys	0.0566	0.07027	0.6132	0.2656	0.005075	0.02263	-0.7512	-0.3527	-0.5565
g__Pseudonocardia	0.0437	0.04257	0.2629	0.0688	0.005075	0.02263	-0.2799	-0.1602	-0.2192
g__Ramlibacter	0.0356	0.04143	0.1745	0.1177	0.005075	0.02263	-0.2454	-0.06702	-0.1389
g__Rhodoplanes	0.01859	0.02125	0.2271	0.06548	0.005075	0.02263	-0.2625	-0.1591	-0.2085
g__Singulisphaera	0.01335	0.01665	0.1231	0.09606	0.005075	0.02263	-0.1907	-0.05886	-0.1097
g__Sporosarcina	0.06025	0.06438	0.7139	0.4118	0.005075	0.02263	-0.9983	-0.3694	-0.6537
g__Streptomyces	0.03435	0.01373	0.8799	0.8555	0.005075	0.02263	-1.536	-0.3687	-0.8455
g__Streptosporangium	0.01225	0.01149	0.1679	0.06323	0.005075	0.02263	-0.2099	-0.1164	-0.1557
g__Subgroup_10	0.01226	0.01362	0.2004	0.07666	0.005075	0.02263	-0.2459	-0.1371	-0.1881
g__unclassified_c__Alphaproteobacteria	0.009349	0.01196	0.0953	0.03186	0.005075	0.02263	-0.1103	-0.06033	-0.08595
g__unclassified_f__Enterobacteriaceae	4.1	3.401	0.003975	0.003619	0.005075	0.02263	1.434	6.483	4.096
g__unclassified_f__Gemmatimonadaceae	0.01675	0.01212	0.4304	0.08642	0.005075	0.02263	-0.4788	-0.3494	-0.4137
g__unclassified_f__Geodermatophilaceae	0.03054	0.02892	0.2029	0.08536	0.005075	0.02263	-0.2351	-0.1126	-0.1723
g__unclassified_f__Isosphaeraceae	0.0247	0.02654	0.1985	0.08006	0.005075	0.02263	-0.2354	-0.1078	-0.1738
g__unclassified_f__Ktedonobacteraceae	0.02928	0.03258	0.2974	0.1102	0.005075	0.02263	-0.3526	-0.1818	-0.2681
g__unclassified_f__Micromonosporaceae	0.0238	0.01579	0.3474	0.158	0.005075	0.02263	-0.451	-0.2239	-0.3236
g__unclassified_f__Thermomonosporaceae	0.01283	0.009796	0.1487	0.02971	0.005075	0.02263	-0.1589	-0.1123	-0.1359
g__unclassified_f__Xanthobacteraceae	0.0367	0.03257	0.8658	0.3955	0.005075	0.02263	-1.122	-0.5313	-0.8291
g__unclassified_o__Acidobacteriales	0.007106	0.008036	0.07505	0.04249	0.005075	0.02263	-0.101	-0.03716	-0.06795
g__unclassified_o__Frankiales	0.004772	0.003891	0.03272	0.01434	0.005075	0.02263	-0.03892	-0.01814	-0.02795
g__unclassified_p__Chloroflexi	0.0258	0.01858	0.4816	0.2024	0.005075	0.02263	-0.597	-0.2999	-0.4558
g__Abditibacterium	0.0004268	0.001046	0.01773	0.02251	0.006151	0.02582	-0.03642	-0.005946	-0.01731
g__Haloplasma	0.0004459	0.001092	0.01019	0.008829	0.006151	0.02582	-0.01634	-0.003714	-0.009741
g__Ktedonobacter	0.0004523	0.001108	0.01508	0.009909	0.006151	0.02582	-0.02169	-0.007328	-0.01463
g__Opitutus	0.0009082	0.002225	0.01807	0.009443	0.006151	0.02582	-0.02376	-0.01019	-0.01716
g__Parafilimonas	0.003179	0.007786	0.02353	0.01049	0.006151	0.02582	-0.02907	-0.01011	-0.02035
g__Pedosphaera	0.0004541	0.001112	0.01447	0.008591	0.006151	0.02582	-0.02047	-0.00808	-0.01402
g__Pseudorhodoplanes	0.0004541	0.001112	0.01129	0.007643	0.006151	0.02582	-0.01708	-0.00585	-0.01084
g__RB41	0.0004268	0.001046	0.07074	0.07255	0.006151	0.02582	-0.121	-0.02348	-0.07033
g__Segetibacter	0.001207	0.002956	0.02763	0.02372	0.006151	0.02582	-0.04448	-0.01029	-0.02642
g__Serratia	3.854	4.722	0.001743	0.004268	0.006151	0.02582	0.5792	7.15	3.852
g__Shimazuella	0.0008537	0.002091	0.01891	0.01253	0.006151	0.02582	-0.02771	-0.009012	-0.01806
g__Coxiella	0.001797	0.003294	0.02477	0.02038	0.007155	0.02912	-0.03956	-0.009209	-0.02297
g__Roseisolibacter	0.00131	0.002246	0.02486	0.01797	0.007155	0.02912	-0.03599	-0.009684	-0.02355
g__SM1A02	0.001789	0.003291	0.02415	0.01395	0.007155	0.02912	-0.03281	-0.01196	-0.02236
g__unclassified_c__Acidimicrobiia	0.001797	0.003294	0.01807	0.01156	0.007155	0.02912	-0.02515	-0.007829	-0.01628
g__Lutispora	0.002228	0.00262	0.01305	0.009488	0.007796	0.03	-0.01923	-0.004891	-0.01082
g__Taibaiella	0.8409	0.9378	0.03577	0.08493	0.007796	0.03	0.1758	1.499	0.8051
g__Aquicella	0.01839	0.03537	0.1308	0.03766	0.008127	0.03	-0.1489	-0.07016	-0.1124
g__Chryseobacterium	0.1591	0.1623	0.00996	0.01192	0.008127	0.03	0.04699	0.2876	0.1491
g__Sporichthya	0.003096	0.003198	0.02612	0.01367	0.008127	0.03	-0.03245	-0.01166	-0.02302
g__Bauldia	0.01836	0.02979	0.1325	0.05445	0.008239	0.03	-0.1565	-0.06715	-0.1141
g__Dactylosporangium	0.01149	0.01089	0.1235	0.1058	0.008239	0.03	-0.2055	-0.0454	-0.112
g__G12-WMSP1	0.01655	0.01325	0.09438	0.05466	0.008239	0.03	-0.1254	-0.03799	-0.07783
g__Geodermatophilus	0.03445	0.03328	0.1759	0.1047	0.008239	0.03	-0.2302	-0.06697	-0.1414
g__JG30a-KF-32	0.04831	0.05745	0.4521	0.2266	0.008239	0.03	-0.5688	-0.2367	-0.4037
g__JGI_0001001-H03	0.01531	0.02606	0.2874	0.3869	0.008239	0.03	-0.5972	-0.05925	-0.2721
g__mle1-7	0.0101	0.01165	0.1011	0.04869	0.008239	0.03	-0.1264	-0.0512	-0.09096
g__Reyranella	0.08154	0.1118	0.4339	0.08484	0.008239	0.03	-0.444	-0.238	-0.3524
g__Sphingomonas	0.6219	0.487	2.858	1.684	0.008239	0.03	-3.697	-1.178	-2.236
g__Tundrisphaera	0.01169	0.009025	0.05577	0.04322	0.008239	0.03	-0.08181	-0.01857	-0.04408
g__unclassified_f__Intrasporangiaceae	0.05826	0.08016	0.2978	0.0982	0.008239	0.03	-0.3313	-0.1432	-0.2396
g__unclassified_k__norank_d__Bacteria	0.1294	0.09891	0.2864	0.05237	0.008239	0.03	-0.2367	-0.07351	-0.1569
g__Candidatus_Soleaferrea	0	0	0.003107	0.001975	0.009622	0.03261	-0.00447	-0.001744	-0.003107
g__Cellulosilyticum	0	0	0.004097	0.002347	0.009622	0.03261	-0.005586	-0.002253	-0.004097
g__Curtobacterium	0	0	0.0193	0.02409	0.009622	0.03261	-0.0387	-0.005378	-0.0193
g__Gracilibacter	0	0	0.003147	0.001952	0.009622	0.03261	-0.004449	-0.001802	-0.003146
g__Halocella	0	0	0.00317	0.002045	0.009622	0.03261	-0.004595	-0.001757	-0.00317
g__Planifilum	0	0	0.004051	0.003639	0.009622	0.03261	-0.006741	-0.001804	-0.004051
g__Sorangium	0	0	0.004485	0.00362	0.009622	0.03261	-0.007221	-0.001921	-0.004485
g__Syntrophomonas	0	0	0.003558	0.002166	0.009622	0.03261	-0.004931	-0.001784	-0.003558
g__Tepidimicrobium	0	0	0.007469	0.008578	0.009622	0.03261	-0.01506	-0.001892	-0.00747
g__Uliginosibacterium	0	0	0.0123	0.01351	0.009622	0.03261	-0.02248	-0.003517	-0.0123
g__unclassified_f__Gracilibacteraceae	0	0	0.008308	0.007198	0.009622	0.03261	-0.01335	-0.003606	-0.008308
g__unclassified_f__Steroidobacteraceae	0	0	0.003156	0.001996	0.009622	0.03261	-0.004482	-0.001713	-0.003155
g__unclassified_o__Myxococcales	0	0	0.007566	0.005113	0.009622	0.03261	-0.0109	-0.003843	-0.007567
g__Xanthobacter	1.382	3.108	0	0	0.009622	0.03261	0.05068	3.93	1.382
g__Actinocatenispora	0.0008045	0.001971	0.007649	0.006991	0.01006	0.03362	-0.01192	-0.002418	-0.006845
g__Polycyclovorans	0.0009045	0.002216	0.02441	0.02421	0.01006	0.03362	-0.04239	-0.006196	-0.0235
g__unclassified_f__Parachlamydiaceae	0.0004541	0.001112	0.007367	0.004764	0.01006	0.03362	-0.01046	-0.003529	-0.006913
g__Actinomycetospora	0.002128	0.002481	0.01566	0.007651	0.01244	0.04019	-0.01934	-0.007208	-0.01354
g__Angustibacter	0.003398	0.004411	0.01919	0.0107	0.01244	0.04019	-0.02407	-0.006831	-0.0158
g__Flavitalea	0.002224	0.003178	0.02694	0.04588	0.01244	0.04019	-0.06254	-0.002878	-0.02471
g__Aquisphaera	0.007958	0.01122	0.05275	0.02383	0.01291	0.04019	-0.06448	-0.02524	-0.04479
g__Kineosporia	0.006006	0.006534	0.02314	0.01075	0.01291	0.04019	-0.0259	-0.007445	-0.01713
g__Kutzneria	0.007266	0.007022	0.1088	0.1165	0.01291	0.04019	-0.1934	-0.03052	-0.1015
g__Sandaracinus	0.002222	0.002039	0.02471	0.02221	0.01291	0.04019	-0.03942	-0.007304	-0.02249
g__Acidisphaera	0.06815	0.05832	0.008624	0.004721	0.01307	0.04019	0.02061	0.107	0.05953
g__Bdellovibrio	0.01834	0.02511	0.09963	0.05593	0.01307	0.04019	-0.1273	-0.04014	-0.0813
g__Candidatus_Ovatusbacter	0.007938	0.009391	0.03666	0.01926	0.01307	0.04019	-0.04329	-0.01379	-0.02872
g__Granulicella	0.1658	0.07985	0.3475	0.1138	0.01307	0.04019	-0.2877	-0.07951	-0.1817
g__Inquilinus	0.006155	0.003347	0.03916	0.02966	0.01307	0.04019	-0.05828	-0.01422	-0.033
g__Nordella	0.02566	0.04639	0.1444	0.07706	0.01307	0.04019	-0.1826	-0.05128	-0.1188
g__Rhodanobacter	0.1059	0.183	0.5299	0.1372	0.01307	0.04019	-0.564	-0.2446	-0.424
g__Terrabacter	0.198	0.231	0.6804	0.2539	0.01307	0.04019	-0.7212	-0.228	-0.4824
g__Domibacillus	0.0009045	0.002216	0.006271	0.003144	0.01606	0.04907	-0.008085	-0.002386	-0.005367
g__unclassified_o__Chitinophagales	0.0009082	0.002225	0.005841	0.0008788	0.01606	0.04907	-0.006367	-0.00273	-0.004933
g__Actinomadura	0.0004023	0.0009853	0.005448	0.003838	0.01671	0.04913	-0.008113	-0.002164	-0.005047
g__Altererythrobacter	0.0008537	0.002091	0.01621	0.01405	0.01671	0.04913	-0.02636	-0.005081	-0.01536
g__Clostridium_sensu_stricto_11	0.0078	0.008117	0.0004207	0.001031	0.01671	0.04913	0.002267	0.01352	0.00738
g__KD3-10	0.0004348	0.001065	0.02443	0.02097	0.01671	0.04913	-0.0393	-0.009376	-0.02399
g__Lacunisphaera	0.0008537	0.002091	0.01057	0.00846	0.01671	0.04913	-0.01648	-0.003867	-0.009715
g__unclassified_f__Paenibacillaceae	0.0004541	0.001112	0.004892	0.003796	0.01671	0.04913	-0.00737	-0.001795	-0.004438
g__unclassified_f__Peptostreptococcaceae	0.0004348	0.001065	0.007685	0.008604	0.01671	0.04913	-0.01415	-0.00188	-0.007251
g__UTBCD1	0.0004541	0.001112	0.02177	0.01804	0.01671	0.04913	-0.03436	-0.008533	-0.02132
g__Lysinibacillus	0.00136	0.002278	0.01793	0.01515	0.0181	0.05272	-0.02938	-0.006391	-0.01657
g__Roseomonas	0.001661	0.002943	0.01496	0.01652	0.0181	0.05272	-0.02714	-0.00282	-0.0133
g__Actinocorallia	0.001281	0.001407	0.1708	0.3542	0.01937	0.0559	-0.4634	-0.008188	-0.1695
g__Neochlamydia	0.003157	0.00529	0.0131	0.007703	0.01937	0.0559	-0.01648	-0.002848	-0.009942
g__unclassified_f__Microbacteriaceae	0.009213	0.009465	0.04077	0.02799	0.02002	0.05648	-0.05402	-0.01098	-0.03155
g__unclassified_f__Sphingomonadaceae	0.008134	0.01484	0.0561	0.04509	0.02002	0.05648	-0.0838	-0.01522	-0.04797
g__Actinospica	0.01285	0.008006	0.1311	0.07433	0.02024	0.05648	-0.1701	-0.06693	-0.1182
g__Hyphomicrobium	0.09868	0.08339	0.2118	0.05504	0.02024	0.05648	-0.1799	-0.03066	-0.1131
g__Lysobacter	0.01323	0.01553	0.1083	0.1341	0.02024	0.05648	-0.2073	-0.02327	-0.09503
g__unclassified_c__Gammaproteobacteria	0.1933	0.08903	0.06664	0.05589	0.02024	0.05648	0.04779	0.2061	0.1266
g__unclassified_f__Acidobacteriaceae_Subgroup_1	0.09045	0.128	0.3189	0.07117	0.02024	0.05648	-0.321	-0.1013	-0.2284
g__unclassified_f__Frankiaceae	0.02442	0.03916	0.1223	0.05835	0.02024	0.05648	-0.1525	-0.04876	-0.09783
g__Archangium	0.004425	0.01084	0.02235	0.01538	0.02499	0.06831	-0.03103	-0.004205	-0.01793
g__Clostridium_sensu_stricto_10	0.2469	0.2716	0.0009011	0.001401	0.02499	0.06831	0.06798	0.4635	0.246
g__Cohnella	0.0008563	0.00133	0.02476	0.01752	0.02499	0.06831	-0.03707	-0.01092	-0.02391
g__OM27_clade	0.0008982	0.001391	0.005783	0.003541	0.02499	0.06831	-0.00751	-0.002119	-0.004884
g__Pandoraea	0.02845	0.02566	0.001805	0.003223	0.02499	0.06831	0.006987	0.0454	0.02664
g__JCM_18997	0.0004348	0.001065	0.003146	0.002094	0.02628	0.06975	-0.004327	-0.0008743	-0.002711
g__Rhizocola	0.0004459	0.001092	0.005938	0.006269	0.02628	0.06975	-0.01074	-0.0009855	-0.005493
g__Sphingobacterium	0.1328	0.256	0.0008713	0.002134	0.02628	0.06975	0.003771	0.3468	0.132
g__unclassified_f__Chthoniobacteraceae	0.0004348	0.001065	0.00322	0.002213	0.02628	0.06975	-0.004699	-0.0009389	-0.002784
g__unclassified_f__Roseiflexaceae	0.0004268	0.001046	0.01982	0.02434	0.02628	0.06975	-0.03753	-0.003029	-0.0194
g__unclassified_o__Gaiellales	0.0009082	0.002225	0.008757	0.006656	0.02628	0.06975	-0.01299	-0.002565	-0.00785
g__Vicinamibacter	0.0009082	0.002225	0.05502	0.05468	0.02628	0.06975	-0.09517	-0.01332	-0.0541
g__1959-1	0.002167	0.00352	0.01519	0.01431	0.02777	0.06975	-0.02456	-0.003741	-0.01302
g__Acetobacter	2.829	4.996	0	0	0.02844	0.06975	0.3295	7.048	2.828
g__Adhaeribacter	0	0	0.002814	0.003159	0.02844	0.06975	-0.005226	-0.0008928	-0.002814
g__Alkaliphilus	0	0	0.002716	0.00248	0.02844	0.06975	-0.004571	-0.0008832	-0.002716
g__Ammoniphilus	0	0	0.004372	0.004919	0.02844	0.06975	-0.008308	-0.001293	-0.004372
g__Aneurinibacillus	0	0	0.009342	0.01048	0.02844	0.06975	-0.01757	-0.001922	-0.009342
g__Aureibacillus	0	0	0.001794	0.001394	0.02844	0.06975	-0.002695	-0.0008622	-0.001794
g__Candidatus_Xiphinematobacter	0	0	0.004118	0.00411	0.02844	0.06975	-0.007247	-0.001352	-0.004117
g__Hymenobacter	0	0	0.005812	0.005842	0.02844	0.06975	-0.01025	-0.001921	-0.005811
g__Lactococcus	1.538	3.296	0	0	0.02844	0.06975	0.04386	4.285	1.538
g__LD29	0	0	0.004067	0.003722	0.02844	0.06975	-0.00677	-0.001364	-0.004067
g__Luteitalea	0	0	0.002305	0.002054	0.02844	0.06975	-0.003688	-0.0009218	-0.002305
g__Pelotomaculum	0	0	0.007808	0.008386	0.02844	0.06975	-0.01399	-0.001921	-0.007809
g__unclassified_f__Alicyclobacillaceae	0	0	0.002656	0.002318	0.02844	0.06975	-0.004291	-0.0009027	-0.002656
g__unclassified_f__Blastocatellaceae	0	0	0.02715	0.05972	0.02844	0.06975	-0.07637	-0.001441	-0.02714
g__unclassified_f__Pseudonocardiaceae	0	0	0.01008	0.01526	0.02844	0.06975	-0.02245	-0.001352	-0.01008
g__unclassified_f__Rhodocyclaceae	0	0	0.004027	0.004024	0.02844	0.06975	-0.007152	-0.001323	-0.004028
g__unclassified_o__Sphingobacteriales	0	0	0.002303	0.002149	0.02844	0.06975	-0.003804	-0.0008622	-0.002303
g__Klebsiella	0.2647	0.3076	0.006622	0.01251	0.02948	0.07193	0.04325	0.4806	0.258
g__1174-901-12	0.004492	0.007257	0.01833	0.01756	0.03035	0.07309	-0.02858	-0.0009587	-0.01383
g__CL500-29_marine_group	0.007234	0.01264	0.03499	0.02594	0.03035	0.07309	-0.04872	-0.007747	-0.02776
g__Occallatibacter	0.004851	0.006065	0.01549	0.009909	0.03035	0.07309	-0.02006	-0.002214	-0.01064
g__Clostridium_sensu_stricto_1	0.8754	0.43	0.1197	0.09958	0.03064	0.07322	0.4029	1.019	0.7556
g__Devosia	0.1166	0.1401	0.453	0.3143	0.03064	0.07322	-0.6267	-0.1263	-0.3364
g__Agromyces	0.001275	0.001399	0.01501	0.01599	0.03409	0.08063	-0.02658	-0.003471	-0.01373
g__unclassified_f__Ilumatobacteraceae	0.003048	0.00431	0.0214	0.01226	0.03409	0.08063	-0.02687	-0.008172	-0.01835
g__unclassified_o__Elsterales	0.002714	0.004221	0.01175	0.006409	0.03409	0.08063	-0.01395	-0.002856	-0.009032
g__Oryzihumus	0.001609	0.003941	0.006732	0.007409	0.03794	0.08907	-0.01227	6.688e-05	-0.005122
g__unclassified_f__Solirubrobacteraceae	0.0008563	0.00133	0.01692	0.02481	0.03794	0.08907	-0.03638	-0.002312	-0.01606
g__Rhodomicrobium	0.002232	0.003582	0.01208	0.009671	0.0416	0.09741	-0.01758	-0.002708	-0.009851
g__Arenimonas	0.00265	0.003322	0.0195	0.02419	0.04383	0.1019	-0.03717	-0.003381	-0.01685
g__SWB02	0.005355	0.00713	0.03824	0.02648	0.04383	0.1019	-0.0525	-0.0119	-0.03288
g__Microlunatus	0.008625	0.009573	0.02393	0.01127	0.04495	0.1028	-0.0255	-0.003879	-0.01531
g__Arthrobacter	0.7127	1.041	1.737	1.116	0.04533	0.1028	-2.164	0.05822	-1.025
g__Edaphobaculum	0.1014	0.05269	0.03786	0.03154	0.04533	0.1028	0.01988	0.1062	0.06358
g__Holophaga	0.01912	0.03233	0.1155	0.09717	0.04533	0.1028	-0.1718	-0.02269	-0.09643
g__Massilia	0.08843	0.1578	0.4696	0.7104	0.04533	0.1028	-1.01	0.005139	-0.3811
g__Rhizobacter	0.03954	0.06882	0.1253	0.06585	0.04533	0.1028	-0.1546	-0.01204	-0.0858
g__unclassified_f__Polyangiaceae	0.01294	0.01828	0.0422	0.02901	0.04533	0.1028	-0.05509	-0.004656	-0.02926
g__Sphaerimonospora	0.001692	0.002015	0.01188	0.01492	0.05046	0.1139	-0.02212	-0.0009891	-0.01019
g__unclassified_f__Streptosporangiaceae	0.001745	0.002193	0.007069	0.005036	0.05046	0.1139	-0.009476	-0.001237	-0.005324
g__Salinispora	0.001304	0.003195	0.007439	0.007994	0.06008	0.1322	-0.01282	-9.426e-05	-0.006135
g__Actinopolymorpha	0.0004348	0.001065	0.003634	0.003314	0.06081	0.1322	-0.005514	-0.0005268	-0.003199
g__Candidimonas	0.0004348	0.001065	0.006147	0.006787	0.06081	0.1322	-0.01128	-0.001006	-0.005712
g__Comamonas	0.01893	0.03332	0.0004357	0.001067	0.06081	0.1322	0.001609	0.0466	0.01849
g__Fodinicola	0.0004023	0.0009853	0.00771	0.01001	0.06081	0.1322	-0.01414	-0.0004598	-0.007308
g__GOUTA6	0.0004023	0.0009853	0.01017	0.01449	0.06081	0.1322	-0.02147	-0.0004807	-0.009773
g__Undibacterium	0.0004023	0.0009853	0.004349	0.005667	0.06081	0.1322	-0.008595	-0.0004415	-0.003947
g__TM7	0.004968	0.01096	0.01036	0.003838	0.06086	0.1322	-0.01201	0.004114	-0.005393
g__unclassified_f__Nitrosomonadaceae	0.001815	0.003299	0.00781	0.006003	0.06086	0.1322	-0.0113	-0.000873	-0.005996
g__Lachnoclostridium	0.02758	0.06393	0.01501	0.01034	0.06367	0.1369	-0.01875	0.06845	0.01256
g__Luteibacter	0.08244	0.07984	0.03222	0.06313	0.06367	0.1369	-0.02508	0.1273	0.05024
g__alphaI_cluster	0.03933	0.08359	0.02507	0.01478	0.06555	0.1369	-0.02922	0.08525	0.01426
g__Chitinophaga	0.2935	0.306	0.08789	0.1881	0.06555	0.1369	-0.03759	0.4674	0.2056
g__Chthoniobacter	0.03156	0.0351	0.0845	0.06908	0.06555	0.1369	-0.1093	-0.001663	-0.05295
g__Ellin6067	0.1815	0.368	0.488	0.1726	0.06555	0.1369	-0.5519	0.04728	-0.3064
g__Mesorhizobium	0.2753	0.3808	0.506	0.3573	0.06555	0.1369	-0.6098	0.1711	-0.2307
g__Pedobacter	0.2689	0.2254	0.1898	0.4246	0.06555	0.1369	-0.3042	0.3746	0.07909
g__Pseudaminobacter	0.0129	0.02146	0.03516	0.04341	0.06555	0.1369	-0.06452	0.007949	-0.02226
g__Roseiarcus	0.08853	0.1075	0.2032	0.07791	0.06555	0.1369	-0.1981	-0.007062	-0.1147
g__Allocatelliglobosispora	0.003157	0.00529	0.01649	0.01441	0.07297	0.1369	-0.0252	-0.002616	-0.01333
g__Lechevalieria	0.001309	0.001438	0.01757	0.01982	0.07297	0.1369	-0.03132	-0.003075	-0.01626
g__Thermosporothrix	0.001734	0.002182	0.005794	0.003825	0.07297	0.1369	-0.007294	-0.0002415	-0.004061
g__unclassified_o__Ktedonobacterales	0.001787	0.002211	0.007807	0.005067	0.07297	0.1369	-0.01037	-0.001911	-0.00602
g__Asanoa	0	0	0.00228	0.002719	0.07401	0.1369	-0.004278	-0.0004357	-0.002279
g__Azospirillum	0.004883	0.006507	0	0	0.07401	0.1369	0.0008537	0.01033	0.004883
g__BRH-c8a	0	0	0.001883	0.002336	0.07401	0.1369	-0.003765	-0.0004415	-0.001883
g__Candidatus_Amoebophilus	0	0	0.001352	0.001486	0.07401	0.1369	-0.002284	-0.0004207	-0.001352
g__Candidatus_Nostocoida	0	0	0.002606	0.003254	0.07401	0.1369	-0.005131	-0.0004415	-0.002606
g__Cavicella	0	0	0.01136	0.01799	0.07401	0.1369	-0.0256	-0.0009027	-0.01136
g__Crenobacter	0	0	0.002344	0.002754	0.07401	0.1369	-0.004265	-0.0004803	-0.002344
g__Dendrosporobacter	0	0	0.001396	0.001533	0.07401	0.1369	-0.002402	-0.0004357	-0.001396
g__Ellin517	0	0	0.002605	0.00405	0.07401	0.1369	-0.006092	-0.0004207	-0.002606
g__Ensifer	0	0	0.02315	0.05273	0.07401	0.1369	-0.06623	-0.0004803	-0.02315
g__Gluconobacter	0.8297	1.582	0	0	0.07401	0.1369	0.0004269	2.146	0.8297
g__Kroppenstedtia	0	0	0.001755	0.002159	0.07401	0.1369	-0.003521	-0.0004207	-0.001755
g__Kurthia	0	0	0.005246	0.008352	0.07401	0.1369	-0.01231	-0.0004513	-0.005247
g__Laceyella	0	0	0.003246	0.003644	0.07401	0.1369	-0.005895	-0.0009606	-0.003246
g__Lachnospiraceae_UCG-007	0	0	0.00441	0.005115	0.07401	0.1369	-0.008417	-0.0009606	-0.004411
g__Mycoavidus	0	0	0.002265	0.002717	0.07401	0.1369	-0.004186	-0.0004207	-0.002265
g__Ottowia	0	0	0.003127	0.003556	0.07401	0.1369	-0.005776	-0.0008415	-0.003127
g__Paludibaculum	0	0	0.001412	0.001548	0.07401	0.1369	-0.002373	-0.0004513	-0.001412
g__Paralcaligenes	0	0	0.001892	0.00234	0.07401	0.1369	-0.003785	-0.0004513	-0.001892
g__Parvibaculum	0	0	0.001804	0.002213	0.07401	0.1369	-0.003609	-0.0004207	-0.001804
g__Parviterribacter	0	0	0.002676	0.003372	0.07401	0.1369	-0.005023	-0.0004805	-0.002676
g__Promicromonospora	0	0	0.02037	0.03947	0.07401	0.1369	-0.05057	-0.0004513	-0.02037
g__Pseudoclostridium	0	0	0.002324	0.002728	0.07401	0.1369	-0.004571	-0.0004805	-0.002324
g__Rhodobacter	0.1219	0.2822	0	0	0.07401	0.1369	0.0008918	0.3535	0.1219
g__Rubrivivax	0	0	0.001358	0.00149	0.07401	0.1369	-0.002324	-0.0004357	-0.001357
g__Silvimonas	0.00779	0.01411	0	0	0.07401	0.1369	0.0004524	0.01929	0.00779
g__Sporolactobacillus	0.004926	0.008477	0	0	0.07401	0.1369	0.000454	0.01222	0.004926
g__UCG-012	0	0	0.003106	0.003486	0.07401	0.1369	-0.005631	-0.0008832	-0.003106
g__unclassified_c__Polyangia	0	0	0.002194	0.00297	0.07401	0.1369	-0.004388	-0.0004513	-0.002194
g__unclassified_f__Alcaligenaceae	0	0	0.002155	0.002961	0.07401	0.1369	-0.0043	-0.0004415	-0.002155
g__unclassified_f__Caldilineaceae	0	0	0.002853	0.003647	0.07401	0.1369	-0.005736	-0.0004513	-0.002853
g__unclassified_f__Holophagaceae	0	0	0.006973	0.009833	0.07401	0.1369	-0.01527	-0.001325	-0.006973
g__unclassified_f__Simkaniaceae	0	0	0.003127	0.003556	0.07401	0.1369	-0.005776	-0.0008415	-0.003127
g__unclassified_f__Sporomusaceae	0.008534	0.01382	0	0	0.07401	0.1369	0.0008918	0.02034	0.008535
g__unclassified_o__Chlamydiales	0	0	0.002244	0.002666	0.07401	0.1369	-0.004446	-0.0004415	-0.002244
g__unclassified_o__Peptostreptococcales-Tissierellales	0	0	0.00174	0.002151	0.07401	0.1369	-0.003506	-0.0004207	-0.001739
g__unclassified_o__Thermomicrobiales	0	0	0.00227	0.003169	0.07401	0.1369	-0.004585	-0.0004357	-0.00227
g__YC-ZSS-LKJ147	0	0	0.003334	0.005597	0.07401	0.1369	-0.008137	-0.0004513	-0.003333
g__Psychroglaciecola	0.0008889	0.001378	0.003568	0.00278	0.08126	0.1491	-0.004984	-0.0004498	-0.002679
g__Roseimicrobium	0.004522	0.009853	0.03614	0.05606	0.08126	0.1491	-0.07973	0.0007029	-0.03162
g__Rickettsiella	0.04277	0.06102	0.0244	0.05977	0.0874	0.1594	-0.05702	0.08346	0.01838
g__Amaricoccus	0.0004459	0.001092	0.002731	0.002479	0.08982	0.1613	-0.004217	-0.0004327	-0.002285
g__Flexivirga	0.0004523	0.001108	0.009339	0.01216	0.08982	0.1613	-0.01891	-0.00141	-0.008886
g__Nevskia	0.001357	0.003323	0.01229	0.01506	0.08982	0.1613	-0.02217	-0.0007336	-0.01093
g__Rhodoblastus	0.003947	0.003963	0.0004804	0.001177	0.08982	0.1613	0.0008392	0.006596	0.003467
g__unclassified_f__Burkholderiaceae	0.0009082	0.002225	0.004915	0.004304	0.08982	0.1613	-0.007531	-9.357e-05	-0.004006
g__unclassified_p__Acidobacteriota	0.001362	0.003337	0.009163	0.007726	0.08982	0.1613	-0.01375	-0.001503	-0.0078
g__Ferruginibacter	0.02573	0.05302	0.05801	0.02885	0.09213	0.1651	-0.06995	0.01575	-0.03228
g__Nakamurella	0.0526	0.06439	0.1053	0.03271	0.0927	0.1652	-0.1008	0.004286	-0.05273
g__Paenibacillus	0.1428	0.2065	0.3066	0.1458	0.0927	0.1652	-0.3268	0.03852	-0.1637
g__Hamadaea	0.002617	0.002876	0.00906	0.007203	0.1031	0.1834	-0.01224	-0.0007123	-0.006444
g__Brevundimonas	0.0008889	0.001378	0.01278	0.0246	0.1044	0.1843	-0.03233	-0.0001819	-0.01189
g__Geothrix	0.0009063	0.001404	0.01121	0.0123	0.1044	0.1843	-0.01959	-0.0009606	-0.01031
g__Terrimonas	0.0008807	0.001365	0.01339	0.01281	0.1044	0.1843	-0.02178	-0.002528	-0.01251
g__unclassified_f__Bacillaceae	0.0008791	0.001363	0.007482	0.01006	0.1044	0.1843	-0.01408	-0.0005066	-0.006602
g__Caproiciproducens	0.09384	0.221	0.001382	0.002373	0.1147	0.2021	0.00058	0.2738	0.09246
g__Hirschia	0.003633	0.008898	0.0064	0.003845	0.124	0.2176	-0.008569	0.004978	-0.002767
g__Filimonas	0.02438	0.03371	0.004372	0.005082	0.1255	0.2199	0.0005127	0.04953	0.02001
g__1921-2	0.03558	0.04503	0.191	0.1953	0.1282	0.2242	-0.3197	-0.02336	-0.1554
g__Aridibacter	0.0009082	0.002225	0.00447	0.004942	0.1291	0.2244	-0.00787	0.0004529	-0.003562
g__Heliimonas	0.0009082	0.002225	0.004462	0.004322	0.1291	0.2244	-0.007152	-6.043e-05	-0.003555
g__Spirochaeta_2	0.0004523	0.001108	0.005219	0.007641	0.1291	0.2244	-0.0115	-0.0004198	-0.004766
g__Candidatus_Spiroplasma	0.001314	0.00144	0.004917	0.005582	0.1424	0.2466	-0.00838	-8.188e-05	-0.003603
g__unclassified_f__Microscillaceae	0.007213	0.01513	0.04206	0.04908	0.1424	0.2466	-0.07602	-0.002954	-0.03484
g__Proteiniborus	0.0008889	0.001378	0.00797	0.009261	0.1463	0.252	-0.01437	-0.0005714	-0.007082
g__Sphaerisporangium	0.0008791	0.001363	0.004462	0.004322	0.1463	0.252	-0.006811	-0.0003518	-0.003584
g__Pelosinus	0.1718	0.3733	0.001815	0.002189	0.1581	0.2612	0.002232	0.4794	0.17
g__unclassified_f__Hungateiclostridiaceae	0.002269	0.004365	0.004458	0.002648	0.1581	0.2612	-0.005529	0.002356	-0.002189
g__unclassified_p__Firmicutes	0.001314	0.00144	0.007115	0.006328	0.1581	0.2612	-0.01056	-0.0009261	-0.005802
g__Candidatus_Berkiella	0.008918	0.01558	0.01516	0.01345	0.1659	0.2612	-0.02017	0.009879	-0.00624
g__Polyangium	0.001324	0.002197	0.003131	0.0009465	0.1659	0.2612	-0.003486	-1.395e-05	-0.001807
g__Candidatus_Protochlamydia	0.002963	0.003934	0.006847	0.002457	0.1705	0.2612	-0.006912	0.0001024	-0.003884
g__Collimonas	0.005723	0.007547	0.02354	0.02461	0.1705	0.2612	-0.03677	-0.0005183	-0.01781
g__Luteolibacter	0.05448	0.08836	0.01971	0.04041	0.1705	0.2612	-0.02793	0.1051	0.03479
g__Methylovirgula	0.00397	0.005208	0.008308	0.005021	0.1705	0.2612	-0.009571	0.0008736	-0.004339
g__Minicystis	0.01613	0.02616	0.02999	0.02275	0.1727	0.2612	-0.03668	0.01202	-0.01386
g__Dyella	0.1226	0.1424	0.3135	0.3228	0.1735	0.2612	-0.4675	0.05595	-0.1909
g__Methylobacterium-Methylorubrum	0.04218	0.02846	0.1204	0.1183	0.1735	0.2612	-0.1772	-0.004694	-0.07819
g__Paenarthrobacter	0.03146	0.02917	0.1446	0.144	0.1735	0.2612	-0.2418	-0.02002	-0.1131
g__Ahniella	0	0	0.002286	0.004343	0.1757	0.2612	-0.005895	0	-0.002285
g__Apibacter	0.004876	0.009655	0	0	0.1757	0.2612	0	0.01292	0.004877
g__Aquaspirillum_arcticum_group	0	0	0.0009317	0.001444	0.1757	0.2612	-0.001892	0	-0.0009316
g__Aurantisolimonas	0	0	0.000922	0.00143	0.1757	0.2612	-0.001883	0	-0.000922
g__Bartonella	0.004219	0.008201	0	0	0.1757	0.2612	0	0.01105	0.00422
g__Blastocatella	0	0	0.002645	0.004397	0.1757	0.2612	-0.006195	0	-0.002646
g__Buttiauxella	0.002142	0.004104	0	0	0.1757	0.2612	0	0.005555	0.002142
g__Camelimonas	0	0	0.001322	0.002159	0.1757	0.2612	-0.003005	0	-0.001322
g__Candidatus_Captivus	0	0	0.001293	0.002135	0.1757	0.2612	-0.002976	0	-0.001293
g__Candidatus_Dichloromethanomonas	0	0	0.0008623	0.001336	0.1757	0.2612	-0.001745	0	-0.0008622
g__Christensenellaceae_R-7_group	0	0	0.001441	0.002412	0.1757	0.2612	-0.003363	0	-0.001441
g__Chthonobacter	0	0	0.0008772	0.001359	0.1757	0.2612	-0.00176	0	-0.0008772
g__Clostridium_sensu_stricto_13	0	0	0.001322	0.002159	0.1757	0.2612	-0.003005	0	-0.001322
g__Cryptanaerobacter	0	0	0.001805	0.003223	0.1757	0.2612	-0.004091	0	-0.001805
g__Desulfohalotomaculum	0	0	0.000922	0.00143	0.1757	0.2612	-0.001883	0	-0.000922
g__Desulfotomaculum	0	0	0.0008929	0.001383	0.1757	0.2612	-0.001796	0	-0.0008928
g__Enterococcus	0.01982	0.03796	0	0	0.1757	0.2612	0	0.05141	0.01982
g__Erysipelatoclostridium	0	0	0.001335	0.002224	0.1757	0.2612	-0.003101	0	-0.001334
g__Hazenella	0	0	0.001745	0.003202	0.1757	0.2612	-0.004395	0	-0.001745
g__Litorilinea	0	0	0.001883	0.003479	0.1757	0.2612	-0.004765	0	-0.001883
g__Methylocaldum	0	0	0.003169	0.00545	0.1757	0.2612	-0.007586	0	-0.003169
g__Methylopila	0	0	0.000916	0.001422	0.1757	0.2612	-0.001921	0	-0.000916
g__Microcoleus_SAG_1449-1a	0.002673	0.00545	0	0	0.1757	0.2612	0	0.007212	0.002672
g__Nostoc_PCC-7107	0	0	0.0009318	0.001445	0.1757	0.2612	-0.001922	0	-0.0009318
g__Papillibacter	0	0	0.002766	0.00429	0.1757	0.2612	-0.005648	0	-0.002766
g__Parasegetibacter	0	0	0.001883	0.003479	0.1757	0.2612	-0.004765	0	-0.001883
g__Pasteuria	0	0	0.0009011	0.001401	0.1757	0.2612	-0.001862	0	-0.000901
g__Patulibacter	0	0	0.003094	0.006274	0.1757	0.2612	-0.00832	0	-0.003094
g__Phreatobacter	0	0	0.001277	0.002123	0.1757	0.2612	-0.00296	0	-0.001277
g__Phycisphaera	0	0	0.001743	0.00308	0.1757	0.2612	-0.004267	0	-0.001743
g__Polycladomyces	0	0	0.001704	0.003064	0.1757	0.2612	-0.004228	0	-0.001704
g__Porticoccus	0	0	0.001322	0.002159	0.1757	0.2612	-0.003125	0	-0.001322
g__Pseudactinotalea	0	0	0.002227	0.003542	0.1757	0.2612	-0.004877	0	-0.002227
g__Rhabdanaerobium	0	0	0.0009608	0.001488	0.1757	0.2612	-0.001922	0	-0.0009608
g__Sinibacillus	0	0	0.0008623	0.001336	0.1757	0.2612	-0.001745	0	-0.0008622
g__Skermanella	0	0	0.0009317	0.001444	0.1757	0.2612	-0.001921	0	-0.0009316
g__Sporanaerobacter	0	0	0.0008623	0.001336	0.1757	0.2612	-0.001745	0	-0.0008622
g__Sulfurifustis	0	0	0.0009318	0.001445	0.1757	0.2612	-0.001893	0	-0.0009318
g__Syntrophaceticus	0	0	0.001383	0.002288	0.1757	0.2612	-0.003189	0	-0.001383
g__Thermoclostridium	0	0	0.000922	0.00143	0.1757	0.2612	-0.001883	0	-0.000922
g__unclassified_f__Chromobacteriaceae	0	0	0.001322	0.002159	0.1757	0.2612	-0.003125	0	-0.001322
g__unclassified_f__Paracaedibacteraceae	0.001731	0.003157	0	0	0.1757	0.2612	0	0.00434	0.001731
g__unclassified_f__Pseudomonadaceae	0.002684	0.005351	0	0	0.1757	0.2612	0	0.007144	0.002684
g__unclassified_f__Streptomycetaceae	0	0	0.0009011	0.001401	0.1757	0.2612	-0.001862	0	-0.0009012
g__unclassified_o__Enterobacterales	0.001658	0.002571	0	0	0.1757	0.2612	0	0.003415	0.001658
g__unclassified_o__Solirubrobacterales	0	0	0.0009011	0.001401	0.1757	0.2612	-0.001862	0	-0.0009012
g__unclassified_o__Xanthomonadales	0.0008889	0.001378	0	0	0.1757	0.2612	0	0.002174	0.0008888
g__unclassified_p__Actinobacteriota	0	0	0.001364	0.002246	0.1757	0.2612	-0.00313	0	-0.001363
g__unclassified_p__Bacteroidota	0	0	0.002545	0.005049	0.1757	0.2612	-0.006752	0	-0.002545
g__Virgibacillus	0	0	0.000922	0.00143	0.1757	0.2612	-0.001883	0	-0.000922
g__Virgisporangium	0	0	0.002286	0.004343	0.1757	0.2612	-0.005896	0	-0.002286
g__Xanthomonas	0	0	0.002837	0.005765	0.1757	0.2612	-0.00764	0	-0.002837
g__Acidicaldus	0.001362	0.003337	0.003264	0.00339	0.1805	0.265	-0.005225	0.001764	-0.001902
g__Oligoflexus	0.0009082	0.002225	0.002313	0.002151	0.1805	0.265	-0.003333	0.0008917	-0.001405
g__Roseococcus	0.005285	0.004732	0.001743	0.004268	0.1805	0.265	-0.0009103	0.0081	0.003542
g__Ruminococcus	0.0004541	0.001112	0.002591	0.002766	0.1805	0.265	-0.004655	2.502e-05	-0.002137
g__Sporocytophaga	0.001362	0.003337	0.003527	0.003795	0.1805	0.265	-0.006016	0.001762	-0.002165
g__Terrimicrobium	0.03411	0.06111	0.006099	0.01494	0.1805	0.265	-0.006748	0.0829	0.028
g__Aquabacterium	0.0004023	0.0009853	0.008218	0.01271	0.1823	0.265	-0.01862	-0.0005024	-0.007816
g__Deinococcus	0.0004023	0.0009853	0.005809	0.009386	0.1823	0.265	-0.01289	-7.818e-05	-0.005407
g__unclassified_c__Parcubacteria	0.0004541	0.001112	0.01042	0.01565	0.1823	0.265	-0.02343	-0.0001056	-0.009966
g__unclassified_f__Symbiobacteraceae	0.0004523	0.001108	0.002205	0.002557	0.1823	0.265	-0.003916	0.0004244	-0.001753
g__unclassified_o__Rhizobiales	0.0045	0.00744	0.01527	0.01459	0.1922	0.2791	-0.02274	0.001478	-0.01077
g__Cupriavidus	0.1127	0.1712	0.008513	0.0143	0.1994	0.2883	-0.003931	0.2423	0.1042
g__FFCH7168	0.002673	0.00545	0.01052	0.01218	0.1999	0.2883	-0.01785	0.001402	-0.00785
g__Tissierella	0.001272	0.002161	0.004822	0.00665	0.1999	0.2883	-0.009349	0.0008363	-0.00355
g__Micropepsis	0.001316	0.001442	0.00276	0.00248	0.213	0.3064	-0.003451	0.0004364	-0.001444
g__Dyadobacter	0.01515	0.01471	0.01096	0.02161	0.2265	0.3253	-0.01445	0.02261	0.004186
g__Herbaspirillum	0.1258	0.1609	0.05128	0.04659	0.2298	0.3279	-0.02245	0.2171	0.07453
g__unclassified_f__Oxalobacteraceae	0.04669	0.06359	0.08027	0.05225	0.2298	0.3279	-0.09422	0.02924	-0.03357
g__Chryseolinea	0.0008696	0.00213	0.03644	0.07975	0.253	0.3556	-0.1027	0.0008367	-0.03558
g__Edaphobacter	0.0004268	0.001046	0.002623	0.004105	0.253	0.3556	-0.005309	0.0004304	-0.002196
g__Limnochorda	0.0004523	0.001108	0.001763	0.002105	0.253	0.3556	-0.003005	0.0004632	-0.001311
g__Spirochaeta	0.0004523	0.001108	0.005609	0.009886	0.253	0.3556	-0.01358	0.0003964	-0.005156
g__unclassified_o__Bacillales	0.0004523	0.001108	0.001763	0.002105	0.253	0.3556	-0.003033	0.0004632	-0.001311
g__Verrucomicrobium	0.001739	0.00426	0.00458	0.006102	0.253	0.3556	-0.008424	0.002519	-0.00284
g__Stenotrophomonas	0.06753	0.1183	0.06727	0.1579	0.2539	0.3558	-0.167	0.1236	0.0002433
g__Aetherobacter	0.001731	0.003157	0.03581	0.08371	0.2666	0.3719	-0.103	0.002111	-0.03409
g__Spirosoma	0.01276	0.01939	0.001832	0.002843	0.2666	0.3719	-0.0006714	0.02695	0.01093
g__Bosea	0.313	0.3365	0.1492	0.1993	0.298	0.4138	-0.1216	0.4688	0.1638
g__unclassified_f__Methylophilaceae	0.01573	0.01239	0.03031	0.02319	0.298	0.4138	-0.03441	0.003777	-0.01459
g__Prosthecobacter	0.01577	0.02187	0.0008564	0.001327	0.3261	0.4522	0.0004482	0.03156	0.01492
g__Acinetobacter	0.001699	0.002112	0.0004514	0.001106	0.3408	0.4645	-0.0004843	0.003003	0.001248
g__Mizugakiibacter	0.0009082	0.002225	0.004384	0.007232	0.3408	0.4645	-0.00966	0.0009803	-0.003476
g__unclassified_c__Bacilli	0.001362	0.003337	0.00356	0.005198	0.3408	0.4645	-0.007005	0.002244	-0.002198
g__unclassified_f__Solimonadaceae	0.0009045	0.002216	0.002155	0.002961	0.3408	0.4645	-0.004144	0.001451	-0.00125
g__Achromobacter	0.01798	0.03283	0.002703	0.004443	0.3472	0.4645	-0.00125	0.04291	0.01528
g__Bordetella	0.01286	0.01743	0.003951	0.006183	0.3472	0.4645	-0.003097	0.02387	0.008905
g__Cellvibrio	0.004067	0.008748	0.005127	0.00763	0.3472	0.4645	-0.008911	0.008964	-0.001059
g__Sediminibacterium	0.002705	0.005449	0.003561	0.003183	0.3472	0.4645	-0.005047	0.00421	-0.0008563
g__unclassified_f__Verrucomicrobiaceae	0.004462	0.00604	0.007657	0.003502	0.3751	0.4645	-0.008089	0.002857	-0.003195
g__Ruminiclostridium	0.0939	0.1937	0.01942	0.01153	0.3776	0.4645	-0.01987	0.2355	0.07449
g__unclassified_f__Chitinophagaceae	0.7057	1.697	0.0275	0.01898	0.3776	0.4645	-0.03196	2.072	0.6782
g__Kaistia	0.1082	0.106	0.02486	0.02673	0.3785	0.4645	0.006455	0.1686	0.08333
g__Mucilaginibacter	0.6489	0.5258	0.3056	0.2346	0.3785	0.4645	-0.07816	0.7807	0.3433
g__Puia	0.08332	0.07527	0.126	0.0945	0.3785	0.4645	-0.1249	0.03741	-0.04265
g__TM7a	0.5376	0.5555	0.2676	0.4568	0.3785	0.4645	-0.2776	0.7675	0.2699
g__Acidicapsa	0	0	0.0004207	0.001031	0.4047	0.4645	-0.001262	0	-0.0004207
g__Aeromicrobium	0	0	0.006535	0.01601	0.4047	0.4645	-0.01961	0	-0.006535
g__Alkalibaculum	0	0	0.0004514	0.001106	0.4047	0.4645	-0.001354	0	-0.0004513
g__Alkanindiges	0.0004541	0.001112	0	0	0.4047	0.4645	0	0.001362	0.000454
g__Ammoniibacillus	0	0	0.0004804	0.001177	0.4047	0.4645	-0.001441	0	-0.0004805
g__Amnibacterium	0	0	0.001766	0.004327	0.4047	0.4645	-0.0053	0	-0.001767
g__Anaerospora	0.001362	0.003337	0	0	0.4047	0.4645	0	0.004087	0.001362
g__Anaerostignum	0	0	0.0004416	0.001082	0.4047	0.4645	-0.001324	0	-0.0004415
g__Arachidicoccus	0	0	0.0004357	0.001067	0.4047	0.4645	-0.001307	0	-0.0004357
g__Azospira	0.02044	0.05006	0	0	0.4047	0.4645	0	0.0613	0.02043
g__Baia	0	0	0.0004514	0.001106	0.4047	0.4645	-0.001354	0	-0.0004513
g__BBMC-4	0	0	0.0004416	0.001082	0.4047	0.4645	-0.001324	0	-0.0004415
g__BIyi10	0	0	0.0004207	0.001031	0.4047	0.4645	-0.001262	0	-0.0004207
g__Blautia	0	0	0.0004804	0.001177	0.4047	0.4645	-0.001441	0	-0.0004805
g__Caldalkalibacillus	0	0	0.0004207	0.001031	0.4047	0.4645	-0.001262	0	-0.0004207
g__Citrifermentans	0.0004541	0.001112	0	0	0.4047	0.4645	0	0.001362	0.000454
g__CL500-3	0	0	0.0004804	0.001177	0.4047	0.4645	-0.001441	0	-0.0004803
g__Clostridioides	0	0	0.0004514	0.001106	0.4047	0.4645	-0.001354	0	-0.0004513
g__Clostridium_sensu_stricto_18	0	0	0.0004804	0.001177	0.4047	0.4645	-0.001441	0	-0.0004803
g__Clostridium_sensu_stricto_9	0.0009082	0.002225	0	0	0.4047	0.4645	0	0.002725	0.0009082
g__Demequina	0	0	0.0004804	0.001177	0.4047	0.4645	-0.001441	0	-0.0004805
g__DEV114	0	0	0.0004804	0.001177	0.4047	0.4645	-0.001441	0	-0.0004805
g__Dinghuibacter	0	0	0.001766	0.004327	0.4047	0.4645	-0.0053	0	-0.001767
g__Dysgonomonas	0.002816	0.006897	0	0	0.4047	0.4645	0	0.008445	0.002815
g__Effusibacillus	0	0	0.0009608	0.002354	0.4047	0.4645	-0.002882	0	-0.0009608
g__Estrella	0	0	0.0004804	0.001177	0.4047	0.4645	-0.001441	0	-0.0004803
g__Exiguobacterium	0	0	0.0004804	0.001177	0.4047	0.4645	-0.001441	0	-0.0004805
g__Faecalibacterium	0.0004268	0.001046	0	0	0.4047	0.4645	0	0.001281	0.0004269
g__Faecalibaculum	0	0	0.0004207	0.001031	0.4047	0.4645	-0.001262	0	-0.0004207
g__FFCH5858	0	0	0.0004514	0.001106	0.4047	0.4645	-0.001354	0	-0.0004513
g__Flaviaesturariibacter	0	0	0.001922	0.004707	0.4047	0.4645	-0.005765	0	-0.001922
g__Fluviicola	0	0	0.0008713	0.002134	0.4047	0.4645	-0.002614	0	-0.0008713
g__Friedmanniella	0	0	0.0004357	0.001067	0.4047	0.4645	-0.001307	0	-0.0004357
g__Ga0074140	0	0	0.0004514	0.001106	0.4047	0.4645	-0.001354	0	-0.0004513
g__Geminicoccus	0	0	0.0004416	0.001082	0.4047	0.4645	-0.001324	0	-0.0004415
g__Geobacillus	0	0	0.0004207	0.001031	0.4047	0.4645	-0.001262	0	-0.0004207
g__I-8	0	0	0.0004804	0.001177	0.4047	0.4645	-0.001441	0	-0.0004805
g__IMCC26207	0.0009082	0.002225	0	0	0.4047	0.4645	0	0.002725	0.0009082
g__JTB255_marine_benthic_group	0	0	0.0004416	0.001082	0.4047	0.4645	-0.001324	0	-0.0004415
g__Kineococcus	0	0	0.001325	0.003245	0.4047	0.4645	-0.003974	0	-0.001325
g__Lactobacillus	0.04063	0.09952	0	0	0.4047	0.4645	0	0.1219	0.04063
g__Leptospirillum	0	0	0.0004207	0.001031	0.4047	0.4645	-0.001262	0	-0.0004207
g__Leuconostoc	0.01287	0.03153	0	0	0.4047	0.4645	0	0.03861	0.01287
g__Limnobacter	0	0	0.0008713	0.002134	0.4047	0.4645	-0.002614	0	-0.0008713
g__NK4A214_group	0	0	0.0004416	0.001082	0.4047	0.4645	-0.001324	0	-0.0004415
g__Noviherbaspirillum	0.0004541	0.001112	0	0	0.4047	0.4645	0	0.001362	0.000454
g__Oceanobacillus	0	0	0.0009027	0.002211	0.4047	0.4645	-0.002708	0	-0.0009027
g__Olivibacter	0	0	0.0009607	0.002353	0.4047	0.4645	-0.002882	0	-0.0009606
g__Oxobacter	0	0	0.0004514	0.001106	0.4047	0.4645	-0.001354	0	-0.0004513
g__Panacagrimonas	0	0	0.0004514	0.001106	0.4047	0.4645	-0.001354	0	-0.0004513
g__Pseudobacteroides	0	0	0.0008832	0.002163	0.4047	0.4645	-0.002649	0	-0.0008832
g__Pseudogracilibacillus	0	0	0.0004514	0.001106	0.4047	0.4645	-0.001354	0	-0.0004513
g__Romboutsia	0	0	0.0004416	0.001082	0.4047	0.4645	-0.001324	0	-0.0004415
g__Saccharomonospora	0	0	0.0004207	0.001031	0.4047	0.4645	-0.001262	0	-0.0004207
g__Sebaldella	0.0008045	0.001971	0	0	0.4047	0.4645	0	0.002413	0.0008045
g__Seinonella	0	0	0.001325	0.003245	0.4047	0.4645	-0.003974	0	-0.001325
g__Siphonobacter	0.0004523	0.001108	0	0	0.4047	0.4645	0	0.001357	0.0004524
g__Solimonas	0	0	0.0004514	0.001106	0.4047	0.4645	-0.001354	0	-0.0004513
g__Solitalea	0	0	0.001921	0.004707	0.4047	0.4645	-0.005765	0	-0.001922
g__Sphingoaurantiacus	0	0	0.0004357	0.001067	0.4047	0.4645	-0.001307	0	-0.0004357
g__Sporacetigenium	0.0004268	0.001046	0	0	0.4047	0.4645	0	0.001281	0.0004269
g__Staphylococcus	0.0004023	0.0009853	0	0	0.4047	0.4645	0	0.001207	0.0004023
g__Sumerlaea	0	0	0.001354	0.003317	0.4047	0.4645	-0.004062	0	-0.001354
g__Thermobispora	0	0	0.0004357	0.001067	0.4047	0.4645	-0.001307	0	-0.0004357
g__Truepera	0	0	0.001325	0.003245	0.4047	0.4645	-0.003974	0	-0.001325
g__Tuberibacillus	0	0	0.0008832	0.002163	0.4047	0.4645	-0.002649	0	-0.0008832
g__Tychonema_CCAP_1459-11B	0.0004541	0.001112	0	0	0.4047	0.4645	0	0.001362	0.000454
g__unclassified_c__Anaerolineae	0	0	0.0004207	0.001031	0.4047	0.4645	-0.001262	0	-0.0004207
g__unclassified_c__Thermoleophilia	0	0	0.001354	0.003317	0.4047	0.4645	-0.004062	0	-0.001354
g__unclassified_f__Diplorickettsiaceae	0	0	0.0004804	0.001177	0.4047	0.4645	-0.001441	0	-0.0004805
g__unclassified_f__Fimbriimonadaceae	0	0	0.0004207	0.001031	0.4047	0.4645	-0.001262	0	-0.0004207
g__unclassified_f__Hyphomonadaceae	0	0	0.0004804	0.001177	0.4047	0.4645	-0.001441	0	-0.0004805
g__unclassified_f__Micavibrionaceae	0	0	0.0004804	0.001177	0.4047	0.4645	-0.001441	0	-0.0004803
g__unclassified_f__Micrococcaceae	0	0	0.0004207	0.001031	0.4047	0.4645	-0.001262	0	-0.0004207
g__unclassified_f__Nocardioidaceae	0	0	0.0004416	0.001082	0.4047	0.4645	-0.001324	0	-0.0004415
g__unclassified_f__norank_o__Peptostreptococcales-Tissierellales	0	0	0.0008832	0.002163	0.4047	0.4645	-0.002649	0	-0.0008832
g__unclassified_f__Nostocaceae	0	0	0.0004416	0.001082	0.4047	0.4645	-0.001324	0	-0.0004415
g__unclassified_f__Orbaceae	0.001707	0.004182	0	0	0.4047	0.4645	0	0.00512	0.001707
g__unclassified_f__Rhodanobacteraceae	0	0	0.0004514	0.001106	0.4047	0.4645	-0.001354	0	-0.0004513
g__unclassified_f__Sandaracinaceae	0	0	0.0004804	0.001177	0.4047	0.4645	-0.001441	0	-0.0004805
g__unclassified_f__Sporolactobacillaceae	0	0	0.0004514	0.001106	0.4047	0.4645	-0.001354	0	-0.0004513
g__unclassified_f__Thermomicrobiaceae	0	0	0.0008832	0.002163	0.4047	0.4645	-0.002649	0	-0.0008832
g__unclassified_f__Vampirovibrionaceae	0	0	0.0004514	0.001106	0.4047	0.4645	-0.001354	0	-0.0004513
g__unclassified_o__Entomoplasmatales	0	0	0.0004357	0.001067	0.4047	0.4645	-0.001307	0	-0.0004357
g__unclassified_o__Lactobacillales	0.01891	0.04631	0	0	0.4047	0.4645	0	0.0567	0.0189
g__unclassified_o__Micavibrionales	0	0	0.0004804	0.001177	0.4047	0.4645	-0.001441	0	-0.0004805
g__unclassified_o__norank_c__Clostridia	0	0	0.0008414	0.002061	0.4047	0.4645	-0.002525	0	-0.0008415
g__unclassified_o__Opitutales	0	0	0.0004207	0.001031	0.4047	0.4645	-0.001262	0	-0.0004207
g__unclassified_o__Symbiobacteriales	0	0	0.001354	0.003317	0.4047	0.4645	-0.004062	0	-0.001354
g__unclassified_o__Veillonellales-Selenomonadales	0.004013	0.00983	0	0	0.4047	0.4645	0	0.01204	0.004013
g__Vampirovibrio	0	0	0.0004207	0.001031	0.4047	0.4645	-0.001262	0	-0.0004207
g__Vogesella	0	0	0.0008713	0.002134	0.4047	0.4645	-0.002614	0	-0.0008713
g__Weissella	0.2768	0.6779	0	0	0.4047	0.4645	0	0.8305	0.2768
g__ZOR0006	0	0	0.0004804	0.001177	0.4047	0.4645	-0.001441	0	-0.0004803
g__Cellulomonas	0.006981	0.006485	0.005156	0.009017	0.4151	0.4758	-0.006261	0.009531	0.001826
g__DEV008	0.00314	0.005543	0.005036	0.007149	0.4418	0.5046	-0.009091	0.004447	-0.001897
g__Tyzzerella	0.002715	0.005427	0.002733	0.002466	0.4418	0.5046	-0.003657	0.005043	-1.736e-05
g__Clostridium_sensu_stricto_3	0.001707	0.004182	0.001343	0.001475	0.446	0.505	-0.002225	0.004219	0.0003643
g__Cylindrospermum_PCC-7417	0.001207	0.002956	0.001367	0.0015	0.446	0.505	-0.002268	0.002689	-0.0001607
g__Leptolyngbya_Es-Yyy1000	0.0009045	0.002216	0.001773	0.00211	0.446	0.505	-0.003005	0.001782	-0.0008686
g__Nannocystis	0.0004541	0.001112	0.001329	0.001456	0.446	0.505	-0.00221	0.000475	-0.0008745
g__Pseudoflavitalea	0.01163	0.01928	0.2457	0.6019	0.446	0.505	-0.7293	0.02236	-0.234
g__Sporobacter	0.002724	0.006674	0.001772	0.002152	0.446	0.505	-0.003064	0.006823	0.0009527
g__Longivirga	0.01083	0.02409	0.0041	0.004573	0.455	0.514	-0.005641	0.02797	0.006727
g__Clostridium_sensu_stricto_6	0.0004268	0.001046	0.002166	0.003479	0.462	0.5175	-0.004389	0.0008537	-0.001739
g__Clostridium_sensu_stricto_8	0.005749	0.009197	0.0004416	0.001082	0.462	0.5175	-0.0004415	0.01244	0.005307
g__Pseudoxanthomonas	0.0004459	0.001092	0.03643	0.08105	0.462	0.5175	-0.1031	0.0004458	-0.03599
g__Thermopolyspora	0.0004023	0.0009853	0.001402	0.002385	0.462	0.5175	-0.002921	0.0008046	-0.0009998
g__unclassified_f__Beijerinckiaceae	0.007914	0.00776	0.003185	0.002664	0.468	0.5237	-0.0006111	0.01115	0.00473
g__Pelomonas	0.01392	0.0255	0.01939	0.03281	0.4704	0.524	-0.034	0.02051	-0.005469
g__Beijerinckia	0.1011	0.1423	0.0625	0.05666	0.4712	0.524	-0.06606	0.1657	0.03856
g__Caulobacter	0.03127	0.04498	0.07821	0.1409	0.4712	0.524	-0.1783	0.04316	-0.04694
g__Ralstonia	0.08893	0.08204	0.0461	0.04996	0.4712	0.524	-0.03017	0.1131	0.04281
g__Candidatus_Megaira	0.001316	0.001442	0.002644	0.003915	0.4942	0.5489	-0.004537	0.001282	-0.001328
g__Robbsia	0.005241	0.008292	0.008027	0.007378	0.5144	0.5707	-0.01005	0.005713	-0.002787
g__Cytophaga	0.08804	0.148	0.0694	0.1295	0.5211	0.5775	-0.1102	0.1855	0.01864
g__Pseudogulbenkiania	0.009374	0.01461	0.001322	0.002159	0.532	0.5882	-0.001322	0.02052	0.008052
g__unclassified_f__Rickettsiaceae	0.004271	0.008044	0.0008623	0.001336	0.532	0.5882	-0.0008888	0.01025	0.003409
g__Starkeya	0.04893	0.1096	0.00616	0.01242	0.5611	0.6197	-0.009694	0.134	0.04276
g__Methylibium	0.311	0.7008	0.01092	0.008944	0.5725	0.6299	-0.01098	0.8824	0.3001
g__Rhodovastum	0.00619	0.006134	0.007608	0.004189	0.5745	0.6299	-0.006795	0.004008	-0.001417
g__Candidatus_Paracaedibacter	0.0251	0.03332	0.01144	0.007942	0.5752	0.6299	-0.006578	0.04271	0.01366
g__Rhodococcus	0.2448	0.3159	0.7155	0.8933	0.5752	0.6299	-1.22	0.1816	-0.4705
g__unclassified_f__Comamonadaceae	0.07802	0.112	0.02977	0.01822	0.5752	0.6299	-0.02315	0.1419	0.04824
g__AAP99	0.002232	0.003582	0.001307	0.003201	0.5993	0.651	-0.002614	0.004464	0.0009248
g__Acidovorax	0.09216	0.2245	0.0004514	0.001106	0.5993	0.651	-0.0009027	0.2752	0.0917
g__Candidatus_Nucleicultrix	0.002269	0.004365	0.0008414	0.002061	0.5993	0.651	-0.001683	0.00545	0.001428
g__Desulfitobacterium	0.0004541	0.001112	0.001283	0.002128	0.5993	0.651	-0.002566	0.000908	-0.000829
g__Phycicoccus	0.0004541	0.001112	0.0009317	0.001444	0.5993	0.651	-0.001834	0.000908	-0.0004776
g__Tepidanaerobacter	0.0008696	0.00213	0.001805	0.003223	0.5993	0.651	-0.003974	0.001739	-0.0009353
g__unclassified_o__Rickettsiales	0.003581	0.00765	0.0004207	0.001031	0.5993	0.651	-0.0008413	0.009535	0.00316
g__Sphingopyxis	0.005234	0.005152	0.15	0.3481	0.6248	0.6771	-0.431	0.006053	-0.1448
g__Flavobacterium	0.04682	0.04066	0.1072	0.2169	0.6304	0.6823	-0.2467	0.05121	-0.06042
g__unclassified_c__Bacteroidia	0.001346	0.002244	0.007031	0.01455	0.6553	0.7077	-0.01832	0.001784	-0.005684
g__Candidatus_Jidaibacter	0.003958	0.005225	0.007062	0.008556	0.6781	0.7306	-0.01111	0.003616	-0.003104
g__Rhodopseudomonas	0.02995	0.02773	0.04763	0.05612	0.6884	0.738	-0.07174	0.02188	-0.01767
g__Allorhizobium-Neorhizobium-Pararhizobium-Rhizobium	0.811	0.8562	0.4988	0.6615	0.6889	0.738	-0.4728	1.14	0.3121
g__Dokdonella	0.07178	0.07523	0.09357	0.04751	0.6889	0.738	-0.07995	0.04782	-0.02179
g__Legionella	0.06046	0.03934	0.07154	0.03373	0.6889	0.738	-0.04821	0.0293	-0.01108
g__Variovorax	0.253	0.308	0.228	0.2021	0.6889	0.738	-0.2197	0.2968	0.02504
g__Alkanibacter	0.003945	0.005372	0.0026	0.003279	0.7325	0.7838	-0.003001	0.005754	0.001346
g__Delftia	0.0529	0.117	0.004996	0.005071	0.7483	0.7979	-0.003431	0.1444	0.0479
g__Flavihumibacter	0.00227	0.005561	0.000916	0.001422	0.7526	0.7979	-0.001787	0.005894	0.001354
g__Silvanigrella	0.0009063	0.001404	0.001441	0.00353	0.7526	0.7979	-0.003417	0.001811	-0.0005347
g__Sinomonas	0.002414	0.005912	0.003207	0.005007	0.7526	0.7979	-0.006094	0.005473	-0.0007945
g__Turneriella	0.003633	0.008898	0.002555	0.005049	0.7526	0.7979	-0.00631	0.009997	0.001079
g__unclassified_f__Legionellaceae	0.001304	0.003195	0.001402	0.002385	0.7526	0.7979	-0.002882	0.003031	-9.759e-05
g__unclassified_p__Patescibacteria	0.00131	0.002246	0.001441	0.00353	0.7526	0.7979	-0.003415	0.002621	-0.0001306
g__Rickettsia	0.001762	0.002731	0.002223	0.003491	0.775	0.819	-0.003894	0.002617	-0.0004611
g__unclassified_c__Clostridia	0.0008617	0.001335	0.0008929	0.001383	0.775	0.819	-0.001369	0.001289	-3.113e-05
g__Fonticella	0.004976	0.01096	0.00308	0.005144	0.7888	0.8326	-0.005274	0.01228	0.001895
g__Desulfosporosinus	0.00628	0.01109	0.001794	0.001394	0.7976	0.841	-0.002196	0.0148	0.004486
g__Duganella	0.007431	0.01068	0.0142	0.01913	0.8068	0.8475	-0.02305	0.007187	-0.006767
g__Labrys	0.3799	0.4088	0.1165	0.05946	0.8102	0.8475	-0.02177	0.5857	0.2634
g__Leifsonia	0.2092	0.2629	0.2025	0.1725	0.8102	0.8475	-0.2013	0.2537	0.00667
g__Microbacterium	0.2583	0.2088	0.2258	0.07718	0.8102	0.8475	-0.1274	0.1847	0.03249
g__Pseudomonas	0.1137	0.1281	0.2546	0.4775	0.8102	0.8475	-0.5532	0.1291	-0.1409
g__Sphingobium	0.9429	2.028	0.08146	0.1224	0.8102	0.8475	-0.08375	2.52	0.8616
g__unclassified_f__Acetobacteraceae	0.4739	0.7307	0.1034	0.05577	0.8102	0.8475	-0.03387	0.9992	0.3704
g__Tahibacter	0.01224	0.02613	0.004207	0.004881	0.8643	0.903	-0.005633	0.03067	0.008031
g__Anaerovorax	0.0008889	0.001378	0.000922	0.00143	0.9241	0.9623	-0.001402	0.001343	-3.314e-05
g__Escherichia-Shigella	0.00221	0.004284	0.0008564	0.001327	0.9241	0.9623	-0.001292	0.004905	0.001354
g__Aestuariimicrobium	0.002686	0.004532	0.002194	0.00297	0.9289	0.9662	-0.003125	0.004503	0.0004925
g__Anaerocolumna	0.2003	0.4211	0.01504	0.008061	0.9361	0.9716	-0.006336	0.5366	0.1852
g__Rhodoferax	0.03509	0.02918	0.03121	0.03085	0.9362	0.9716	-0.02864	0.03566	0.003883
g__Anaerobacterium	0.003633	0.008898	0.0004804	0.001177	1	1	-0.001441	0.0109	0.003153
g__Asticcacaulis	0.01423	0.02127	0.01389	0.0142	1	1	-0.01664	0.02046	0.0003435
g__BacC-u-018	0.0004268	0.001046	0.001441	0.00353	1	1	-0.004324	0.0008537	-0.001014
g__Bacteriovorax	0.05086	0.1246	0.0009027	0.002211	1	1	-0.001805	0.1526	0.04995
g__Belnapia	0.0008045	0.001971	0.0004416	0.001082	1	1	-0.0009615	0.002413	0.000363
g__Dethiobacter	0.0004268	0.001046	0.0004207	0.001031	1	1	-0.001256	0.001281	6.184e-06
g__Gemmata	0.0004541	0.001112	0.0004804	0.001177	1	1	-0.001013	0.001362	-2.631e-05
g__Hydrogenophaga	0.0004541	0.001112	0.001307	0.003201	1	1	-0.003921	0.000908	-0.000853
g__Lachnotalea	0.0004348	0.001065	0.0004514	0.001106	1	1	-0.001354	0.001305	-1.649e-05
g__Motilibacter	0.001693	0.002016	0.001804	0.002213	1	1	-0.001993	0.002044	-0.0001105
g__Nocardiopsis	0.0004541	0.001112	0.0004804	0.001177	1	1	-0.001441	0.001336	-2.649e-05
g__Ohtaekwangia	0.0004348	0.001065	0.0004804	0.001177	1	1	-0.001441	0.0008697	-4.547e-05
g__Paludisphaera	0.0008696	0.00213	0.0004514	0.001106	1	1	-0.0009027	0.002609	0.0004184
g__Peredibacter	0.001304	0.003195	0.0004514	0.001106	1	1	-0.0009027	0.003462	0.0008532
g__Polaromonas	0.001362	0.003337	0.0004804	0.001177	1	1	-0.000961	0.003606	0.0008817
g__Pseudochrobactrum	0.0008696	0.00213	0.0004357	0.001067	1	1	-0.0008713	0.002609	0.000434
g__Rudaea	0.1934	0.3333	0.04006	0.03422	1	1	-0.02928	0.4331	0.1533
g__Sporomusa	1.577	3.782	0.007063	0.006108	1	1	-0.005079	4.668	1.57
g__Tardiphaga	0.157	0.1882	0.2186	0.3936	1	1	-0.4369	0.2255	-0.06151
g__Telmatospirillum	0.001343	0.002266	0.001283	0.002128	1	1	-0.002125	0.002283	6.001e-05
g__Thermincola	0.0004268	0.001046	0.0004514	0.001106	1	1	-0.001354	0.001256	-2.448e-05
g__unclassified_c__Dehalococcoidia	0.0004541	0.001112	0.0004804	0.001177	1	1	-0.0009875	0.000908	-2.649e-05
g__unclassified_f__Obscuribacteraceae	0.0009082	0.002225	0.0004207	0.001031	1	1	-0.0008413	0.002304	0.0004875
g__unclassified_f__Rhizobiaceae	0.07071	0.07706	0.05275	0.05207	1	1	-0.05118	0.08452	0.01797
g__unclassified_o__Saccharimonadales	0.4575	0.4674	0.2492	0.04275	1	1	-0.1069	0.5477	0.2083
g__unclassified_o__SBR1031	0.0004541	0.001112	0.0004804	0.001177	1	1	-0.001441	0.001362	-2.649e-05

## Sheet: ITS_H_Rhizome VS. D_Rhizome
Table S6. Significance test between groups.
Species name	D_rhizome_S-Mean(%)	D_rhizome_S-Sd(%)	H_rhizome_S-Mean(%)	H_rhizome_S-Sd(%)	Pvalue	Corrected pvalue	Lower ci	Upper ci	Effectsize
g__Candida	35.36	30.33	0.03521	0.04553	0.01716	0.1304	7.736	62.91	35.32
g__unclassified_f__Nectriaceae	16.22	23.46	0.2247	0.1086	0.1259	0.3492	-5.345	37.34	16
g__Mortierella	0.1098	0.1068	15.78	5.144	2.158e-05	0.002628	-20.35	-10.99	-15.67
g__Saitozyma	0.5796	0.4805	11.99	3.777	2.47e-05	0.002628	-14.87	-7.947	-11.41
g__Clonostachys	8.47	7.094	4.098	3.426	0.2039	0.3709	-2.794	11.54	4.372
g__Geotrichum	8.958	14.05	0.01846	0.02174	0.1501	0.3659	-3.841	21.72	8.94
g__Fusarium	4.209	6.036	3.518	0.5701	0.786	0.8026	-4.824	6.206	0.691
g__Burgoa	4.985	11.79	0.05227	0.05876	0.3295	0.3709	-5.792	15.66	4.933
g__unclassified_k__Fungi	1.406	1.705	2.708	2.114	0.2676	0.3709	-3.772	1.168	-1.302
g__unclassified_p__Ascomycota	0.09144	0.1133	3.805	1.771	0.000447	0.01639	-5.328	-2.099	-3.714
g__Minimedusa	0.005157	0.006644	3.85	6.362	0.1696	0.3709	-9.632	1.942	-3.845
g__unclassified_c__Sordariomycetes	3.248	5.098	0.3673	0.4366	0.1979	0.3709	-1.774	7.535	2.881
g__Exophiala	0.1841	0.1749	3.383	1.557	0.0005378	0.01683	-4.624	-1.774	-3.199
g__Solicoccozyma	0.08941	0.101	3.451	1.283	7.86e-05	0.006969	-4.532	-2.191	-3.362
g__unclassified_f__Metschnikowiaceae	3.404	8.322	0.02283	0.05026	0.3431	0.3718	-4.189	10.95	3.381
g__Leucoagaricus	0	0	3.185	6.026	0.2245	0.3709	-8.666	2.296	-3.185
g__Cylindrocarpon	2.79	3.707	0.3794	0.2819	0.1434	0.3609	-0.9711	5.792	2.411
g__Neocosmospora	2.455	1.219	0.2464	0.1419	0.001316	0.03333	1.092	3.325	2.209
g__unclassified_o__Helotiales	0.02245	0.02518	2.625	1.517	0.001825	0.03735	-3.983	-1.222	-2.603
g__unclassified_o__Trechisporales	0.01959	0.02814	2.58	4.795	0.2202	0.3709	-6.922	1.801	-2.56
g__unclassified_o__Chaetothyriales	0.008052	0.005468	2.344	1.136	0.0005089	0.01683	-3.369	-1.303	-2.336
g__Deconica	0	0	2.278	4.929	0.2841	0.3709	-6.762	2.206	-2.278
g__Penicillium	0.03427	0.03077	1.772	1.01	0.001794	0.03735	-2.657	-0.8186	-1.738
g__Colletotrichum	1.079	1.085	0.6434	0.724	0.4325	0.4566	-0.7509	1.622	0.4356
g__Alternaria	0.003323	0.003516	1.61	2.376	0.1286	0.3508	-3.768	0.5546	-1.607
g__Penicillifer	1.564	3.314	0.002532	0.006203	0.2752	0.3709	-1.453	4.576	1.561
g__Pseudorobillarda	0	0	1.543	3.772	0.3399	0.3709	-4.974	1.888	-1.543
g__Tetracladium	0.1235	0.2071	1.194	1.038	0.03267	0.1937	-2.033	-0.1077	-1.071
g__Fusidium	0.05133	0.05066	1.229	1.731	0.1266	0.3492	-2.753	0.3976	-1.178
g__Trichocladium	0.02304	0.02313	1.108	0.4354	0.0001166	0.008864	-1.482	-0.6883	-1.085
g__Sistotrema	0.07649	0.1454	1.008	2.463	0.3771	0.4021	-3.176	1.313	-0.9315
g__Chaetomium	0.00624	0.005136	0.991	0.4443	0.0002892	0.01216	-1.389	-0.5806	-0.9848
g__Plectosphaerella	0.01313	0.01617	0.8953	0.8086	0.02342	0.1596	-1.618	-0.1465	-0.8822
g__Cladophialophora	0.06272	0.06547	0.7821	0.4932	0.005338	0.08078	-1.172	-0.2668	-0.7194
g__Naganishia	0.01291	0.01398	0.8056	0.1663	3.897e-07	0.0002073	-0.9445	-0.6409	-0.7927
g__Metarhizium	0.01787	0.01792	0.7969	0.21	3.918e-06	0.0006947	-0.9707	-0.5873	-0.779
g__Phoma	0.002346	0.003634	0.7311	1.398	0.2305	0.3709	-2	0.5429	-0.7288
g__unclassified_o__Hypocreales	0.5549	0.9536	0.1425	0.1349	0.3189	0.3709	-0.4637	1.288	0.4124
g__Cadophora	0.01639	0.03054	0.5585	0.6117	0.05533	0.2538	-1.099	0.01501	-0.5421
g__unclassified_f__Ceratobasidiaceae	0.007253	0.009841	0.5315	1.113	0.2753	0.3709	-1.537	0.4882	-0.5242
g__unclassified_c__GS13	0.01215	0.02142	0.5161	0.7022	0.1094	0.3355	-1.143	0.1351	-0.504
g__Oidiodendron	0.0007539	0.0008499	0.5138	0.4241	0.0142	0.1209	-0.8988	-0.1273	-0.513
g__Monodictys	0.002346	0.004711	0.4988	0.5568	0.05387	0.2536	-1.003	0.01005	-0.4965
g__Rhizoctonia	0.4741	1.123	0.005504	0.01258	0.3307	0.3709	-0.553	1.49	0.4686
g__Setophoma	0.05044	0.08557	0.4267	0.3885	0.04298	0.2284	-0.7381	-0.0144	-0.3763
g__Cyberlindnera	0.4485	0.4198	0.02219	0.03551	0.03262	0.1937	0.04308	0.8095	0.4263
g__Devriesia	0.00797	0.006521	0.4506	0.3317	0.008457	0.09479	-0.7444	-0.1408	-0.4426
g__unclassified_f__Thelephoraceae	0.4056	0.9643	0.03194	0.01556	0.365	0.3915	-0.5036	1.251	0.3737
g__Heterogastridium	0.4313	0.7953	0.0001674	0.0004102	0.2137	0.3709	-0.2923	1.155	0.4311
g__unclassified_c__Eurotiomycetes	0.0009494	0.001064	0.4294	0.256	0.002149	0.04235	-0.6613	-0.1956	-0.4285
g__Talaromyces	0.02301	0.04962	0.4055	0.3244	0.01712	0.1304	-0.681	-0.08397	-0.3825
g__unclassified_o__Tremellodendropsidales	0.002038	0.002533	0.4182	1.023	0.3427	0.3718	-1.347	0.5144	-0.4162
g__Chaetomidium	0.001907	0.002398	0.3867	0.3642	0.02707	0.1694	-0.7161	-0.0535	-0.3848
g__unclassified_c__Agaricomycetes	0.000965	0.001542	0.3743	0.5355	0.1185	0.3483	-0.8604	0.1138	-0.3733
g__Paraphaeosphaeria	0.00737	0.009833	0.3495	0.1417	0.0001513	0.01006	-0.4713	-0.2129	-0.3421
g__unclassified_f__Chaetomiaceae	0.004413	0.004948	0.3463	0.09071	3.331e-06	0.0006947	-0.4245	-0.2593	-0.3419
g__Cryptococcus_f__Tremellaceae	0.3407	0.8318	0	0	0.3395	0.3709	-0.4159	1.097	0.3407
g__unclassified_f__Herpotrichiellaceae	0.002801	0.003839	0.3349	0.302	0.02257	0.1559	-0.6068	-0.05737	-0.3321
g__Cyphellophora	0.005903	0.00501	0.315	0.439	0.1153	0.3438	-0.7085	0.09026	-0.3091
g__Gonytrichum	0.02665	0.05165	0.2891	0.1063	0.0002852	0.01216	-0.37	-0.1549	-0.2625
g__Trichoderma	0.02135	0.02423	0.2641	0.1072	0.0002971	0.01216	-0.3427	-0.1428	-0.2427
g__Metapochonia	0.007086	0.01308	0.2705	0.402	0.1398	0.3609	-0.6293	0.1025	-0.2634
g__Ceratobasidium	0.2667	0.6522	0.00955	0.01954	0.3571	0.3846	-0.3364	0.8507	0.2571
g__Beauveria	0	0	0.2757	0.6137	0.2969	0.3709	-0.8339	0.2825	-0.2757
g__Calyptella	0	0	0.2736	0.424	0.145	0.3609	-0.6593	0.1121	-0.2736
g__unclassified_p__Rozellomycota	0.109	0.2026	0.1614	0.07011	0.5628	0.587	-0.2474	0.1426	-0.0524
g__Knufia	0.001277	0.002368	0.2599	0.274	0.04335	0.2284	-0.5079	-0.009374	-0.2586
g__Chordomyces	0.00166	0.002749	0.2574	0.3086	0.06985	0.2815	-0.5365	0.02498	-0.2557
g__Aspergillus	0.001705	0.0017	0.2549	0.1096	0.0002094	0.01114	-0.3529	-0.1535	-0.2532
g__Articulospora	0.00174	0.002234	0.2534	0.5654	0.3011	0.3709	-0.766	0.2627	-0.2517
g__Arthrographis	0.001219	0.001457	0.232	0.1832	0.01155	0.1097	-0.3974	-0.06413	-0.2308
g__Cladosporium	0.01067	0.015	0.222	0.1738	0.01411	0.1209	-0.37	-0.05265	-0.2113
g__Monocillium	0.0009815	0.002404	0.2298	0.3513	0.1417	0.3609	-0.5484	0.09074	-0.2288
g__unclassified_o__Tremellales	0.03759	0.06842	0.1878	0.121	0.02443	0.16	-0.2767	-0.02377	-0.1502
g__Epicoccum	0.003041	0.003185	0.1959	0.2172	0.05473	0.2538	-0.3905	0.004735	-0.1929
g__unclassified_f__Arthopyreniaceae	0.007563	0.01246	0.1889	0.247	0.1028	0.3266	-0.4063	0.04363	-0.1813
g__unclassified_o__Capnodiales	0.001843	0.001543	0.1861	0.145	0.01101	0.1085	-0.3162	-0.05235	-0.1843
g__Gibberella	0.005585	0.008058	0.1808	0.1457	0.01477	0.1209	-0.308	-0.04248	-0.1752
g__Coniochaeta	0.08335	0.1867	0.09511	0.05924	0.886	0.903	-0.1899	0.1664	-0.01176
g__Fusicolla	0.09033	0.1384	0.08379	0.06954	0.9197	0.9302	-0.1344	0.1474	0.00654
g__Dendryphion	0.03007	0.05116	0.1438	0.1465	0.1028	0.3266	-0.2549	0.02742	-0.1137
g__Holtermanniella	0.00253	0.003816	0.1696	0.09384	0.001429	0.03455	-0.2525	-0.08164	-0.1671
g__Leptodiscella	0.0003272	0.0008014	0.1601	0.09126	0.001593	0.03685	-0.2428	-0.07676	-0.1598
g__unclassified_p__Chytridiomycota	0.02375	0.05428	0.1362	0.0626	0.007685	0.09479	-0.1878	-0.03708	-0.1124
g__unclassified_f__Microascaceae	0.001081	0.000879	0.1584	0.0909	0.00172	0.03735	-0.24	-0.07463	-0.1573
g__Codinaea	0.005989	0.007951	0.1504	0.1971	0.1031	0.3266	-0.3238	0.03502	-0.1444
g__Apiotrichum	0.1219	0.174	0.03024	0.02549	0.2304	0.3709	-0.06831	0.2516	0.09166
g__Acremonium	0.004373	0.005986	0.1458	0.1173	0.01455	0.1209	-0.2483	-0.03459	-0.1414
g__unclassified_p__Basidiomycota	0.004887	0.006168	0.1432	0.1134	0.01374	0.1209	-0.2416	-0.03501	-0.1383
g__Didymella	0.003204	0.004687	0.1392	0.06511	0.0004622	0.01639	-0.1954	-0.07662	-0.136
g__Volutella	0.007871	0.01594	0.104	0.1111	0.06215	0.273	-0.1982	0.005966	-0.09613
g__Cutaneotrichosporon	0.005558	0.006743	0.09942	0.07017	0.008552	0.09479	-0.158	-0.02974	-0.09386
g__Arthrobotrys	0.009291	0.01604	0.09337	0.09013	0.04822	0.242	-0.1674	-0.0008055	-0.08408
g__Geminibasidium	0.001348	0.002117	0.09713	0.1431	0.1323	0.3572	-0.226	0.0344	-0.09578
g__unclassified_o__GS11	0.002554	0.004609	0.08949	0.09396	0.04707	0.2408	-0.1725	-0.001364	-0.08694
g__Chalara	0.04755	0.06645	0.0425	0.06449	0.8965	0.9102	-0.07918	0.08928	0.00505
g__Kendrickiella	0.08909	0.1711	0.0001674	0.0004102	0.2317	0.3709	-0.06672	0.2446	0.08892
g__Pochonia	0	0	0.0886	0.108	0.07224	0.2822	-0.1868	0.00964	-0.0886
g__Tausonia	0.001189	0.001455	0.08726	0.09346	0.04772	0.2418	-0.1711	-0.001046	-0.08607
g__Serendipita	0.04076	0.09984	0.04703	0.08878	0.9108	0.9229	-0.1278	0.1153	-0.00627
g__Torula	0.001253	0.002363	0.08583	0.07547	0.02071	0.148	-0.1533	-0.01589	-0.08458
g__Papulaspora	0.0005865	0.0009086	0.08509	0.05867	0.005467	0.08078	-0.1379	-0.03113	-0.0845
g__Acaulium	0.0007099	0.001105	0.08311	0.06087	0.00781	0.09479	-0.1378	-0.02702	-0.0824
g__Dendrochytridium	0	0	0.08361	0.121	0.1215	0.3492	-0.1937	0.02646	-0.08361
g__Vanrija	0.077	0.09933	0	0	0.08678	0.314	-0.01335	0.1674	0.077
g__Holocotylon	0.0003272	0.0008014	0.07548	0.08238	0.04945	0.2434	-0.1501	-0.0002136	-0.07515
g__Leptobacillium	0	0	0.07514	0.07699	0.03791	0.2101	-0.1452	-0.005107	-0.07514
g__Myxotrichum	0.0003732	0.0009141	0.07466	0.08911	0.06843	0.2805	-0.1553	0.006775	-0.07429
g__Boeremia	0.0003272	0.0008014	0.07355	0.0821	0.05382	0.2536	-0.1479	0.001462	-0.07322
g__Paraphoma	0.001157	0.002139	0.07198	0.08718	0.07472	0.2839	-0.1501	0.008503	-0.07082
g__Phialocephala	0.001173	0.002356	0.07181	0.06032	0.01679	0.1304	-0.1255	-0.01573	-0.07064
g__Zygoascus	0.07283	0.1668	0	0	0.3099	0.3709	-0.0789	0.2246	0.07283
g__Scolecobasidium	0.001951	0.002159	0.07043	0.04546	0.004207	0.06662	-0.1099	-0.02708	-0.06848
g__Entrophospora	0.0009178	0.001507	0.0678	0.04142	0.00272	0.04824	-0.1046	-0.02918	-0.06688
g__Schizothecium	0.002807	0.00301	0.06311	0.05126	0.01649	0.1304	-0.107	-0.01359	-0.0603
g__Lecanicillium	0.0002911	0.0007132	0.06336	0.07985	0.08179	0.2997	-0.1357	0.009568	-0.06307
g__unclassified_o__Sordariales	0.0007654	0.001875	0.06086	0.05703	0.02744	0.1697	-0.112	-0.00819	-0.06009
g__Pyrenochaetopsis	0.001149	0.00142	0.06035	0.1216	0.2607	0.3709	-0.1698	0.05142	-0.0592
g__Cercophora	0.000574	0.001406	0.0595	0.08206	0.1091	0.3355	-0.1336	0.01573	-0.05893
g__unclassified_f__Eremomycetaceae	0.0003272	0.0008014	0.05871	0.05427	0.02497	0.16	-0.1078	-0.009012	-0.05838
g__Clitopilus	0	0	0.05721	0.07983	0.1097	0.3355	-0.1298	0.01541	-0.05721
g__Truncatella	0.001209	0.001462	0.0506	0.07328	0.1298	0.3524	-0.1161	0.01728	-0.04939
g__Cenococcum	0	0	0.04973	0.1218	0.3409	0.3709	-0.1605	0.06106	-0.04973
g__Scedosporium	0.0002714	0.0006649	0.04748	0.03521	0.008237	0.09479	-0.07924	-0.01517	-0.04721
g__Purpureocillium	0	0	0.04706	0.04098	0.01838	0.1358	-0.08434	-0.009783	-0.04706
g__unclassified_o__Endogonales	0.03512	0.05201	0.01081	0.02599	0.3299	0.3709	-0.02858	0.0772	0.02431
g__Slooffia	0.03065	0.0678	0.01462	0.03156	0.611	0.6361	-0.052	0.08406	0.01603
g__Periconia	0.002314	0.002017	0.04273	0.03711	0.02376	0.1596	-0.07422	-0.00661	-0.04042
g__Athelopsis	0	0	0.04489	0.05694	0.08224	0.2997	-0.09668	0.006905	-0.04489
g__unclassified_o__Pleosporales	0.000574	0.001406	0.04328	0.03553	0.01474	0.1209	-0.07505	-0.01036	-0.04271
g__Entoloma	0.0108	0.02645	0.03213	0.03301	0.2449	0.3709	-0.05981	0.01715	-0.02133
g__Uncobasidium	0	0	0.04237	0.101	0.3285	0.3709	-0.1342	0.0495	-0.04237
g__Sonoraphlyctis	0.0002714	0.0006649	0.04209	0.06945	0.1711	0.3709	-0.105	0.02136	-0.04182
g__Coemansia	0	0	0.04003	0.07834	0.2392	0.3709	-0.1113	0.03123	-0.04003
g__Dactylonectria	0.0005906	0.001447	0.03893	0.04783	0.07808	0.2898	-0.08187	0.005188	-0.03834
g__unclassified_p__Mortierellomycota	0.01029	0.02364	0.02889	0.02971	0.2579	0.3709	-0.05314	0.01594	-0.0186
g__Aphanoascus	0.0002714	0.0006649	0.03851	0.04471	0.06261	0.273	-0.07891	0.002436	-0.03824
g__unclassified_o__Xylariales	0.002039	0.003442	0.03672	0.03613	0.04132	0.222	-0.06769	-0.001667	-0.03468
g__Mycoarthris	0	0	0.03805	0.08995	0.3245	0.3709	-0.1199	0.04377	-0.03805
g__unclassified_o__Paraglomerales	0.0003272	0.0008014	0.03771	0.02866	0.00959	0.1011	-0.06346	-0.0113	-0.03738
g__unclassified_f__Archaeosporaceae	0	0	0.03739	0.06569	0.1935	0.3709	-0.09714	0.02236	-0.03739
g__Microdochium	0.001308	0.001617	0.0359	0.01479	0.0001993	0.01114	-0.04813	-0.02106	-0.03459
g__unclassified_f__Trichomeriaceae	0	0	0.03669	0.08078	0.2919	0.3709	-0.1102	0.03679	-0.03669
g__Chrysosporium	0.0001913	0.0004687	0.03648	0.04951	0.1028	0.3266	-0.08133	0.008749	-0.03629
g__Dokmaia	0.002924	0.00305	0.03366	0.03977	0.0884	0.314	-0.06702	0.005546	-0.03074
g__unclassified_f__Chaetosphaeriaceae	0.0001913	0.0004687	0.03629	0.05719	0.1531	0.3682	-0.08812	0.01593	-0.0361
g__unclassified_c__Dothideomycetes	0	0	0.03362	0.03995	0.06623	0.2755	-0.06996	0.00272	-0.03362
g__Botrytis	0	0	0.03348	0.02373	0.006167	0.0848	-0.05507	-0.01189	-0.03348
g__Collarina	0.0002911	0.0007132	0.03313	0.0368	0.05372	0.2536	-0.06632	0.0006419	-0.03284
g__Cosmospora	0	0	0.03323	0.0579	0.1901	0.3709	-0.0859	0.01944	-0.03323
g__Papiliotrema	0.02923	0.0699	0.003655	0.006467	0.3932	0.4175	-0.03828	0.08943	0.02558
g__unclassified_f__Orbiliaceae	0.0001913	0.0004687	0.03236	0.03343	0.04016	0.218	-0.06258	-0.001757	-0.03217
g__Ramicandelaber	0.0003272	0.0008014	0.03122	0.02055	0.004258	0.06662	-0.0496	-0.01219	-0.03089
g__unclassified_p__Kickxellomycota	0	0	0.03119	0.0753	0.3343	0.3709	-0.09969	0.03731	-0.03119
g__unclassified_f__Olpidiaceae	0	0	0.03084	0.03312	0.04568	0.236	-0.06097	-0.0007129	-0.03084
g__Poaceascoma	0.0007778	0.0008808	0.02945	0.04762	0.1711	0.3709	-0.072	0.01465	-0.02867
g__Isaria	0	0	0.03007	0.07315	0.3378	0.3709	-0.09661	0.03647	-0.03007
g__unclassified_f__Bionectriaceae	0.02771	0.03201	0.001489	0.00282	0.07357	0.2822	-0.003009	0.05545	0.02622
g__unclassified_c__Orbiliomycetes	0	0	0.02859	0.03369	0.06429	0.2755	-0.05924	0.002056	-0.02859
g__Pseudeurotium	0.0003272	0.0008014	0.02563	0.01775	0.005841	0.08398	-0.04147	-0.00914	-0.0253
g__unclassified_f__Aspergillaceae	0.001241	0.0009881	0.02449	0.03485	0.1334	0.3584	-0.05496	0.008464	-0.02325
g__Pleotrichocladium	0.000782	0.001429	0.02435	0.01442	0.002584	0.04741	-0.03675	-0.01039	-0.02357
g__Petriella	0.0002714	0.0006649	0.02426	0.02167	0.02193	0.1535	-0.04371	-0.004268	-0.02399
g__Amaurodon	0.0003272	0.0008014	0.02378	0.05824	0.3473	0.3756	-0.07643	0.02953	-0.02345
g__Gliomastix	0.0002714	0.0006649	0.02354	0.01842	0.0114	0.1097	-0.04003	-0.006502	-0.02327
g__Staphylotrichum	0	0	0.02379	0.01935	0.01308	0.1209	-0.04139	-0.006189	-0.02379
g__Hendersonia	0.0001913	0.0004687	0.0233	0.04686	0.2548	0.3709	-0.06574	0.01952	-0.02311
g__Trechispora	0	0	0.02337	0.03156	0.09981	0.3266	-0.05208	0.005338	-0.02337
g__Gorgomyces	0.001277	0.002368	0.02168	0.02976	0.125	0.3492	-0.04756	0.006753	-0.0204
g__Sagenomella	0.0002953	0.0007234	0.02033	0.02658	0.09469	0.3215	-0.04422	0.004152	-0.02003
g__Bovista	0	0	0.02029	0.03991	0.2413	0.3709	-0.05659	0.01601	-0.02029
g__unclassified_c__Leotiomycetes	0	0	0.02	0.01226	0.002526	0.04741	-0.03115	-0.008848	-0.02
g__Chloridium	0	0	0.01992	0.03425	0.1846	0.3709	-0.05107	0.01123	-0.01992
g__Sarocladium	0.0174	0.02122	0.001627	0.002612	0.1008	0.3266	-0.003675	0.03522	0.01577
g__Remersonia	0	0	0.01902	0.01462	0.009691	0.1011	-0.03232	-0.005721	-0.01902
g__Pseudocosmospora	0.0002953	0.0007234	0.01836	0.03004	0.1717	0.3709	-0.0454	0.009269	-0.01806
g__Coprinellus	0	0	0.01818	0.01626	0.02086	0.148	-0.03297	-0.003389	-0.01818
g__Auxarthron	0	0	0.01758	0.02528	0.1193	0.3488	-0.04058	0.005416	-0.01758
g__Eucasphaeria	0	0	0.01687	0.02108	0.07845	0.2898	-0.03605	0.002305	-0.01687
g__unclassified_p__Glomeromycota	0	0	0.01674	0.03417	0.2579	0.3709	-0.04782	0.01434	-0.01674
g__unclassified_f__Helotiaceae	0	0	0.01644	0.01446	0.01925	0.1403	-0.02959	-0.003287	-0.01644
g__Leucothecium	0	0	0.01641	0.01091	0.004208	0.06662	-0.02633	-0.006486	-0.01641
g__Eleutherascus	0.0001913	0.0004687	0.01585	0.02063	0.09274	0.3204	-0.03443	0.003112	-0.01566
g__Chaetosphaeria	0	0	0.01598	0.02151	0.09883	0.3266	-0.03555	0.003586	-0.01598
g__Scytalidium	0	0	0.01584	0.01878	0.06572	0.2755	-0.03292	0.001243	-0.01584
g__Lycoperdon	0.0006446	0.001017	0.01481	0.01701	0.06908	0.2805	-0.02967	0.001335	-0.01417
g__unclassified_f__Powellomycetaceae	0	0	0.01521	0.01257	0.01418	0.1209	-0.02664	-0.003776	-0.01521
g__Arcopilus	0	0	0.01517	0.02335	0.1425	0.3609	-0.03641	0.00607	-0.01517
g__unclassified_f__Lentitheciaceae	0	0	0.01457	0.007787	0.001008	0.02823	-0.02165	-0.007487	-0.01457
g__Sporothrix	0.002035	0.002837	0.01235	0.01249	0.07683	0.2889	-0.02197	0.001336	-0.01031
g__unclassified_o__Agaricales	0	0	0.01437	0.01865	0.08852	0.314	-0.03133	0.002595	-0.01437
g__unclassified_o__Branch06	0	0	0.01427	0.02924	0.2594	0.3709	-0.04087	0.01233	-0.01427
g__Udeniozyma	0.003591	0.005077	0.0106	0.006602	0.06628	0.2755	-0.01458	0.0005668	-0.007009
g__Rhizophagus	0.003907	0.008796	0.01021	0.02246	0.5365	0.5619	-0.02824	0.01564	-0.006303
g__unclassified_o__Microascales	0	0	0.01391	0.0253	0.2078	0.3709	-0.03692	0.009104	-0.01391
g__Pyxidiophora	0	0	0.0138	0.01034	0.008463	0.09479	-0.02321	-0.004394	-0.0138
g__Gymnoascus	0	0	0.01367	0.007038	0.000772	0.02282	-0.02007	-0.007268	-0.01367
g__Rutstroemia	0	0	0.01342	0.03288	0.3409	0.3709	-0.04333	0.01649	-0.01342
g__Pezoloma	0.001237	0.001921	0.01203	0.02495	0.3155	0.3709	-0.03356	0.01197	-0.01079
g__Tolypocladium	0	0	0.01326	0.01513	0.05734	0.2585	-0.02702	0.0005028	-0.01326
g__unclassified_f__Acaulosporaceae	0	0	0.0132	0.01941	0.1267	0.3492	-0.03086	0.004456	-0.0132
g__Stephanonectria	0	0	0.01287	0.01576	0.07332	0.2822	-0.02721	0.001466	-0.01287
g__Cephalotrichum	0	0	0.01258	0.01639	0.08955	0.3155	-0.02749	0.002329	-0.01258
g__Psathyrella	0	0	0.01245	0.01186	0.02775	0.1697	-0.02324	-0.001662	-0.01245
g__Pseudopithomyces	0.0002953	0.0007234	0.01194	0.0088	0.009028	0.09801	-0.01968	-0.003613	-0.01164
g__Rectifusarium	0.0007464	0.001828	0.01143	0.007356	0.006217	0.0848	-0.01758	-0.003789	-0.01068
g__unclassified_o__Coniochaetales	0	0	0.012	0.02123	0.1962	0.3709	-0.03131	0.007312	-0.012
g__unclassified_f__Cucurbitariaceae	0	0	0.01182	0.02611	0.2935	0.3709	-0.03557	0.01193	-0.01182
g__Phialophora	0.0003272	0.0008014	0.01147	0.006077	0.001229	0.03268	-0.01672	-0.005567	-0.01114
g__Hannaella	0.002446	0.004134	0.009227	0.0114	0.2006	0.3709	-0.01781	0.00425	-0.006781
g__Pichia	0.0116	0.01829	0	0	0.1513	0.3659	-0.005037	0.02824	0.0116
g__unclassified_f__Chytridiaceae	0	0	0.01143	0.01374	0.06888	0.2805	-0.02393	0.001068	-0.01143
g__Gyrodon	0	0	0.01138	0.01141	0.03473	0.2031	-0.02176	-0.001001	-0.01138
g__unclassified_o__Auriculariales	0.004343	0.01064	0.006965	0.01529	0.7374	0.7572	-0.01957	0.01432	-0.002622
g__Russula	0	0	0.01126	0.01554	0.1064	0.333	-0.0254	0.002876	-0.01126
g__Hyphoderma	0	0	0.01117	0.01791	0.1576	0.3682	-0.02746	0.005122	-0.01117
g__Chaetasbolisia	0.001157	0.002139	0.009833	0.01038	0.0728	0.2822	-0.01832	0.0009644	-0.008676
g__Corynespora	0.0002911	0.0007132	0.0106	0.006824	0.004245	0.06662	-0.01655	-0.004068	-0.01031
g__Collariella	0	0	0.01078	0.007835	0.007136	0.0926	-0.01791	-0.003653	-0.01078
g__unclassified_f__Chaetothyriaceae	0.001038	0.001825	0.009638	0.02256	0.374	0.4	-0.02919	0.01199	-0.0086
g__unclassified_f__Glomeraceae	0	0	0.01053	0.02342	0.2965	0.3709	-0.03183	0.01077	-0.01053
g__Tomentella	0	0	0.0104	0.01664	0.1568	0.3682	-0.02554	0.004736	-0.0104
g__Paecilomyces	0	0	0.01031	0.01573	0.1394	0.3609	-0.02462	0.003999	-0.01031
g__Pseudogymnoascus	0.0009733	0.001559	0.009202	0.01183	0.1221	0.3492	-0.01908	0.002625	-0.008229
g__unclassified_f__Hyaloscyphaceae	0	0	0.01015	0.01595	0.1502	0.3659	-0.02466	0.004359	-0.01015
g__Cystofilobasidium	0	0	0.01008	0.00929	0.024	0.1596	-0.01853	-0.00163	-0.01008
g__Steccherinum	0	0	0.009944	0.01329	0.09681	0.326	-0.02203	0.002145	-0.009944
g__unclassified_f__Hyaloriaceae	0	0	0.009893	0.02374	0.3315	0.3709	-0.03149	0.0117	-0.009893
g__Coprinopsis	0.0005865	0.0009086	0.009146	0.009468	0.05204	0.2517	-0.01721	9.248e-05	-0.008559
g__Lecythophora	0	0	0.009417	0.00978	0.04007	0.218	-0.01831	-0.0005208	-0.009417
g__Boothiomyces	0	0	0.00939	0.023	0.3409	0.3709	-0.03031	0.01153	-0.00939
g__unclassified_f__Melanommataceae	0	0	0.009346	0.01162	0.07711	0.2889	-0.01992	0.001224	-0.009346
g__Phomatospora	0	0	0.009016	0.01585	0.1938	0.3709	-0.02343	0.005402	-0.009016
g__Pseudaleuria	0	0	0.008881	0.01379	0.1458	0.3609	-0.02142	0.003663	-0.008881
g__Nigrospora	0	0	0.008835	0.006414	0.007075	0.0926	-0.01467	-0.003001	-0.008835
g__Ganoderma	0	0	0.008568	0.009969	0.06153	0.273	-0.01764	0.0005001	-0.008568
g__Pseudocamaropycnis	0	0	0.008536	0.006313	0.007852	0.09479	-0.01428	-0.002793	-0.008536
g__unclassified_f__Tilachlidiaceae	0	0	0.008492	0.009972	0.06355	0.2749	-0.01756	0.0005789	-0.008492
g__Kochiomyces	0	0	0.008446	0.007278	0.01747	0.1309	-0.01507	-0.001826	-0.008446
g__Cladorrhinum	0.0003272	0.0008014	0.007837	0.009941	0.09489	0.3215	-0.01658	0.001562	-0.00751
g__unclassified_o__Onygenales	0.0003272	0.0008014	0.007718	0.00565	0.009948	0.1018	-0.01258	-0.0022	-0.007391
g__Sarea	0	0	0.007646	0.01507	0.2422	0.3709	-0.02135	0.006062	-0.007646
g__Infundichalara	0	0	0.007592	0.01233	0.1625	0.3709	-0.01881	0.003624	-0.007592
g__unclassified_f__Classiculaceae	0	0	0.007565	0.01853	0.3409	0.3709	-0.02442	0.009291	-0.007565
g__Acrostalagmus	0	0	0.007533	0.007687	0.03729	0.2101	-0.01453	-0.0005406	-0.007533
g__Astraeus	0	0	0.007501	0.0102	0.1018	0.3266	-0.01678	0.001777	-0.007501
g__Trichosporon	0.00747	0.01391	0	0	0.2178	0.3709	-0.005183	0.02012	0.00747
g__Piskurozyma	0.005133	0.006406	0.00217	0.003724	0.3504	0.3781	-0.003777	0.009703	0.002963
g__unclassified_f__Phaeosphaeriaceae	0.0002911	0.0007132	0.006933	0.01146	0.187	0.3709	-0.01709	0.003803	-0.006642
g__Striatibotrys	0	0	0.007212	0.01048	0.1229	0.3492	-0.01674	0.002321	-0.007212
g__Paramyrothecium	0	0	0.007171	0.01052	0.1261	0.3492	-0.01674	0.002398	-0.007171
g__unclassified_f__Didymellaceae	0	0	0.007155	0.008767	0.0735	0.2822	-0.01513	0.0008198	-0.007155
g__Agrocybe	0	0	0.007085	0.01735	0.3409	0.3709	-0.02287	0.008697	-0.007085
g__Olpidium	0.0003272	0.0008014	0.006618	0.009112	0.123	0.3492	-0.01461	0.00203	-0.006291
g__Cephalotheca	0	0	0.006897	0.01429	0.2643	0.3709	-0.0199	0.006102	-0.006897
g__Angustimassarina	0	0	0.00655	0.009443	0.1201	0.3492	-0.01514	0.00204	-0.00655
g__unclassified_f__Bankeraceae	0	0	0.006497	0.005495	0.01593	0.1284	-0.0115	-0.001499	-0.006497
g__Ilyonectria	0.003144	0.005092	0.003283	0.005142	0.9635	0.9672	-0.006722	0.006444	-0.000139
g__Paraboeremia	0	0	0.006299	0.01447	0.3113	0.3709	-0.01946	0.006863	-0.006299
g__unclassified_o__Sebacinales	0	0	0.006173	0.01356	0.2909	0.3709	-0.01851	0.006162	-0.006173
g__unclassified_o__GS33	0	0	0.005961	0.00925	0.1455	0.3609	-0.01438	0.002453	-0.005961
g__Fusiconidium	0	0	0.005949	0.01366	0.3112	0.3709	-0.01837	0.006477	-0.005949
g__Calvatia	0	0	0.005814	0.01079	0.2164	0.3709	-0.01563	0.004001	-0.005814
g__Ustilaginoidea	0	0	0.005796	0.004493	0.01016	0.102	-0.009883	-0.001709	-0.005796
g__unclassified_o__Platygloeales	0	0	0.005773	0.005461	0.02698	0.1694	-0.01074	-0.0008055	-0.005773
g__Paramicrothyrium	0.0002714	0.0006649	0.005428	0.005238	0.03782	0.2101	-0.009959	-0.0003537	-0.005157
g__Syncephalis	0	0	0.005662	0.006604	0.06204	0.273	-0.01167	0.0003452	-0.005662
g__Microascus	0	0	0.005604	0.005667	0.03592	0.2077	-0.01076	-0.0004491	-0.005604
g__unclassified_c__Tremellomycetes	0.001165	0.002853	0.004408	0.006366	0.2813	0.3709	-0.009589	0.003103	-0.003243
g__Phanerochaete	0	0	0.005481	0.007111	0.08837	0.314	-0.01195	0.0009874	-0.005481
g__Antennariella	0.0002953	0.0007234	0.005125	0.009681	0.251	0.3709	-0.01366	0.004001	-0.00483
g__Peniophora	0.0002953	0.0007234	0.005076	0.005383	0.05648	0.2568	-0.009721	0.0001599	-0.004781
g__Thielavia	0	0	0.005352	0.008618	0.1592	0.3682	-0.01319	0.002487	-0.005352
g__Schizophyllum	0.0002911	0.0007132	0.005033	0.00788	0.1728	0.3709	-0.01194	0.002455	-0.004742
g__Teichospora	0	0	0.005301	0.01299	0.3409	0.3709	-0.01712	0.006515	-0.005301
g__Celosporium	0	0	0.005301	0.01299	0.3409	0.3709	-0.01712	0.006515	-0.005301
g__Hirsutella	0.0002714	0.0006649	0.005012	0.01137	0.3321	0.3709	-0.0151	0.00562	-0.004741
g__Tephrocybe	0	0	0.005047	0.008624	0.1822	0.3709	-0.01289	0.002798	-0.005047
g__Achroiostachys	0	0	0.005043	0.01235	0.3409	0.3709	-0.01628	0.006191	-0.005043
g__Gibellulopsis	0	0	0.004981	0.005325	0.04491	0.2343	-0.009825	-0.0001372	-0.004981
g__Glarea	0	0	0.004966	0.007005	0.1131	0.3409	-0.01134	0.001406	-0.004966
g__unclassified_o__GS05	0.0004628	0.0007329	0.004475	0.01096	0.392	0.4171	-0.014	0.00598	-0.004012
g__unclassified_f__Cyphellophoraceae	0	0	0.00485	0.0114	0.3217	0.3709	-0.01522	0.00552	-0.00485
g__unclassified_f__Periconiaceae	0	0	0.004847	0.01187	0.3409	0.3709	-0.01564	0.00595	-0.004847
g__Alatospora	0.0005906	0.001447	0.004234	0.006269	0.1956	0.3709	-0.009496	0.002209	-0.003643
g__unclassified_o__GS19	0	0	0.004793	0.009135	0.2277	0.3709	-0.0131	0.003517	-0.004793
g__Flagellospora	0	0	0.004745	0.01073	0.3041	0.3709	-0.01451	0.005015	-0.004745
g__Arnium	0	0	0.004724	0.006942	0.1265	0.3492	-0.01104	0.001591	-0.004724
g__Panus	0	0	0.004695	0.0115	0.3409	0.3709	-0.01516	0.005766	-0.004695
g__Hapsidospora	0	0	0.004695	0.0115	0.3409	0.3709	-0.01516	0.005766	-0.004695
g__unclassified_c__Microbotryomycetes	0	0	0.004662	0.005654	0.07104	0.2822	-0.009805	0.0004811	-0.004662
g__Taphrina	0	0	0.004659	0.007883	0.1783	0.3709	-0.01183	0.002512	-0.004659
g__unclassified_f__Magnaporthaceae	0.0002953	0.0007234	0.004299	0.006787	0.1813	0.3709	-0.01021	0.002205	-0.004004
g__Lophiostoma	0.0005865	0.0009086	0.003895	0.004276	0.09346	0.3208	-0.007285	0.0006679	-0.003308
g__Rhizophlyctis	0	0	0.004475	0.01096	0.3409	0.3709	-0.01444	0.005495	-0.004475
g__Acaulospora	0	0	0.004426	0.009017	0.2569	0.3709	-0.01263	0.003776	-0.004426
g__Bifiguratus	0	0	0.0044	0.007207	0.1657	0.3709	-0.01096	0.002156	-0.0044
g__Itersonilia	0	0	0.00437	0.007576	0.188	0.3709	-0.01126	0.002521	-0.00437
g__Humicolopsis_f__Pezizomycotina_fam_Incertae_sedis	0.0001913	0.0004687	0.004094	0.006375	0.1656	0.3709	-0.009717	0.001912	-0.003903
g__unclassified_c__Archaeorhizomycetes	0	0	0.00413	0.009632	0.3183	0.3709	-0.01289	0.004632	-0.00413
g__unclassified_f__Amplistromataceae	0	0	0.004115	0.01008	0.3409	0.3709	-0.01328	0.005054	-0.004115
g__Inocybe	0	0	0.004069	0.009967	0.3409	0.3709	-0.01314	0.004997	-0.004069
g__Trichomerium	0	0	0.00406	0.009007	0.2954	0.3709	-0.01225	0.004133	-0.00406
g__Mycothermus	0	0	0.004018	0.003734	0.02491	0.16	-0.007415	-0.0006214	-0.004018
g__Hypholoma	0	0	0.004002	0.007302	0.2091	0.3709	-0.01064	0.00264	-0.004002
g__Lectera	0	0	0.003976	0.009739	0.3409	0.3709	-0.01283	0.004883	-0.003976
g__unclassified_o__GS34	0	0	0.003973	0.006494	0.1649	0.3709	-0.00988	0.001934	-0.003973
g__unclassified_f__Stephanosporaceae	0	0	0.003961	0.005325	0.09851	0.3266	-0.008805	0.0008828	-0.003961
g__Paracremonium	0.0005865	0.0009086	0.003258	0.00615	0.3173	0.3709	-0.008326	0.002983	-0.002672
g__Scutellinia	0	0	0.003808	0.006131	0.1592	0.3682	-0.009385	0.001769	-0.003808
g__Ophiosphaerella	0	0	0.003799	0.009305	0.3409	0.3709	-0.01226	0.004665	-0.003799
g__Scleroderma	0	0	0.003722	0.005222	0.1114	0.3387	-0.008472	0.001028	-0.003722
g__Agaricus	0	0	0.003585	0.004912	0.1042	0.3279	-0.008053	0.0008831	-0.003585
g__Gigaspora	0	0	0.003577	0.005797	0.1616	0.3709	-0.00885	0.001696	-0.003577
g__Valsonectria	0	0	0.003494	0.006644	0.2267	0.3709	-0.009538	0.00255	-0.003494
g__Rodentomyces	0	0	0.003493	0.00673	0.2323	0.3709	-0.009615	0.002629	-0.003493
g__unclassified_f__Sordariaceae	0.000574	0.001406	0.002912	0.005304	0.3213	0.3709	-0.007329	0.002653	-0.002338
g__Drechslera	0.0002911	0.0007132	0.003144	0.005008	0.1972	0.3709	-0.007454	0.001749	-0.002853
g__Apiosordaria	0	0	0.00337	0.002771	0.01381	0.1209	-0.005891	-0.0008494	-0.00337
g__Mariannaea	0.0005906	0.001447	0.002774	0.003189	0.1577	0.3682	-0.005369	0.001002	-0.002183
g__Phialosimplex	0	0	0.003356	0.00822	0.3409	0.3709	-0.01083	0.004121	-0.003356
g__Thelonectria	0.0006685	0.001046	0.002651	0.006493	0.4773	0.5018	-0.007965	0.004	-0.001982
g__unclassified_o__Pyxidiophorales	0.002986	0.007313	0.0003313	0.0008116	0.3977	0.4214	-0.004038	0.009348	0.002655
g__Bjerkandera	0	0	0.003277	0.006366	0.236	0.3709	-0.009068	0.002514	-0.003277
g__Kockovaella	0	0	0.003269	0.005692	0.1898	0.3709	-0.008447	0.001909	-0.003269
g__unclassified_p__Olpidiomycota	0	0	0.003242	0.007941	0.3409	0.3709	-0.01047	0.003981	-0.003242
g__Lipomyces	0.001636	0.004007	0.001586	0.001681	0.9783	0.9783	-0.003903	0.004003	5e-05
g__Duddingtonia	0	0	0.003218	0.00382	0.06601	0.2755	-0.006693	0.0002568	-0.003218
g__Veronaea	0	0	0.003153	0.006362	0.2526	0.3709	-0.00894	0.002634	-0.003153
g__unclassified_f__Pyronemataceae	0	0	0.00315	0.007236	0.3113	0.3709	-0.009732	0.003432	-0.00315
g__unclassified_o__Archaeosporales	0	0	0.003141	0.004944	0.1507	0.3659	-0.007638	0.001356	-0.003141
g__Thelephora	0	0	0.003129	0.003096	0.03277	0.1937	-0.005945	-0.0003128	-0.003129
g__Vishniacozyma	0.0005668	0.0008792	0.002428	0.003433	0.2274	0.3709	-0.005085	0.001362	-0.001861
g__unclassified_o__Agaricostilbales	0	0	0.002982	0.007304	0.3409	0.3709	-0.009626	0.003662	-0.002982
g__Peniophorella	0	0	0.002982	0.007304	0.3409	0.3709	-0.009626	0.003662	-0.002982
g__unclassified_f__Chionosphaeraceae	0	0	0.002946	0.003613	0.07372	0.2822	-0.006233	0.0003405	-0.002946
g__Dendrosporium	0	0	0.002893	0.006088	0.2715	0.3709	-0.008431	0.002645	-0.002893
g__Stilbella	0	0	0.002888	0.002952	0.03756	0.2101	-0.005573	-0.0002028	-0.002888
g__Pseudoclathrosphaerina	0.0002953	0.0007234	0.002572	0.005377	0.3282	0.3709	-0.007212	0.002658	-0.002277
g__unclassified_f__Ceratostomataceae	0.001357	0.003324	0.001479	0.002705	0.9459	0.9513	-0.00402	0.003776	-0.000122
g__Vermispora	0	0	0.002833	0.003198	0.05519	0.2538	-0.005742	7.601e-05	-0.002833
g__unclassified_f__Dipodascaceae	0.001655	0.002305	0.001172	0.002871	0.7545	0.7719	-0.002866	0.003832	0.000483
g__Erythrobasidium	0.0002714	0.0006649	0.002551	0.005325	0.3226	0.3709	-0.007161	0.002602	-0.00228
g__Harpochytrium	0	0	0.002821	0.006027	0.2783	0.3709	-0.008303	0.002661	-0.002821
g__Xenochalara	0	0	0.002809	0.005067	0.2043	0.3709	-0.007418	0.0018	-0.002809
g__unclassified_f__Lasiosphaeriaceae	0.001148	0.002812	0.001624	0.001905	0.7387	0.7572	-0.003566	0.002614	-0.000476
g__Strelitziana	0	0	0.002721	0.004637	0.1812	0.3709	-0.006939	0.001497	-0.002721
g__Pseudocoleophoma	0	0	0.002651	0.006493	0.3409	0.3709	-0.008557	0.003255	-0.002651
g__Emericellopsis	0	0	0.00262	0.003734	0.1163	0.3438	-0.006017	0.0007766	-0.00262
g__Powellomyces	0	0	0.00261	0.003431	0.09204	0.3201	-0.005731	0.000511	-0.00261
g__Nodulisporium	0	0	0.00261	0.006394	0.3409	0.3709	-0.008426	0.003206	-0.00261
g__Metacordyceps	0	0	0.002532	0.006203	0.3409	0.3709	-0.008174	0.00311	-0.002532
g__Peziza	0	0	0.002504	0.006134	0.3409	0.3709	-0.008084	0.003076	-0.002504
g__unclassified_f__Rhytismataceae	0	0	0.002486	0.003965	0.1556	0.3682	-0.006093	0.001121	-0.002486
g__Typhula	0.0005823	0.001426	0.001899	0.004652	0.5223	0.5481	-0.005743	0.003109	-0.001317
g__Pseudosigmoidea	0.0006225	0.0009663	0.001854	0.001605	0.1382	0.3609	-0.002936	0.0004726	-0.001231
g__Xenasmatella	0	0	0.002413	0.003408	0.1134	0.3409	-0.005513	0.000687	-0.002413
g__unclassified_o__Basidiobolales	0.0005429	0.00133	0.001824	0.003617	0.4346	0.4578	-0.004787	0.002224	-0.001281
g__unclassified_o__Myrmecridiales	0	0	0.002344	0.005742	0.3409	0.3709	-0.007567	0.002879	-0.002344
g__Pyrenochaeta	0.0002953	0.0007234	0.002017	0.003977	0.3214	0.3709	-0.005399	0.001955	-0.001722
g__Zalerion	0	0	0.002287	0.003681	0.1591	0.3682	-0.005635	0.001061	-0.002287
g__Phlebia	0	0	0.00228	0.003176	0.1092	0.3355	-0.005169	0.000609	-0.00228
g__Clavaria	0	0	0.002253	0.003494	0.1454	0.3609	-0.005431	0.0009253	-0.002253
g__Thanatephorus	0	0	0.002212	0.004561	0.2623	0.3709	-0.006361	0.001937	-0.002212
g__unclassified_f__Exidiaceae	0	0	0.002155	0.004423	0.2602	0.3709	-0.006178	0.001868	-0.002155
g__Arrhenia	0	0	0.002076	0.00273	0.09206	0.3201	-0.004559	0.0004073	-0.002076
g__Neophaeosphaeria	0	0	0.002046	0.004536	0.2952	0.3709	-0.006172	0.00208	-0.002046
g__Scopulariopsis	0	0	0.002032	0.004503	0.2949	0.3709	-0.006128	0.002064	-0.002032
g__Myrothecium	0	0	0.002009	0.004922	0.3409	0.3709	-0.006486	0.002468	-0.002009
g__unclassified_f__Helotiales_fam_Incertae_sedis	0.0005185	0.0008436	0.001478	0.00175	0.2542	0.3709	-0.002727	0.0008077	-0.0009595
g__Phialemonium	0	0	0.001992	0.003976	0.2479	0.3709	-0.005609	0.001625	-0.001992
g__Catenulostroma	0	0	0.001988	0.00487	0.3409	0.3709	-0.006418	0.002442	-0.001988
g__Roussoella	0	0	0.001988	0.00487	0.3409	0.3709	-0.006418	0.002442	-0.001988
g__Melanoleuca	0	0	0.001988	0.00487	0.3409	0.3709	-0.006418	0.002442	-0.001988
g__Dacrymyces	0	0	0.001988	0.00487	0.3409	0.3709	-0.006418	0.002442	-0.001988
g__Atractiella	0.001653	0.003258	0.0003349	0.0008203	0.3594	0.3862	-0.001738	0.004374	0.001318
g__Peroneutypa	0.000886	0.00217	0.001081	0.002647	0.892	0.9073	-0.003308	0.002918	-0.000195
g__Arachnomyces	0	0	0.001929	0.0032	0.1706	0.3709	-0.00484	0.0009818	-0.001929
g__Ballistosporomyces	0	0	0.001899	0.004652	0.3409	0.3709	-0.006131	0.002333	-0.001899
g__Kernia	0.0002714	0.0006649	0.001612	0.002556	0.2421	0.3709	-0.003743	0.001062	-0.001341
g__unclassified_f__Montagnulaceae	0	0	0.001878	0.0046	0.3409	0.3709	-0.006062	0.002306	-0.001878
g__Pterula	0	0	0.001878	0.0046	0.3409	0.3709	-0.006062	0.002306	-0.001878
g__Leucosporidium	0.001843	0.002715	0	0	0.1275	0.3495	-0.0006267	0.004313	0.001843
g__Barnettozyma	0	0	0.001842	0.004512	0.3409	0.3709	-0.005946	0.002262	-0.001842
g__unclassified_f__Xylariaceae	0.0005823	0.001426	0.001252	0.003067	0.6381	0.6617	-0.003746	0.002407	-0.0006697
g__Spizellomyces	0	0	0.001809	0.003105	0.184	0.3709	-0.004633	0.001015	-0.001809
g__Symmetrospora	0.0003827	0.0009374	0.001378	0.002448	0.3744	0.4	-0.00338	0.001389	-0.0009953
g__Glomus	0	0	0.001738	0.002362	0.1017	0.3266	-0.003887	0.0004106	-0.001738
g__Hyphodontia	0	0	0.001657	0.004058	0.3409	0.3709	-0.005348	0.002034	-0.001657
g__Haptocillium	0	0	0.001657	0.004058	0.3409	0.3709	-0.005348	0.002034	-0.001657
g__unclassified_f__Plectosphaerellaceae	0	0	0.001649	0.002345	0.1157	0.3438	-0.003782	0.0004841	-0.001649
g__Latorua	0	0	0.001627	0.002612	0.158	0.3682	-0.004003	0.000749	-0.001627
g__Halenospora	0	0	0.00162	0.002605	0.1587	0.3682	-0.00399	0.0007496	-0.00162
g__Wallemia	0	0	0.001608	0.003471	0.2828	0.3709	-0.004765	0.001549	-0.001608
g__unclassified_o__Leucosporidiales	0	0	0.001601	0.003045	0.2268	0.3709	-0.004371	0.001169	-0.001601
g__Protomyces	0	0	0.001583	0.003877	0.3409	0.3709	-0.00511	0.001944	-0.001583
g__Waitea	0	0	0.001583	0.003877	0.3409	0.3709	-0.00511	0.001944	-0.001583
g__Mollisia	0	0	0.001583	0.003877	0.3409	0.3709	-0.00511	0.001944	-0.001583
g__Ochroconis	0.0001913	0.0004687	0.001383	0.002145	0.2133	0.3709	-0.003189	0.0008055	-0.001192
g__Bullera	0	0	0.001565	0.003834	0.3409	0.3709	-0.005053	0.001923	-0.001565
g__Preussia	0	0	0.001493	0.00319	0.2783	0.3709	-0.004395	0.001409	-0.001493
g__Claviceps	0	0	0.001378	0.002448	0.1981	0.3709	-0.003605	0.0008488	-0.001378
g__unclassified_f__Hypocreales_fam_Incertae_sedis	0	0	0.001303	0.00202	0.1451	0.3609	-0.00314	0.0005345	-0.001303
g__Ramophialophora	0	0	0.001296	0.002008	0.1451	0.3609	-0.003123	0.0005305	-0.001296
g__unclassified_f__Diversisporaceae	0	0	0.001286	0.002688	0.2684	0.3709	-0.003731	0.001159	-0.001286
g__Tomentellopsis	0	0	0.001252	0.003067	0.3409	0.3709	-0.004042	0.001538	-0.001252
g__Myrmecridium	0.0005986	0.0009334	0.0006514	0.00101	0.9269	0.9339	-0.001304	0.001198	-5.28e-05
g__unclassified_o__Glomerales	0	0	0.001197	0.002064	0.1857	0.3709	-0.003074	0.0006805	-0.001197
g__Lacrymaria	0	0	0.001161	0.002387	0.2608	0.3709	-0.003332	0.00101	-0.001161
g__Acidomelania	0.0002953	0.0007234	0.0008372	0.002051	0.5552	0.5803	-0.00252	0.001436	-0.0005419
g__Conocybe	0	0	0.001119	0.00274	0.3409	0.3709	-0.003611	0.001373	-0.001119
g__Monochaetia	0	0	0.001119	0.00274	0.3409	0.3709	-0.003611	0.001373	-0.001119
g__Pezicula	0	0	0.001117	0.00228	0.2577	0.3709	-0.003191	0.000957	-0.001117
g__Myceliophthora	0	0	0.001062	0.001836	0.1868	0.3709	-0.002732	0.0006081	-0.001062
g__unclassified_f__Pseudeurotiaceae	0	0	0.001012	0.001111	0.04986	0.2434	-0.002023	-1.397e-06	-0.001012
g__Kurtzmanomyces	0	0	0.000994	0.002435	0.3409	0.3709	-0.003209	0.001221	-0.000994
g__Hymenoscyphus	0	0	0.000994	0.002435	0.3409	0.3709	-0.003209	0.001221	-0.000994
g__Atractospora	0	0	0.000994	0.002435	0.3409	0.3709	-0.003209	0.001221	-0.000994
g__Eichleriella	0	0	0.000994	0.002435	0.3409	0.3709	-0.003209	0.001221	-0.000994
g__unclassified_f__Tricholomataceae	0	0	0.000994	0.002435	0.3409	0.3709	-0.003209	0.001221	-0.000994
g__Verticillium	0	0	0.000994	0.002435	0.3409	0.3709	-0.003209	0.001221	-0.000994
g__Gloeocystidiellum	0	0	0.000994	0.002435	0.3409	0.3709	-0.003209	0.001221	-0.000994
g__Hamigera	0.0009815	0.002404	0	0	0.3409	0.3709	-0.001205	0.003168	0.0009815
g__unclassified_f__Sympoventuriaceae	0	0	0.0009792	0.001074	0.04949	0.2434	-0.001956	-2.253e-06	-0.0009792
g__Paxillus	0	0	0.0009574	0.001585	0.1698	0.3709	-0.002399	0.0004844	-0.0009574
g__Suillus	0	0	0.0009496	0.002326	0.3409	0.3709	-0.003065	0.001166	-0.0009496
g__Thermomyces	0	0	0.0009461	0.001587	0.1748	0.3709	-0.00239	0.0004975	-0.0009461
g__Malbranchea	0	0	0.0009426	0.001574	0.1731	0.3709	-0.002374	0.0004892	-0.0009426
g__unclassified_f__Dictyosporiaceae	0	0	0.000939	0.0023	0.3409	0.3709	-0.003031	0.001153	-0.000939
g__Coprinus	0	0	0.000939	0.0023	0.3409	0.3709	-0.003031	0.001153	-0.000939
g__Monacrosporium	0	0	0.000939	0.0023	0.3409	0.3709	-0.003031	0.001153	-0.000939
g__Dactylella	0.0001913	0.0004687	0.0006859	0.001069	0.3237	0.3709	-0.001556	0.0005672	-0.0004946
g__Ophiocordyceps	0	0	0.0008752	0.001378	0.1508	0.3659	-0.002129	0.0003783	-0.0008752
g__Flagelloscypha	0	0	0.0008372	0.002051	0.3409	0.3709	-0.002703	0.001028	-0.0008372
g__unclassified_c__Cystobasidiomycetes	0	0	0.0008372	0.002051	0.3409	0.3709	-0.002703	0.001028	-0.0008372
g__Hyphodermella	0	0	0.0008301	0.001593	0.2306	0.3709	-0.002279	0.0006189	-0.0008301
g__Irpex	0	0	0.0008301	0.001593	0.2306	0.3709	-0.002279	0.0006189	-0.0008301
g__Dioszegia	0.0002953	0.0007234	0.0005023	0.00123	0.7298	0.7509	-0.001505	0.001091	-0.000207
g__Phaeosphaeriopsis	0.0002953	0.0007234	0.000484	0.0008014	0.6777	0.7014	-0.001171	0.0007933	-0.0001887
g__unclassified_f__Teichosporaceae	0	0	0.0007458	0.001827	0.3409	0.3709	-0.002408	0.0009161	-0.0007458
g__unclassified_o__GS04	0	0	0.0007458	0.001827	0.3409	0.3709	-0.002408	0.0009161	-0.0007458
g__Ascobolus	0	0	0.0007458	0.001827	0.3409	0.3709	-0.002408	0.0009161	-0.0007458
g__Robillarda	0	0	0.0007204	0.001765	0.3409	0.3709	-0.002326	0.0008851	-0.0007204
g__Phialea	0	0	0.0007204	0.001765	0.3409	0.3709	-0.002326	0.0008851	-0.0007204
g__Bionectria	0	0	0.0007204	0.001765	0.3409	0.3709	-0.002326	0.0008851	-0.0007204
g__Stropharia	0	0	0.0007042	0.001094	0.1459	0.3609	-0.001699	0.0002909	-0.0007042
g__Lepiota	0	0	0.0006698	0.001641	0.3409	0.3709	-0.002163	0.0008229	-0.0006698
g__Cryptococcus_f__Cryptococcaceae	0	0	0.0006698	0.001641	0.3409	0.3709	-0.002163	0.0008229	-0.0006698
g__Paraglomus	0	0	0.0006698	0.001641	0.3409	0.3709	-0.002163	0.0008229	-0.0006698
g__Paraconiothyrium	0	0	0.0006662	0.001032	0.1449	0.3609	-0.001605	0.0002725	-0.0006662
g__Neophaeococcomyces	0	0	0.0006627	0.001623	0.3409	0.3709	-0.002139	0.0008136	-0.0006627
g__unclassified_f__Thyridariaceae	0	0	0.0006627	0.001623	0.3409	0.3709	-0.002139	0.0008136	-0.0006627
g__unclassified_o__Botryosphaeriales	0	0	0.0006627	0.001623	0.3409	0.3709	-0.002139	0.0008136	-0.0006627
g__Phaeotremella	0	0	0.0006627	0.001623	0.3409	0.3709	-0.002139	0.0008136	-0.0006627
g__unclassified_c__GS14	0	0	0.0006627	0.001623	0.3409	0.3709	-0.002139	0.0008136	-0.0006627
g__Loweporus	0	0	0.0006627	0.001623	0.3409	0.3709	-0.002139	0.0008136	-0.0006627
g__Laxitextum	0	0	0.0006627	0.001623	0.3409	0.3709	-0.002139	0.0008136	-0.0006627
g__Lepista	0	0	0.0006627	0.001623	0.3409	0.3709	-0.002139	0.0008136	-0.0006627
g__Lasionectria	0.0006544	0.001603	0	0	0.3409	0.3709	-0.0008037	0.002113	0.0006544
g__Filobasidium	0	0	0.0006514	0.00101	0.1451	0.3609	-0.00157	0.0002673	-0.0006514
g__Cortinarius	0	0	0.0006514	0.00101	0.1451	0.3609	-0.00157	0.0002673	-0.0006514
g__Sodiomyces	0	0	0.0006443	0.0009988	0.1451	0.3609	-0.001553	0.0002642	-0.0006443
g__Umbelopsis	0.0003272	0.0008014	0.000313	0.0007667	0.9757	0.9775	-0.0009947	0.001023	1.42e-05
g__Allantophomopsis	0	0	0.0006331	0.001551	0.3409	0.3709	-0.002044	0.0007777	-0.0006331
g__Septoria	0	0	0.0006331	0.001551	0.3409	0.3709	-0.002044	0.0007777	-0.0006331
g__Pseudallescheria	0	0	0.0006331	0.001551	0.3409	0.3709	-0.002044	0.0007777	-0.0006331
g__Conlarium	0.0004628	0.0007329	0.0001674	0.0004102	0.4092	0.4328	-0.0004686	0.001059	0.0002954
g__Eutypella	0	0	0.000626	0.001533	0.3409	0.3709	-0.00202	0.0007685	-0.000626
g__Pyricularia	0	0	0.000626	0.001533	0.3409	0.3709	-0.00202	0.0007685	-0.000626
g__Rachicladosporium	0	0	0.000626	0.001533	0.3409	0.3709	-0.00202	0.0007685	-0.000626
g__Rhexodenticula	0	0	0.000626	0.001533	0.3409	0.3709	-0.00202	0.0007685	-0.000626
g__Cylindrobasidium	0	0	0.000626	0.001533	0.3409	0.3709	-0.00202	0.0007685	-0.000626
g__Haematonectria	0.0005906	0.001447	0	0	0.3409	0.3709	-0.0007256	0.001907	0.0005906
g__Calcarisporiella	0.0002714	0.0006649	0.000313	0.0007667	0.9221	0.9308	-0.0009647	0.0008815	-4.16e-05
g__Dichotomopilus	0.0005823	0.001426	0	0	0.3409	0.3709	-0.0007148	0.001879	0.0005823
g__unclassified_o__Polyporales	0.0005823	0.001426	0	0	0.3409	0.3709	-0.0007148	0.001879	0.0005823
g__Phaeosphaeria	0.0005823	0.001426	0	0	0.3409	0.3709	-0.0007148	0.001879	0.0005823
g__Teratoramularia	0.0005823	0.001426	0	0	0.3409	0.3709	-0.0007148	0.001879	0.0005823
g__unclassified_f__Clavicipitaceae	0.0003732	0.0009141	0.0001674	0.0004102	0.6259	0.6503	-0.0007056	0.001117	0.0002058
g__Diversispora	0	0	0.0005403	0.0009234	0.1823	0.3709	-0.00138	0.0002997	-0.0005403
g__unclassified_o__GS25	0.0001913	0.0004687	0.0003349	0.0008203	0.7175	0.7412	-0.001003	0.0007158	-0.0001436
g__Fibulochlamys	0.0001913	0.0004687	0.0003313	0.0008116	0.7221	0.7445	-0.0009925	0.0007125	-0.00014
g__unclassified_f__Gigasporaceae	0	0	0.0005023	0.00123	0.3409	0.3709	-0.001621	0.0006165	-0.0005023
g__Linderina	0	0	0.0005023	0.00123	0.3409	0.3709	-0.001621	0.0006165	-0.0005023
g__Xylaria	0	0	0.0004988	0.0008329	0.1732	0.3709	-0.001256	0.0002588	-0.0004988
g__Corynascella	0	0	0.0003729	0.0009134	0.3409	0.3709	-0.001204	0.000458	-0.0003729
g__Dinemasporium	0	0	0.0003729	0.0009134	0.3409	0.3709	-0.001204	0.000458	-0.0003729
g__Funneliformis	0	0	0.0003729	0.0009134	0.3409	0.3709	-0.001204	0.000458	-0.0003729
g__Octospora	0	0	0.0003729	0.0009134	0.3409	0.3709	-0.001204	0.000458	-0.0003729
g__Phlogicylindrium	0	0	0.0003729	0.0009134	0.3409	0.3709	-0.001204	0.000458	-0.0003729
g__Westerdykella	0	0	0.0003602	0.0008824	0.3409	0.3709	-0.001163	0.0004425	-0.0003602
g__Tritirachium	0	0	0.0003602	0.0008824	0.3409	0.3709	-0.001163	0.0004425	-0.0003602
g__Dictyocheirospora	0	0	0.0003349	0.0008203	0.3409	0.3709	-0.001081	0.0004113	-0.0003349
g__Neosetophoma	0	0	0.0003349	0.0008203	0.3409	0.3709	-0.001081	0.0004113	-0.0003349
g__Microbotryum	0	0	0.0003349	0.0008203	0.3409	0.3709	-0.001081	0.0004113	-0.0003349
g__Isthmolongispora	0	0	0.0003349	0.0008203	0.3409	0.3709	-0.001081	0.0004113	-0.0003349
g__Idriella	0	0	0.0003349	0.0008203	0.3409	0.3709	-0.001081	0.0004113	-0.0003349
g__Gliocladiopsis	0	0	0.0003349	0.0008203	0.3409	0.3709	-0.001081	0.0004113	-0.0003349
g__Claroideoglomus	0	0	0.0003349	0.0008203	0.3409	0.3709	-0.001081	0.0004113	-0.0003349
g__unclassified_o__Spizellomycetales	0	0	0.0003313	0.0008116	0.3409	0.3709	-0.00107	0.000407	-0.0003313
g__Perenniporia	0	0	0.0003313	0.0008116	0.3409	0.3709	-0.00107	0.000407	-0.0003313
g__Minutisphaera	0	0	0.0003313	0.0008116	0.3409	0.3709	-0.00107	0.000407	-0.0003313
g__Pseudocercospora	0	0	0.0003313	0.0008116	0.3409	0.3709	-0.00107	0.000407	-0.0003313
g__unclassified_c__Lobulomycetes	0	0	0.0003313	0.0008116	0.3409	0.3709	-0.00107	0.000407	-0.0003313
g__Gamsia	0	0	0.0003313	0.0008116	0.3409	0.3709	-0.00107	0.000407	-0.0003313
g__Arthrinium	0	0	0.0003313	0.0008116	0.3409	0.3709	-0.00107	0.000407	-0.0003313
g__Arthropsis	0	0	0.0003165	0.0007754	0.3409	0.3709	-0.001022	0.0003888	-0.0003165
g__Echria	0	0	0.0003165	0.0007754	0.3409	0.3709	-0.001022	0.0003888	-0.0003165
g__Acephala	0	0	0.0003165	0.0007754	0.3409	0.3709	-0.001022	0.0003888	-0.0003165
g__Coniosporium	0	0	0.0003165	0.0007754	0.3409	0.3709	-0.001022	0.0003888	-0.0003165
g__Simocybe	0	0	0.0003165	0.0007754	0.3409	0.3709	-0.001022	0.0003888	-0.0003165
g__Pithoascus	0	0	0.0003165	0.0007754	0.3409	0.3709	-0.001022	0.0003888	-0.0003165
g__Scopuloides	0	0	0.000313	0.0007667	0.3409	0.3709	-0.00101	0.0003844	-0.000313
g__Thelebolus	0	0	0.000313	0.0007667	0.3409	0.3709	-0.00101	0.0003844	-0.000313
g__Hypoxylon	0.0002953	0.0007234	0	0	0.3409	0.3709	-0.0003627	0.0009533	0.0002953
g__Hemimycena	0.0002953	0.0007234	0	0	0.3409	0.3709	-0.0003627	0.0009533	0.0002953
g__Cercospora	0.0002911	0.0007132	0	0	0.3409	0.3709	-0.0003577	0.0009399	0.0002911
g__Coniella	0.0002911	0.0007132	0	0	0.3409	0.3709	-0.0003577	0.0009399	0.0002911
g__unclassified_o__Corticiales	0.0002911	0.0007132	0	0	0.3409	0.3709	-0.0003577	0.0009399	0.0002911
g__Acaulopage	0.0001913	0.0004687	0	0	0.3409	0.3709	-0.000235	0.0006176	0.0001913
g__Fellozyma	0.0001913	0.0004687	0	0	0.3409	0.3709	-0.000235	0.0006176	0.0001913
g__Laccaria	0	0	0.0001674	0.0004102	0.3409	0.3709	-0.0005405	0.0002057	-0.0001674
g__Apiospora	0	0	0.0001674	0.0004102	0.3409	0.3709	-0.0005405	0.0002057	-0.0001674
g__Armillaria	0	0	0.0001674	0.0004102	0.3409	0.3709	-0.0005405	0.0002057	-0.0001674
g__unclassified_f__Taphrinaceae	0	0	0.0001674	0.0004102	0.3409	0.3709	-0.0005405	0.0002057	-0.0001674
g__unclassified_o__Microthyriales	0	0	0.0001674	0.0004102	0.3409	0.3709	-0.0005405	0.0002057	-0.0001674
g__Setophaeosphaeria	0	0	0.0001674	0.0004102	0.3409	0.3709	-0.0005405	0.0002057	-0.0001674
g__unclassified_o__Glomerellales	0	0	0.0001674	0.0004102	0.3409	0.3709	-0.0005405	0.0002057	-0.0001674
g__Occultifur	0	0	0.0001674	0.0004102	0.3409	0.3709	-0.0005405	0.0002057	-0.0001674
g__unclassified_f__Sclerotiniaceae	0	0	0.0001674	0.0004102	0.3409	0.3709	-0.0005405	0.0002057	-0.0001674
g__Micropsalliota	0	0	0.0001674	0.0004102	0.3409	0.3709	-0.0005405	0.0002057	-0.0001674
g__Microdiplodia	0	0	0.0001674	0.0004102	0.3409	0.3709	-0.0005405	0.0002057	-0.0001674

## Sheet: 16S_H_RS VS. D_RS
Table S6. Significance test between groups.
Species name	D_RS-Mean(%)	D_RS-Sd(%)	H_RS-Mean(%)	H_RS-Sd(%)	Pvalue	Corrected pvalue	Lower ci	Upper ci	Effectsize
g__Lactococcus	8.956	17.27	0.000417	0.001021	0.003665	0.189	0.05097	23.35	8.955
g__unclassified_f__Enterobacteriaceae	6.791	6.673	0.04642	0.08789	0.005075	0.189	2.394	11.59	6.744
g__Burkholderia-Caballeronia-Paraburkholderia	3.667	2.612	2.953	1.094	0.8102	0.972	-1.369	2.86	0.7136
g__Arthrobacter	3.307	1.985	2.889	1.508	0.9362	1	-1.457	2.285	0.4177
g__Bradyrhizobium	2.231	0.8976	3.665	0.5444	0.008239	0.1967	-2.246	-0.678	-1.434
g__Enterobacter	4.813	5.709	0.0207	0.02349	0.005075	0.189	1.055	8.741	4.792
g__Mycobacterium	2.116	0.8434	2.457	0.5051	0.4712	0.7335	-1.061	0.3539	-0.3409
g__Sphingomonas	1.62	0.6355	2.768	0.8082	0.03064	0.2911	-1.903	-0.403	-1.149
g__norank_f__norank_o__Gaiellales	1.257	0.4697	3.102	1.029	0.005075	0.189	-2.669	-0.9818	-1.846
g__Rhodococcus	1.457	0.5236	2.654	2.151	0.3785	0.7029	-2.831	0.3132	-1.197
g__Mesorhizobium	1.621	0.8756	2.37	1.066	0.2298	0.6129	-1.788	0.2786	-0.7493
g__Streptomyces	1.359	0.6508	2.17	1.046	0.298	0.7029	-1.652	0.09907	-0.8108
g__Kitasatospora	1.316	0.7448	2.032	0.7451	0.1735	0.5472	-1.483	0.01515	-0.7158
g__norank_f__JG30-KF-AS9	0.9994	0.545	2.005	1.316	0.1735	0.5472	-2.154	-0.1017	-1.005
g__norank_f__norank_o__IMCC26256	0.9607	0.4177	1.955	0.4115	0.005075	0.189	-1.427	-0.6039	-0.9945
g__norank_f__SC-I-84	0.8106	0.4111	1.956	0.6021	0.005075	0.189	-1.699	-0.6417	-1.145
g__Allorhizobium-Neorhizobium-Pararhizobium-Rhizobium	1.546	1.163	1.201	0.5878	0.8102	0.972	-0.5178	1.383	0.3455
g__Terrabacter	1.115	0.58	1.564	0.765	0.5752	0.8302	-1.202	0.2148	-0.448
g__Rahnella1	2.678	4.335	0.0009373	0.001465	0.004337	0.189	0.527	6.332	2.677
g__Gemmatimonas	0.7289	0.2616	1.661	0.5418	0.008239	0.1967	-1.341	-0.4944	-0.9318
g__Bryobacter	0.7886	0.3325	1.595	0.3066	0.005075	0.189	-1.144	-0.4869	-0.8062
g__norank_f__norank_o__Acidobacteriales	0.4745	0.156	1.583	0.8132	0.005075	0.189	-1.735	-0.5454	-1.109
g__norank_f__norank_o__Vicinamibacterales	0.466	0.3439	1.585	1.581	0.06555	0.3989	-2.413	-0.185	-1.119
g__Microbacterium	1.03	0.4897	0.9935	0.5964	0.6889	0.9124	-0.5573	0.5737	0.03619
g__Devosia	0.9214	0.394	0.9629	0.2078	0.8102	0.972	-0.385	0.2578	-0.04155
g__norank_f__Gemmatimonadaceae	0.4008	0.1686	1.345	0.7774	0.02024	0.2654	-1.501	-0.364	-0.9439
g__TM7a	0.8467	0.8046	0.89	0.6587	0.4712	0.7335	-0.7959	0.7764	-0.04341
g__Crossiella	0.5511	0.2645	1.179	0.3719	0.02024	0.2654	-0.9623	-0.3145	-0.6281
g__norank_f__Xanthobacteraceae	0.5394	0.2622	1.077	0.2644	0.008239	0.1967	-0.8283	-0.2652	-0.5381
g__norank_f__JG30-KF-CM45	0.7265	0.3699	0.8856	0.1706	0.9362	1	-0.4604	0.1086	-0.1589
g__Leifsonia	0.6936	0.2962	0.8145	0.6002	0.8102	0.972	-0.6051	0.3114	-0.1209
g__Catenulispora	0.6244	0.4391	0.7939	0.4041	0.5752	0.8302	-0.62	0.2506	-0.1694
g__Gluconacetobacter	1.411	1.355	0.00115	0.001932	0.02499	0.2911	0.4716	2.553	1.409
g__Conexibacter	0.4424	0.1483	0.9466	0.255	0.005075	0.189	-0.7211	-0.2952	-0.5042
g__Bacillus	0.5863	0.3641	0.7649	0.2882	0.3785	0.7029	-0.5003	0.165	-0.1786
g__norank_f__norank_o__C0119	0.3993	0.2271	0.9326	0.4253	0.03064	0.2911	-0.917	-0.2062	-0.5333
g__unclassified_f__Xanthobacteraceae	0.5211	0.2307	0.793	0.3837	0.298	0.7029	-0.585	0.07148	-0.2718
g__Sporosarcina	0.7199	0.5174	0.5932	0.3337	0.6889	0.9124	-0.3422	0.6261	0.1266
g__norank_f__norank_o__Elsterales	0.3473	0.1099	0.9432	0.1469	0.005075	0.189	-0.7297	-0.4602	-0.5959
g__norank_f__norank_o__norank_c__KD4-96	0.3975	0.2953	0.8687	0.512	0.0927	0.4359	-0.8912	-0.04866	-0.4712
g__Clostridium_sensu_stricto_12	1.247	1.826	0.01187	0.008038	0.01307	0.2212	0.2452	2.778	1.235
g__Acidothermus	0.3668	0.1519	0.8799	0.2936	0.01307	0.2212	-0.735	-0.2555	-0.5131
g__norank_f__67-14	0.4984	0.2546	0.7215	0.1829	0.2298	0.6129	-0.4695	0.01426	-0.2231
g__Anaerosinus	1.15	1.001	0.009774	0.008212	0.06555	0.3989	0.43	1.895	1.14
g__unclassified_o__Saccharimonadales	0.6424	0.901	0.5077	0.3417	0.4712	0.7335	-0.4585	0.9364	0.1348
g__Amycolatopsis	0.3044	0.1362	0.8226	0.8163	0.1282	0.5258	-1.19	-0.01846	-0.5182
g__Rhodanobacter	0.3031	0.216	0.72	0.2219	0.02024	0.2654	-0.6398	-0.1916	-0.4169
g__norank_f__norank_o__Saccharimonadales	0.4585	0.3406	0.5456	0.3433	0.6889	0.9124	-0.4475	0.2699	-0.08707
g__Paenarthrobacter	0.4134	0.2897	0.5576	0.5127	0.6889	0.9124	-0.5966	0.2818	-0.1441
g__Candidatus_Solibacter	0.2526	0.07621	0.7067	0.1099	0.005075	0.189	-0.5532	-0.3516	-0.4541
g__norank_f__LWQ8	0.3064	0.2258	0.6433	0.3471	0.1282	0.5258	-0.641	-0.04945	-0.337
g__Dyella	0.3024	0.1724	0.6223	0.3034	0.06555	0.3989	-0.5578	-0.06198	-0.3199
g__Jatrophihabitans	0.3784	0.1773	0.5424	0.09954	0.04533	0.3638	-0.313	-0.02429	-0.164
g__Granulicella	0.4526	0.1371	0.4452	0.1477	0.9362	1	-0.1378	0.1492	0.007398
g__norank_f__norank_o__norank_c__JG30-KF-CM66	0.2892	0.1431	0.6019	0.1689	0.01307	0.2212	-0.4837	-0.1594	-0.3127
g__Streptosporangium	0.5568	0.7206	0.3212	0.1078	0.6889	0.9124	-0.1595	0.827	0.2356
g__Hyphomicrobium	0.4644	0.2206	0.4038	0.1356	0.5752	0.8302	-0.1401	0.2504	0.06063
g__Ralstonia	0.2772	0.1682	0.579	0.4119	0.06555	0.3989	-0.6687	-0.01315	-0.3018
g__norank_f__norank_o__norank_c__TK10	0.2087	0.08285	0.6228	0.2411	0.005075	0.189	-0.6224	-0.2552	-0.414
g__Paenibacillus	0.4674	0.2488	0.3331	0.1332	0.1735	0.5472	-0.07043	0.341	0.1343
g__Reyranella	0.3042	0.1347	0.4781	0.1333	0.04533	0.3638	-0.3239	-0.03342	-0.1739
g__norank_f__Ktedonobacteraceae	0.2036	0.1024	0.5767	0.4246	0.03064	0.2911	-0.7532	-0.1106	-0.3731
g__norank_f__Micropepsaceae	0.2372	0.1057	0.536	0.1675	0.008239	0.1967	-0.4453	-0.1643	-0.2989
g__Variovorax	0.3538	0.1433	0.4133	0.1117	0.8102	0.972	-0.207	0.06805	-0.05952
g__Nocardioides	0.2824	0.1176	0.476	0.1982	0.1282	0.5258	-0.3633	-0.02945	-0.1936
g__norank_f__Acetobacteraceae	0.2517	0.09425	0.5042	0.05145	0.005075	0.189	-0.3365	-0.1803	-0.2526
g__Bosea	0.4991	0.2543	0.2559	0.1315	0.0927	0.4359	0.03032	0.4433	0.2431
g__norank_f__Gemmataceae	0.2795	0.1771	0.468	0.3072	0.2298	0.6129	-0.4792	0.0609	-0.1886
g__norank_f__Roseiflexaceae	0.2088	0.2214	0.5114	0.4333	0.0927	0.4359	-0.6788	0.02646	-0.3025
g__Novosphingobium	0.4287	0.4334	0.2799	0.04279	0.6889	0.9124	-0.089	0.5161	0.1487
g__Massilia	0.1235	0.06412	0.5794	0.2289	0.005075	0.189	-0.6364	-0.3013	-0.4559
g__unclassified_f__Intrasporangiaceae	0.3123	0.1906	0.3899	0.1859	0.5752	0.8302	-0.2813	0.1053	-0.07758
g__Labrys	0.4668	0.2098	0.2172	0.07372	0.06555	0.3989	0.08808	0.3926	0.2496
g__Pseudonocardia	0.2433	0.0751	0.425	0.1021	0.005075	0.189	-0.2737	-0.09581	-0.1817
g__Acidibacter	0.2115	0.09369	0.4361	0.1457	0.03064	0.2911	-0.3512	-0.08977	-0.2246
g__norank_f__norank_o__B12-WMSP1	0.218	0.1337	0.4181	0.2575	0.2298	0.6129	-0.3994	0.03263	-0.2001
g__Acetobacter	0.6227	0.6433	0	0	0.02844	0.2911	0.0607	1.061	0.6227
g__Taibaiella	0.5952	0.864	0.02683	0.02071	0.03064	0.2911	0.06833	1.261	0.5684
g__Phenylobacterium	0.2108	0.08375	0.4098	0.1413	0.03064	0.2911	-0.3202	-0.07777	-0.199
g__Weissella	0.6188	1.489	0	0	0.1757	0.5472	0	1.838	0.6188
g__norank_f__norank_o__norank_c__AD3	0.1346	0.08117	0.4608	0.2617	0.008239	0.1967	-0.5441	-0.1535	-0.3262
g__Haliangium	0.2575	0.1095	0.3349	0.1137	0.298	0.7029	-0.1989	0.04391	-0.07736
g__Pseudolabrys	0.1808	0.0982	0.4051	0.1047	0.008239	0.1967	-0.3282	-0.1208	-0.2243
g__Blastococcus	0.1794	0.06677	0.4052	0.2132	0.04533	0.3638	-0.4115	-0.06532	-0.2259
g__norank_f__norank_o__norank_c__norank_p__WPS-2	0.231	0.1374	0.3473	0.2558	0.5752	0.8302	-0.327	0.1032	-0.1163
g__norank_f__Parachlamydiaceae	0.4883	0.6645	0.06164	0.06143	0.04533	0.3638	0.04671	0.9676	0.4267
g__JG30a-KF-32	0.161	0.07317	0.371	0.2612	0.1735	0.5472	-0.433	-0.007247	-0.2099
g__Roseiarcus	0.2182	0.1274	0.2527	0.1193	0.8102	0.972	-0.1591	0.09581	-0.03452
g__Legionella	0.3533	0.3566	0.1166	0.04928	0.1282	0.5258	0.02474	0.5475	0.2367
g__unclassified_f__Acidobacteriaceae_Subgroup_1	0.1534	0.06575	0.3135	0.09616	0.02024	0.2654	-0.2413	-0.06795	-0.1601
g__Chryseobacterium	0.4226	0.6445	0.0384	0.03381	0.03064	0.2911	0.05266	0.9353	0.3843
g__HSB_OF53-F07	0.1127	0.05758	0.3372	0.2237	0.0927	0.4359	-0.3918	-0.05693	-0.2245
g__Ellin6067	0.08666	0.05784	0.3598	0.2242	0.008239	0.1967	-0.4571	-0.1094	-0.2732
g__norank_f__norank_o__Chloroplast	0.1303	0.06142	0.3131	0.164	0.06555	0.3989	-0.3037	-0.05593	-0.1827
g__Serratia	0.4292	0.6138	0.01031	0.01679	0.01291	0.2212	0.07472	0.9422	0.4189
g__norank_f__norank_o__Frankiales	0.1366	0.06216	0.2974	0.0732	0.005075	0.189	-0.2341	-0.08969	-0.1608
g__Chitinophaga	0.2105	0.1281	0.2105	0.1581	0.9362	1	-0.1503	0.1524	-3.19e-05
g__norank_f__Solirubrobacteraceae	0.1593	0.07764	0.2543	0.06194	0.1735	0.5472	-0.1737	-0.02393	-0.09496
g__Clostridium_sensu_stricto_1	0.2701	0.1572	0.1432	0.07265	0.1735	0.5472	-0.005503	0.2554	0.1268
g__Rudaea	0.2172	0.1488	0.1908	0.1096	1	1	-0.1111	0.1815	0.02644
g__Kribbella	0.1044	0.06967	0.3018	0.1636	0.01307	0.2212	-0.3237	-0.07847	-0.1973
g__unclassified_p__Chloroflexi	0.1047	0.0442	0.2888	0.1259	0.008239	0.1967	-0.2885	-0.09293	-0.1841
g__Pedobacter	0.2062	0.08986	0.1873	0.1004	0.9362	1	-0.07107	0.1221	0.01892
g__Actinoplanes	0.1523	0.07795	0.2267	0.05191	0.1282	0.5258	-0.1421	-0.0126	-0.07441
g__Tardiphaga	0.2203	0.1273	0.1571	0.1072	0.3785	0.7029	-0.06526	0.1798	0.06326
g__Comamonas	0.376	0.8736	0	0	0.009622	0.2212	0.00747	1.093	0.376
g__Marmoricola	0.1322	0.05559	0.2393	0.12	0.1282	0.5258	-0.2109	-0.01792	-0.1071
g__norank_f__Blastocatellaceae	0.1889	0.1932	0.1803	0.1534	0.5752	0.8302	-0.1674	0.1943	0.008581
g__unclassified_f__Micromonosporaceae	0.1297	0.05551	0.2365	0.08382	0.03064	0.2911	-0.1876	-0.04236	-0.1068
g__Nordella	0.169	0.1232	0.1914	0.06999	0.8102	0.972	-0.1259	0.07843	-0.02238
g__unclassified_f__Thermomonosporaceae	0.1045	0.04938	0.25	0.06942	0.005075	0.189	-0.2149	-0.08677	-0.1455
g__Micromonospora	0.1488	0.06809	0.2001	0.07051	0.298	0.7029	-0.1225	0.01746	-0.0513
g__Gaiella	0.1064	0.07043	0.2393	0.1454	0.1282	0.5258	-0.2525	-0.01245	-0.1329
g__norank_f__Caulobacteraceae	0.1109	0.05686	0.2285	0.08815	0.03064	0.2911	-0.2004	-0.04482	-0.1176
g__norank_f__norank_o__Subgroup_2	0.08366	0.03694	0.2518	0.109	0.03064	0.2911	-0.2459	-0.07004	-0.1682
g__Gluconobacter	0.333	0.5417	0	0	0.07401	0.4077	0.0005188	0.7547	0.333
g__unclassified_f__Ktedonobacteraceae	0.08682	0.05416	0.2417	0.1551	0.0927	0.4359	-0.2811	-0.0362	-0.1549
g__Lysobacter	0.188	0.1165	0.1404	0.05703	0.6889	0.9124	-0.04022	0.1404	0.04758
g__Luedemannella	0.1365	0.06094	0.1868	0.0918	0.3785	0.7029	-0.133	0.03126	-0.05028
g__Nitrospira	0.1023	0.03912	0.2209	0.05275	0.008239	0.1967	-0.1666	-0.07025	-0.1186
g__norank_f__Chitinophagaceae	0.1634	0.1064	0.1597	0.04629	0.5752	0.8302	-0.07764	0.09266	0.003721
g__unclassified_f__Frankiaceae	0.1153	0.05348	0.2047	0.09372	0.1282	0.5258	-0.1703	-0.01939	-0.08942
g__Mucilaginibacter	0.1279	0.1055	0.1913	0.06098	0.0927	0.4359	-0.1371	0.0323	-0.06341
g__Nakamurella	0.2007	0.12	0.1159	0.03738	0.1282	0.5258	-0.002989	0.1837	0.08486
g__unclassified_f__Isosphaeraceae	0.1346	0.07939	0.1682	0.1126	0.6889	0.9124	-0.1394	0.06444	-0.03367
g__norank_f__norank_o__norank_c__Alphaproteobacteria	0.08332	0.02843	0.2146	0.08567	0.005075	0.189	-0.1998	-0.07131	-0.1313
g__Actinospica	0.1137	0.05097	0.1785	0.0965	0.4712	0.7335	-0.1412	0.01366	-0.0648
g__Sphingobium	0.1315	0.09441	0.1599	0.08185	0.3785	0.7029	-0.119	0.06807	-0.02847
g__Candidatus_Udaeobacter	0.08754	0.05133	0.2025	0.2117	0.2298	0.6129	-0.2867	0.01427	-0.115
g__Kaistia	0.2335	0.2012	0.04587	0.01659	0.3785	0.7029	0.03867	0.3477	0.1876
g__norank_f__norank_o__norank_c__MB-A2-108	0.04358	0.02387	0.2292	0.2945	0.1282	0.5258	-0.4219	-0.01253	-0.1856
g__norank_f__Diplorickettsiaceae	0.1317	0.07606	0.1394	0.0632	0.9362	1	-0.07845	0.06164	-0.007674
g__Singulisphaera	0.1428	0.08838	0.1267	0.07557	0.9362	1	-0.06545	0.1013	0.01611
g__Dokdonella	0.1255	0.06016	0.1435	0.05776	0.6889	0.9124	-0.07964	0.04606	-0.01792
g__norank_f__norank_o__norank_c__Acidimicrobiia	0.1008	0.07404	0.1664	0.0493	0.1282	0.5258	-0.1331	0.005017	-0.06559
g__unclassified_f__Geodermatophilaceae	0.1	0.04528	0.1625	0.0487	0.03064	0.2911	-0.116	-0.01468	-0.06249
g__unclassified_f__Chitinophagaceae	0.2403	0.5254	0.01859	0.01416	0.3785	0.7029	-0.005062	0.6557	0.2217
g__unclassified_f__Rhizobiaceae	0.1248	0.0566	0.1311	0.04827	0.9362	1	-0.05878	0.04904	-0.006329
g__unclassified_k__norank_d__Bacteria	0.09236	0.03613	0.1626	0.05178	0.02024	0.2654	-0.1139	-0.02507	-0.07023
g__Agromyces	0.1856	0.139	0.06858	0.03986	0.1282	0.5258	0.01841	0.2261	0.117
g__norank_f__norank_o__Microtrichales	0.09179	0.05603	0.1584	0.07049	0.1735	0.5472	-0.1367	0.003533	-0.06663
g__unclassified_f__Acetobacteraceae	0.1144	0.03498	0.1335	0.0227	0.1735	0.5472	-0.04909	0.01211	-0.01904
g__1921-3	0.0556	0.02548	0.1912	0.1024	0.008239	0.1967	-0.2143	-0.06384	-0.1356
g__Methylobacterium-Methylorubrum	0.1292	0.07792	0.1142	0.05541	0.8102	0.972	-0.05239	0.08768	0.01507
g__Puia	0.07435	0.04373	0.1664	0.08686	0.1735	0.5472	-0.1658	-0.01917	-0.09208
g__norank_f__norank_o__0319-6G20	0.1314	0.07771	0.1071	0.05716	0.4712	0.7335	-0.04804	0.08924	0.02426
g__Pseudomonas	0.1871	0.1266	0.05051	0.02166	0.06555	0.3989	0.03531	0.2243	0.1366
g__norank_f__Vicinamibacteraceae	0.1067	0.09431	0.1303	0.09487	0.5752	0.8302	-0.1139	0.07743	-0.02358
g__JGI_0001001-H03	0.05107	0.04472	0.1842	0.1782	0.03064	0.2911	-0.2874	-0.02285	-0.1331
g__Aquicella	0.1204	0.09119	0.1033	0.04353	1	1	-0.05755	0.08955	0.01712
g__Pajaroellobacter	0.1055	0.05727	0.1161	0.04455	0.9362	1	-0.06631	0.04099	-0.01061
g__norank_f__norank_o__SBR1031	0.05433	0.04015	0.1667	0.08225	0.008239	0.1967	-0.1846	-0.05163	-0.1124
g__1921-2	0.06842	0.04932	0.1509	0.1407	0.3785	0.7029	-0.1927	0.02376	-0.08243
g__Beijerinckia	0.1347	0.1243	0.07719	0.03951	0.9362	1	-0.03145	0.1606	0.05756
g__norank_f__Methyloligellaceae	0.1009	0.04884	0.1106	0.04575	0.9362	1	-0.05962	0.0381	-0.009724
g__Kutzneria	0.07148	0.03134	0.1346	0.09114	0.298	0.7029	-0.1345	0.00634	-0.0631
g__Rhodopseudomonas	0.1137	0.05617	0.09115	0.03969	0.298	0.7029	-0.0264	0.0706	0.02259
g__norank_f__Acidobacteriaceae_Subgroup_1	0.05914	0.03548	0.1456	0.07361	0.03064	0.2911	-0.1521	-0.03306	-0.08644
g__Pedomicrobium	0.1089	0.07803	0.09337	0.02968	0.9362	1	-0.04056	0.07558	0.01554
g__Rhizobacter	0.08707	0.05207	0.1117	0.03195	0.5752	0.8302	-0.06878	0.01785	-0.0246
g__Nocardia	0.07034	0.03745	0.1278	0.04252	0.06555	0.3989	-0.09974	-0.0139	-0.05743
g__norank_f__A21b	0.0525	0.03051	0.145	0.05709	0.02024	0.2654	-0.137	-0.04393	-0.09248
g__Acidipila	0.1022	0.05441	0.09152	0.06308	0.6889	0.9124	-0.04992	0.06892	0.01069
g__Geodermatophilus	0.06282	0.04241	0.1267	0.03923	0.04533	0.3638	-0.1082	-0.02133	-0.06386
g__Chujaibacter	0.0737	0.06785	0.1155	0.07909	0.3785	0.7029	-0.1189	0.03296	-0.04183
g__Bauldia	0.07977	0.05678	0.1051	0.03476	0.4712	0.7335	-0.06982	0.02413	-0.02538
g__Xanthobacter	0.1822	0.196	0.00249	0.003878	0.007796	0.1967	0.04437	0.3371	0.1797
g__Flavobacterium	0.1619	0.164	0.02227	0.02991	0.04533	0.3638	0.0319	0.2705	0.1396
g__Hydrogenispora	0.06126	0.04263	0.117	0.09493	0.298	0.7029	-0.1305	0.01574	-0.0557
g__Rhodoplanes	0.0454	0.02725	0.1316	0.06376	0.01307	0.2212	-0.1422	-0.03735	-0.08622
g__Bdellovibrio	0.09924	0.05381	0.07669	0.03018	0.4712	0.7335	-0.02149	0.06714	0.02254
g__norank_f__Ilumatobacteraceae	0.06261	0.03235	0.1133	0.04803	0.1282	0.5258	-0.09073	-0.0064	-0.05073
g__Pseudaminobacter	0.0856	0.04198	0.08943	0.04221	0.9362	1	-0.04546	0.03744	-0.00383
g__P3OB-42	0.1015	0.1078	0.06573	0.01402	0.9362	1	-0.03406	0.1247	0.03579
g__norank_f__norank_o__norank_c__OLB14	0.06455	0.05153	0.1004	0.04638	0.298	0.7029	-0.08624	0.01494	-0.03583
g__Chthoniobacter	0.09584	0.067	0.06859	0.04386	0.4712	0.7335	-0.03232	0.08734	0.02724
g__norank_f__Moraxellaceae	0.0685	0.023	0.0933	0.05215	0.2298	0.6129	-0.06044	0.01561	-0.02479
g__norank_f__URHD0088	0.05963	0.02662	0.09837	0.0335	0.06555	0.3989	-0.07133	-0.008144	-0.03873
g__Amaricoccus	0.1546	0.3504	0.002315	0.005671	0.08982	0.4359	0.001557	0.4413	0.1523
g__norank_f__norank_o__Corynebacteriales	0.03212	0.05814	0.1247	0.2481	0.9357	1	-0.305	0.04573	-0.09259
g__Sphingopyxis	0.07432	0.05093	0.0814	0.0524	0.9362	1	-0.06161	0.04387	-0.007082
g__Dactylosporangium	0.07181	0.04954	0.08391	0.04216	0.4712	0.7335	-0.05607	0.03791	-0.01209
g__Ramlibacter	0.05751	0.03227	0.09811	0.03056	0.06555	0.3989	-0.06883	-0.005589	-0.04061
g__norank_f__norank_o__RBG-13-54-9	0.02737	0.01944	0.1236	0.06122	0.02024	0.2654	-0.1402	-0.04675	-0.09628
g__Caulobacter	0.05901	0.03255	0.08962	0.06699	0.5752	0.8302	-0.08549	0.01972	-0.03061
g__Modestobacter	0.0473	0.02242	0.09994	0.03311	0.01307	0.2212	-0.08365	-0.02438	-0.05264
g__mle1-7	0.04386	0.02012	0.1032	0.05052	0.06555	0.3989	-0.1	-0.02009	-0.05928
g__norank_f__Vermiphilaceae	0.09271	0.1291	0.05424	0.02766	0.9362	1	-0.03657	0.1508	0.03848
g__norank_f__WWH38	0.05003	0.03402	0.09406	0.05182	0.1735	0.5472	-0.09497	-0.003386	-0.04402
g__Herbaspirillum	0.08225	0.08017	0.05802	0.01935	0.9362	1	-0.02519	0.09097	0.02423
g__norank_f__Methylophilaceae	0.06011	0.03761	0.07803	0.05119	0.6889	0.9124	-0.065	0.02596	-0.01793
g__Solirubrobacter	0.04242	0.02133	0.0888	0.05407	0.2298	0.6129	-0.09599	-0.008752	-0.04638
g__norank_f__Isosphaeraceae	0.0599	0.04385	0.07091	0.04576	0.5752	0.8302	-0.05656	0.038	-0.01101
g__norank_f__norank_o__Subgroup_7	0.02595	0.01221	0.1023	0.0695	0.1282	0.5258	-0.1256	-0.02442	-0.07633
g__Flavisolibacter	0.04289	0.01645	0.08327	0.04737	0.1282	0.5258	-0.07893	-0.007069	-0.04039
g__Anaeromyxobacter	0.05242	0.01575	0.07262	0.03535	0.1735	0.5472	-0.04888	0.006466	-0.02019
g__unclassified_c__Gammaproteobacteria	0.07728	0.05746	0.0474	0.02139	0.4712	0.7335	-0.01039	0.076	0.02988
g__Lachnoclostridium	0.1032	0.1915	0.02028	0.01191	0.298	0.7029	-0.005208	0.2421	0.08295
g__norank_f__norank_o__S085	0.0336	0.01306	0.08907	0.04772	0.03064	0.2911	-0.09266	-0.021	-0.05548
g__Delftia	0.1122	0.2148	0.009579	0.005084	0.005075	0.189	0.01184	0.2793	0.1027
g__Allocatelliglobosispora	0.08576	0.09104	0.03365	0.01913	0.6889	0.9124	-0.009786	0.1268	0.05212
g__Klebsiella	0.1089	0.08873	0.007407	0.007122	0.01307	0.2212	0.04391	0.1736	0.1015
g__Rickettsiella	0.08565	0.1056	0.03054	0.05473	0.2615	0.68	-0.02221	0.1439	0.05511
g__unclassified_c__Alphaproteobacteria	0.04326	0.02078	0.07278	0.02201	0.04533	0.3638	-0.05013	-0.007272	-0.02953
g__Thermoflavimicrobium	0.04704	0.03079	0.06582	0.05052	0.6889	0.9124	-0.0608	0.01973	-0.01877
g__norank_f__KF-JG30-B3	0.03049	0.01135	0.08183	0.02569	0.005075	0.189	-0.07254	-0.03008	-0.05133
g__unclassified_f__Gemmatimonadaceae	0.01845	0.007751	0.0921	0.0396	0.005075	0.189	-0.1025	-0.04516	-0.07366
g__unclassified_f__Microbacteriaceae	0.05445	0.03188	0.05562	0.02862	0.9362	1	-0.0335	0.02932	-0.001167
g__G12-WMSP1	0.04043	0.01692	0.06944	0.04499	0.3785	0.7029	-0.06393	0.006476	-0.02901
g__FCPS473	0.03149	0.02102	0.07723	0.04523	0.0927	0.4359	-0.08109	-0.007484	-0.04575
g__Tundrisphaera	0.04667	0.02665	0.06187	0.039	0.6889	0.9124	-0.05003	0.02144	-0.01519
g__Starkeya	0.1004	0.08527	0.00686	0.003376	0.04533	0.3638	0.03407	0.1551	0.09354
g__Ferruginibacter	0.06577	0.04679	0.04058	0.02252	0.4712	0.7335	-0.01348	0.06257	0.02519
g__unclassified_f__Oxalobacteraceae	0.03164	0.01474	0.07284	0.0321	0.02024	0.2654	-0.06849	-0.01597	-0.04119
g__Subgroup_10	0.02868	0.02089	0.07309	0.05262	0.06555	0.3989	-0.08817	-0.009349	-0.04442
g__Nonomuraea	0.02317	0.01399	0.0783	0.04809	0.01307	0.2212	-0.09614	-0.02133	-0.05513
g__Dyadobacter	0.08381	0.1316	0.01709	0.01265	0.5752	0.8302	-0.007788	0.1777	0.06672
g__norank_f__Holosporaceae	0.06175	0.03691	0.0381	0.02223	0.3785	0.7029	-0.009765	0.05552	0.02365
g__Iamia	0.03807	0.01736	0.06131	0.01779	0.06555	0.3989	-0.04196	-0.005812	-0.02323
g__unclassified_o__Lactobacillales	0.09938	0.2422	0	0	0.1757	0.5472	0	0.2973	0.09938
g__Pseudoxanthomonas	0.07102	0.116	0.02582	0.01511	1	1	-0.01362	0.144	0.0452
g__Terrisporobacter	0.03442	0.02347	0.06163	0.03528	0.1735	0.5472	-0.06092	0.002801	-0.02722
g__Terrimonas	0.08059	0.1297	0.01506	0.007147	0.9362	1	-0.003785	0.173	0.06554
g__unclassified_f__Comamonadaceae	0.04521	0.04013	0.04919	0.0212	0.4712	0.7335	-0.03467	0.03023	-0.00398
g__Inquilinus	0.03598	0.02638	0.05789	0.01303	0.0927	0.4359	-0.04246	0.002734	-0.02192
g__MND1	0.01673	0.006599	0.07631	0.04278	0.01307	0.2212	-0.09192	-0.02628	-0.05958
g__norank_f__norank_o__mle1-27	0.0448	0.03212	0.04705	0.02202	0.8102	0.972	-0.02992	0.02574	-0.002256
g__Achromobacter	0.08214	0.15	0.009095	0.006485	0.0927	0.4359	0.002518	0.1979	0.07303
g__norank_f__norank_o__JG36-TzT-191	0.03011	0.016	0.06105	0.03157	0.1282	0.5258	-0.05831	-0.005075	-0.03094
g__Candidatus_Koribacter	0.02601	0.01832	0.06476	0.03703	0.06555	0.3989	-0.07034	-0.007891	-0.03876
g__Edaphobaculum	0.05811	0.09299	0.03087	0.02317	0.9362	1	-0.02585	0.1082	0.02724
g__Aquisphaera	0.03068	0.01823	0.0579	0.03268	0.1735	0.5472	-0.05492	0.0007547	-0.02722
g__norank_f__norank_o__norank_c__bacteriap25	0.01982	0.01024	0.06686	0.05436	0.1735	0.5472	-0.08947	-0.009298	-0.04704
g__Chthonomonas	0.02261	0.009601	0.06242	0.0169	0.005075	0.189	-0.05543	-0.02779	-0.03981
g__norank_f__Acidimicrobiaceae	0.02899	0.01638	0.05409	0.02558	0.06555	0.3989	-0.04621	-0.00391	-0.0251
g__Collimonas	0.01216	0.004548	0.07043	0.05192	0.01307	0.2212	-0.1027	-0.02525	-0.05826
g__unclassified_f__Methylophilaceae	0.02714	0.01949	0.05325	0.03615	0.1282	0.5258	-0.05763	0.002392	-0.0261
g__norank_f__norank_o__norank_c__Sericytochromatia	0.03996	0.02778	0.03967	0.02016	0.9362	1	-0.0232	0.0279	0.0002866
g__Acidiphilium	0.03407	0.01717	0.04475	0.008667	0.4712	0.7335	-0.02391	0.00359	-0.01068
g__norank_f__Rhizobiales_Incertae_Sedis	0.04257	0.02691	0.036	0.0352	0.5752	0.8302	-0.02595	0.03768	0.00657
g__CL500-29_marine_group	0.03052	0.01562	0.04795	0.0276	0.298	0.7029	-0.04226	0.00341	-0.01743
g__norank_f__Comamonadaceae	0.02302	0.01469	0.05461	0.02353	0.03064	0.2911	-0.0503	-0.01219	-0.03159
g__Brevibacillus	0.0551	0.07228	0.02249	0.03342	0.5752	0.8302	-0.01759	0.09221	0.03261
g__Lechevalieria	0.03167	0.02101	0.04546	0.04031	0.6889	0.9124	-0.04984	0.01583	-0.0138
g__Stenotrophomonas	0.04206	0.03308	0.03443	0.02364	0.8102	0.972	-0.02005	0.03837	0.007632
g__Smaragdicoccus	0.02533	0.01124	0.04901	0.02531	0.1282	0.5258	-0.04203	-0.003421	-0.02368
g__unclassified_o__Frankiales	0.02626	0.01693	0.04803	0.03518	0.2298	0.6129	-0.05114	0.004308	-0.02178
g__norank_f__norank_o__norank_c__norank_p__Desulfobacterota	0.02074	0.01106	0.05315	0.03263	0.04533	0.3638	-0.05718	-0.006373	-0.03241
g__norank_f__A4b	0.02937	0.03111	0.04441	0.0223	0.2298	0.6129	-0.04462	0.01217	-0.01504
g__Paenisporosarcina	0.04251	0.03284	0.03092	0.02223	0.5752	0.8302	-0.01866	0.04226	0.01158
g__Microvirga	0.03639	0.01876	0.03596	0.016	0.4712	0.7335	-0.01906	0.01744	0.0004205
g__Cellulomonas	0.03149	0.0221	0.04038	0.03218	0.6889	0.9124	-0.03922	0.01771	-0.008886
g__norank_f__Hyphomicrobiaceae	0.0294	0.02528	0.04184	0.0169	0.2298	0.6129	-0.03295	0.01058	-0.01244
g__unclassified_o__Polyangiales	0.02703	0.01546	0.04374	0.02481	0.298	0.7029	-0.0376	0.004479	-0.01671
g__norank_f__Sandaracinaceae	0.02985	0.02157	0.03985	0.02334	0.5752	0.8302	-0.03623	0.0139	-0.009998
g__Actinoallomurus	0.0273	0.01679	0.04163	0.02047	0.2298	0.6129	-0.03373	0.004707	-0.01433
g__Vicinamibacter	0.01228	0.009768	0.05653	0.04808	0.02024	0.2654	-0.08492	-0.01186	-0.04424
g__alphaI_cluster	0.02843	0.01365	0.03996	0.01692	0.3785	0.7029	-0.02698	0.004659	-0.01153
g__Cupriavidus	0.04388	0.03159	0.02419	0.01713	0.2298	0.6129	-0.005434	0.04846	0.0197
g__Methylibium	0.05434	0.04715	0.01335	0.008291	0.1735	0.5472	0.006828	0.07785	0.04099
g__TM7	0.03344	0.03655	0.0322	0.03961	0.9362	1	-0.04086	0.04141	0.001236
g__unclassified_f__Parachlamydiaceae	0.05266	0.05691	0.01233	0.007865	0.2298	0.6129	0.0003777	0.08477	0.04035
g__Candidatus_Ovatusbacter	0.032	0.02508	0.03216	0.01962	0.9362	1	-0.02361	0.02312	-0.0001659
g__norank_f__norank_o__norank_c__norank_p__RCP2-54	0.02255	0.01773	0.0413	0.01627	0.1282	0.5258	-0.03616	-0.0007097	-0.01874
g__unclassified_o__Acidobacteriales	0.02421	0.01634	0.03882	0.02152	0.2298	0.6129	-0.03445	0.004263	-0.0146
g__norank_f__norank_o__Elev-1554	0.01849	0.01393	0.04425	0.02335	0.0927	0.4359	-0.04502	-0.005701	-0.02575
g__Candidatus_Alysiosphaera	0.03323	0.02875	0.02912	0.01853	1	1	-0.02068	0.03156	0.004114
g__Niastella	0.02014	0.01299	0.04145	0.02606	0.2298	0.6129	-0.0418	0.0005815	-0.02131
g__Terrimicrobium	0.05327	0.04716	0.007558	0.007822	0.1994	0.5851	0.01075	0.07866	0.04571
g__1174-901-12	0.0332	0.02685	0.02671	0.01956	0.9362	1	-0.01675	0.03286	0.006479
g__Candidatus_Paracaedibacter	0.03819	0.02509	0.02002	0.008668	0.1735	0.5472	-0.000806	0.03703	0.01818
g__norank_f__norank_o__Blfdi19	0.04393	0.05418	0.01415	0.008476	0.298	0.7029	-0.00121	0.07498	0.02978
g__Actinocorallia	0.00989	0.0133	0.04767	0.08553	0.2971	0.7029	-0.1089	0.004932	-0.03778
g__Dongia	0.01966	0.008569	0.03781	0.01307	0.04533	0.3638	-0.0293	-0.006137	-0.01815
g__norank_f__Elsteraceae	0.01873	0.01251	0.0383	0.01078	0.02024	0.2654	-0.03105	-0.0067	-0.01957
g__norank_f__Limnochordaceae	0.02771	0.01609	0.02879	0.02067	0.9362	1	-0.02101	0.01754	-0.001083
g__RB41	0.01042	0.006594	0.04604	0.043	0.1282	0.5258	-0.06889	-0.005875	-0.03563
g__Promicromonospora	0.01479	0.01522	0.0416	0.03057	0.06555	0.3989	-0.0531	-0.002397	-0.02681
g__norank_f__Caldilineaceae	0.01958	0.019	0.03662	0.0222	0.0927	0.4359	-0.03699	0.0053	-0.01705
g__unclassified_f__Sphingomonadaceae	0.01755	0.01216	0.03814	0.01502	0.04533	0.3638	-0.0346	-0.005344	-0.02059
g__norank_f__norank_o__Rokubacteriales	0.01659	0.01323	0.03858	0.02561	0.1735	0.5472	-0.04528	-0.001527	-0.02199
g__Luteolibacter	0.04861	0.03399	0.005929	0.006045	0.01291	0.2212	0.01855	0.06822	0.04267
g__Microlunatus	0.02882	0.016	0.02538	0.0111	0.5752	0.8302	-0.01044	0.01789	0.003442
g__norank_f__Myxococcaceae	0.02525	0.01564	0.02862	0.004212	0.9362	1	-0.01504	0.00762	-0.003366
g__Anaerocolumna	0.03902	0.05032	0.01473	0.009552	0.4712	0.7335	-0.005207	0.06466	0.0243
g__Roseomonas	0.02731	0.0214	0.02593	0.004104	0.9362	1	-0.01358	0.01974	0.001374
g__Flavitalea	0.03367	0.02822	0.01935	0.01017	0.4712	0.7335	-0.006191	0.0379	0.01432
g__Nitrolancea	0.01606	0.01001	0.0357	0.01855	0.04533	0.3638	-0.03568	-0.005162	-0.01964
g__Tumebacillus	0.03102	0.02736	0.01965	0.01658	0.4712	0.7335	-0.01144	0.0346	0.01137
g__Neochlamydia	0.03504	0.03578	0.01542	0.01477	0.3358	0.7029	-0.007299	0.05195	0.01962
g__Arenimonas	0.03157	0.03373	0.0187	0.02208	0.6304	0.8772	-0.01542	0.04469	0.01287
g__Kineosporia	0.01592	0.01051	0.03432	0.02586	0.1735	0.5472	-0.04032	0.0009773	-0.0184
g__norank_f__Paenibacillaceae	0.02965	0.01982	0.01977	0.01889	0.8102	0.972	-0.012	0.02831	0.009879
g__Cohnella	0.03006	0.02155	0.01781	0.01024	0.4712	0.7335	-0.006404	0.02942	0.01225
g__norank_f__Pedosphaeraceae	0.01886	0.01493	0.02881	0.02428	0.5752	0.8302	-0.03386	0.009218	-0.009946
g__Rhodoferax	0.03432	0.03048	0.01332	0.01429	0.2298	0.6129	-0.0003467	0.04693	0.02099
g__norank_f__norank_o__Armatimonadales	0.01667	0.008893	0.03094	0.01676	0.3785	0.7029	-0.02728	-0.001203	-0.01427
g__ADurb.Bin063-1	0.01867	0.01442	0.02838	0.02647	0.8102	0.972	-0.03439	0.01165	-0.009706
g__Nitrosospira	0.01461	0.009488	0.0322	0.02146	0.2298	0.6129	-0.03449	-2.473e-05	-0.01759
g__norank_f__norank_o__WD260	0.01851	0.01274	0.02811	0.01628	0.298	0.7029	-0.02326	0.005614	-0.009602
g__Vulgatibacter	0.01841	0.01315	0.02747	0.02223	0.5752	0.8302	-0.02845	0.007167	-0.009055
g__Pseudoflavitalea	0.03264	0.02023	0.01318	0.0125	0.0927	0.4359	0.003927	0.03741	0.01946
g__norank_f__norank_o__norank_c__Subgroup_5	0.01906	0.009852	0.02674	0.0147	0.298	0.7029	-0.01989	0.005064	-0.007671
g__Bordetella	0.007834	0.007552	0.03777	0.07704	0.8726	1	-0.09401	0.007368	-0.02994
g__Longispora	0.01704	0.01128	0.0282	0.01585	0.2298	0.6129	-0.02537	0.002713	-0.01116
g__norank_f__BIrii41	0.02279	0.01765	0.02168	0.01784	1	1	-0.01878	0.01899	0.001105
g__Symbiobacterium	0.01956	0.01489	0.02453	0.01773	0.6889	0.9124	-0.02312	0.01176	-0.004973
g__norank_f__Microtrichaceae	0.02044	0.01641	0.02363	0.008209	0.4712	0.7335	-0.01599	0.01079	-0.00319
g__Candidatus_Berkiella	0.02048	0.01551	0.02304	0.01605	0.8102	0.972	-0.0192	0.01349	-0.002553
g__Turicibacter	0.01806	0.01229	0.02542	0.01585	0.5752	0.8302	-0.02196	0.007686	-0.00736
g__Steroidobacter	0.02046	0.01363	0.02298	0.008145	0.3785	0.7029	-0.01368	0.009917	-0.002518
g__norank_f__TRA3-20	0.009463	0.007789	0.03346	0.02382	0.1735	0.5472	-0.04257	-0.003617	-0.024
g__unclassified_f__Ilumatobacteraceae	0.01397	0.009776	0.02825	0.02122	0.298	0.7029	-0.03121	0.003303	-0.01429
g__unclassified_f__Pseudomonadaceae	0.04198	0.09835	0	0	0.1757	0.5472	0	0.1229	0.04199
g__norank_f__norank_o__norank_c__norank_p__Armatimonadota	0.009615	0.003774	0.03183	0.01072	0.005075	0.189	-0.02992	-0.01377	-0.02221
g__Angustibacter	0.02128	0.0132	0.01971	0.01615	0.8102	0.972	-0.01445	0.01765	0.001568
g__Sphingobacterium	0.03532	0.03164	0.005523	0.005582	0.09041	0.4359	0.00631	0.05173	0.0298
g__unclassified_f__Myxococcaceae	0.01679	0.009371	0.0239	0.01251	0.3785	0.7029	-0.01832	0.003785	-0.007116
g__norank_f__norank_o__norank_c__Gitt-GS-136	0.006195	0.005349	0.03334	0.02657	0.04533	0.3638	-0.04683	-0.00804	-0.02714
g__Lysinibacillus	0.02008	0.0263	0.01886	0.00929	0.4712	0.7335	-0.01522	0.02502	0.001221
g__unclassified_f__Lachnospiraceae	0.01425	0.008091	0.02368	0.007556	0.0927	0.4359	-0.01734	-0.001339	-0.009426
g__Kibdelosporangium	0.01541	0.02991	0.02211	0.02486	0.06555	0.3989	-0.03191	0.02205	-0.006694
g__norank_f__norank_o__11-24	0.01102	0.009808	0.02609	0.01736	0.06555	0.3989	-0.02842	-0.0006287	-0.01507
g__norank_f__AKYG1722	0.008267	0.008192	0.02875	0.03206	0.2971	0.7029	-0.04743	0.001872	-0.02048
g__Sandaracinus	0.03307	0.02939	0.00384	0.003151	0.03064	0.2911	0.01087	0.05216	0.02923
g__norank_f__norank_o__Rhodospirillales	0.02264	0.01608	0.01374	0.008126	0.5752	0.8302	-0.00293	0.02192	0.008896
g__Elizabethkingia	0.001787	0.003292	0.03442	0.07771	0.775	0.972	-0.09777	0.002726	-0.03263
g__Holophaga	0.01429	0.0156	0.02163	0.01482	0.5752	0.8302	-0.02077	0.009907	-0.007338
g__Roseimicrobium	0.01678	0.01648	0.01908	0.01029	0.5752	0.8302	-0.01562	0.01289	-0.002294
g__norank_f__norank_o__norank_c__Parcubacteria	0.01084	0.007313	0.02476	0.01106	0.06555	0.3989	-0.02414	-0.004605	-0.01392
g__Archangium	0.007241	0.005275	0.02773	0.013	0.008239	0.1967	-0.03171	-0.01047	-0.02049
g__unclassified_f__Bacillaceae	0.02132	0.01274	0.01334	0.0134	0.1735	0.5472	-0.006214	0.02034	0.007976
g__Ktedonobacter	0.01545	0.008751	0.01908	0.0175	0.9362	1	-0.01895	0.008959	-0.003633
g__Fodinicola	0.004288	0.00563	0.02976	0.03033	0.06508	0.3989	-0.05038	-0.005652	-0.02547
g__unclassified_c__Acidimicrobiia	0.01571	0.004919	0.01826	0.007076	0.4712	0.7335	-0.009023	0.003935	-0.002554
g__unclassified_o__Babeliales	0.02242	0.01356	0.009949	0.003819	0.1282	0.5258	0.002804	0.0236	0.01247
g__Ellin6055	0.01639	0.01339	0.01589	0.006908	0.6889	0.9124	-0.009997	0.01159	0.0005013
g__Actinomycetospora	0.01228	0.00377	0.01978	0.01271	0.3785	0.7029	-0.01755	0.002141	-0.007499
g__Solibacillus	0.01342	0.01395	0.01682	0.00529	0.1735	0.5472	-0.01274	0.008068	-0.003405
g__Phaselicystis	0.015	0.008864	0.01506	0.009112	1	1	-0.009152	0.008621	-5.695e-05
g__Coxiella	0.01417	0.01109	0.01586	0.008637	0.6889	0.9124	-0.0115	0.008235	-0.001697
g__norank_f__Longimicrobiaceae	0.01228	0.01104	0.01715	0.01268	0.3776	0.7029	-0.01674	0.008257	-0.004875
g__norank_f__norank_o__norank_c__BD7-11	0.008437	0.006049	0.02078	0.0192	0.06555	0.3989	-0.0285	-0.0003874	-0.01234
g__norank_f__Simkaniaceae	0.01344	0.01512	0.01573	0.01394	0.3785	0.7029	-0.01787	0.01293	-0.00229
g__Ilumatobacter	0.01814	0.01302	0.01078	0.006763	0.4712	0.7335	-0.002951	0.01787	0.007365
g__Castellaniella	0.009058	0.008206	0.01948	0.007701	0.0927	0.4359	-0.01798	-0.001846	-0.01043
g__Minicystis	0.01707	0.01374	0.01144	0.009033	0.5211	0.8059	-0.007015	0.01768	0.005626
g__Sporocytophaga	0.02256	0.02225	0.005881	0.005453	0.1488	0.5472	0.001791	0.03535	0.01668
g__Robbsia	0.01154	0.007854	0.01681	0.00826	0.2298	0.6129	-0.01273	0.003856	-0.005276
g__Azotobacter	0.02817	0.06899	0	0	0.4047	0.7029	0	0.0845	0.02817
g__norank_f__SM2D12	0.01557	0.01741	0.01255	0.006991	0.9362	1	-0.009054	0.0192	0.003022
g__norank_f__Babeliaceae	0.01235	0.009716	0.01574	0.01655	1	1	-0.01746	0.0103	-0.003384
g__Pseudorhodoplanes	0.01788	0.01269	0.01018	0.005463	0.298	0.7029	-0.002575	0.01777	0.0077
g__Sporichthya	0.01503	0.01994	0.0128	0.0121	1	1	-0.01207	0.02111	0.002226
g__OM27_clade	0.01816	0.02078	0.00941	0.001186	0.4712	0.7335	-0.003346	0.02612	0.008746
g__Thermobacillus	0.01379	0.008383	0.01325	0.006222	0.9362	1	-0.006941	0.007986	0.000536
g__Altererythrobacter	0.01018	0.006791	0.01683	0.01052	0.3785	0.7029	-0.01551	0.003108	-0.006649
g__norank_f__Microscillaceae	0.01678	0.01132	0.01004	0.004625	0.298	0.7029	-0.002154	0.01573	0.006735
g__Rhodovastum	0.01676	0.008699	0.009949	0.003819	0.2298	0.6129	-0.0003811	0.0134	0.006813
g__Brevundimonas	0.00989	0.009083	0.01665	0.02591	0.9362	1	-0.02874	0.009556	-0.006764
g__Actinophytocola	0.006409	0.004861	0.02012	0.01831	0.2298	0.6129	-0.02884	-0.001338	-0.01371
g__Herbinix	0.01013	0.006376	0.01638	0.01167	0.2298	0.6129	-0.01586	0.003615	-0.006247
g__Acidisphaera	0.01922	0.02205	0.007082	0.006066	0.4712	0.7335	-0.002472	0.03073	0.01213
g__norank_f__norank_o__norank_c__Lineage_IIa	0.009709	0.006894	0.01621	0.005499	0.1735	0.5472	-0.0131	0.0002343	-0.006505
g__Flexivirga	0.01172	0.01245	0.01387	0.02185	0.8102	0.972	-0.02234	0.01329	-0.002156
g__Flavihumibacter	0.02168	0.02329	0.00387	0.005158	0.1922	0.5792	0.001092	0.03461	0.01781
g__Methylovirgula	0.01246	0.005841	0.01309	0.007227	1	1	-0.007135	0.006063	-0.0006292
g__Acidisoma	0.004376	0.002033	0.02092	0.008375	0.005075	0.189	-0.0229	-0.0102	-0.01654
g__norank_f__Anaerolineaceae	0.003369	0.002622	0.02147	0.01203	0.01291	0.2212	-0.02765	-0.008786	-0.0181
g__unclassified_c__Chloroflexia	0.005445	0.004878	0.01935	0.01477	0.06367	0.3989	-0.02616	-0.00308	-0.0139
g__norank_f__unclassified	0.01577	0.02151	0.008843	0.005427	0.9362	1	-0.006615	0.02468	0.006922
g__Asticcacaulis	0.01519	0.01188	0.008978	0.004591	0.4712	0.7335	-0.002681	0.01623	0.00621
g__Ellin516	0.005802	0.00417	0.01832	0.01499	0.04533	0.3638	-0.02409	-0.001458	-0.01252
g__unclassified_f__Streptosporangiaceae	0.01633	0.01408	0.007682	0.007233	0.229	0.6129	-0.001398	0.0224	0.008648
g__Micropepsis	0.01078	0.01321	0.01293	0.01223	0.468	0.7335	-0.0158	0.0107	-0.002151
g__unclassified_f__Polyangiaceae	0.01213	0.005753	0.01156	0.007374	0.9362	1	-0.00672	0.006439	0.0005711
g__unclassified_o__Rhizobiales	0.0129	0.006342	0.01073	0.006623	0.5752	0.8302	-0.005278	0.008555	0.002171
g__norank_f__Methylacidiphilaceae	0.01957	0.01669	0.003845	0.001906	0.06555	0.3989	0.00499	0.02889	0.01572
g__SWB02	0.003973	0.005712	0.01892	0.01633	0.06508	0.3989	-0.02849	-0.002564	-0.01495
g__norank_f__Polyangiaceae	0.01345	0.01056	0.009384	0.005637	0.3358	0.7029	-0.004649	0.01273	0.004063
g__unclassified_f__Solirubrobacteraceae	0.002981	0.002564	0.01971	0.02471	0.01307	0.2212	-0.03817	-0.004216	-0.01673
g__norank_f__Rhodospirillaceae	0.008483	0.009892	0.01369	0.00776	0.298	0.7029	-0.01364	0.004904	-0.005212
g__Curtobacterium	0.01237	0.01045	0.009685	0.005312	0.8102	0.972	-0.005583	0.01112	0.002682
g__norank_f__norank_o__Oligoflexales	0.01076	0.009214	0.01119	0.006584	1	1	-0.008998	0.007747	-0.000424
g__Pandoraea	0.01353	0.01827	0.00819	0.005316	0.9357	1	-0.00601	0.0213	0.005335
g__Candidatus_Protochlamydia	0.01504	0.01336	0.006658	0.007453	0.298	0.7029	-0.001938	0.02065	0.008381
g__norank_f__norank_o__CCD24	0.006123	0.003506	0.01551	0.009459	0.06555	0.3989	-0.01656	-0.002035	-0.009392
g__Pedosphaera	0.009622	0.006781	0.01199	0.008529	1	1	-0.01004	0.006056	-0.002372
g__norank_f__Sphingomonadaceae	0.01918	0.03144	0.002406	0.00454	0.2666	0.6855	-0.002147	0.04309	0.01678
g__Ammoniphilus	0.007736	0.006829	0.01381	0.02516	0.6889	0.9124	-0.02806	0.008338	-0.006078
g__Lutispora	0.01077	0.007525	0.01066	0.004982	0.9362	1	-0.005856	0.006829	0.000111
g__Ruminiclostridium	0.007233	0.00776	0.0141	0.004875	0.1727	0.5472	-0.01347	0.0001733	-0.006869
g__unclassified_o__Microtrichales	0.006587	0.002596	0.01463	0.004787	0.02024	0.2654	-0.01188	-0.003847	-0.008042
g__Sporomusa	0.01531	0.02086	0.005718	0.008598	0.5683	0.8302	-0.006604	0.02707	0.009595
g__Parafilimonas	0.006068	0.002968	0.0149	0.009098	0.06555	0.3989	-0.01544	-0.00125	-0.008832
g__Verrucomicrobium	0.01646	0.02581	0.004221	0.005607	0.4151	0.7183	-0.003214	0.03322	0.01224
g__norank_f__Halobacteroidaceae	0.0102	0.008716	0.01048	0.005501	0.9361	1	-0.0079	0.007433	-0.0002815
g__Spirosoma	0.01862	0.02024	0.002032	0.003767	0.08126	0.4359	0.002957	0.03365	0.01659
g__Chryseolinea	0.01048	0.009374	0.009866	0.009573	0.9362	1	-0.009301	0.01014	0.0006154
g__norank_f__norank_o__Candidatus_Kaiserbacteria	0.0103	0.01046	0.009869	0.01031	1	1	-0.009752	0.01093	0.0004345
g__norank_f__Lachnospiraceae	0.006181	0.007328	0.0136	0.005888	0.09213	0.4359	-0.01405	-0.0002203	-0.007419
g__Roseisolibacter	0.006995	0.005214	0.01274	0.0057	0.06555	0.3989	-0.01126	5.497e-05	-0.00574
g__Hirschia	0.0135	0.01865	0.005843	0.003719	0.8102	0.972	-0.002786	0.02406	0.007662
g__norank_f__norank_o__Subgroup_17	0.004445	0.004472	0.01474	0.01672	0.2615	0.68	-0.02431	0.001221	-0.0103
g__Ureibacillus	0.008725	0.008758	0.01037	0.008442	0.5211	0.8059	-0.01036	0.007036	-0.001641
g__norank_f__norank_o__B10-SB3A	0.007072	0.008862	0.01202	0.006327	0.1727	0.5472	-0.01297	0.003962	-0.004951
g__Segetibacter	0.007333	0.006305	0.01165	0.006461	0.3785	0.7029	-0.01046	0.00265	-0.004318
g__unclassified_c__Actinobacteria	0.004554	0.004303	0.01437	0.008406	0.02024	0.2654	-0.01748	-0.003564	-0.009815
g__unclassified_f__Peptostreptococcaceae	0.00786	0.01039	0.01095	0.008948	0.3776	0.7029	-0.01272	0.006729	-0.003086
g__norank_f__A0839	0.004939	0.004028	0.01387	0.01334	0.0927	0.4359	-0.02069	-0.001172	-0.008929
g__FFCH7168	0.01037	0.006658	0.007998	0.00477	0.4225	0.7271	-0.003358	0.00844	0.002373
g__Occallatibacter	0.006224	0.005704	0.01194	0.008802	0.2971	0.7029	-0.01342	0.002344	-0.005713
g__IS-44	0.002852	0.003423	0.01485	0.01104	0.09213	0.4359	-0.02003	-0.00402	-0.012
g__norank_f__norank_o__norank_c__norank_p__MBNT15	0.005191	0.004596	0.01243	0.005913	0.06508	0.3989	-0.01233	-0.001728	-0.007234
g__unclassified_c__Bacteroidia	0.01416	0.02186	0.003419	0.006414	0.2666	0.6855	-0.002622	0.02928	0.01074
g__Acinetobacter	0.01317	0.02008	0.004389	0.0064	0.468	0.7335	-0.003643	0.02694	0.008781
g__Cytophaga	0.01579	0.02182	0.001561	0.003824	0.06008	0.3989	0.001761	0.0329	0.01423
g__Sedimentibacter	0.006539	0.006077	0.01081	0.007014	0.4704	0.7335	-0.01125	0.002988	-0.004275
g__Alicyclobacillus	0.01006	0.008989	0.007275	0.005451	1	1	-0.004315	0.0114	0.002789
g__Actinomadura	0.003685	0.003347	0.01353	0.009111	0.02024	0.2654	-0.01745	-0.003029	-0.009845
g__Shimazuella	0.007481	0.007358	0.009712	0.00625	0.3785	0.7029	-0.009451	0.00492	-0.002229
g__Luteibacter	0.0135	0.01804	0.003684	0.00326	0.1282	0.5258	0.0003078	0.02502	0.009818
g__Chiayiivirga	0.01667	0.03169	0.000417	0.001021	0.462	0.7335	-0.000834	0.0426	0.01625
g__unclassified_f__Paracaedibacteraceae	0.01528	0.03383	0.001656	0.002041	1	1	-0.0021	0.04165	0.01363
g__Caldicoprobacter	0.01037	0.005473	0.006354	0.005574	0.1735	0.5472	-0.001979	0.009451	0.004017
g__unclassified_f__Roseiflexaceae	0.002303	0.002583	0.01425	0.01699	0.2894	0.7029	-0.02565	-0.0004179	-0.01195
g__Aetherobacter	0.01194	0.009193	0.004607	0.005673	0.1705	0.5472	-0.001012	0.0152	0.007337
g__unclassified_o__Elsterales	0.009239	0.006957	0.007081	0.003948	0.4225	0.7271	-0.003335	0.008316	0.00216
g__Oryzihumus	0.007618	0.004928	0.008578	0.004412	0.5752	0.8302	-0.006049	0.004116	-0.0009597
g__Thermoactinomyces	0.007934	0.006768	0.008122	0.005434	1	1	-0.006401	0.006353	-0.0001875
g__Actinocatenispora	0.002388	0.002771	0.01365	0.01644	0.2894	0.7029	-0.02314	8.529e-05	-0.01126
g__norank_f__Steroidobacteraceae	0.007494	0.005933	0.00848	0.006352	0.6889	0.9124	-0.00728	0.005245	-0.0009863
g__norank_f__norank_o__Subgroup_13	0.003411	0.003924	0.01253	0.0104	0.1255	0.5258	-0.01738	-0.001569	-0.009113
g__Clostridium_sensu_stricto_10	0.01498	0.0118	0.0009062	0.001427	0.01152	0.2212	0.005391	0.02309	0.01408
g__Candidimonas	0.006883	0.008454	0.008766	0.007406	0.8089	0.972	-0.009788	0.006096	-0.001883
g__Ensifer	0.01087	0.01972	0.004708	0.007084	0.5725	0.8302	-0.005807	0.02401	0.006167
g__Filimonas	0.01006	0.004459	0.005512	0.006284	0.0927	0.4359	-0.001138	0.01015	0.004549
g__norank_f__Fimbriimonadaceae	0.003379	0.00415	0.0121	0.005783	0.02002	0.2654	-0.01369	-0.003523	-0.008724
g__norank_f__norank_o__norank_c__norank_p__Latescibacterota	0.001526	0.001247	0.01392	0.01684	0.02002	0.2654	-0.02647	-0.003645	-0.01239
g__Rhodomicrobium	0.00791	0.00403	0.007393	0.005206	0.9362	1	-0.004288	0.00571	0.0005168
g__norank_f__type_III	0.007415	0.00603	0.007731	0.007277	0.9362	1	-0.007668	0.006411	-0.0003157
g__Sphaerimonospora	0.01113	0.006594	0.003721	0.002018	0.04533	0.3638	0.002683	0.01254	0.007409
g__Hamadaea	0.006279	0.005729	0.008333	0.005269	0.5745	0.8302	-0.007487	0.003783	-0.002051
g__Rhodobacter	0.01417	0.01734	0	0	0.07401	0.4077	0.002725	0.02715	0.01417
g__Luteitalea	0.01031	0.01344	0.003629	0.003432	0.5725	0.8302	-0.001937	0.01869	0.00668
g__norank_f__27F-1492R	0.007333	0.00686	0.006591	0.007523	0.8089	0.972	-0.006326	0.008082	0.0007419
g__norank_f__norank_o__norank_c__WWE3	0.002532	0.002791	0.01128	0.01083	0.03035	0.2911	-0.01797	-0.001901	-0.00875
g__norank_f__norank_o__Kapabacteriales	0.003705	0.004757	0.01009	0.009989	0.2946	0.7029	-0.01442	0.001121	-0.006386
g__norank_f__Oxalobacteraceae	0.007594	0.007867	0.006109	0.003227	0.9361	1	-0.004886	0.007637	0.001484
g__unclassified_f__Verrucomicrobiaceae	0.008068	0.003494	0.005606	0.003214	0.2298	0.6129	-0.0008926	0.006062	0.002462
g__Peredibacter	0.01188	0.007519	0.001415	0.003465	0.01606	0.2654	0.004036	0.0167	0.01046
g__Prosthecobacter	0.01165	0.009318	0.001606	0.00249	0.02499	0.2911	0.003093	0.01718	0.01005
g__norank_f__AKIW781	0.003417	0.004641	0.009815	0.01332	0.3751	0.7029	-0.01836	0.002338	-0.006397
g__norank_f__UBA12409	0.007627	0.009221	0.005537	0.004669	0.935	1	-0.004711	0.009907	0.00209
g__unclassified_f__Nitrosomonadaceae	0.001258	0.002098	0.01173	0.009403	0.03794	0.3532	-0.01745	-0.003278	-0.01047
g__norank_f__Xanthomonadaceae	0.003352	0.004974	0.009601	0.008156	0.1424	0.5472	-0.01294	0.0004958	-0.006247
g__norank_f__norank_o__norank_c__S0134_terrestrial_group	0.005689	0.005084	0.007124	0.007408	0.935	1	-0.008145	0.005067	-0.001434
g__norank_f__norank_o__Burkholderiales	0.003468	0.003087	0.009317	0.008229	0.09213	0.4359	-0.01289	-0.0004468	-0.005849
g__norank_f__norank_o__DS-100	0.002489	0.002167	0.01027	0.01299	0.4704	0.7335	-0.01832	0.0003158	-0.007783
g__Proteiniborus	0.005481	0.006626	0.007257	0.006034	0.6248	0.8721	-0.008194	0.00474	-0.001775
g__Mizugakiibacter	0.005432	0.00707	0.007241	0.009374	0.8033	0.972	-0.01109	0.006781	-0.001809
g__Thermosporothrix	0.01093	0.0156	0.001709	0.001996	0.3611	0.7029	-3.39e-05	0.02299	0.00922
g__Alkaliphilus	0.006288	0.004425	0.006339	0.004779	0.7483	0.9717	-0.004829	0.004471	-5.016e-05
g__Fontibacillus	0.007389	0.006582	0.005212	0.005594	0.5725	0.8302	-0.004081	0.009236	0.002177
g__norank_f__cvE6	0.006357	0.01316	0.006166	0.01151	0.9338	1	-0.01301	0.01482	0.000191
g__Truepera	0.01009	0.009768	0.002401	0.003109	0.213	0.6129	0.0001989	0.01488	0.007692
g__unclassified_f__Beijerinckiaceae	0.01021	0.01802	0.00228	0.002294	0.5683	0.8302	-0.001608	0.02296	0.007932
g__Pelotomaculum	0.005894	0.006637	0.006555	0.003766	0.5211	0.8059	-0.005474	0.005591	-0.0006619
g__Planifilum	0.005629	0.005428	0.006782	0.005723	0.8068	0.972	-0.006556	0.004874	-0.001153
g__Aneurinibacillus	0.005318	0.006168	0.007013	0.006393	0.5725	0.8302	-0.007924	0.004867	-0.001695
g__unclassified_f__Pseudonocardiaceae	0.006437	0.006678	0.00585	0.005091	1	1	-0.005741	0.007155	0.0005876
g__KD3-10	0.007124	0.005133	0.005059	0.004621	0.5725	0.8302	-0.002955	0.00717	0.002065
g__norank_f__norank_o__Subgroup_15	0.004044	0.003207	0.008024	0.005398	0.1994	0.5851	-0.008099	0.0004952	-0.00398
g__norank_f__Thermoactinomycetaceae	0.005681	0.005282	0.006233	0.004035	0.9361	1	-0.005387	0.00429	-0.0005519
g__Candidatus_Xiphinematobacter	0.005715	0.004902	0.005901	0.005827	1	1	-0.005372	0.004875	-0.000186
g__Thermopolyspora	0.001877	0.001774	0.009616	0.008997	0.008127	0.1967	-0.01509	-0.002451	-0.007739
g__Candidatus_Megaira	0.007009	0.009999	0.004452	0.00336	0.9357	1	-0.003625	0.01136	0.002557
g__Bacteriovorax	0.003398	0.004573	0.007941	0.009131	0.3281	0.7029	-0.01181	0.002028	-0.004543
g__1959-1	0.005448	0.005669	0.005831	0.003411	0.8102	0.972	-0.004969	0.004969	-0.0003827
g__unclassified_f__Clostridiaceae	0.008641	0.009135	0.002598	0.002923	0.1705	0.5472	0.0004638	0.01375	0.006044
g__Chthonobacter	0.007798	0.009539	0.003436	0.002683	0.5683	0.8302	-0.001957	0.01207	0.004362
g__Haloplasma	0.002849	0.002428	0.008368	0.006078	0.09213	0.4359	-0.01036	-0.001143	-0.005519
g__Rhodoblastus	0.01117	0.02158	0	0	0.07401	0.4077	0.0003883	0.02894	0.01116
g__Kurthia	0.005148	0.005447	0.00602	0.004877	0.8089	0.972	-0.006199	0.004926	-0.000873
g__norank_f__norank_o__norank_c__Anaerolineae	0.0009082	0.001407	0.01022	0.008214	0.0562	0.3989	-0.0154	-0.003412	-0.009309
g__unclassified_f__Paenibacillaceae	0.007225	0.003666	0.003702	0.005844	0.1255	0.5258	-0.002035	0.008168	0.003523
g__norank_f__Beijerinckiaceae	0.003673	0.004074	0.007085	0.01101	1	1	-0.01234	0.004856	-0.003412
g__norank_f__AB1	0.005711	0.008177	0.004965	0.004397	0.6868	0.9124	-0.005005	0.008367	0.0007456
g__unclassified_f__Blastocatellaceae	0.0004543	0.001113	0.01014	0.02016	0.1823	0.5546	-0.0266	0	-0.009688
g__Tepidimicrobium	0.004698	0.003913	0.005577	0.003933	0.8099	0.972	-0.005057	0.002849	-0.0008792
g__norank_f__Obscuribacteraceae	0.004862	0.008167	0.005367	0.003092	0.2539	0.6639	-0.00562	0.006657	-0.0005043
g__unclassified_o__Ktedonobacterales	0.004556	0.003581	0.005666	0.00487	0.8102	0.972	-0.006031	0.003372	-0.001109
g__Nannocystis	0.008326	0.008998	0.001831	0.003411	0.1999	0.5851	-0.0001174	0.01405	0.006495
g__norank_f__norank_o__MBA03	0.004993	0.004209	0.005158	0.002351	0.9361	1	-0.003439	0.003142	-0.0001651
g__Edaphobacter	0.003341	0.003358	0.006756	0.01274	0.9338	1	-0.01451	0.003774	-0.003415
g__Pseudactinotalea	0.00357	0.002819	0.006475	0.004436	0.3785	0.7029	-0.006986	0.0008067	-0.002905
g__Rhizocola	0.005933	0.007166	0.003947	0.002602	0.9357	1	-0.003164	0.008002	0.001986
g__norank_f__AKYH767	0.002433	0.002399	0.007353	0.007014	0.2265	0.6129	-0.01045	0.0001518	-0.004919
g__Desulfitibacter	0.003462	0.003671	0.006276	0.009299	0.8089	0.972	-0.01164	0.003171	-0.002814
g__Tahibacter	0.008577	0.009636	0.001135	0.002781	0.08982	0.4359	0.0004509	0.016	0.007441
g__Candidatus_Jidaibacter	0.005472	0.005486	0.004224	0.00268	0.8102	0.972	-0.002749	0.005744	0.001249
g__Opitutus	0.007164	0.008108	0.002466	0.002078	0.3751	0.7029	-0.0007477	0.01146	0.004699
g__Cellulosilyticum	0.003002	0.003748	0.006584	0.009271	0.7325	0.9618	-0.01169	0.002731	-0.003582
g__norank_f__norank_o__Rhizobiales	0.00434	0.003896	0.00521	0.005528	1	1	-0.005646	0.00407	-0.0008705
g__Turneriella	0.004973	0.004774	0.004317	0.006942	0.6691	0.9124	-0.005893	0.006395	0.0006569
g__Patulibacter	0.002326	0.002785	0.006903	0.01218	0.8643	1	-0.01478	0.002357	-0.004577
g__possible_genus_04	0.004735	0.005519	0.004395	0.006006	0.935	1	-0.006131	0.005813	0.0003397
g__Sediminibacterium	0.00524	0.002135	0.003857	0.004675	0.229	0.6129	-0.00278	0.004858	0.001382
g__Lacibacter	0.007871	0.0114	0.0008885	0.00138	0.532	0.8173	-0.0005002	0.01566	0.006982
g__unclassified_p__Firmicutes	0.003799	0.003891	0.004938	0.003332	0.8089	0.972	-0.00467	0.002951	-0.001138
g__Duganella	0.001682	0.002606	0.007011	0.008403	0.1999	0.5851	-0.01205	0.0006417	-0.00533
g__SM1A02	0.003598	0.002664	0.005084	0.002362	0.4712	0.7335	-0.004143	0.0008224	-0.001486
g__norank_f__Micromonosporaceae	0.0035	0.00287	0.005116	0.003383	0.6304	0.8772	-0.004781	0.001578	-0.001616
g__unclassified_f__Streptomycetaceae	0.004463	0.005431	0.004134	0.006821	0.8643	1	-0.006306	0.006275	0.0003284
g__Sorangium	0.005114	0.006184	0.003382	0.003017	0.8033	0.972	-0.003072	0.006375	0.001734
g__Parasegetibacter	0.005739	0.007405	0.002729	0.002473	0.935	1	-0.00248	0.008555	0.003009
g__unclassified_o__Chlamydiales	0.005587	0.003818	0.002795	0.002654	0.1705	0.5472	-0.0006869	0.005772	0.002791
g__Aridibacter	0.005717	0.005882	0.002606	0.002324	0.5725	0.8302	-0.001168	0.007889	0.003111
g__unclassified_f__Gracilibacteraceae	0.002333	0.002292	0.005975	0.005503	0.2946	0.7029	-0.008429	0.000241	-0.003642
g__unclassified_f__Rhodocyclaceae	0.007432	0.01509	0.0008499	0.001329	0.3472	0.7029	-0.0005661	0.0193	0.006582
g__Hydrogenophaga	0.007351	0.00976	0.0008875	0.002174	0.253	0.6639	-0.0008875	0.01371	0.006463
g__IMCC26207	0.006062	0.01177	0.002123	0.001991	1	1	-0.002106	0.01379	0.003938
g__norank_f__norank_o__norank_c__Dojkabacteria	0.007219	0.008656	0.0008607	0.001334	0.3261	0.7029	0.0004969	0.01313	0.006358
g__Candidatus_Rhabdochlamydia	0.00725	0.01701	0.0008028	0.001245	1	1	-0.001189	0.02055	0.006447
g__Abditibacterium	0.005194	0.00514	0.002846	0.003324	0.4632	0.7335	-0.002056	0.006559	0.002348
g__norank_f__norank_o__norank_c__OM190	0.001592	0.002164	0.006432	0.009225	0.1424	0.5472	-0.01285	0.0003823	-0.004841
g__unclassified_o__Sphingobacteriales	0.004416	0.007284	0.003563	0.003461	0.9338	1	-0.004116	0.007378	0.0008528
g__Candidatus_Metachlamydia	0.007941	0.01188	0	0	0.02844	0.2911	0.0009083	0.01767	0.007942
g__Paludisphaera	0.00697	0.01183	0.0008028	0.001245	0.1999	0.5851	1.065e-05	0.01628	0.006168
g__norank_f__Peptococcaceae	0.001712	0.002004	0.006002	0.00443	0.09041	0.4359	-0.007943	-0.0008205	-0.00429
g__unclassified_f__Rickettsiaceae	0.005578	0.01121	0.002065	0.001794	0.7976	0.972	-0.002537	0.01248	0.003512
g__Longivirga	0.00442	0.005051	0.003205	0.003443	0.8068	0.972	-0.003319	0.005979	0.001215
g__Lachnospiraceae_UCG-007	0.003425	0.004007	0.004195	0.002907	0.6248	0.8721	-0.004314	0.002958	-0.0007697
g__Domibacillus	0.003786	0.002654	0.00381	0.003511	1	1	-0.003039	0.00325	-2.423e-05
g__norank_f__Symbiobacteraceae	0.005583	0.00478	0.001991	0.003146	0.1581	0.5472	-0.000427	0.007804	0.003593
g__unclassified_f__Burkholderiaceae	0.003981	0.004306	0.003557	0.003783	1	1	-0.003853	0.004642	0.0004238
g__Rickettsia	0.003111	0.00402	0.004362	0.002203	0.2971	0.7029	-0.004173	0.002463	-0.00125
g__norank_f__Mitochondria	0.002388	0.002771	0.005015	0.00742	0.5725	0.8302	-0.009114	0.001921	-0.002626
g__Actinopolymorpha	0.004583	0.004428	0.002814	0.002757	0.4632	0.7335	-0.001842	0.005455	0.00177
g__unclassified_o__Solirubrobacterales	0.00545	0.004309	0.001947	0.003751	0.1147	0.5258	-0.0009445	0.007498	0.003502
g__norank_f__norank_o__norank_c__norank_p__WS2	0.0004242	0.001039	0.006955	0.009765	0.08982	0.4359	-0.01408	-0.000482	-0.006532
g__Terriglobus	0.005957	0.007269	0.001409	0.001556	0.1922	0.5792	0.0002692	0.01086	0.004549
g__Fonticella	0.004829	0.003841	0.002535	0.002757	0.2265	0.6129	-0.0009873	0.00597	0.002294
g__norank_f__env.OPS_17	0.002815	0.003774	0.004461	0.003685	0.4151	0.7183	-0.005329	0.002309	-0.001646
g__Candidatus_Spiroplasma	0.001691	0.002079	0.005511	0.004881	0.1031	0.4799	-0.008021	-0.0001501	-0.003819
g__LD29	0.005109	0.005143	0.002093	0.002542	0.2805	0.7029	-0.001067	0.007407	0.003016
g__unclassified_o__Gaiellales	0.002066	0.002393	0.00513	0.005023	0.2805	0.7029	-0.007129	0.000885	-0.003064
g__HN-HF0106	0.002954	0.003106	0.004056	0.004701	1	1	-0.005547	0.0028	-0.001103
g__JCM_18997	0.00323	0.003828	0.003769	0.002576	0.5725	0.8302	-0.003539	0.002909	-0.000538
g__Solitalea	0.006996	0.01012	0	0	0.07401	0.4077	0.0009085	0.01554	0.006997
g__Paludibaculum	0.003805	0.005753	0.003162	0.004075	0.9338	1	-0.004284	0.006436	0.0006424
g__norank_f__norank_o__Lineage_IV	0.004044	0.003146	0.002921	0.00288	0.468	0.7335	-0.002022	0.004321	0.001123
g__Adhaeribacter	0.003469	0.001115	0.003489	0.006308	0.37	0.7029	-0.005053	0.003727	-2e-05
g__Salinispora	0.002446	0.004148	0.004422	0.006303	0.532	0.8173	-0.008105	0.003227	-0.001977
g__Motilibacter	0.005084	0.003848	0.001749	0.002001	0.1705	0.5472	0.000532	0.006807	0.003335
g__norank_f__Verrucomicrobiaceae	0.005451	0.005964	0.00137	0.001526	0.1922	0.5792	-3.462e-05	0.009113	0.00408
g__YC-ZSS-LKJ147	0.002534	0.002787	0.004269	0.006847	1	1	-0.007691	0.00331	-0.001736
g__unclassified_f__Alicyclobacillaceae	0.003007	0.001792	0.003764	0.004406	0.5211	0.8059	-0.004769	0.002279	-0.000757
g__Tyzzerella	0.004053	0.005475	0.002659	0.003225	0.8643	1	-0.003061	0.006273	0.001394
g__Pelomonas	0.005778	0.01184	0.0009062	0.001427	0.775	0.972	-0.001041	0.01512	0.004872
g__Aeromicrobium	0.00303	0.00473	0.003643	0.00287	0.7976	0.972	-0.004433	0.003704	-0.0006117
g__norank_f__Rickettsiaceae	0.003722	0.002081	0.002888	0.002383	0.3751	0.7029	-0.001342	0.003171	0.000834
g__norank_f__Vampirovibrionaceae	0.002696	0.005452	0.00387	0.004238	0.4418	0.7335	-0.006105	0.004165	-0.001175
g__unclassified_f__Microscillaceae	0.004342	0.003735	0.002203	0.002019	0.2946	0.7029	-0.0008934	0.005364	0.002139
g__Tissierella	0.002072	0.003763	0.004431	0.00406	0.213	0.6129	-0.006656	0.001755	-0.002358
g__unclassified_p__Acidobacteriota	0.001482	0.001985	0.004934	0.005783	0.2805	0.7029	-0.008066	0.0006218	-0.003452
g__Deinococcus	0.003798	0.005638	0.002562	0.003205	0.6781	0.9124	-0.00279	0.006418	0.001236
g__norank_f__WD2101_soil_group	0.002166	0.001908	0.004147	0.006813	0.9338	1	-0.007484	0.002241	-0.00198
g__norank_f__norank_o__norank_c__norank_p__SAR324_cladeMarine_group_B	0.002972	0.002757	0.003316	0.004202	1	1	-0.003948	0.003194	-0.0003447
g__unclassified_o__Burkholderiales	0.001943	0.003099	0.004308	0.003916	0.2666	0.6855	-0.005674	0.001423	-0.002365
g__norank_f__norank_o__norank_c__Gammaproteobacteria	0.005782	0.006715	0.0004437	0.001087	0.06081	0.3989	0.0007873	0.01027	0.005337
g__Roseococcus	0.00421	0.003473	0.001901	0.002476	0.2805	0.7029	-0.00102	0.005351	0.002309
g__Azospirillum	0.006038	0.009487	0	0	0.02844	0.2911	0.0006763	0.01395	0.006037
g__unclassified_f__Symbiobacteraceae	0.001684	0.002882	0.004292	0.004295	0.213	0.6129	-0.00641	0.001112	-0.002608
g__Candidatus_Captivus	0.0047	0.002516	0.001273	0.00219	0.02777	0.2911	0.0009285	0.005662	0.003427
g__Acetivibrio	0.001201	0.001977	0.004766	0.002963	0.0416	0.3638	-0.006041	-0.001101	-0.003566
g__norank_f__norank_o__Cytophagales	0.002621	0.003381	0.003334	0.00362	0.6781	0.9124	-0.004433	0.003041	-0.0007127
g__Lacunisphaera	0.004277	0.00273	0.001656	0.002818	0.1581	0.5472	-0.0003364	0.005376	0.002622
g__Leuconostoc	0.005901	0.01446	0	0	0.4047	0.7029	0	0.01771	0.005902
g__norank_f__SRB2	0.003171	0.005438	0.002663	0.004126	1	1	-0.004055	0.006116	0.0005075
g__norank_f__norank_o__Symbiobacteriales	0.002468	0.003022	0.003352	0.005849	1	1	-0.006139	0.003254	-0.0008838
g__unclassified_c__Bacilli	0.00333	0.003508	0.002471	0.005004	0.3472	0.7029	-0.004108	0.004883	0.0008593
g__norank_f__Reyranellaceae	0.002224	0.002958	0.003487	0.003506	0.5611	0.8302	-0.004746	0.002513	-0.001263
g__Hazenella	0.003267	0.004234	0.00244	0.004144	0.7888	0.972	-0.003337	0.004929	0.0008273
g__Hymenobacter	0.002927	0.004855	0.002769	0.003444	1	1	-0.003621	0.004992	0.0001583
g__Leptolyngbya_Es-Yyy1000	0.003258	0.003745	0.002432	0.003877	0.455	0.7335	-0.003257	0.004542	0.0008265
g__norank_f__norank_o__norank_c__Berkelbacteria	0.002756	0.001907	0.002933	0.002707	0.9357	1	-0.002559	0.002267	-0.0001775
g__norank_f__norank_o__Azospirillales	0.004396	0.007011	0.001247	0.00137	0.7325	0.9618	-0.000918	0.009114	0.00315
g__Sumerlaea	0.003316	0.004335	0.002276	0.002298	0.9338	1	-0.002245	0.004796	0.00104
g__norank_f__Spirosomaceae	0.005451	0.01335	0	0	0.4047	0.7029	0	0.01635	0.005452
g__Nevskia	0.004151	0.01017	0.001208	0.00133	0.446	0.7335	-0.00198	0.01119	0.002944
g__Clostridium_sensu_stricto_3	0.0009431	0.001472	0.004371	0.004186	0.213	0.6129	-0.00675	-0.0005222	-0.003428
g__norank_f__Desulfallas-Sporotomaculum	0.004425	0.004556	0.0008885	0.00138	0.1463	0.5472	0.000327	0.007383	0.003536
g__Clostridium_sensu_stricto_6	0.001555	0.002409	0.003699	0.00363	0.1999	0.5851	-0.005464	0.001012	-0.002144
g__Laceyella	0.004469	0.003556	0.0007717	0.00189	0.06081	0.3989	0.0005385	0.006437	0.003697
g__norank_f__Azospirillaceae	0.002593	0.002843	0.002613	0.00234	0.935	1	-0.002529	0.002889	-2.103e-05
g__unclassified_f__Chthoniobacteraceae	0.001885	0.002398	0.003182	0.004938	1	1	-0.005433	0.002502	-0.001297
g__Polyangium	0.001591	0.001925	0.003432	0.002371	0.1424	0.5472	-0.00398	0.0004472	-0.001841
g__norank_f__norank_o__norank_c__BRH-c20a	0.001849	0.00273	0.003165	0.003608	0.7325	0.9618	-0.004654	0.001763	-0.001317
g__Lactobacillus	0.004993	0.01223	0	0	0.4047	0.7029	0	0.01498	0.004993
g__Syntrophomonas	0.002747	0.002993	0.002114	0.001823	0.935	1	-0.001701	0.003372	0.0006328
g__Asanoa	0.001108	0.002048	0.003743	0.003609	0.1999	0.5851	-0.005748	0.0006104	-0.002635
g__norank_f__B1-7BS	0.004409	0.003762	0.000417	0.001021	0.02628	0.2911	0.001047	0.007126	0.003992
g__UTBCD1	0.0004543	0.001113	0.004343	0.003121	0.02628	0.2911	-0.006198	-0.001657	-0.003889
g__Olivibacter	0	0	0.004764	0.01022	0.1757	0.5472	-0.01325	0	-0.004764
g__unclassified_f__Alcaligenaceae	0.004286	0.005712	0.0004437	0.001087	0.08982	0.4359	0.0003883	0.008802	0.003842
g__Alkanibacter	0.004343	0.007127	0.0003784	0.000927	0.06081	0.3989	9.383e-05	0.009833	0.003964
g__Pseudoclostridium	0.002011	0.003177	0.00271	0.001811	0.2539	0.6639	-0.002913	0.00224	-0.0006992
g__norank_f__norank_o__Candidatus_Levybacteria	0.001138	0.001309	0.00357	0.002349	0.1031	0.4799	-0.004415	-0.0003453	-0.002432
g__Uliginosibacterium	0.003311	0.002588	0.001378	0.001531	0.2539	0.6639	-6.101e-05	0.004268	0.001933
g__Candidatus_Soleaferrea	0.00382	0.002423	0.0008499	0.001329	0.03794	0.3532	0.0007507	0.004908	0.002971
g__norank_f__norank_o__KI89A_clade	0.001741	0.002096	0.002922	0.003725	0.6081	0.8513	-0.004417	0.001818	-0.001181
g__Undibacterium	0.002912	0.00372	0.001728	0.001373	0.9338	1	-0.001565	0.004312	0.001183
g__Paralcaligenes	0.001367	0.002209	0.003257	0.002866	0.1999	0.5851	-0.004434	0.0008864	-0.00189
g__Pseudochrobactrum	0.004192	0.005631	0.0003858	0.0009451	0.06081	0.3989	0.0004568	0.00849	0.003807
g__unclassified_f__Hungateiclostridiaceae	0.002013	0.003177	0.002555	0.00216	0.7976	0.972	-0.003138	0.00251	-0.0005413
g__norank_f__norank_o__PB19	0.004543	0.01113	0	0	0.4047	0.7029	0	0.01363	0.004543
g__Aurantisolimonas	0.004475	0.00858	0	0	0.07401	0.4077	0.0004168	0.01133	0.004476
g__norank_f__norank_o__norank_c__Limnochordia	0.002042	0.002403	0.002432	0.003877	0.8643	1	-0.004166	0.00251	-0.0003906
g__Blastocatella	0.002009	0.002033	0.002455	0.003869	0.7976	0.972	-0.004116	0.002658	-0.0004462
g__Pelosinus	0.003214	0.005139	0.001181	0.001296	1	1	-0.001536	0.006237	0.002033
g__Isoptericola	0.001072	0.00122	0.003207	0.006805	0.7888	0.972	-0.007837	0.00147	-0.002135
g__unclassified_o__Bacillales	0.002462	0.001485	0.001795	0.001417	0.6868	0.9124	-0.0007991	0.002277	0.000667
g__norank_f__norank_o__norank_c__Microgenomatia	0.002405	0.003961	0.001798	0.00212	1	1	-0.002555	0.004164	0.0006072
g__norank_f__norank_o__PLTA13	0.002042	0.002403	0.002131	0.002472	1	1	-0.002601	0.002476	-8.865e-05
g__norank_f__norank_o__R7C24	0.002401	0.00377	0.001737	0.002163	1	1	-0.002475	0.004088	0.0006631
g__Silvanigrella	0.002305	0.002291	0.001776	0.002177	0.8033	0.972	-0.001784	0.002907	0.0005286
g__Siphonobacter	0.004058	0.008754	0	0	0.1757	0.5472	0	0.01133	0.004059
g__norank_f__Chlamydiaceae	0.002474	0.004211	0.001552	0.002764	0.9241	1	-0.002386	0.004947	0.0009211
g__norank_f__norank_o__M55-D21	0.001913	0.001901	0.002095	0.002754	0.9338	1	-0.002728	0.002084	-0.0001816
g__norank_f__Phycisphaeraceae	0.002174	0.001841	0.0018	0.003404	0.3472	0.7029	-0.00269	0.00295	0.0003734
g__unclassified_c__Acidobacteriae	0.001778	0.001402	0.002165	0.002474	0.6781	0.9124	-0.002512	0.001576	-0.0003867
g__BRH-c8a	0.003045	0.001909	0.0008607	0.001334	0.08126	0.4359	0.0004992	0.003859	0.002184
g__Halocella	0.002266	0.002578	0.001625	0.001266	0.935	1	-0.001339	0.002932	0.0006405
g__Ohtaekwangia	0.001519	0.00124	0.002323	0.003136	0.6781	0.9124	-0.003504	0.001447	-0.0008044
g__Polaromonas	0.001332	0.001461	0.002504	0.004053	1	1	-0.004554	0.001757	-0.001171
g__Skermanella	0.00149	0.00191	0.002342	0.002304	0.5611	0.8302	-0.003053	0.001448	-0.0008512
g__norank_f__Bacillaceae	0.002978	0.002414	0.0008028	0.001245	0.1044	0.4812	0.0001475	0.004132	0.002175
g__Dinghuibacter	0.003193	0.005999	0.0005203	0.001275	0.3408	0.7029	-0.0006523	0.007635	0.002673
g__norank_f__norank_o__norank_c__Lineage_IIb	0.0008485	0.002078	0.002856	0.0044	0.3408	0.7029	-0.006195	0.001177	-0.002007
g__Clostridium_sensu_stricto_8	0.00211	0.003026	0.001574	0.002815	0.6553	0.9065	-0.002344	0.003759	0.0005351
g__norank_f__Hungateiclostridiaceae	0.002423	0.003005	0.001247	0.00137	0.6081	0.8513	-0.00122	0.003777	0.001176
g__Clostridium_sensu_stricto_13	0.0002594	0.0006355	0.003262	0.003741	0.06081	0.3989	-0.006155	-0.0004874	-0.003003
g__Xanthomonas	0.002271	0.005564	0.001243	0.002008	0.7526	0.9717	-0.002357	0.006043	0.001028
g__norank_f__norank_o__KF-JG30-C25	0.001816	0.004449	0.00166	0.001958	0.446	0.7335	-0.002794	0.004261	0.0001565
g__unclassified_p__Patescibacteria	0.002462	0.004005	0.0009641	0.001501	0.775	0.972	-0.001484	0.004681	0.001498
g__norank_f__NS9_marine_group	0.002501	0.004248	0.0009152	0.001419	0.7888	0.972	-0.001099	0.00543	0.001585
g__unclassified_c__Polyangia	0.0008426	0.001311	0.002567	0.003886	0.532	0.8173	-0.005376	0.0008525	-0.001725
g__Brevifollis	0.003394	0.008313	0	0	0.4047	0.7029	0	0.01018	0.003393
g__Gracilibacter	0.0008426	0.001311	0.002537	0.002327	0.2666	0.6855	-0.003697	0.000354	-0.001694
g__Silvimonas	0.003373	0.008262	0	0	0.4047	0.7029	0	0.01012	0.003373
g__norank_f__norank_o__Defluviicoccales	0.001131	0.001299	0.002209	0.002693	0.7325	0.9618	-0.003287	0.00105	-0.001078
g__norank_f__norank_o__Polyangiales	0.001592	0.002164	0.00168	0.001318	0.6781	0.9124	-0.001765	0.001791	-8.734e-05
g__norank_f__norank_o__norank_c__Thermoleophilia	0.001362	0.001512	0.001907	0.002325	0.7325	0.9618	-0.002517	0.001424	-0.0005455
g__Kroppenstedtia	0.002425	0.002166	0.0008339	0.002043	0.2458	0.6519	-0.0008555	0.003666	0.001591
g__Ottowia	0.001916	0.002476	0.001323	0.001474	0.7325	0.9618	-0.001351	0.002803	0.0005928
g__norank_f__norank_o__Proteinivoracales	0.001167	0.001953	0.002011	0.001771	0.4418	0.7335	-0.002761	0.001145	-0.0008442
g__Limnochorda	0.002027	0.003267	0.00115	0.001932	0.775	0.972	-0.001907	0.00406	0.0008771
g__Caproiciproducens	0.001978	0.003738	0.001143	0.001905	0.9241	1	-0.0019	0.004274	0.0008348
g__unclassified_f__Holophagaceae	0	0	0.003105	0.005528	0.1757	0.5472	-0.007644	0	-0.003104
g__Litorilinea	0.002049	0.003311	0.001041	0.002549	0.5993	0.8415	-0.002081	0.004099	0.001009
g__Phreatobacter	0.001267	0.001393	0.001814	0.001432	0.455	0.7335	-0.001935	0.0008795	-0.0005472
g__Enterococcus	0.003077	0.003922	0	0	0.07401	0.4077	0.0004168	0.006088	0.003077
g__norank_f__norank_o__Chitinophagales	0.001684	0.00131	0.001387	0.002348	0.6691	0.9124	-0.00197	0.002119	0.000297
g__Desulfitobacterium	0.001849	0.00273	0.00122	0.002072	0.6553	0.9065	-0.001794	0.003109	0.0006288
g__unclassified_o__Myxococcales	0.001231	0.002003	0.001826	0.002135	0.532	0.8173	-0.002568	0.001685	-0.0005948
g__Sphaerisporangium	0.001302	0.002152	0.001748	0.003216	1	1	-0.003503	0.002129	-0.0004456
g__UCG-012	0.0003883	0.0009512	0.002648	0.00161	0.02628	0.2911	-0.003484	-0.0008955	-0.00226
g__Gemmata	0	0	0.002998	0.003864	0.07401	0.4077	-0.006025	-0.0004437	-0.002998
g__Oceanobacillus	0.002073	0.003248	0.0008499	0.001329	0.775	0.972	-0.001229	0.003674	0.001223
g__unclassified_f__Simkaniaceae	0.0004543	0.001113	0.002468	0.002499	0.1291	0.527	-0.004094	2.131e-05	-0.002013
g__norank_f__Rhodocyclaceae	0.001661	0.003072	0.001243	0.002008	1	1	-0.002015	0.003239	0.0004179
g__Desulfosporosinus	0.001684	0.002882	0.001215	0.001983	0.9241	1	-0.002103	0.003368	0.0004685
g__Cryptanaerobacter	0.001295	0.001421	0.001567	0.001904	1	1	-0.001924	0.001378	-0.0002718
g__unclassified_f__Caldilineaceae	0	0	0.002843	0.003778	0.07401	0.4077	-0.00587	-0.0003858	-0.002843
g__norank_f__Christensenellaceae	0.0006478	0.001033	0.00218	0.00184	0.1044	0.4812	-0.003022	9.882e-05	-0.001533
g__norank_f__norank_o__Candidatus_Jorgensenbacteria	0.0002594	0.0006355	0.002567	0.003886	0.1823	0.5546	-0.005646	0	-0.002308
g__Papillibacter	0.001165	0.002854	0.001614	0.001916	0.446	0.7335	-0.002656	0.002337	-0.0004492
g__norank_f__Magnetospirillaceae	0.001426	0.00253	0.001343	0.001495	0.7888	0.972	-0.00193	0.002538	8.362e-05
g__Belnapia	0.001582	0.002832	0.001174	0.001929	1	1	-0.001931	0.003155	0.000408
g__BacC-u-018	0.0008485	0.002078	0.001892	0.004635	1	1	-0.005675	0.002546	-0.001043
g__AAP99	0.002733	0.004074	0	0	0.07401	0.4077	0.0002595	0.006126	0.002733
g__norank_f__Rhodanobacteraceae	0.00231	0.003607	0.000417	0.001021	0.462	0.7335	-0.000417	0.004621	0.001894
g__Acidicaldus	0.0007767	0.001902	0.001946	0.002263	0.446	0.7335	-0.003134	0.001136	-0.001169
g__norank_f__Neisseriaceae	0.0009732	0.001513	0.001683	0.002134	0.7888	0.972	-0.002609	0.001086	-0.0007099
g__Pseudogracilibacillus	0.0009358	0.001463	0.00169	0.002137	0.6553	0.9065	-0.002632	0.0009666	-0.0007547
g__Oligoflexus	0.002146	0.003431	0.0004715	0.001155	0.462	0.7335	-0.000943	0.004268	0.001674
g__norank_f__norank_o__norank_c__Planctomycetes	0.0003883	0.0009512	0.00222	0.002562	0.1823	0.5546	-0.00387	0.0002563	-0.001832
g__norank_f__norank_o__Babeliales	0.0008485	0.002078	0.001759	0.001391	0.2458	0.6519	-0.00262	0.001177	-0.000911
g__norank_f__norank_o__norank_c__Clostridia	0.0003883	0.0009512	0.002211	0.00202	0.08982	0.4359	-0.003465	-0.0001582	-0.001822
g__Phycicoccus	0	0	0.002595	0.002469	0.02844	0.2911	-0.004474	-0.0007643	-0.002595
g__Candidatus_Nostocoida	0.001822	0.002151	0.0007717	0.00189	0.3408	0.7029	-0.001025	0.003064	0.00105
g__norank_f__norank_o__Vampirovibrionales	0.001424	0.002797	0.00115	0.001932	1	1	-0.002056	0.002997	0.0002743
g__norank_f__norank_o__EC3	0.001297	0.002239	0.001273	0.00219	0.9241	1	-0.002161	0.00234	2.347e-05
g__unclassified_f__norank_o__Peptostreptococcales-Tissierellales	0.001684	0.002882	0.0008607	0.001334	0.775	0.972	-0.001304	0.003153	0.0008231
g__norank_f__norank_o__norank_c__Subgroup_22	0.0007137	0.001166	0.001798	0.002836	0.775	0.972	-0.003336	0.0009087	-0.001084
g__Friedmanniella	0.001367	0.002209	0.001135	0.002781	0.7526	0.9717	-0.002558	0.002546	0.000232
g__Polycladomyces	0.0004543	0.001113	0.002046	0.004004	0.5993	0.8415	-0.005005	0.0009087	-0.001593
g__norank_f__norank_o__Chthonomonadales	0.001259	0.001385	0.001236	0.001368	0.8643	1	-0.001309	0.001375	2.365e-05
g__Candidatus_Nucleicultrix	0.002492	0.004981	0	0	0.1757	0.5472	0	0.006642	0.002492
g__unclassified_f__Xanthomonadaceae	0.0003883	0.0009512	0.00208	0.002926	0.253	0.6639	-0.004194	0.0003883	-0.001692
g__norank_f__norank_o__Candidatus_Woesebacteria	0.0007767	0.001902	0.001672	0.001946	0.446	0.7335	-0.002873	0.001276	-0.0008953
g__unclassified_o__Chitinophagales	0.0006837	0.001104	0.001756	0.001397	0.1999	0.5851	-0.002321	0.0003264	-0.001072
g__norank_f__UCG-010	0.00161	0.002497	0.0008222	0.00128	0.775	0.972	-0.001201	0.002892	0.0007883
g__ZOR0006	0.0005189	0.001271	0.001901	0.002476	0.3408	0.7029	-0.003491	0.0006206	-0.001383
g__Psychroglaciecola	0.001195	0.001975	0.001215	0.001983	1	1	-0.002014	0.002308	-2.02e-05
g__unclassified_o__Symbiobacteriales	0.001978	0.003738	0.000417	0.001021	0.462	0.7335	-0.0008268	0.004674	0.001561
g__Acidovorax	0.001817	0.004451	0.0005203	0.001275	1	1	-0.001041	0.00545	0.001296
g__Christensenellaceae_R-7_group	0.001916	0.002476	0.000417	0.001021	0.1823	0.5546	-0.0003954	0.003475	0.001499
g__Parvibaculum	0.0006837	0.001104	0.001637	0.00302	0.9241	1	-0.0034	0.0009432	-0.000953
g__Sporobacter	0.0007134	0.001165	0.001607	0.00279	0.775	0.972	-0.003406	0.00115	-0.0008933
g__unclassified_p__Proteobacteria	0.002271	0.005564	0	0	0.4047	0.7029	0	0.006815	0.002272
g__norank_f__Opitutaceae	0.0006763	0.001089	0.001594	0.00192	0.4217	0.7271	-0.002645	0.0006878	-0.0009175
g__Sinomonas	0.001102	0.001264	0.001158	0.002835	0.446	0.7335	-0.002694	0.001816	-5.535e-05
g__Dethiobacter	0.0002594	0.0006355	0.001946	0.002263	0.1823	0.5546	-0.003489	6.81e-06	-0.001686
g__Erysipelatoclostridium	0.001333	0.00226	0.0008339	0.002043	0.5993	0.8415	-0.001668	0.002725	0.0004987
g__norank_f__Sporomusaceae	0.001201	0.001977	0.000943	0.00231	0.7526	0.9717	-0.001981	0.00233	0.0002579
g__Emticicia	0.002121	0.005196	0	0	0.4047	0.7029	0	0.006365	0.002122
g__Spirochaeta_2	0.0009431	0.001472	0.001174	0.001929	1	1	-0.002169	0.001367	-0.0002308
g__norank_f__norank_o__norank_c__norank_p__Firmicutes	0.0008052	0.001249	0.001305	0.002136	0.775	0.972	-0.002502	0.001193	-0.0005003
g__norank_f__Methylococcaceae	0.001258	0.002098	0.0008339	0.002043	0.7526	0.9717	-0.001668	0.002516	0.000424
g__norank_f__norank_o__norank_c__Kazania	0	0	0.002088	0.003414	0.1757	0.5472	-0.00475	0	-0.002088
g__norank_f__Nitrosomonadaceae	0.0007783	0.001907	0.001305	0.002136	0.5993	0.8415	-0.002611	0.001557	-0.0005272
g__Gardnerella	0.002076	0.005084	0	0	0.4047	0.7029	0	0.006225	0.002075
g__norank_f__Saprospiraceae	0.001697	0.004157	0.0003784	0.000927	1	1	-0.000757	0.004712	0.001318
g__Ruminococcus	0.001684	0.00131	0.0003858	0.0009451	0.06081	0.3989	6.934e-05	0.00225	0.001298
g__Sphingoaurantiacus	0.0008782	0.001362	0.001189	0.001961	1	1	-0.002278	0.001339	-0.0003105
g__unclassified_f__Vampirovibrionaceae	0.002049	0.003311	0	0	0.1757	0.5472	0	0.004595	0.002049
g__Citrifermentans	0.001273	0.003118	0.0007643	0.001184	0.7526	0.9717	-0.001521	0.003061	0.0005084
g__Planomicrobium	0.0006478	0.001033	0.001387	0.002348	0.775	0.972	-0.002736	0.0009808	-0.0007388
g__norank_f__Sulfobacillaceae	0.0004169	0.001021	0.001606	0.00249	0.462	0.7335	-0.003211	0.0004788	-0.001189
g__Methylopila	0.0002594	0.0006355	0.001736	0.00201	0.1823	0.5546	-0.003028	7.531e-05	-0.001476
g__Pseudobacteroides	0	0	0.001977	0.002348	0.07401	0.4077	-0.003645	-0.0003858	-0.001977
g__unclassified_o__Peptostreptococcales-Tissierellales	0.001036	0.001881	0.0009373	0.001465	1	1	-0.001459	0.002072	9.882e-05
g__unclassified_f__Solimonadaceae	0.001138	0.001309	0.0008296	0.00129	0.6553	0.9065	-0.001014	0.001601	0.0003085
g__Escherichia-Shigella	0.001102	0.001264	0.0008607	0.001334	0.7888	0.972	-0.001045	0.001501	0.0002415
g__Microcoleus_SAG_1449-1a	0.001582	0.002832	0.0003784	0.000927	0.462	0.7335	-0.000757	0.003912	0.001203
g__norank_f__WX65	0.001102	0.001264	0.0008573	0.001338	0.7888	0.972	-0.001155	0.001684	0.0002445
g__norank_f__norank_o__norank_c__P2-11E	0	0	0.001957	0.003649	0.1757	0.5472	-0.004985	0	-0.001957
g__norank_f__norank_o__norank_c__Bacilli	0.0007767	0.001902	0.001174	0.001929	0.7526	0.9717	-0.002348	0.001573	-0.0003972
g__Virgisporangium	0.0007137	0.001166	0.001228	0.001979	0.775	0.972	-0.002271	0.001151	-0.0005145
g__Amnibacterium	0.001482	0.001985	0.0004437	0.001087	0.3408	0.7029	-0.0005525	0.002761	0.001038
g__norank_f__Oscillospiraceae	0.0002594	0.0006355	0.001653	0.001295	0.06081	0.3989	-0.002363	-0.0002765	-0.001393
g__Lachnotalea	0.001489	0.001207	0.000417	0.001021	0.1805	0.5546	-0.0001505	0.002099	0.001072
g__Pasteuria	0.001072	0.00122	0.0008339	0.002043	0.446	0.7335	-0.001616	0.001792	0.000238
g__norank_f__norank_o__Elev-16S-1166	0.0008411	0.001303	0.0009641	0.001501	0.775	0.972	-0.001561	0.001258	-0.000123
g__norank_f__norank_o__norank_c__Subgroup_25	0	0	0.001793	0.003403	0.1757	0.5472	-0.004622	0	-0.001793
g__Anaerospora	0.001363	0.003338	0.0003784	0.000927	1	1	-0.000757	0.004088	0.0009843
g__OM60NOR5_clade	0.00172	0.002007	0	0	0.07401	0.4077	0.0004242	0.00311	0.00172
g__norank_f__norank_o__Izemoplasmatales	0.0004242	0.001039	0.001278	0.002113	0.462	0.7335	-0.002555	0.0008289	-0.0008535
g__norank_f__NS11-12_marine_group	0.0008423	0.001311	0.0008499	0.001329	1	1	-0.001321	0.001362	-7.663e-06
g__Arachidicoccus	0	0	0.001678	0.002867	0.1757	0.5472	-0.004513	0	-0.001678
g__Crenobacter	0	0	0.001645	0.001931	0.07401	0.4077	-0.002951	-0.000417	-0.001645
g__Aquabacterium	0.0007783	0.001907	0.0008222	0.00128	0.7526	0.9717	-0.001644	0.001891	-4.387e-05
g__norank_f__norank_o__norank_c__Subgroup_11	0.001201	0.001977	0.0003858	0.0009451	0.462	0.7335	-0.0007717	0.002402	0.000815
g__Geobacillus	0.001167	0.001953	0.000417	0.001021	0.5993	0.8415	-0.000834	0.002335	0.0007496
g__norank_f__norank_o__norank_c__norank_p__NB1-j	0.0007783	0.001907	0.0007954	0.001234	0.7526	0.9717	-0.001591	0.001557	-1.719e-05
g__Pseudogulbenkiania	0.001557	0.003813	0	0	0.4047	0.7029	0	0.00467	0.001557
g__Tepidanaerobacter	0.0006478	0.001033	0.0008988	0.001418	0.9241	1	-0.001656	0.000919	-0.000251
g__Anaerovorax	0.0002594	0.0006355	0.001278	0.002113	0.462	0.7335	-0.002609	0.000519	-0.001018
g__Telmatospirillum	0.0002594	0.0006355	0.001243	0.002008	0.462	0.7335	-0.002739	0.000519	-0.0009837
g__norank_f__D05-2	0.00149	0.00191	0	0	0.07401	0.4077	0.0002595	0.002916	0.00149
g__norank_f__norank_o__norank_c__norank_p__FCPU426	0.001108	0.002048	0.0003784	0.000927	0.5993	0.8415	-0.000757	0.002546	0.0007295
g__Caldalkalibacillus	0.001036	0.001881	0.0004437	0.001087	0.5993	0.8415	-0.0008874	0.00233	0.0005925
g__unclassified_c__Parcubacteria	0.0003883	0.0009512	0.001041	0.002549	1	1	-0.002734	0.0007767	-0.0006523
g__norank_f__norank_o__norank_c__vadinHA49	0.0005189	0.001271	0.0008988	0.001418	0.5993	0.8415	-0.001799	0.001038	-0.00038
g__Risungbinella	0.001036	0.001881	0.0003784	0.000927	0.5993	0.8415	-0.000757	0.00233	0.0006577
g__norank_f__norank_o__PeM15	0.0004543	0.001113	0.0009152	0.001419	0.5993	0.8415	-0.00183	0.0009087	-0.0004608
g__Geminicoccus	0.0004543	0.001113	0.0009152	0.001419	0.5993	0.8415	-0.00182	0.0009087	-0.0004608
g__norank_f__norank_o__Clostridia_UCG-014	0.001363	0.003338	0	0	0.4047	0.7029	0	0.004088	0.001363
g__Thermoclostridium	0.0005189	0.001271	0.0008339	0.002043	1	1	-0.001983	0.001038	-0.0003152
g__unclassified_o__Xanthomonadales	0.0004242	0.001039	0.0009152	0.001419	0.462	0.7335	-0.001803	0.0008484	-0.000491
g__unclassified_f__Chromobacteriaceae	0	0	0.001331	0.003261	0.4047	0.7029	-0.003994	0	-0.001331
g__norank_f__Candidatus_Hepatincola	0.001324	0.001474	0	0	0.07401	0.4077	0.0003883	0.002464	0.001324
g__unclassified_f__Thermoactinomycetaceae	0.0005189	0.001271	0.0008028	0.001245	0.7526	0.9717	-0.001575	0.001139	-0.000284
g__Arboricoccus	0.0008485	0.002078	0.0004715	0.001155	1	1	-0.001414	0.002451	0.000377
g__unclassified_f__Geobacteraceae	0	0	0.001301	0.001435	0.07401	0.4077	-0.002274	-0.0003858	-0.001301
g__unclassified_c__Ktedonobacteria	0.0003883	0.0009512	0.0009062	0.001427	0.5993	0.8415	-0.001678	0.0007767	-0.0005178
g__norank_f__norank_o__Limnochordales	0.0005189	0.001271	0.0007717	0.00189	1	1	-0.002315	0.001304	-0.0002528
g__norank_f__norank_o__norank_c__D8A-2	0.0005189	0.001271	0.0007643	0.001184	0.7526	0.9717	-0.001521	0.001171	-0.0002455
g__Heliimonas	0.0003883	0.0009512	0.0008875	0.002174	1	1	-0.002274	0.001165	-0.0004992
g__norank_f__norank_o__Desulfitobacteriales	0	0	0.001267	0.001399	0.07401	0.4077	-0.002248	-0.0003785	-0.001267
g__unclassified_f__Thermomicrobiaceae	0.0004242	0.001039	0.0008339	0.002043	1	1	-0.002078	0.0008627	-0.0004098
g__norank_f__Eel-36e1D6	0.0008712	0.001351	0.0003784	0.000927	0.462	0.7335	-0.000757	0.001742	0.0004927
g__Aquaspirillum_arcticum_group	0.0004169	0.001021	0.0008222	0.00128	0.5993	0.8415	-0.001644	0.0008337	-0.0004054
g__Clostridium_sensu_stricto_18	0.0003883	0.0009512	0.0008499	0.001329	0.5993	0.8415	-0.0017	0.0007767	-0.0004617
g__norank_f__KD3-93	0	0	0.001228	0.001979	0.1757	0.5472	-0.002742	0	-0.001228
g__unclassified_f__Sulfobacillaceae	0.0008052	0.001249	0.000417	0.001021	0.7526	0.9717	-0.000834	0.00161	0.0003882
g__norank_f__Dethiobacteraceae	0.0007783	0.001907	0.000417	0.001021	1	1	-0.000834	0.001918	0.0003613
g__Desulfotomaculum	0.001194	0.001971	0	0	0.1757	0.5472	0	0.002804	0.001193
g__Tuberibacillus	0.0007767	0.001902	0.000417	0.001021	1	1	-0.001251	0.00233	0.0003597
g__norank_f__norank_o__norank_c__BD2-11_terrestrial_group	0.0003883	0.0009512	0.0007954	0.001234	0.5993	0.8415	-0.00161	0.0007767	-0.0004072
g__Bartonella	0.001168	0.002189	0	0	0.1757	0.5472	0	0.002985	0.001168
g__Dehalobacterium	0.0002594	0.0006355	0.0008988	0.001418	0.462	0.7335	-0.001798	0.0004	-0.0006393
g__norank_f__norank_o__norank_c__norank_p__GAL15	0.0003883	0.0009512	0.0007569	0.001854	1	1	-0.001882	0.0007965	-0.0003685
g__DEV008	0.0007137	0.001166	0.000417	0.001021	0.5993	0.8415	-0.000834	0.001428	0.0002968
g__unclassified_o__Rickettsiales	0.0006837	0.001104	0.000417	0.001021	0.5993	0.8415	-0.000834	0.001367	0.0002667
g__norank_f__Syntrophomonadaceae	0.0006763	0.001089	0.0003784	0.000927	0.5993	0.8415	-0.0007187	0.001327	0.0002978
g__Rubrivivax	0	0	0.001041	0.002549	0.4047	0.7029	-0.003122	0	-0.001041
g__norank_f__Planococcaceae	0.0002594	0.0006355	0.0007717	0.00189	1	1	-0.002308	0.0007785	-0.0005122
g__Alkalibaculum	0	0	0.0009918	0.001539	0.1757	0.5472	-0.002032	0	-0.0009918
g__norank_f__Heliobacteriaceae	0	0	0.0009918	0.001539	0.1757	0.5472	-0.002081	0	-0.0009918
g__norank_f__Amb-16S-1323	0.0004242	0.001039	0.0005203	0.001275	1	1	-0.001137	0.0008484	-9.615e-05
g__norank_f__norank_o__Micavibrionales	0.0009431	0.001472	0	0	0.1757	0.5472	0	0.001981	0.000943
g__Candidatus_Amoebophilus	0	0	0.0009152	0.001419	0.1757	0.5472	-0.001858	0	-0.0009152
g__Panacagrimonas	0.0009086	0.002226	0	0	0.4047	0.7029	0	0.002725	0.0009085
g__Aureibacillus	0.0009082	0.001407	0	0	0.1757	0.5472	0	0.001817	0.0009083
g__Clostridium_sensu_stricto_11	0.0005189	0.001271	0.0003858	0.0009451	1	1	-0.001025	0.001556	0.000133
g__Flaviaesturariibacter	0	0	0.0008988	0.001418	0.1757	0.5472	-0.002081	0	-0.0008988
g__Ahniella	0	0	0.0008988	0.001418	0.1757	0.5472	-0.00194	0	-0.0008988
g__Tychonema_CCAP_1459-11B	0	0	0.0008988	0.001418	0.1757	0.5472	-0.00194	0	-0.0008988
g__norank_f__Coleofasciculaceae	0	0	0.0008988	0.001418	0.1757	0.5472	-0.002081	0	-0.0008988
g__Pullulanibacillus	0.0004169	0.001021	0.0004715	0.001155	1	1	-0.001414	0.001196	-5.467e-05
g__Candidatus_Glomeribacter	0	0	0.0008875	0.002174	0.4047	0.7029	-0.002663	0	-0.0008875
g__unclassified_f__Syntrophomonadaceae	0.0004543	0.001113	0.000417	0.001021	1	1	-0.000834	0.001363	3.733e-05
g__Oxobacter	0.0004543	0.001113	0.000417	0.001021	1	1	-0.001251	0.001363	3.733e-05
g__Ga0074140	0.0004242	0.001039	0.0004437	0.001087	1	1	-0.0009068	0.001273	-1.949e-05
g__Cylindrospermum_PCC-7417	0	0	0.0008499	0.001329	0.1757	0.5472	-0.001793	0	-0.00085
g__unclassified_f__Hyphomonadaceae	0.0008485	0.002078	0	0	0.4047	0.7029	0	0.002546	0.0008485
g__norank_f__Propionibacteriaceae	0.0008485	0.002078	0	0	0.4047	0.7029	0	0.002546	0.0008485
g__Ammoniibacillus	0.0008426	0.001311	0	0	0.1757	0.5472	0	0.001751	0.0008427
g__norank_f__norank_o__Veillonellales-Selenomonadales	0.0008426	0.001311	0	0	0.1757	0.5472	0	0.001817	0.0008427
g__Alkanindiges	0	0	0.0008339	0.002043	0.4047	0.7029	-0.002502	0	-0.000834
g__unclassified_f__Oscillospiraceae	0	0	0.0008339	0.002043	0.4047	0.7029	-0.002502	0	-0.000834
g__norank_f__UBA12411	0.0004169	0.001021	0.000417	0.001021	1	1	-0.001251	0.00125	-1.716e-07
g__norank_f__Paracaedibacteraceae	0	0	0.0008339	0.002043	0.4047	0.7029	-0.002502	0	-0.000834
g__unclassified_c__Clostridia	0	0	0.0008339	0.002043	0.4047	0.7029	-0.002502	0	-0.000834
g__norank_f__norank_o__MVP-88	0	0	0.0008222	0.00128	0.1757	0.5472	-0.001775	0	-0.0008222
g__unclassified_f__Chlamydiaceae	0.0008126	0.001261	0	0	0.1757	0.5472	0	0.001697	0.0008125
g__norank_f__norank_o__Clostridia_vadinBB60_group	0.0004242	0.001039	0.0003858	0.0009451	1	1	-0.0007717	0.0008867	3.835e-05
g__Effusibacillus	0.0003883	0.0009512	0.000417	0.001021	1	1	-0.0008627	0.0007767	-2.867e-05
g__Clostridioides	0.0003883	0.0009512	0.000417	0.001021	1	1	-0.001251	0.001165	-2.867e-05
g__Anaerosalibacter	0.0003883	0.0009512	0.000417	0.001021	1	1	-0.001251	0.001136	-2.867e-05
g__norank_f__Geobacteraceae	0.0008052	0.001249	0	0	0.1757	0.5472	0	0.001639	0.0008052
g__Leptospirillum	0.0004169	0.001021	0.0003858	0.0009451	1	1	-0.001158	0.0008956	3.099e-05
g__Vampirovibrio	0.0004242	0.001039	0.0003784	0.000927	1	1	-0.000757	0.001273	4.568e-05
g__norank_f__norank_o__Bacteroidetes_VC2.1_Bac22	0.0002594	0.0006355	0.0005203	0.001275	1	1	-0.001561	0.0007785	-0.0002608
g__norank_f__norank_o__KIST-JJY010	0.0002594	0.0006355	0.0005203	0.001275	1	1	-0.001561	0.000519	-0.0002608
g__norank_f__37-13	0.0002594	0.0006355	0.0005203	0.001275	1	1	-0.001561	0.000519	-0.0002608
g__unclassified_f__Orbaceae	0.0007783	0.001907	0	0	0.4047	0.7029	0	0.002335	0.0007783
g__norank_f__CWT_CU03-E12	0.0007783	0.001907	0	0	0.4047	0.7029	0	0.002335	0.0007783
g__Desulfohalotomaculum	0.0007767	0.001902	0	0	0.4047	0.7029	0	0.00233	0.0007767
g__FFCH5858	0.0007767	0.001902	0	0	0.4047	0.7029	0	0.00233	0.0007767
g__norank_f__Sutterellaceae	0.0003883	0.0009512	0.0003858	0.0009451	1	1	-0.0007717	0.001165	2.498e-06
g__Garciella	0	0	0.0007643	0.001184	0.1757	0.5472	-0.001536	0	-0.0007643
g__Parviterribacter	0	0	0.0007569	0.001854	0.4047	0.7029	-0.002271	0	-0.0007568
g__norank_f__norank_o__norank_c__AT-s3-28	0	0	0.0007569	0.001854	0.4047	0.7029	-0.002271	0	-0.0007568
g__Caedibacter	0	0	0.0007569	0.001854	0.4047	0.7029	-0.002271	0	-0.0007568
g__Thermincola	0.0002594	0.0006355	0.0004715	0.001155	1	1	-0.001155	0.0007785	-0.000212
g__Aestuariimicrobium	0.0007137	0.001166	0	0	0.1757	0.5472	0	0.001622	0.0007138
g__Fictibacillus	0.0002594	0.0006355	0.0004437	0.001087	1	1	-0.001072	0.0005943	-0.0001842
g__Romboutsia	0.0006837	0.001104	0	0	0.1757	0.5472	0	0.001532	0.0006837
g__norank_f__Leptotrichiaceae	0.0002594	0.0006355	0.000417	0.001021	1	1	-0.001149	0.000519	-0.0001575
g__unclassified_f__Diplorickettsiaceae	0.0006763	0.001089	0	0	0.1757	0.5472	0	0.00151	0.0006763
g__Geobacter	0.0006478	0.001033	0	0	0.1757	0.5472	0	0.001424	0.0006478
g__Porticoccus	0.0002594	0.0006355	0.0003784	0.000927	1	1	-0.000876	0.000519	-0.000119
g__norank_f__norank_o__S-BQ2-57_soil_group	0.0002594	0.0006355	0.0003784	0.000927	1	1	-0.000876	0.000519	-0.000119
g__norank_f__Micavibrionaceae	0.0002594	0.0006355	0.0003784	0.000927	1	1	-0.000995	0.0006595	-0.000119
g__Virgibacillus	0	0	0.0005203	0.001275	0.4047	0.7029	-0.001561	0	-0.0005203
g__Acidicapsa	0.0005189	0.001271	0	0	0.4047	0.7029	0	0.001556	0.0005188
g__norank_f__Ruminococcaceae	0.0005189	0.001271	0	0	0.4047	0.7029	0	0.001556	0.0005188
g__Nocardiopsis	0	0	0.0004715	0.001155	0.4047	0.7029	-0.001414	0	-0.0004715
g__norank_f__Ardenticatenaceae	0.0004543	0.001113	0	0	0.4047	0.7029	0	0.001363	0.0004543
g__BBMC-4	0.0004543	0.001113	0	0	0.4047	0.7029	0	0.001363	0.0004543
g__Rubrobacter	0.0004543	0.001113	0	0	0.4047	0.7029	0	0.001363	0.0004543
g__Herpetosiphon	0.0004543	0.001113	0	0	0.4047	0.7029	0	0.001363	0.0004543
g__Candidatus_Entotheonella	0.0004543	0.001113	0	0	0.4047	0.7029	0	0.001363	0.0004543
g__Oscillochloris	0.0004543	0.001113	0	0	0.4047	0.7029	0	0.001363	0.0004543
g__unclassified_p__Actinobacteriota	0.0004539	0.001112	0	0	0.4047	0.7029	0	0.001362	0.000454
g__Eubacterium_siraeum_group	0.0004539	0.001112	0	0	0.4047	0.7029	0	0.001362	0.000454
g__norank_f__norank_o__norank_c__norank_p__Patescibacteria	0	0	0.0004437	0.001087	0.4047	0.7029	-0.001331	0	-0.0004437
g__norank_f__norank_o__C10-SB1A	0	0	0.0004437	0.001087	0.4047	0.7029	-0.001331	0	-0.0004437
g__Leptothrix	0	0	0.0004437	0.001087	0.4047	0.7029	-0.001331	0	-0.0004437
g__Pontibacter	0	0	0.0004437	0.001087	0.4047	0.7029	-0.001331	0	-0.0004437
g__unclassified_f__Legionellaceae	0	0	0.0004437	0.001087	0.4047	0.7029	-0.001331	0	-0.0004437
g__unclassified_f__Sphingobacteriaceae	0	0	0.0004437	0.001087	0.4047	0.7029	-0.001331	0	-0.0004437
g__unclassified_o__Thermomicrobiales	0	0	0.0004437	0.001087	0.4047	0.7029	-0.001331	0	-0.0004437
g__norank_f__norank_o__norank_c__Subgroup_18	0.0004242	0.001039	0	0	0.4047	0.7029	0	0.001273	0.0004242
g__unclassified_f__Nostocaceae	0.0004242	0.001039	0	0	0.4047	0.7029	0	0.001273	0.0004242
g__Salinispira	0.0004242	0.001039	0	0	0.4047	0.7029	0	0.001273	0.0004242
g__unclassified_f__Pedosphaeraceae	0.0004242	0.001039	0	0	0.4047	0.7029	0	0.001273	0.0004242
g__Desulfofarcimen	0.0004242	0.001039	0	0	0.4047	0.7029	0	0.001273	0.0004242
g__unclassified_f__Sporolactobacillaceae	0.0004242	0.001039	0	0	0.4047	0.7029	0	0.001273	0.0004242
g__norank_f__Burkholderiaceae	0.0004242	0.001039	0	0	0.4047	0.7029	0	0.001273	0.0004242
g__Parachlamydia	0.0004242	0.001039	0	0	0.4047	0.7029	0	0.001273	0.0004242
g__Defluviitalea	0.0004242	0.001039	0	0	0.4047	0.7029	0	0.001273	0.0004242
g__norank_f__Criblamydiaceae	0.0004242	0.001039	0	0	0.4047	0.7029	0	0.001273	0.0004242
g__BIyi10	0.0004242	0.001039	0	0	0.4047	0.7029	0	0.001273	0.0004242
g__norank_f__norank_o__BD72BR169	0	0	0.000417	0.001021	0.4047	0.7029	-0.001251	0	-0.000417
g__norank_f__norank_o__053A03-B-DI-P58	0	0	0.000417	0.001021	0.4047	0.7029	-0.001251	0	-0.000417
g__Candidatus_Xenohaliotis	0	0	0.000417	0.001021	0.4047	0.7029	-0.001251	0	-0.000417
g__Kineococcus	0	0	0.000417	0.001021	0.4047	0.7029	-0.001251	0	-0.000417
g__Mycoavidus	0	0	0.000417	0.001021	0.4047	0.7029	-0.001251	0	-0.000417
g__Rhabdanaerobium	0	0	0.000417	0.001021	0.4047	0.7029	-0.001251	0	-0.000417
g__Thermobispora	0	0	0.000417	0.001021	0.4047	0.7029	-0.001251	0	-0.000417
g__Cavicella	0	0	0.000417	0.001021	0.4047	0.7029	-0.001251	0	-0.000417
g__unclassified_f__Caloramatoraceae	0	0	0.000417	0.001021	0.4047	0.7029	-0.001251	0	-0.000417
g__Magnetospirillum	0	0	0.000417	0.001021	0.4047	0.7029	-0.001251	0	-0.000417
g__Candidatus_Midichloria	0.0004169	0.001021	0	0	0.4047	0.7029	0	0.00125	0.0004168
g__Dysgonomonas	0.0004169	0.001021	0	0	0.4047	0.7029	0	0.00125	0.0004168
g__Estrella	0.0003883	0.0009512	0	0	0.4047	0.7029	0	0.001165	0.0003883
g__Camelimonas	0.0003883	0.0009512	0	0	0.4047	0.7029	0	0.001165	0.0003883
g__Sporolactobacillus	0.0003883	0.0009512	0	0	0.4047	0.7029	0	0.001165	0.0003883
g__Sporanaerobacter	0.0003883	0.0009512	0	0	0.4047	0.7029	0	0.001165	0.0003883
g__unclassified_p__Cyanobacteria	0.0003883	0.0009512	0	0	0.4047	0.7029	0	0.001165	0.0003883
g__unclassified_f__Micrococcaceae	0.0003883	0.0009512	0	0	0.4047	0.7029	0	0.001165	0.0003883
g__norank_f__norank_o__Candidatus_Peregrinibacteria	0	0	0.0003858	0.0009451	0.4047	0.7029	-0.001158	0	-0.0003858
g__Demequina	0	0	0.0003858	0.0009451	0.4047	0.7029	-0.001158	0	-0.0003858
g__Candidatus_Desulforudis	0	0	0.0003858	0.0009451	0.4047	0.7029	-0.001158	0	-0.0003858
g__unclassified_o__Veillonellales-Selenomonadales	0	0	0.0003784	0.000927	0.4047	0.7029	-0.001136	0	-0.0003785
g__Exiguobacterium	0	0	0.0003784	0.000927	0.4047	0.7029	-0.001136	0	-0.0003785
g__unclassified_f__Puniceicoccaceae	0	0	0.0003784	0.000927	0.4047	0.7029	-0.001136	0	-0.0003785
g__unclassified_o__Entomoplasmatales	0	0	0.0003784	0.000927	0.4047	0.7029	-0.001136	0	-0.0003785
g__Noviherbaspirillum	0	0	0.0003784	0.000927	0.4047	0.7029	-0.001136	0	-0.0003785
g__Geothrix	0	0	0.0003784	0.000927	0.4047	0.7029	-0.001136	0	-0.0003785
g__Dechloromonas	0	0	0.0003784	0.000927	0.4047	0.7029	-0.001136	0	-0.0003785
g__Monoglobus	0	0	0.0003784	0.000927	0.4047	0.7029	-0.001136	0	-0.0003785
g__unclassified_f__Rhodanobacteraceae	0	0	0.0003784	0.000927	0.4047	0.7029	-0.001136	0	-0.0003785
g__Spirochaeta	0	0	0.0003784	0.000927	0.4047	0.7029	-0.001136	0	-0.0003785
g__norank_f__Latescibacteraceae	0	0	0.0003784	0.000927	0.4047	0.7029	-0.001136	0	-0.0003785
g__unclassified_f__Opitutaceae	0.0002594	0.0006355	0	0	0.4047	0.7029	0	0.0007785	0.0002595
g__I-8	0.0002594	0.0006355	0	0	0.4047	0.7029	0	0.0007785	0.0002595
g__Mumia	0.0002594	0.0006355	0	0	0.4047	0.7029	0	0.0007785	0.0002595
g__Blautia	0.0002594	0.0006355	0	0	0.4047	0.7029	0	0.0007785	0.0002595
g__FukuN18_freshwater_group	0.0002594	0.0006355	0	0	0.4047	0.7029	0	0.0007785	0.0002595
g__Phycisphaera	0.0002594	0.0006355	0	0	0.4047	0.7029	0	0.0007785	0.0002595
g__Seinonella	0.0002594	0.0006355	0	0	0.4047	0.7029	0	0.0007785	0.0002595
g__Dendrosporobacter	0.0002594	0.0006355	0	0	0.4047	0.7029	0	0.0007785	0.0002595
g__Clostridium_sensu_stricto_7	0.0002594	0.0006355	0	0	0.4047	0.7029	0	0.0007785	0.0002595
g__Staphylococcus	0.0002594	0.0006355	0	0	0.4047	0.7029	0	0.0007785	0.0002595
g__unclassified_o__SBR1031	0.0002594	0.0006355	0	0	0.4047	0.7029	0	0.0007785	0.0002595

## Sheet: ITS_H_RS VS. D_RS
Table S6. Significance test between groups.
Species name	D_RS-Mean(%)	D_RS-Sd(%)	H_RS-Mean(%)	H_RS-Sd(%)	Pvalue	Corrected pvalue	Lower ci	Upper ci	Effectsize
g__Candida	46.94	41.41	0.2696	0.4567	0.02011	0.1516	9	84.34	46.67
g__Mortierella	2.625	4.574	21.82	5.308	5.31e-05	0.003996	-25.57	-12.82	-19.2
g__unclassified_f__Metschnikowiaceae	16.54	40.48	0.0005077	0.001244	0.3407	0.4131	-20.28	53.36	16.54
g__Saitozyma	1.427	2.385	8.734	2.259	0.0002815	0.009555	-10.3	-4.319	-7.307
g__Geotrichum	7.682	14.54	0.362	0.5429	0.246	0.4131	-5.915	20.56	7.32
g__Fusarium	0.6291	0.9096	6.995	2.109	4.804e-05	0.003996	-8.455	-4.277	-6.366
g__unclassified_k__Fungi	2.656	3.847	4.088	1.214	0.4049	0.4687	-5.101	2.237	-1.432
g__Penicillium	0.1602	0.1957	5.528	2.204	0.0001431	0.006152	-7.381	-3.355	-5.368
g__unclassified_c__Sordariomycetes	4.459	7.689	0.8793	1.116	0.2855	0.4131	-3.488	10.65	3.58
g__Trichocladium	0.3502	0.6968	3.023	3.566	0.1018	0.3329	-5.978	0.6323	-2.673
g__Exophiala	0.3392	0.5538	2.95	0.4945	6.119e-06	0.000921	-3.286	-1.935	-2.611
g__Solicoccozyma	0.3473	0.4944	2.503	0.6344	6.342e-05	0.004242	-2.887	-1.424	-2.156
g__unclassified_o__Hypocreales	2.333	4.165	0.2426	0.1051	0.2471	0.4131	-1.699	5.88	2.09
g__Clonostachys	1.171	1.529	1.269	0.7479	0.8907	0.9057	-1.646	1.45	-0.098
g__Metarhizium	0.1958	0.2713	2.015	0.6052	5.241e-05	0.003996	-2.422	-1.216	-1.819
g__unclassified_p__Rozellomycota	1.024	1.7	1.097	0.7428	0.9251	0.936	-1.761	1.615	-0.073
g__Metapochonia	0.2967	0.3306	1.715	1.232	0.02144	0.1593	-2.579	-0.258	-1.418
g__unclassified_p__Ascomycota	0.2352	0.2934	1.474	0.9213	0.01056	0.1096	-2.118	-0.3593	-1.239
g__unclassified_f__Nectriaceae	1.267	2.821	0.3823	0.246	0.4616	0.5185	-1.691	3.461	0.8847
g__Paraphaeosphaeria	0.08503	0.1144	1.189	0.9453	0.01757	0.1395	-1.97	-0.2378	-1.104
g__unclassified_o__Helotiales	0.09868	0.1466	1.151	0.373	7.523e-05	0.004529	-1.417	-0.6878	-1.052
g__Neocosmospora	0.7793	1.705	0.447	0.3842	0.6514	0.694	-1.258	1.922	0.3323
g__Alternaria	0.04045	0.04002	1.185	1.341	0.06316	0.2727	-2.365	0.07581	-1.145
g__Minimedusa	0.4867	0.9206	0.6127	0.581	0.7826	0.8123	-1.116	0.8642	-0.126
g__Plectosphaerella	0.1069	0.193	0.9795	0.8058	0.02745	0.1847	-1.626	-0.1189	-0.8726
g__Talaromyces	0.03203	0.06084	0.9672	0.9094	0.03074	0.1908	-1.764	-0.1061	-0.9352
g__Setophoma	0.09036	0.1494	0.8841	0.4087	0.001202	0.02798	-1.19	-0.3979	-0.7937
g__Volutella	0.8264	1.627	0.07267	0.05272	0.2831	0.4131	-0.727	2.234	0.7537
g__Tetracladium	0.253	0.394	0.6255	0.6467	0.256	0.4131	-1.061	0.3163	-0.3725
g__Chaetomium	0.05615	0.08491	0.8188	0.1705	1.898e-06	0.0004775	-0.9359	-0.5894	-0.7626
g__unclassified_c__GS13	0.02829	0.03253	0.8385	0.651	0.01236	0.1181	-1.403	-0.2173	-0.8102
g__Beauveria	0.05095	0.1031	0.7947	0.8623	0.06229	0.2727	-1.534	0.04621	-0.7437
g__Epicoccum	0.0969	0.1568	0.7364	0.7142	0.0578	0.2695	-1.305	0.02563	-0.6395
g__Naganishia	0.09689	0.1557	0.6705	0.2191	0.0003858	0.01161	-0.8181	-0.3291	-0.5736
g__Apiotrichum	0.2863	0.5778	0.4561	0.7855	0.6787	0.7168	-1.057	0.7172	-0.1698
g__unclassified_o__Chaetothyriales	0.02788	0.04041	0.6884	0.4782	0.007106	0.08226	-1.097	-0.224	-0.6605
g__Oidiodendron	0.02475	0.03725	0.6486	0.3687	0.002066	0.03768	-0.9609	-0.2868	-0.6238
g__unclassified_p__Chytridiomycota	0.2238	0.4772	0.4403	0.2619	0.3529	0.4223	-0.7117	0.2787	-0.2165
g__Colletotrichum	0.1472	0.1725	0.5002	0.6214	0.2096	0.4131	-0.9396	0.2336	-0.353
g__Cylindrocarpon	0.1651	0.1939	0.4707	0.3085	0.06701	0.2791	-0.637	0.02585	-0.3056
g__Cephalotrichum	0.3399	0.511	0.2755	0.2774	0.7915	0.8186	-0.4645	0.5933	0.0644
g__unclassified_f__Microascaceae	0.03805	0.05578	0.5656	0.3857	0.007805	0.08591	-0.882	-0.1731	-0.5275
g__Torula	0.1337	0.2991	0.4668	0.4514	0.1628	0.389	-0.8257	0.1595	-0.3331
g__Cladophialophora	0.07821	0.09677	0.5085	0.266	0.00395	0.05662	-0.6878	-0.1728	-0.4303
g__Aspergillus	0.02022	0.03258	0.5493	0.1634	1.507e-05	0.001814	-0.6806	-0.3775	-0.5291
g__unclassified_f__Arthopyreniaceae	0.01496	0.01375	0.5494	0.732	0.104	0.3349	-1.2	0.1315	-0.5344
g__Cryptococcus_f__Tremellaceae	0.5165	1.252	0.0005077	0.001244	0.3364	0.4131	-0.6229	1.655	0.516
g__Cyberlindnera	0.4458	0.4112	0.06355	0.05281	0.04746	0.2421	0.005136	0.7594	0.3822
g__Didymella	0.08105	0.1563	0.4069	0.2926	0.03692	0.2117	-0.6276	-0.0241	-0.3258
g__unclassified_o__Trechisporales	0.06724	0.1175	0.4021	0.545	0.172	0.3957	-0.842	0.1723	-0.3349
g__Rhizoctonia	0.462	1.13	0.002428	0.003159	0.3426	0.4141	-0.5683	1.487	0.4596
g__Acremonium	0.01894	0.01946	0.4422	0.2656	0.002995	0.04623	-0.6655	-0.181	-0.4233
g__Gonytrichum	0.02913	0.03122	0.4308	0.285	0.006425	0.07894	-0.6625	-0.1409	-0.4017
g__Trichoderma	0.06506	0.06931	0.3946	0.1585	0.0008852	0.02317	-0.4869	-0.1722	-0.3295
g__Phoma	0.0793	0.1591	0.3715	0.2917	0.05669	0.2675	-0.5944	0.01004	-0.2922
g__unclassified_o__Tremellales	0.04404	0.06997	0.3822	0.1533	0.0006085	0.01665	-0.4914	-0.1849	-0.3382
g__Gibberella	0.0298	0.05426	0.3873	0.3371	0.02814	0.1847	-0.6681	-0.04692	-0.3575
g__Cladosporium	0.0767	0.1008	0.3351	0.1631	0.007991	0.08591	-0.4328	-0.08399	-0.2584
g__Pochonia	0.001029	0.001788	0.3989	0.3779	0.02746	0.1847	-0.7416	-0.05412	-0.3979
g__Cutaneotrichosporon	0.2714	0.6573	0.1202	0.07536	0.5878	0.633	-0.4506	0.753	0.1512
g__unclassified_f__Chytridiaceae	0.01366	0.01146	0.3584	0.5257	0.1394	0.3807	-0.823	0.1336	-0.3447
g__Deconica	0.007427	0.01089	0.3618	0.5016	0.1144	0.3483	-0.8108	0.102	-0.3544
g__Monodictys	0.008184	0.009684	0.3271	0.1816	0.001574	0.03267	-0.4843	-0.1535	-0.3189
g__Dendryphion	0.02637	0.03244	0.3069	0.2385	0.01711	0.1395	-0.4995	-0.06158	-0.2805
g__Chordomyces	0.05324	0.0828	0.2592	0.1767	0.02721	0.1847	-0.3835	-0.02846	-0.206
g__Pseudogymnoascus	0.02075	0.01896	0.2589	0.3227	0.1014	0.3329	-0.5322	0.0559	-0.2382
g__Serendipita	0.2494	0.609	0.02102	0.04825	0.3815	0.4476	-0.3273	0.7841	0.2284
g__Cyphellophora	0.03088	0.04233	0.2265	0.1829	0.02877	0.1862	-0.3664	-0.02485	-0.1956
g__unclassified_c__Eurotiomycetes	0.00592	0.008095	0.2491	0.1922	0.01132	0.1147	-0.4182	-0.06819	-0.2432
g__unclassified_f__Chaetomiaceae	0.01513	0.01897	0.213	0.07612	0.0001045	0.004841	-0.2692	-0.1265	-0.1979
g__Burgoa	0.07644	0.1153	0.1505	0.15	0.3603	0.4278	-0.2462	0.09804	-0.07406
g__unclassified_o__GS11	0.09389	0.1156	0.1328	0.1066	0.5585	0.6095	-0.1819	0.1041	-0.03891
g__Knufia	0.006712	0.008823	0.2084	0.3822	0.2253	0.4131	-0.5494	0.1461	-0.2017
g__Arthrographis	0.01142	0.02242	0.2027	0.07636	0.0001536	0.006165	-0.2637	-0.1189	-0.1913
g__Myxotrichum	0.0009023	0.00221	0.209	0.2582	0.07669	0.2922	-0.443	0.02678	-0.2081
g__Sarocladium	0.1723	0.2136	0.03282	0.05478	0.1523	0.388	-0.06111	0.3401	0.1395
g__Leptodiscella	0.01941	0.0447	0.1778	0.1471	0.03018	0.1902	-0.2982	-0.01854	-0.1584
g__Leucoagaricus	0.000725	0.001776	0.1963	0.4121	0.272	0.4131	-0.5704	0.1793	-0.1956
g__unclassified_p__Basidiomycota	0.05715	0.09115	0.1238	0.08806	0.227	0.4131	-0.1819	0.04864	-0.06665
g__unclassified_f__Eremomycetaceae	0.01112	0.0225	0.1643	0.1447	0.02822	0.1847	-0.2864	-0.01997	-0.1532
g__Fusicolla	0.01454	0.01593	0.1511	0.08087	0.002296	0.03948	-0.2115	-0.06158	-0.1366
g__unclassified_o__Pleosporales	0.02458	0.04221	0.1394	0.06958	0.006154	0.07721	-0.1888	-0.04079	-0.1148
g__unclassified_o__Sordariales	0.005027	0.00778	0.1579	0.03835	2.38e-06	0.0004775	-0.1885	-0.1173	-0.1529
g__Heterogastridium	0.1326	0.2365	0.02342	0.04681	0.2933	0.4131	-0.1101	0.3285	0.1092
g__unclassified_o__Endogonales	0.1416	0.3365	0.004151	0.009532	0.341	0.4131	-0.1688	0.4437	0.1374
g__Purpureocillium	0.001329	0.002074	0.1431	0.06873	0.0004995	0.01432	-0.2043	-0.07922	-0.1418
g__Holocotylon	0.0009705	0.002377	0.1432	0.1474	0.03967	0.2173	-0.2763	-0.008132	-0.1422
g__Dokmaia	0.04351	0.0607	0.1004	0.05734	0.1261	0.3631	-0.1328	0.01907	-0.05689
g__unclassified_o__Paraglomerales	0.01225	0.02896	0.1299	0.1662	0.1185	0.3529	-0.2711	0.03581	-0.1176
g__Sonoraphlyctis	0.001511	0.002124	0.1378	0.1614	0.06538	0.2782	-0.2831	0.01054	-0.1363
g__Pyrenochaetopsis	0.013	0.01665	0.1182	0.1508	0.1202	0.3529	-0.2432	0.03281	-0.1052
g__unclassified_f__Ceratobasidiaceae	0.01245	0.02333	0.1187	0.1316	0.08015	0.2997	-0.2278	0.01532	-0.1062
g__Devriesia	0.006401	0.00938	0.1153	0.1165	0.04568	0.2373	-0.2152	-0.002584	-0.1089
g__Syncephalis	0.03095	0.06044	0.09014	0.114	0.2874	0.4131	-0.1766	0.05818	-0.05919
g__Botrytis	0.004545	0.009237	0.1132	0.1545	0.1163	0.3501	-0.2494	0.03213	-0.1087
g__Acaulium	0.003575	0.006878	0.1134	0.05102	0.0003857	0.01161	-0.1567	-0.063	-0.1098
g__unclassified_o__Capnodiales	0.007207	0.0122	0.1089	0.1183	0.06253	0.2727	-0.2099	0.006487	-0.1017
g__Holtermanniella	0.01925	0.02805	0.09502	0.04691	0.006819	0.08049	-0.1255	-0.02605	-0.07577
g__Paraphoma	0.001579	0.002263	0.1115	0.0812	0.00782	0.08591	-0.1838	-0.03603	-0.1099
g__Pseudeurotium	0.003591	0.004216	0.1091	0.1927	0.2097	0.4131	-0.2808	0.06982	-0.1055
g__Periconia	0.01504	0.02172	0.09529	0.06485	0.01655	0.1395	-0.1425	-0.01804	-0.08025
g__unclassified_c__Dothideomycetes	0.002724	0.003577	0.1076	0.137	0.09022	0.3214	-0.2295	0.01979	-0.1049
g__Scolecobasidium	0.007211	0.008168	0.1022	0.01623	1.578e-07	9.502e-05	-0.1115	-0.07846	-0.09499
g__Pyxidiophora	0.09063	0.2209	0.01765	0.02276	0.4396	0.4993	-0.129	0.275	0.07298
g__Lecanicillium	0.006347	0.008208	0.09372	0.07656	0.01946	0.1502	-0.1574	-0.01733	-0.08737
g__Monocillium	0.003281	0.003222	0.09295	0.08136	0.0224	0.1625	-0.1637	-0.0156	-0.08967
g__Sistotrema	0.09439	0.189	0	0	0.2493	0.4131	-0.07753	0.2663	0.09439
g__Fusidium	0.05178	0.1077	0.04213	0.02055	0.8336	0.8535	-0.09009	0.1094	0.00965
g__Leucothecium	0.007716	0.01634	0.08187	0.06866	0.02772	0.1847	-0.1384	-0.009954	-0.07415
g__Geminibasidium	0.005658	0.007749	0.08305	0.1029	0.09607	0.3329	-0.1713	0.01647	-0.07739
g__unclassified_f__Orbiliaceae	0.002307	0.004659	0.0853	0.1468	0.1963	0.4131	-0.2166	0.05061	-0.08299
g__Cadophora	0.002423	0.003433	0.08369	0.05369	0.004111	0.05756	-0.1302	-0.03233	-0.08127
g__Entoloma	0.002915	0.00529	0.08309	0.1093	0.1029	0.3329	-0.1797	0.01936	-0.08017
g__Tausonia	0.03554	0.0757	0.04897	0.04247	0.7126	0.7474	-0.09239	0.06553	-0.01343
g__unclassified_f__Herpotrichiellaceae	0.006627	0.01358	0.07487	0.05546	0.0151	0.1362	-0.1202	-0.0163	-0.06824
g__Chalara	0.001637	0.002276	0.07834	0.07961	0.04001	0.2173	-0.1491	-0.004257	-0.0767
g__Lasionectria	0.001275	0.001725	0.07782	0.1794	0.3206	0.4131	-0.2397	0.08665	-0.07655
g__Collarina	0.01195	0.01882	0.06514	0.02442	0.001755	0.03521	-0.08123	-0.02515	-0.05319
g__unclassified_c__Agaricomycetes	0.03226	0.03319	0.04355	0.03589	0.5838	0.6299	-0.05576	0.03318	-0.01129
g__Articulospora	0.01307	0.01862	0.06158	0.07011	0.1325	0.3731	-0.1145	0.01748	-0.04851
g__Sagenomella	0.006131	0.01202	0.06734	0.03113	0.001155	0.02798	-0.09156	-0.03085	-0.06121
g__Phialophora	0.001456	0.003566	0.06895	0.09776	0.1219	0.3563	-0.1565	0.02149	-0.06749
g__unclassified_p__Mortierellomycota	0.004057	0.004409	0.06402	0.06762	0.05538	0.2646	-0.1216	0.001677	-0.05996
g__Pseudopithomyces	0.004228	0.006526	0.0605	0.05757	0.03865	0.2173	-0.109	-0.003569	-0.05627
g__Coemansia	0.0009708	0.001096	0.06358	0.04495	0.00665	0.08007	-0.1035	-0.02171	-0.06261
g__Poaceascoma	0.00229	0.004342	0.06226	0.07007	0.06288	0.2727	-0.1238	0.00389	-0.05997
g__Coniochaeta	0.002908	0.004143	0.06162	0.02493	0.0002008	0.007555	-0.0817	-0.03572	-0.05871
g__Vanrija	0.0554	0.1138	0.007806	0.007649	0.3307	0.4131	-0.05616	0.1513	0.04759
g__Scedosporium	0.004322	0.00379	0.05871	0.03076	0.001565	0.03267	-0.08258	-0.0262	-0.05439
g__Arthrobotrys	0.004108	0.005592	0.05865	0.02076	9.963e-05	0.004841	-0.0741	-0.03498	-0.05454
g__unclassified_f__Lentitheciaceae	0.003688	0.004399	0.05906	0.03476	0.003105	0.04673	-0.08724	-0.0235	-0.05537
g__Ramicandelaber	0.0009705	0.002377	0.06113	0.04762	0.01143	0.1147	-0.1035	-0.01679	-0.06016
g__Aphanoascus	0.005341	0.01027	0.05623	0.04399	0.02015	0.1516	-0.09198	-0.009798	-0.05089
g__Leptobacillium	0.003003	0.005814	0.05836	0.06337	0.05896	0.2695	-0.1132	0.002529	-0.05536
g__Staphylotrichum	0.001504	0.003684	0.05896	0.05931	0.03939	0.2173	-0.1115	-0.003402	-0.05746
g__Dendrochytridium	0.001336	0.001733	0.05856	0.06264	0.04925	0.2461	-0.1142	-0.0002227	-0.05722
g__unclassified_o__Xylariales	0.008332	0.01291	0.05107	0.01428	0.0002857	0.009555	-0.06025	-0.02523	-0.04274
g__Schizothecium	0.0009705	0.002377	0.05831	0.04006	0.005724	0.07491	-0.09384	-0.02084	-0.05734
g__Clitopilus	0	0	0.05904	0.1031	0.1911	0.4131	-0.1528	0.03474	-0.05904
g__Olpidium	0.001281	0.001727	0.05764	0.05572	0.03274	0.1991	-0.1071	-0.00565	-0.05636
g__Waitea	0	0	0.05804	0.14	0.3339	0.4131	-0.1854	0.06931	-0.05804
g__Cercophora	0.0003008	0.0007368	0.05765	0.08752	0.1396	0.3807	-0.137	0.02226	-0.05735
g__Truncatella	0.006346	0.01051	0.05122	0.06158	0.109	0.3422	-0.1017	0.01195	-0.04487
g__Auxarthron	0.0004853	0.001189	0.05671	0.07533	0.09746	0.3329	-0.1248	0.01231	-0.05622
g__Pleotrichocladium	0.001029	0.001788	0.05518	0.03309	0.002506	0.04078	-0.08429	-0.02401	-0.05415
g__Hirsutella	0.003401	0.004258	0.0522	0.04078	0.01542	0.1365	-0.0861	-0.0115	-0.0488
g__Microdochium	0.004562	0.004322	0.04996	0.04352	0.02924	0.1873	-0.08518	-0.005616	-0.0454
g__Boeremia	0.01092	0.01731	0.04305	0.03931	0.09686	0.3329	-0.0712	0.006941	-0.03213
g__Geomyces	0.008609	0.01937	0.04493	0.07618	0.2841	0.4131	-0.1078	0.03518	-0.03632
g__Cystoderma	0	0	0.05061	0.124	0.3409	0.4131	-0.1634	0.06218	-0.05061
g__Arcopilus	0	0	0.05041	0.0806	0.1566	0.388	-0.1237	0.02291	-0.05041
g__Phialocephala	0.00593	0.006408	0.04443	0.01339	8.337e-05	0.004563	-0.052	-0.025	-0.0385
g__unclassified_f__Thelephoraceae	0.03588	0.05882	0.0141	0.009741	0.3918	0.4571	-0.03245	0.07601	0.02178
g__Rectifusarium	0.001213	0.002972	0.04869	0.04507	0.02766	0.1847	-0.08856	-0.006391	-0.04748
g__Lecythophora	0.0002426	0.0005943	0.04605	0.06562	0.1181	0.3529	-0.1055	0.01389	-0.04581
g__unclassified_o__Tremellodendropsidales	0.02243	0.03492	0.02198	0.04532	0.9849	0.9856	-0.05159	0.05249	0.00045
g__Udeniozyma	0.003516	0.004449	0.04078	0.03742	0.03591	0.2106	-0.07154	-0.002986	-0.03726
g__Gibellulopsis	0.0008574	0.001504	0.04279	0.06139	0.1253	0.3628	-0.09779	0.01393	-0.04193
g__Sporothrix	0.0005434	0.0008491	0.04115	0.04129	0.03677	0.2117	-0.07817	-0.00304	-0.04061
g__unclassified_o__Auriculariales	0.00297	0.006431	0.03817	0.04265	0.0735	0.2873	-0.07443	0.004034	-0.0352
g__unclassified_f__Coniochaetaceae	0	0	0.04041	0.09899	0.3409	0.4131	-0.1305	0.04963	-0.04041
g__Remersonia	0.002426	0.005943	0.03768	0.01895	0.001448	0.03227	-0.05332	-0.01719	-0.03525
g__Stephanonectria	0.0003074	0.000753	0.03847	0.05195	0.1022	0.3329	-0.08542	0.009098	-0.03816
g__Petriella	0.002006	0.004077	0.03619	0.0387	0.05689	0.2675	-0.06958	0.001214	-0.03418
g__Hymenoscyphus	0	0	0.03627	0.06832	0.2226	0.4131	-0.09842	0.02588	-0.03627
g__Calvatia	0.0008478	0.001334	0.0352	0.08237	0.3311	0.4131	-0.1093	0.04058	-0.03435
g__unclassified_f__Helotiaceae	0.0004853	0.001189	0.03508	0.03722	0.04612	0.2373	-0.06847	-0.0007209	-0.03459
g__Papulaspora	0.001999	0.004077	0.03295	0.02256	0.007923	0.08591	-0.0518	-0.0101	-0.03095
g__unclassified_f__Aspergillaceae	0.01044	0.01616	0.02393	0.03824	0.4443	0.5028	-0.05125	0.02427	-0.01349
g__Curvularia	0.03309	0.08016	0.0006664	0.001632	0.3452	0.415	-0.04051	0.1054	0.03242
g__Piskurozyma	0.03341	0.07389	0.0002433	0.0005959	0.2974	0.4131	-0.03405	0.1004	0.03317
g__Gymnoascus	0.002006	0.004077	0.03067	0.02254	0.01194	0.1159	-0.0495	-0.007828	-0.02866
g__Acrostalagmus	0.0007927	0.001274	0.03087	0.0183	0.002456	0.04078	-0.04676	-0.01339	-0.03008
g__Septoria	0	0	0.0315	0.07227	0.3108	0.4131	-0.09724	0.03424	-0.0315
g__Taphrina	0.004281	0.006146	0.0249	0.01662	0.01724	0.1395	-0.03674	-0.0045	-0.02062
g__Kendrickiella	0.02827	0.034	0.0008914	0.002184	0.07728	0.2926	-0.003613	0.05837	0.02738
g__Rhizophagus	0.01079	0.022	0.01808	0.01525	0.5194	0.5759	-0.03164	0.01706	-0.00729
g__Mycothermus	0.0004853	0.001189	0.02783	0.02347	0.01725	0.1395	-0.04872	-0.005968	-0.02734
g__Stilbella	0.0006082	0.0009707	0.0277	0.0343	0.08195	0.3	-0.0583	0.004121	-0.02709
g__Lycoperdon	0.0005434	0.0008491	0.02767	0.0417	0.1422	0.3844	-0.06507	0.01081	-0.02713
g__unclassified_c__Tremellomycetes	0.005066	0.009035	0.02312	0.02175	0.08991	0.3214	-0.03948	0.00337	-0.01805
g__unclassified_f__Powellomycetaceae	0.0004853	0.001189	0.02745	0.02433	0.02189	0.1607	-0.04912	-0.004807	-0.02696
g__Nigrospora	0.001874	0.002579	0.02591	0.02623	0.04952	0.2461	-0.04801	-6.125e-05	-0.02404
g__unclassified_o__Onygenales	0.001763	0.001511	0.02596	0.03839	0.154	0.388	-0.05914	0.01075	-0.0242
g__Papiliotrema	0.02075	0.03726	0.006869	0.01101	0.4019	0.4662	-0.02146	0.04922	0.01388
g__Chaetasbolisia	0.00582	0.006784	0.02136	0.01103	0.01479	0.1362	-0.02732	-0.003761	-0.01554
g__Athelopsis	0.006453	0.01112	0.02029	0.01589	0.1111	0.3422	-0.03148	0.003805	-0.01384
g__Hannaella	0.001572	0.002534	0.02515	0.027	0.05909	0.2695	-0.04825	0.00109	-0.02358
g__Chrysosporium	0.004733	0.009846	0.02122	0.02317	0.1398	0.3807	-0.03939	0.006413	-0.01649
g__unclassified_p__Olpidiomycota	0.001067	0.0008521	0.02382	0.04723	0.2654	0.4131	-0.06572	0.02022	-0.02275
g__unclassified_f__Dipodascaceae	0.0127	0.01179	0.01209	0.01276	0.9335	0.9421	-0.01519	0.01641	0.00061
g__Corynespora	0.001699	0.002287	0.02309	0.02287	0.0458	0.2373	-0.0423	-0.0004839	-0.02139
g__Chaetomidium	0.002406	0.005894	0.02218	0.02343	0.0728	0.2873	-0.04175	0.002203	-0.01977
g__unclassified_o__Coniochaetales	0.0002426	0.0005943	0.02396	0.01419	0.002183	0.03865	-0.03664	-0.0108	-0.02372
g__unclassified_o__Pyxidiophorales	0.01843	0.0391	0.005089	0.005005	0.4264	0.4869	-0.02252	0.0492	0.01334
g__Gorgomyces	0.002057	0.003576	0.02108	0.03195	0.1779	0.4012	-0.04827	0.01022	-0.01902
g__unclassified_f__Olpidiaceae	0.0007279	0.001783	0.02218	0.01642	0.009798	0.1035	-0.03648	-0.006428	-0.02145
g__Trechispora	0.004335	0.007278	0.01775	0.01329	0.05532	0.2646	-0.0272	0.0003681	-0.01341
g__Collariella	0.002194	0.002917	0.01906	0.009532	0.001994	0.03768	-0.02593	-0.007798	-0.01687
g__Gyrodon	0.001456	0.003566	0.01976	0.01119	0.003388	0.04974	-0.02899	-0.007621	-0.0183
g__Psathyrella	0.00783	0.01588	0.01324	0.01187	0.5189	0.5759	-0.02344	0.01262	-0.00541
g__Paecilomyces	0.001815	0.003041	0.01917	0.02067	0.06933	0.2859	-0.03636	0.00165	-0.01735
g__Chaetosphaeria	0.002879	0.003836	0.01799	0.03267	0.2868	0.4131	-0.04503	0.01481	-0.01511
g__Bionectria	0.02047	0.04804	0.0002221	0.0005441	0.3262	0.4131	-0.02345	0.06395	0.02025
g__Lectera	0.006137	0.008712	0.01448	0.01302	0.2215	0.4131	-0.02259	0.005907	-0.008343
g__unclassified_f__Acaulosporaceae	0.001983	0.001284	0.01862	0.01172	0.006156	0.07721	-0.02736	-0.005912	-0.01664
g__Cystobasidium	0.0002426	0.0005943	0.01935	0.03805	0.247	0.4131	-0.05372	0.01551	-0.01911
g__Drechslera	0.01378	0.03304	0.005792	0.008974	0.5804	0.6273	-0.02316	0.03913	0.007988
g__Isaria	0.0002426	0.0005943	0.0193	0.0231	0.07096	0.2873	-0.04008	0.001962	-0.01906
g__Vishniacozyma	0.001152	0.001455	0.0179	0.03701	0.2941	0.4131	-0.05044	0.01694	-0.01675
g__Bovista	0.003397	0.008321	0.01564	0.02003	0.1967	0.4131	-0.03197	0.007487	-0.01224
g__Codinaea	0.006931	0.01524	0.01159	0.01149	0.5631	0.6108	-0.02202	0.0127	-0.004659
g__Amaurodon	0.001805	0.004421	0.01654	0.04052	0.3966	0.4618	-0.05181	0.02234	-0.01473
g__Rachicladosporium	0	0	0.01834	0.04492	0.3409	0.4131	-0.0592	0.02252	-0.01834
g__Laetinaevia	0	0	0.01753	0.03466	0.2436	0.4131	-0.04906	0.014	-0.01753
g__unclassified_f__Phaeosphaeriaceae	0.004602	0.006127	0.01272	0.007183	0.06154	0.2727	-0.01671	0.00047	-0.008118
g__Kernia	0	0	0.01676	0.02049	0.07297	0.2873	-0.0354	0.001878	-0.01676
g__Eucasphaeria	0.0009708	0.001096	0.01578	0.02102	0.1156	0.3496	-0.03396	0.004337	-0.01481
g__Erythrobasidium	0.0011	0.001722	0.01561	0.02191	0.1369	0.3807	-0.0345	0.005482	-0.01451
g__unclassified_f__Hyaloscyphaceae	0.003212	0.007022	0.01336	0.01033	0.07472	0.2902	-0.02151	0.001214	-0.01015
g__Lophiostoma	0.0003074	0.000753	0.01593	0.009247	0.002058	0.03768	-0.02406	-0.007183	-0.01562
g__Slooffia	0.009883	0.01567	0.006288	0.008784	0.6346	0.6774	-0.01275	0.01994	0.003595
g__unclassified_o__Microascales	0.002974	0.003641	0.01283	0.01187	0.08048	0.2997	-0.02115	0.001438	-0.009856
g__unclassified_c__Orbiliomycetes	0.0008478	0.001334	0.0147	0.02158	0.1476	0.3848	-0.03352	0.005815	-0.01385
g__Paraboeremia	0.001948	0.002428	0.01317	0.02542	0.307	0.4131	-0.03445	0.01201	-0.01122
g__Paramicrothyrium	0.001999	0.004077	0.01308	0.01305	0.07527	0.2905	-0.02352	0.001356	-0.01108
g__Coprinellus	0.0009059	0.001018	0.01407	0.01323	0.03546	0.2106	-0.02523	-0.001094	-0.01316
g__Angustimassarina	0.0004853	0.001189	0.01416	0.02255	0.1687	0.3952	-0.03422	0.006866	-0.01367
g__Strelitziana	0	0	0.014	0.02746	0.2402	0.4131	-0.03898	0.01098	-0.014
g__Calyptella	0.0004853	0.001189	0.01339	0.02037	0.1522	0.388	-0.03147	0.005656	-0.0129
g__Gliomastix	0.002627	0.003672	0.0112	0.01674	0.2485	0.4131	-0.02416	0.007016	-0.008573
g__unclassified_f__Sordariaceae	0.005762	0.01219	0.008045	0.004685	0.6776	0.7168	-0.01416	0.009596	-0.002283
g__Ophiocordyceps	0.0002426	0.0005943	0.01322	0.02012	0.1455	0.3848	-0.03129	0.005332	-0.01298
g__Chloridium	0.0003008	0.0007368	0.0131	0.01495	0.06268	0.2727	-0.02641	0.0008163	-0.0128
g__unclassified_o__Basidiobolales	0.005241	0.006585	0.008152	0.009433	0.5492	0.6033	-0.01338	0.007553	-0.002911
g__Psilocybe	0.005738	0.01319	0.007541	0.0131	0.817	0.8408	-0.01871	0.01511	-0.001803
g__unclassified_f__Chaetosphaeriaceae	0.001394	0.00176	0.01152	0.01098	0.04988	0.2461	-0.02024	-1.072e-05	-0.01013
g__Latorua	0.0007927	0.001274	0.01181	0.01333	0.07169	0.2873	-0.0232	0.001163	-0.01102
g__Thermomyces	0	0	0.01249	0.02475	0.2448	0.4131	-0.035	0.01002	-0.01249
g__Kockovaella	0.001226	0.001387	0.01117	0.01584	0.1565	0.388	-0.02441	0.00452	-0.009944
g__Lepiota	0.0009705	0.002377	0.01116	0.01848	0.21	0.4131	-0.02714	0.006759	-0.01019
g__Tolypocladium	0.0006016	0.001474	0.01147	0.008887	0.01442	0.1357	-0.01906	-0.002674	-0.01087
g__Apiosordaria	0	0	0.01205	0.01019	0.01595	0.1392	-0.02132	-0.002781	-0.01205
g__Preussia	0.003862	0.006249	0.008157	0.01209	0.4575	0.5148	-0.01667	0.008085	-0.004295
g__unclassified_f__Pyronemataceae	0	0	0.01191	0.01116	0.02589	0.1847	-0.02206	-0.001758	-0.01191
g__unclassified_f__Archaeosporaceae	0.002184	0.005349	0.00961	0.01552	0.2937	0.4131	-0.02236	0.007506	-0.007426
g__Emericellopsis	0.0002426	0.0005943	0.01132	0.009573	0.01792	0.1401	-0.0198	-0.002353	-0.01108
g__Dactylonectria	0.005581	0.01367	0.005871	0.009219	0.9665	0.9713	-0.01529	0.01471	-0.00029
g__Microascus	0	0	0.01133	0.01578	0.1092	0.3422	-0.02568	0.003024	-0.01133
g__Glarea	0.001213	0.002972	0.0101	0.01211	0.1114	0.3422	-0.02023	0.002456	-0.008887
g__Kochiomyces	0.0006664	0.00104	0.01057	0.01275	0.08735	0.3168	-0.02154	0.001733	-0.009904
g__Pseudocosmospora	0.0002426	0.0005943	0.01073	0.01324	0.08133	0.3	-0.02254	0.001568	-0.01049
g__Stropharia	0	0	0.01088	0.02666	0.3409	0.4131	-0.03513	0.01337	-0.01088
g__Umbelopsis	0.002808	0.00387	0.008028	0.01967	0.5378	0.593	-0.02346	0.01302	-0.00522
g__Lapidomyces	0	0	0.01066	0.0172	0.1598	0.388	-0.02631	0.004986	-0.01066
g__unclassified_f__Plectosphaerellaceae	0.001213	0.002972	0.009403	0.01356	0.179	0.4021	-0.02082	0.004437	-0.00819
g__Symmetrospora	0.002737	0.003021	0.007813	0.00882	0.2119	0.4131	-0.01356	0.003405	-0.005076
g__unclassified_f__Didymellaceae	0.003397	0.008321	0.007067	0.004978	0.3757	0.4418	-0.01249	0.00515	-0.00367
g__Penicillifer	0.009709	0.01054	0.0007299	0.001788	0.06671	0.2791	-0.0007454	0.0187	0.008979
g__Didymosphaeria	0.0002426	0.0005943	0.01011	0.009673	0.03181	0.1954	-0.01868	-0.001052	-0.009867
g__Lipomyces	0.006581	0.01612	0.003548	0.005532	0.6722	0.7124	-0.01247	0.01854	0.003033
g__Venturia	0	0	0.01003	0.01272	0.08223	0.3	-0.0216	0.001541	-0.01003
g__Ustilaginoidea	0.0005434	0.0008491	0.009477	0.009241	0.04007	0.2173	-0.01737	-0.0004923	-0.008934
g__Lepista	0.0002426	0.0005943	0.009772	0.0059	0.002791	0.04422	-0.01492	-0.004135	-0.009529
g__unclassified_f__Trichomeriaceae	0.0008508	0.0009418	0.009024	0.00691	0.01665	0.1395	-0.01452	-0.00183	-0.008173
g__Pyrenochaeta	0.002426	0.005943	0.007409	0.007941	0.2467	0.4131	-0.01401	0.004039	-0.004983
g__Filobasidium	0.0003074	0.000753	0.009433	0.01484	0.1635	0.389	-0.02264	0.004391	-0.009126
g__Mariannaea	0.0004853	0.001189	0.009158	0.008182	0.02791	0.1847	-0.01619	-0.001152	-0.008673
g__Ganoderma	0.0005434	0.0008491	0.009005	0.01354	0.1575	0.388	-0.0208	0.003879	-0.008462
g__unclassified_c__Microbotryomycetes	0.001452	0.001653	0.008017	0.009009	0.1097	0.3422	-0.0149	0.001767	-0.006565
g__Trichomerium	0.002604	0.004537	0.006839	0.005846	0.1913	0.4131	-0.01097	0.002496	-0.004235
g__unclassified_f__Ophiocordycipitaceae	0.0003656	0.0008956	0.008818	0.01334	0.1526	0.388	-0.02061	0.003709	-0.008452
g__Humicolopsis_f__Pezizomycotina_fam_Incertae_sedis	0.0007279	0.001783	0.008281	0.008154	0.05099	0.2496	-0.01515	3.931e-05	-0.007553
g__Allantophomopsis	0.0007279	0.001783	0.008262	0.01219	0.1652	0.3899	-0.01874	0.003672	-0.007534
g__Eleutherascus	0.0003656	0.0008956	0.008521	0.008205	0.03604	0.2106	-0.01566	-0.0006475	-0.008155
g__Entrophospora	0.0006016	0.001474	0.008284	0.01612	0.2722	0.4131	-0.02241	0.007042	-0.007682
g__Tetraplosphaeria	0	0	0.008841	0.02166	0.3409	0.4131	-0.02854	0.01086	-0.008841
g__Hendersonia	0.001941	0.004755	0.006896	0.004893	0.1056	0.3363	-0.01116	0.001251	-0.004955
g__Paramyrothecium	0.0009156	0.001538	0.00792	0.009488	0.1046	0.3349	-0.01575	0.001739	-0.007004
g__unclassified_o__Archaeosporales	0	0	0.008735	0.01101	0.08066	0.2997	-0.01875	0.00128	-0.008735
g__Phanerochaete	0.001698	0.00416	0.007	0.01415	0.3991	0.4638	-0.01872	0.008114	-0.005302
g__Cladorrhinum	0.002669	0.006538	0.005786	0.0108	0.5588	0.6095	-0.0146	0.008367	-0.003117
g__Phialemonium	0	0	0.00837	0.0117	0.1103	0.3422	-0.01901	0.002273	-0.00837
g__Valsonectria	0.0007279	0.001783	0.00746	0.01339	0.2502	0.4131	-0.01902	0.005555	-0.006732
g__Occultifur	0	0	0.008186	0.02005	0.3409	0.4131	-0.02642	0.01005	-0.008186
g__unclassified_f__Bankeraceae	0	0	0.008112	0.01542	0.2264	0.4131	-0.02214	0.005915	-0.008112
g__Parascedosporium	0.002184	0.005349	0.005856	0.006807	0.3232	0.4131	-0.01155	0.004203	-0.003672
g__unclassified_c__Cystobasidiomycetes	0.0011	0.001722	0.006912	0.008785	0.1429	0.3844	-0.01396	0.002331	-0.005812
g__Thielavia	0	0	0.007968	0.008168	0.03799	0.2158	-0.0154	-0.0005381	-0.007968
g__Scytalidium	0.0002426	0.0005943	0.007606	0.005112	0.00568	0.07491	-0.01204	-0.002682	-0.007363
g__Thelebolus	0.0003008	0.0007368	0.007539	0.009828	0.1022	0.3329	-0.0162	0.001727	-0.007238
g__unclassified_f__Lasiosphaeriaceae	0.0003008	0.0007368	0.007414	0.01214	0.1825	0.4039	-0.01818	0.00395	-0.007113
g__Scopulariopsis	0	0	0.007673	0.005346	0.005579	0.07491	-0.01254	-0.00281	-0.007673
g__unclassified_f__Hypocreales_fam_Incertae_sedis	0.00109	0.001826	0.00651	0.00854	0.1594	0.388	-0.01336	0.002524	-0.00542
g__Catenulostroma	0.0005434	0.0008491	0.006933	0.009607	0.1357	0.3799	-0.01516	0.002383	-0.00639
g__Coprinopsis	0.0004853	0.001189	0.006938	0.005441	0.01761	0.1395	-0.01152	-0.001387	-0.006453
g__Robillarda	0.0003625	0.000888	0.006863	0.008387	0.08834	0.3184	-0.01417	0.001171	-0.006501
g__unclassified_f__Tilachlidiaceae	0	0	0.007185	0.01093	0.1383	0.3807	-0.01713	0.002757	-0.007185
g__unclassified_f__Clavicipitaceae	0.0004853	0.001189	0.006679	0.01272	0.2625	0.4131	-0.01781	0.005427	-0.006194
g__Phomatospora	0.0002426	0.0005943	0.006906	0.008941	0.09852	0.3329	-0.01481	0.001488	-0.006663
g__unclassified_o__GS05	0.004562	0.008748	0.002443	0.005274	0.6225	0.6656	-0.007173	0.01141	0.002119
g__Sphacelotheca	0.001333	0.002366	0.005553	0.0136	0.4713	0.5273	-0.01678	0.008337	-0.00422
g__unclassified_f__Melanommataceae	0.00188	0.002823	0.005	0.007168	0.3445	0.415	-0.01013	0.003888	-0.00312
g__unclassified_p__Glomeromycota	0.0007279	0.001783	0.006133	0.009594	0.2046	0.4131	-0.01428	0.003471	-0.005405
g__Microsphaeropsis	0.0006148	0.001506	0.006182	0.01009	0.2107	0.4131	-0.01485	0.003713	-0.005567
g__Pichia	0.003332	0.005198	0.003406	0.008343	0.9856	0.9856	-0.009016	0.008868	-7.4e-05
g__Myrmecridium	0.005113	0.01252	0.001523	0.003731	0.5163	0.5745	-0.008294	0.01547	0.00359
g__unclassified_o__Platygloeales	0	0	0.006561	0.01139	0.1887	0.413	-0.01692	0.0038	-0.006561
g__unclassified_f__Taphrinaceae	0.0006148	0.001506	0.005911	0.009621	0.2124	0.4131	-0.01415	0.003562	-0.005296
g__Vermispora	0.0007279	0.001783	0.005727	0.005072	0.04596	0.2373	-0.00989	-0.0001087	-0.004999
g__unclassified_f__Amplistromataceae	0.001145	0.002171	0.005304	0.01299	0.4572	0.5148	-0.01614	0.007821	-0.004159
g__Pseudocamaropycnis	0.0007861	0.001267	0.005613	0.009969	0.2666	0.4131	-0.01397	0.004314	-0.004827
g__Trichosporon	0.005412	0.006615	0.0008914	0.002184	0.143	0.3844	-0.001816	0.01086	0.004521
g__Phaeotremella	0	0	0.006222	0.01524	0.3409	0.4131	-0.02008	0.007641	-0.006222
g__unclassified_f__Chionosphaeraceae	0	0	0.006202	0.005193	0.01516	0.1362	-0.01093	-0.001478	-0.006202
g__Tomentella	0.0006051	0.0009647	0.00552	0.006612	0.1018	0.3329	-0.01099	0.001163	-0.004915
g__Conlarium	0	0	0.006103	0.009828	0.1592	0.388	-0.01504	0.002837	-0.006103
g__Arthrinium	0.0008508	0.0009418	0.005231	0.006585	0.1378	0.3807	-0.01043	0.001671	-0.00438
g__Spizellomyces	0	0	0.006051	0.009427	0.147	0.3848	-0.01463	0.002524	-0.006051
g__Cystofilobasidium	0.001757	0.003494	0.004184	0.003004	0.226	0.4131	-0.006618	0.001764	-0.002427
g__Cortinarius	0.0008509	0.001338	0.005071	0.01105	0.375	0.4418	-0.01434	0.005905	-0.00422
g__Acaulospora	0.000673	0.001048	0.005243	0.006495	0.1197	0.3529	-0.01055	0.001414	-0.00457
g__Sodiomyces	0.0004853	0.001189	0.005396	0.008966	0.2131	0.4131	-0.01314	0.003316	-0.004911
g__Cephalotrichiella	0.0002426	0.0005943	0.005596	0.01371	0.3617	0.4284	-0.01784	0.007129	-0.005353
g__Thanatephorus	0	0	0.005834	0.008518	0.1243	0.3616	-0.01358	0.001914	-0.005834
g__Antennariella	0.0002426	0.0005943	0.005519	0.007757	0.1276	0.3641	-0.01235	0.0018	-0.005276
g__Rodentomyces	0	0	0.005647	0.006167	0.04878	0.2461	-0.01126	-3.729e-05	-0.005647
g__Bifiguratus	0.0002426	0.0005943	0.005333	0.006755	0.09581	0.3329	-0.01126	0.001078	-0.00509
g__unclassified_f__Glomeraceae	0.002669	0.006538	0.002902	0.003618	0.9406	0.9469	-0.00703	0.006564	-0.000233
g__Veronaea	0	0	0.005567	0.01364	0.3409	0.4131	-0.01797	0.00684	-0.005567
g__Myrothecium	0	0	0.005349	0.0131	0.3409	0.4131	-0.01727	0.006567	-0.005349
g__Cosmospora	0.0002426	0.0005943	0.005088	0.006549	0.1013	0.3329	-0.01083	0.001136	-0.004845
g__unclassified_f__Rhytismataceae	0	0	0.005149	0.007584	0.1273	0.3641	-0.01205	0.00175	-0.005149
g__Rutstroemia	0.0003625	0.000888	0.004756	0.007232	0.1705	0.3957	-0.01102	0.002234	-0.004393
g__Melanoleuca	0	0	0.005118	0.008505	0.1713	0.3957	-0.01285	0.002618	-0.005118
g__Sclerostagonospora	0	0	0.005109	0.01251	0.3409	0.4131	-0.01649	0.006271	-0.005109
g__Powellomyces	0.0007861	0.001267	0.004289	0.00651	0.2249	0.4131	-0.009536	0.00253	-0.003503
g__Funneliformis	0.003882	0.009509	0.001174	0.001844	0.509	0.5675	-0.006103	0.01152	0.002708
g__Scutellinia	0	0	0.005046	0.005785	0.05838	0.2695	-0.01031	0.0002162	-0.005046
g__Ascobolus	0.0006082	0.0009423	0.004333	0.007383	0.2483	0.4131	-0.0105	0.003046	-0.003725
g__Endophragmiella	0	0	0.004916	0.006671	0.1012	0.3329	-0.01098	0.001152	-0.004916
g__Pseudaleuria	0	0	0.004912	0.01203	0.3409	0.4131	-0.01585	0.006031	-0.004912
g__Phialosimplex	0	0	0.004797	0.005088	0.04354	0.234	-0.009425	-0.0001688	-0.004797
g__Paracremonium	0.002485	0.005252	0.002279	0.002795	0.9343	0.9421	-0.005206	0.005618	0.000206
g__unclassified_f__Sympoventuriaceae	0.0002426	0.0005943	0.004517	0.005702	0.0978	0.3329	-0.009489	0.0009404	-0.004274
g__Claviceps	0.002676	0.003981	0.002077	0.003268	0.7817	0.8123	-0.004086	0.005284	0.000599
g__Hypholoma	0	0	0.004749	0.009121	0.231	0.4131	-0.01305	0.003548	-0.004749
g__Agaricus	0.0005434	0.0008491	0.004146	0.00943	0.3732	0.4406	-0.01222	0.00501	-0.003603
g__Teichospora	0	0	0.004665	0.01143	0.3409	0.4131	-0.01506	0.005732	-0.004665
g__Typhula	0.00391	0.009578	0.0007299	0.001788	0.4426	0.5017	-0.005683	0.01204	0.00318
g__unclassified_o__GS02	0	0	0.004518	0.009275	0.2604	0.4131	-0.01295	0.003919	-0.004518
g__Acaulopage	0.0011	0.001722	0.003394	0.005591	0.3595	0.4278	-0.007616	0.003028	-0.002294
g__Conocybe	0.0002426	0.0005943	0.004198	0.004776	0.07178	0.2873	-0.008333	0.0004225	-0.003955
g__unclassified_f__Xylariaceae	0.0003074	0.000753	0.004029	0.009235	0.3484	0.4178	-0.01215	0.004707	-0.003722
g__Pseudorobillarda	0.002556	0.005268	0.001703	0.004171	0.7622	0.7952	-0.005259	0.006965	0.000853
g__Duddingtonia	0	0	0.004246	0.007786	0.2112	0.4131	-0.01133	0.002836	-0.004246
g__Wallemia	0.001757	0.003494	0.002407	0.004997	0.799	0.8237	-0.006196	0.004896	-0.00065
g__Paraconiothyrium	0	0	0.004157	0.004151	0.03408	0.2052	-0.007933	-0.0003811	-0.004157
g__unclassified_o__Branch06	0	0	0.004142	0.007102	0.1836	0.4048	-0.0106	0.002318	-0.004142
g__Montagnula	0.0007279	0.001783	0.003385	0.007657	0.4271	0.4869	-0.009809	0.004494	-0.002657
g__Corynascella	0	0	0.004111	0.006078	0.1285	0.365	-0.00964	0.001418	-0.004111
g__Halenospora	0	0	0.004052	0.007185	0.1972	0.4131	-0.01059	0.002484	-0.004052
g__Postia	0	0	0.003966	0.004655	0.06341	0.2727	-0.0082	0.0002683	-0.003966
g__Poculum	0.001941	0.004755	0.002011	0.004252	0.979	0.9823	-0.005872	0.005732	-7e-05
g__Xenasmatella	0	0	0.003863	0.009462	0.3409	0.4131	-0.01247	0.004744	-0.003863
g__Lactarius	0.0003074	0.000753	0.003549	0.004429	0.1077	0.3411	-0.007328	0.000845	-0.003242
g__Phlogicylindrium	0.0004853	0.001189	0.003336	0.003278	0.0731	0.2873	-0.006023	0.0003212	-0.002851
g__Striatibotrys	0	0	0.003808	0.009328	0.3409	0.4131	-0.01229	0.004677	-0.003808
g__Melanocarpus	0	0	0.003734	0.007809	0.2686	0.4131	-0.01084	0.003369	-0.003734
g__Gigaspora	0	0	0.003732	0.004422	0.06562	0.2782	-0.007754	0.0002904	-0.003732
g__unclassified_o__GS25	0.0003008	0.0007368	0.003427	0.007009	0.3027	0.4131	-0.009537	0.003285	-0.003126
g__unclassified_o__Spizellomycetales	0	0	0.003717	0.007876	0.2746	0.4131	-0.01088	0.003447	-0.003717
g__Coniosporium	0.0011	0.001722	0.002526	0.003918	0.4333	0.4931	-0.005319	0.002467	-0.001426
g__unclassified_f__Ceratostomataceae	0	0	0.003607	0.007604	0.2723	0.4131	-0.01052	0.00331	-0.003607
g__Perenniporia	0	0	0.003602	0.008823	0.3409	0.4131	-0.01163	0.004424	-0.003602
g__Phlyctochytrium	0.0006082	0.0009707	0.002952	0.003786	0.1726	0.3957	-0.005899	0.001211	-0.002344
g__Arrhenia	0	0	0.003552	0.005033	0.1146	0.3483	-0.00813	0.001026	-0.003552
g__Scleroderma	0	0	0.003452	0.004119	0.06723	0.2791	-0.007199	0.0002948	-0.003452
g__Micropsalliota	0	0	0.003416	0.002718	0.01166	0.1151	-0.005888	-0.0009436	-0.003416
g__Lophiotrema	0	0	0.003325	0.005308	0.1559	0.388	-0.008153	0.001503	-0.003325
g__Pseudodictyosporium	0.0002426	0.0005943	0.003044	0.005724	0.2607	0.4131	-0.008036	0.002433	-0.002801
g__unclassified_f__Bionectriaceae	0.002546	0.005244	0.0006982	0.00114	0.4187	0.4801	-0.003034	0.006729	0.001848
g__Arachnomyces	0	0	0.003174	0.005708	0.203	0.4131	-0.008366	0.002018	-0.003174
g__Leucosporidium	0.001805	0.004421	0.00131	0.003208	0.8288	0.8515	-0.004474	0.005464	0.000495
g__Myceliophthora	0	0	0.003088	0.003287	0.04413	0.2351	-0.006078	-9.803e-05	-0.003088
g__unclassified_f__Pseudeurotiaceae	0.0004853	0.001189	0.002486	0.004803	0.3453	0.415	-0.006502	0.0025	-0.002001
g__Ilyonectria	0.0005434	0.0008491	0.002377	0.005823	0.4629	0.5189	-0.007186	0.003519	-0.001834
g__Agrocybe	0.0029	0.007104	0	0	0.3409	0.4131	-0.003562	0.009362	0.0029
g__Neotorula	0.0009705	0.002377	0.0019	0.002953	0.5617	0.6108	-0.004378	0.002519	-0.0009295
g__Rhizophlyctis	0	0	0.002843	0.003326	0.0627	0.2727	-0.005868	0.0001824	-0.002843
g__unclassified_o__GS33	0	0	0.002842	0.005063	0.1992	0.4131	-0.007447	0.001763	-0.002842
g__Mucor	0.001203	0.002947	0.001636	0.002602	0.7928	0.8186	-0.004009	0.003143	-0.000433
g__Sarea	0.0007279	0.001783	0.002058	0.002408	0.3024	0.4131	-0.004056	0.001395	-0.00133
g__Zalerion	0	0	0.00273	0.004647	0.1806	0.4031	-0.006957	0.001497	-0.00273
g__Arnium	0	0	0.002729	0.005334	0.2386	0.4131	-0.007581	0.002123	-0.002729
g__Podospora	0	0	0.002674	0.006551	0.3409	0.4131	-0.008633	0.003285	-0.002674
g__Neopaxillus	0	0	0.002674	0.006551	0.3409	0.4131	-0.008633	0.003285	-0.002674
g__unclassified_f__Magnaporthaceae	0	0	0.002674	0.006551	0.3409	0.4131	-0.008633	0.003285	-0.002674
g__Gloeocystidiellum	0	0	0.002674	0.006551	0.3409	0.4131	-0.008633	0.003285	-0.002674
g__unclassified_o__Sebacinales	0	0	0.002671	0.004473	0.1742	0.3957	-0.00674	0.001398	-0.002671
g__Apiospora	0.0004853	0.001189	0.002147	0.004095	0.3622	0.4284	-0.00554	0.002217	-0.001662
g__Boothiomyces	0.0003008	0.0007368	0.002299	0.003624	0.2151	0.4131	-0.005362	0.001366	-0.001998
g__unclassified_p__Kickxellomycota	0	0	0.002569	0.003505	0.1028	0.3329	-0.005757	0.0006193	-0.002569
g__Haptocillium	0.001456	0.003566	0.001108	0.001769	0.835	0.8535	-0.003273	0.003969	0.000348
g__Zygoascus	0.002559	0.006269	0	0	0.3409	0.4131	-0.003143	0.008261	0.002559
g__Xenochalara	0.001203	0.002947	0.001352	0.001685	0.9167	0.9291	-0.003237	0.002939	-0.000149
g__unclassified_c__GS14	0.0005434	0.0008491	0.002008	0.00341	0.3313	0.4131	-0.004661	0.001732	-0.001465
g__unclassified_f__Pleosporaceae	0	0	0.002539	0.006219	0.3409	0.4131	-0.008196	0.003118	-0.002539
g__Daldinia	0	0	0.002537	0.002848	0.05409	0.2626	-0.005128	5.364e-05	-0.002537
g__Fusiconidium	0	0	0.002501	0.003976	0.1544	0.388	-0.006118	0.001116	-0.002501
g__unclassified_f__Stephanosporaceae	0.0003008	0.0007368	0.002168	0.003127	0.185	0.4064	-0.00479	0.001055	-0.001867
g__Sporormiella	0	0	0.002444	0.005985	0.3409	0.4131	-0.007888	0.003	-0.002444
g__Bambusicola	0	0	0.002441	0.004799	0.2412	0.4131	-0.006806	0.001924	-0.002441
g__Marasmius	0	0	0.002433	0.005959	0.3409	0.4131	-0.007854	0.002988	-0.002433
g__unclassified_c__Leotiomycetes	0	0	0.00243	0.003635	0.1326	0.3731	-0.005737	0.0008765	-0.00243
g__Linderina	0	0	0.002423	0.003483	0.1191	0.3529	-0.005591	0.0007453	-0.002423
g__Armillaria	0	0	0.00237	0.003845	0.162	0.389	-0.005868	0.001128	-0.00237
g__Geastrum	0	0	0.002341	0.002274	0.03032	0.1902	-0.00441	-0.0002725	-0.002341
g__Buckleyzyma	0.0003008	0.0007368	0.001999	0.004897	0.4205	0.4812	-0.006203	0.002806	-0.001698
g__Microdiplodia	0.0008509	0.001338	0.001404	0.00169	0.5433	0.598	-0.002514	0.001408	-0.0005531
g__Xylaria	0	0	0.002232	0.003479	0.1471	0.3848	-0.005397	0.0009326	-0.002232
g__Phallus	0.0006148	0.001506	0.001616	0.001879	0.3323	0.4131	-0.003192	0.001189	-0.001001
g__Pseudosigmoidea	0.0006016	0.001474	0.001598	0.002272	0.3888	0.4551	-0.00346	0.001467	-0.0009964
g__Sampaiozyma	0	0	0.002147	0.004095	0.228	0.4131	-0.005872	0.001578	-0.002147
g__Microbotryum	0.0003074	0.000753	0.001831	0.002436	0.1741	0.3957	-0.003843	0.0007957	-0.001524
g__Pluteus	0	0	0.00208	0.005095	0.3409	0.4131	-0.006715	0.002555	-0.00208
g__Bolbitius	0	0	0.00208	0.005095	0.3409	0.4131	-0.006715	0.002555	-0.00208
g__Mycena	0	0	0.002071	0.003373	0.1635	0.389	-0.005139	0.0009972	-0.002071
g__Absidia	0	0	0.002063	0.001132	0.001208	0.02798	-0.003093	-0.001033	-0.002063
g__Ceratobasidium	0.001462	0.003582	0.0005943	0.001456	0.5944	0.639	-0.002649	0.004385	0.0008677
g__Diversispora	0.0002426	0.0005943	0.001777	0.004353	0.4123	0.4755	-0.005531	0.002462	-0.001534
g__Acidomelania	0	0	0.002009	0.002434	0.07068	0.2873	-0.004223	0.000205	-0.002009
g__Monochaetia	0.0004853	0.001189	0.001523	0.003731	0.5308	0.5863	-0.0046	0.002524	-0.001038
g__Arthropsis	0.001329	0.002074	0.0006664	0.001632	0.552	0.6046	-0.001738	0.003063	0.0006626
g__unclassified_f__Sarcosomataceae	0	0	0.001989	0.004872	0.3409	0.4131	-0.006421	0.002443	-0.001989
g__Setophaeosphaeria	0	0	0.001946	0.004767	0.3409	0.4131	-0.006282	0.00239	-0.001946
g__Chytriomyces	0	0	0.001924	0.003201	0.1716	0.3957	-0.004836	0.0009877	-0.001924
g__Calcarisporiella	0.0004853	0.001189	0.001424	0.002433	0.4155	0.4774	-0.003402	0.001525	-0.0009387
g__Stachybotrys	0	0	0.00189	0.002482	0.09173	0.3248	-0.004148	0.0003677	-0.00189
g__Tephrocybe	0.0007279	0.001783	0.001105	0.002707	0.7815	0.8123	-0.003326	0.002571	-0.0003771
g__Glomus	0	0	0.001754	0.003175	0.2058	0.4131	-0.004642	0.001134	-0.001754
g__Paraglomus	0	0	0.001754	0.003175	0.2058	0.4131	-0.004642	0.001134	-0.001754
g__Harpochytrium	0.0005434	0.0008491	0.001206	0.001706	0.4144	0.477	-0.002396	0.001071	-0.0006626
g__Hypoderma	0	0	0.001735	0.002717	0.1489	0.3864	-0.004206	0.0007365	-0.001735
g__Itersonilia	0.0005434	0.0008491	0.001189	0.002911	0.6136	0.6573	-0.003404	0.002113	-0.0006456
g__Ochroconis	0.0007861	0.001267	0.0008852	0.001606	0.9079	0.9217	-0.00196	0.001762	-9.91e-05
g__Neophaeosphaeria	0	0	0.00164	0.002177	0.0949	0.3329	-0.00362	0.0003403	-0.00164
g__Abortiporus	0	0	0.001637	0.004011	0.3409	0.4131	-0.005286	0.002012	-0.001637
g__unclassified_f__Pleomassariaceae	0	0	0.001618	0.002756	0.1809	0.4031	-0.004125	0.000889	-0.001618
g__Thelephora	0.0002426	0.0005943	0.001353	0.002065	0.2345	0.4131	-0.003065	0.0008442	-0.00111
g__Ramophialophora	0.0009023	0.00221	0.0006664	0.001632	0.8376	0.8547	-0.002263	0.002735	0.0002359
g__Subulicystidium	0	0	0.001555	0.003809	0.3409	0.4131	-0.00502	0.00191	-0.001555
g__Pithomyces	0	0	0.001555	0.003809	0.3409	0.4131	-0.00502	0.00191	-0.001555
g__Cercospora	0.0003656	0.0008956	0.001186	0.002153	0.4091	0.4727	-0.002942	0.001301	-0.0008204
g__Cordana	0.001093	0.001262	0.000442	0.001083	0.3598	0.4278	-0.0008617	0.002164	0.000651
g__Astraeus	0.0002426	0.0005943	0.001269	0.003109	0.4454	0.503	-0.003906	0.001853	-0.001026
g__unclassified_f__Peniophoraceae	0	0	0.00146	0.003576	0.3409	0.4131	-0.004713	0.001793	-0.00146
g__Pezoloma	0	0	0.00146	0.003576	0.3409	0.4131	-0.004713	0.001793	-0.00146
g__Nemania	0	0	0.001442	0.002853	0.2438	0.4131	-0.004037	0.001153	-0.001442
g__Suillus	0.0003008	0.0007368	0.001132	0.002139	0.3893	0.4551	-0.002889	0.001227	-0.0008312
g__Scopuloides	0.0004853	0.001189	0.0008886	0.002177	0.6988	0.7354	-0.00266	0.001853	-0.0004033
g__Basidioascus	0.0002426	0.0005943	0.001114	0.002142	0.3599	0.4278	-0.002893	0.001151	-0.0008714
g__Dichotomopilus	0.0002426	0.0005943	0.001101	0.0008795	0.07588	0.291	-0.001824	0.0001071	-0.0008584
g__unclassified_o__Agaricales	0	0	0.001336	0.002236	0.1742	0.3957	-0.00337	0.0006979	-0.001336
g__Dictyosporium	0	0	0.001333	0.003265	0.3409	0.4131	-0.004303	0.001637	-0.001333
g__Archaeospora	0	0	0.00131	0.003208	0.3409	0.4131	-0.004228	0.001608	-0.00131
g__Kazachstania	0.0003074	0.000753	0.0009731	0.002384	0.5289	0.5853	-0.00294	0.001608	-0.0006657
g__Neopestalotiopsis	0.0003625	0.000888	0.0008886	0.002177	0.5956	0.6391	-0.002665	0.001613	-0.0005261
g__unclassified_f__Gigasporaceae	0	0	0.001236	0.002362	0.2287	0.4131	-0.003385	0.0009126	-0.001236
g__Tritirachium	0.0009023	0.00221	0.0003275	0.0008021	0.5626	0.6108	-0.001564	0.002713	0.0005748
g__unclassified_f__Diversisporaceae	0	0	0.001216	0.002164	0.1987	0.4131	-0.003184	0.0007524	-0.001216
g__Lachnum	0	0	0.001216	0.00298	0.3409	0.4131	-0.003927	0.001495	-0.001216
g__Protomyces	0	0	0.001216	0.00298	0.3409	0.4131	-0.003927	0.001495	-0.001216
g__Brevicellicium	0	0	0.001216	0.00298	0.3409	0.4131	-0.003927	0.001495	-0.001216
g__unclassified_o__Microsporidea_ord_Incertae_sedis	0	0	0.001216	0.00298	0.3409	0.4131	-0.003927	0.001495	-0.001216
g__Pseudallescheria	0.0002426	0.0005943	0.0009732	0.001225	0.2182	0.4131	-0.001969	0.0005079	-0.0007306
g__Tilachlidium	0	0	0.001174	0.001898	0.1606	0.3884	-0.0029	0.0005525	-0.001174
g__Clitocybe	0.0004853	0.001189	0.0006664	0.001632	0.8305	0.8517	-0.002018	0.001656	-0.0001811
g__unclassified_o__GS08	0.0002426	0.0005943	0.0008914	0.002184	0.4985	0.5568	-0.002708	0.00141	-0.0006488
g__Biscogniauxia	0	0	0.001132	0.002139	0.224	0.4131	-0.003078	0.0008137	-0.001132
g__Zopfiella	0	0	0.001111	0.002721	0.3409	0.4131	-0.003586	0.001364	-0.001111
g__Hamigera	0	0	0.001108	0.001769	0.1559	0.388	-0.002717	0.0005011	-0.001108
g__Wojnowiciella	0	0	0.001105	0.002707	0.3409	0.4131	-0.003567	0.001357	-0.001105
g__Kondoa	0	0	0.001105	0.002707	0.3409	0.4131	-0.003567	0.001357	-0.001105
g__Cephalotheca	0.0005434	0.0008491	0.000442	0.001083	0.8603	0.8764	-0.00115	0.001353	0.0001014
g__Phaeosphaeria	0	0	0.0009824	0.002406	0.3409	0.4131	-0.003171	0.001206	-0.0009824
g__unclassified_f__Hypocreaceae	0.0007279	0.001783	0.0002539	0.0006219	0.5524	0.6046	-0.001244	0.002192	0.000474
g__unclassified_o__Microthyriales	0	0	0.0009731	0.002384	0.3409	0.4131	-0.003142	0.001195	-0.0009731
g__Gerhardtia	0	0	0.0009731	0.002384	0.3409	0.4131	-0.003142	0.001195	-0.0009731
g__Dactylella	0.0009705	0.002377	0	0	0.3409	0.4131	-0.001192	0.003133	0.0009705
g__Dominikia	0.0009705	0.002377	0	0	0.3409	0.4131	-0.001192	0.003133	0.0009705
g__Achroiostachys	0	0	0.0009521	0.001624	0.1814	0.4031	-0.002429	0.0005251	-0.0009521
g__Inocybe	0	0	0.0009097	0.001622	0.1995	0.4131	-0.002385	0.0005657	-0.0009097
g__Vararia	0.0009023	0.00221	0	0	0.3409	0.4131	-0.001108	0.002913	0.0009023
g__Rhexodenticula	0.0009023	0.00221	0	0	0.3409	0.4131	-0.001108	0.002913	0.0009023
g__Hyphoderma	0.0002426	0.0005943	0.0006549	0.001604	0.5681	0.6151	-0.001968	0.001144	-0.0004123
g__Hyaloscypha	0	0	0.0008914	0.002184	0.3409	0.4131	-0.002878	0.001095	-0.0008914
g__Boidinia	0	0	0.0008914	0.002184	0.3409	0.4131	-0.002878	0.001095	-0.0008914
g__Conioscypha	0	0	0.0008886	0.002177	0.3409	0.4131	-0.002869	0.001092	-0.0008886
g__Physalacria	0	0	0.0008886	0.002177	0.3409	0.4131	-0.002869	0.001092	-0.0008886
g__Acrocalymma	0	0	0.0008852	0.001606	0.2068	0.4131	-0.002346	0.0005757	-0.0008852
g__Protoglossum	0	0	0.000884	0.002165	0.3409	0.4131	-0.002853	0.001085	-0.000884
g__unclassified_c__Archaeorhizomycetes	0.0007861	0.001267	0	0	0.1596	0.388	-0.0003664	0.001939	0.0007861
g__Flagellospora	0.0007861	0.001267	0	0	0.1596	0.388	-0.0003664	0.001939	0.0007861
g__Paxillus	0.0004853	0.001189	0.0002971	0.0007279	0.7478	0.7819	-0.00108	0.001456	0.0001882
g__Trichophyton	0	0	0.0007616	0.001866	0.3409	0.4131	-0.002459	0.0009358	-0.0007616
g__Trimmatostroma	0	0	0.000751	0.001267	0.1772	0.401	-0.001904	0.0004015	-0.000751
g__Gliocladiopsis	0.0007312	0.001791	0	0	0.3409	0.4131	-0.000898	0.00236	0.0007312
g__Rhizopus	0	0	0.0007299	0.001788	0.3409	0.4131	-0.002356	0.0008965	-0.0007299
g__Debaryomyces	0	0	0.0007299	0.001788	0.3409	0.4131	-0.002356	0.0008965	-0.0007299
g__Toxicocladosporium	0	0	0.0007299	0.001788	0.3409	0.4131	-0.002356	0.0008965	-0.0007299
g__Hypomyces	0	0	0.0007299	0.001788	0.3409	0.4131	-0.002356	0.0008965	-0.0007299
g__Pseudoclathrosphaerina	0	0	0.0007299	0.001788	0.3409	0.4131	-0.002356	0.0008965	-0.0007299
g__unclassified_c__Lobulomycetes	0.0002426	0.0005943	0.0004866	0.001192	0.6633	0.7054	-0.001456	0.0009676	-0.000244
g__Pezizella	0.0004853	0.001189	0.0002433	0.0005959	0.6653	0.7063	-0.0009678	0.001452	0.000242
g__Bullera	0.0007279	0.001783	0	0	0.3409	0.4131	-0.000894	0.00235	0.0007279
g__Cryptococcus_f__Cryptococcaceae	0	0	0.0006982	0.00114	0.1646	0.3899	-0.001735	0.0003388	-0.0006982
g__Yunnania	0	0	0.0006876	0.001131	0.1674	0.3937	-0.001716	0.0003412	-0.0006876
g__unclassified_o__Agaricostilbales	0.0002426	0.0005943	0.0004443	0.001088	0.6988	0.7354	-0.001329	0.000926	-0.0002017
g__Westerdykella	0.0002426	0.0005943	0.000442	0.001083	0.7008	0.7363	-0.001323	0.0009243	-0.0001994
g__Radulomyces	0	0	0.0006664	0.001632	0.3409	0.4131	-0.002151	0.0008181	-0.0006664
g__Nodulisporium	0	0	0.0006664	0.001632	0.3409	0.4131	-0.002151	0.0008181	-0.0006664
g__Jumillera	0	0	0.0006664	0.001632	0.3409	0.4131	-0.002151	0.0008181	-0.0006664
g__Polycephalomyces	0	0	0.0006664	0.001632	0.3409	0.4131	-0.002151	0.0008181	-0.0006664
g__Leohumicola	0	0	0.0006664	0.001632	0.3409	0.4131	-0.002151	0.0008181	-0.0006664
g__Pholiota	0	0	0.0006664	0.001632	0.3409	0.4131	-0.002151	0.0008181	-0.0006664
g__Bipolaris	0	0	0.000663	0.001624	0.3409	0.4131	-0.00214	0.0008142	-0.000663
g__Spiromyces	0	0	0.000663	0.001624	0.3409	0.4131	-0.00214	0.0008142	-0.000663
g__Vermiculariopsiella	0	0	0.000663	0.001624	0.3409	0.4131	-0.00214	0.0008142	-0.000663
g__Malbranchea	0	0	0.000663	0.001624	0.3409	0.4131	-0.00214	0.0008142	-0.000663
g__Scleropezicula	0	0	0.0006549	0.001604	0.3409	0.4131	-0.002114	0.0008042	-0.0006549
g__Spegazzinia	0.0006497	0.001591	0	0	0.3409	0.4131	-0.0007975	0.002097	0.0006497
g__Kurtzmanomyces	0.0006148	0.001506	0	0	0.3409	0.4131	-0.0007551	0.001985	0.0006148
g__Hapsidospora	0.0003656	0.0008956	0.0002433	0.0005959	0.7863	0.8147	-0.0008562	0.001101	0.0001223
g__Acephala	0.0006016	0.001474	0	0	0.3409	0.4131	-0.0007392	0.001942	0.0006016
g__Junghuhnia	0	0	0.0005943	0.001456	0.3409	0.4131	-0.001919	0.0007301	-0.0005943
g__Phialea	0	0	0.0005943	0.001456	0.3409	0.4131	-0.001919	0.0007301	-0.0005943
g__unclassified_f__Lycoperdaceae	0	0	0.0005943	0.001456	0.3409	0.4131	-0.001919	0.0007301	-0.0005943
g__Tomentellopsis	0	0	0.0005943	0.001456	0.3409	0.4131	-0.001919	0.0007301	-0.0005943
g__unclassified_f__Tricholomataceae	0	0	0.0005943	0.001456	0.3409	0.4131	-0.001919	0.0007301	-0.0005943
g__Roussoella	0.0003625	0.000888	0.0002221	0.0005441	0.7481	0.7819	-0.0008069	0.001088	0.0001404
g__Peniophora	0	0	0.0005404	0.0008434	0.1476	0.3848	-0.001308	0.0002268	-0.0005404
g__Hyphodontia	0	0	0.0005193	0.000817	0.1505	0.388	-0.001262	0.0002239	-0.0005193
g__Paratritirachium	0	0	0.0005077	0.001244	0.3409	0.4131	-0.001639	0.0006239	-0.0005077
g__Cystolepiota	0	0	0.0004866	0.001192	0.3409	0.4131	-0.001571	0.0005977	-0.0004866
g__unclassified_f__Leotiaceae	0	0	0.0004866	0.001192	0.3409	0.4131	-0.001571	0.0005977	-0.0004866
g__Calonectria	0	0	0.0004866	0.001192	0.3409	0.4131	-0.001571	0.0005977	-0.0004866
g__Genolevuria	0	0	0.0004866	0.001192	0.3409	0.4131	-0.001571	0.0005977	-0.0004866
g__Melanoctona	0.0004853	0.001189	0	0	0.3409	0.4131	-0.0005963	0.001567	0.0004853
g__unclassified_f__Leptosphaeriaceae	0	0	0.0004749	0.0007383	0.1462	0.3848	-0.001146	0.0001967	-0.0004749
g__Trichophaeopsis	0	0	0.0004643	0.0007205	0.1455	0.3848	-0.00112	0.0001911	-0.0004643
g__Biappendiculispora	0	0	0.0004443	0.001088	0.3409	0.4131	-0.001434	0.0005454	-0.0004443
g__Infundichalara	0	0	0.0004443	0.001088	0.3409	0.4131	-0.001434	0.0005454	-0.0004443
g__Stachylidium	0	0	0.000442	0.001083	0.3409	0.4131	-0.001427	0.0005431	-0.000442
g__Metacordyceps	0	0	0.000442	0.001083	0.3409	0.4131	-0.001427	0.0005431	-0.000442
g__Meliniomyces	0	0	0.000442	0.001083	0.3409	0.4131	-0.001427	0.0005431	-0.000442
g__unclassified_f__Strophariaceae	0	0	0.000442	0.001083	0.3409	0.4131	-0.001427	0.0005431	-0.000442
g__Russula	0	0	0.000442	0.001083	0.3409	0.4131	-0.001427	0.0005431	-0.000442
g__unclassified_o__Corticiales	0	0	0.000442	0.001083	0.3409	0.4131	-0.001427	0.0005431	-0.000442
g__unclassified_f__Didymosphaeriaceae	0.0003656	0.0008956	0	0	0.3409	0.4131	-0.0004491	0.00118	0.0003656
g__Cystobasidiopsis	0.0003625	0.000888	0	0	0.3409	0.4131	-0.0004453	0.00117	0.0003625
g__unclassified_p__Basidiobolomycota	0.0003625	0.000888	0	0	0.3409	0.4131	-0.0004453	0.00117	0.0003625
g__unclassified_o__Venturiales	0	0	0.0003275	0.0008021	0.3409	0.4131	-0.001057	0.0004021	-0.0003275
g__Octospora	0	0	0.0003275	0.0008021	0.3409	0.4131	-0.001057	0.0004021	-0.0003275
g__Ovicillium	0.0003008	0.0007368	0	0	0.3409	0.4131	-0.0003694	0.000971	0.0003008
g__Thelonectria	0.0003008	0.0007368	0	0	0.3409	0.4131	-0.0003694	0.000971	0.0003008
g__Ijuhya	0.0003008	0.0007368	0	0	0.3409	0.4131	-0.0003694	0.000971	0.0003008
g__unclassified_f__Exidiaceae	0	0	0.0002971	0.0007279	0.3409	0.4131	-0.0009592	0.000365	-0.0002971
g__Tuber	0	0	0.0002971	0.0007279	0.3409	0.4131	-0.0009592	0.000365	-0.0002971
g__unclassified_f__Teichosporaceae	0	0	0.0002971	0.0007279	0.3409	0.4131	-0.0009592	0.000365	-0.0002971
g__Echria	0	0	0.0002971	0.0007279	0.3409	0.4131	-0.0009592	0.000365	-0.0002971
g__Pyricularia	0	0	0.0002971	0.0007279	0.3409	0.4131	-0.0009592	0.000365	-0.0002971
g__Barnettozyma	0	0	0.0002971	0.0007279	0.3409	0.4131	-0.0009592	0.000365	-0.0002971
g__unclassified_o__Leucosporidiales	0	0	0.0002971	0.0007279	0.3409	0.4131	-0.0009592	0.000365	-0.0002971
g__Lentinus	0	0	0.0002539	0.0006219	0.3409	0.4131	-0.0008196	0.0003118	-0.0002539
g__Aniptodera	0	0	0.0002539	0.0006219	0.3409	0.4131	-0.0008196	0.0003118	-0.0002539
g__Pterula	0	0	0.0002539	0.0006219	0.3409	0.4131	-0.0008196	0.0003118	-0.0002539
g__Septofusidium	0	0	0.0002433	0.0005959	0.3409	0.4131	-0.0007854	0.0002988	-0.0002433
g__unclassified_o__Glomerellales	0	0	0.0002433	0.0005959	0.3409	0.4131	-0.0007854	0.0002988	-0.0002433
g__unclassified_f__Montagnulaceae	0	0	0.0002433	0.0005959	0.3409	0.4131	-0.0007854	0.0002988	-0.0002433
g__Clavaria	0	0	0.0002433	0.0005959	0.3409	0.4131	-0.0007854	0.0002988	-0.0002433
g__Pithoascus	0	0	0.0002433	0.0005959	0.3409	0.4131	-0.0007854	0.0002988	-0.0002433
g__unclassified_f__Onygenaceae	0.0002426	0.0005943	0	0	0.3409	0.4131	-0.000298	0.0007832	0.0002426
g__Gerronema	0.0002426	0.0005943	0	0	0.3409	0.4131	-0.000298	0.0007832	0.0002426
g__unclassified_f__Periconiaceae	0.0002426	0.0005943	0	0	0.3409	0.4131	-0.000298	0.0007832	0.0002426
g__Helminthosporium	0.0002426	0.0005943	0	0	0.3409	0.4131	-0.000298	0.0007832	0.0002426
g__Penidiella	0.0002426	0.0005943	0	0	0.3409	0.4131	-0.000298	0.0007832	0.0002426
g__unclassified_f__Piptocephalidaceae	0.0002426	0.0005943	0	0	0.3409	0.4131	-0.000298	0.0007832	0.0002426
g__Creosphaeria	0.0002426	0.0005943	0	0	0.3409	0.4131	-0.000298	0.0007832	0.0002426
g__Pseudoacrodictys	0.0002426	0.0005943	0	0	0.3409	0.4131	-0.000298	0.0007832	0.0002426
g__Peziza	0.0002426	0.0005943	0	0	0.3409	0.4131	-0.000298	0.0007832	0.0002426
g__Hortaea	0	0	0.0002221	0.0005441	0.3409	0.4131	-0.000717	0.0002728	-0.0002221
g__unclassified_o__Myrmecridiales	0	0	0.0002221	0.0005441	0.3409	0.4131	-0.000717	0.0002728	-0.0002221
g__Spadicoides	0	0	0.0002221	0.0005441	0.3409	0.4131	-0.000717	0.0002728	-0.0002221
g__Hypoxylon	0	0	0.0002221	0.0005441	0.3409	0.4131	-0.000717	0.0002728	-0.0002221
g__Harposporium	0	0	0.0002221	0.0005441	0.3409	0.4131	-0.000717	0.0002728	-0.0002221
g__Claroideoglomus	0	0	0.0002221	0.0005441	0.3409	0.4131	-0.000717	0.0002728	-0.0002221
g__Alogomyces	0	0	0.000221	0.0005414	0.3409	0.4131	-0.0007135	0.0002715	-0.000221
g__Goffeauzyma	0	0	0.000221	0.0005414	0.3409	0.4131	-0.0007135	0.0002715	-0.000221
g__Gamsia	0	0	0.000221	0.0005414	0.3409	0.4131	-0.0007135	0.0002715	-0.000221
g__Arthopyrenia	0.0002166	0.0005305	0	0	0.3409	0.4131	-0.000266	0.0006992	0.0002166
g__Phaeoacremonium	0.0002166	0.0005305	0	0	0.3409	0.4131	-0.000266	0.0006992	0.0002166

## Sheet: 16S_H_ZS VS. D_ZS
Table S6. Significance test between groups.
Species name	D_ZS-Mean(%)	D_ZS-Sd(%)	H_ZS-Mean(%)	H_ZS-Sd(%)	Pvalue	Corrected pvalue	Lower ci	Upper ci	Effectsize
g__norank_f__norank_o__Gaiellales	3.911	2.003	4.819	0.7034	0.4712	0.8072	-2.441	0.6338	-0.9082
g__norank_f__norank_o__Acidobacteriales	3.155	2.18	4.149	1.352	0.6889	0.927	-2.969	0.7825	-0.9937
g__norank_f__JG30-KF-AS9	2.202	1.457	3.537	1.262	0.1282	0.777	-2.782	-0.00482	-1.335
g__norank_f__norank_o__Vicinamibacterales	2.011	1.001	3.386	1.61	0.2298	0.777	-2.9	-0.06892	-1.375
g__Bradyrhizobium	2.298	1.372	2.507	0.5046	1	1	-1.29	0.8548	-0.2089
g__norank_f__norank_o__Elsterales	2.34	1.275	2.454	0.8528	1	1	-1.348	0.9812	-0.1145
g__norank_f__norank_o__IMCC26256	1.912	1.18	2.38	0.2097	0.2298	0.777	-1.488	0.423	-0.4685
g__norank_f__Gemmatimonadaceae	1.466	0.8405	2.38	0.8438	0.0927	0.777	-1.755	-0.09448	-0.9141
g__Bryobacter	1.668	0.8745	2.001	0.3388	0.6889	0.927	-1.139	0.2805	-0.3333
g__norank_f__SC-I-84	1.639	0.504	2.022	0.2197	0.3785	0.777	-0.7763	0.03334	-0.3838
g__norank_f__norank_o__norank_c__AD3	1.786	1.619	1.852	0.7193	0.5752	0.892	-1.183	1.527	-0.06551
g__Gemmatimonas	1.562	0.8924	1.934	0.4549	0.5752	0.892	-1.171	0.2892	-0.3717
g__Sphingomonas	1.543	0.8039	1.683	0.4733	0.9362	1	-0.8816	0.4939	-0.1408
g__norank_f__Xanthobacteraceae	1.53	0.8522	1.681	0.1334	0.8102	0.9752	-0.8096	0.4069	-0.1509
g__Exiguobacterium	2.989	7.321	0	0	0.4047	0.777	0	8.965	2.988
g__Crossiella	1.342	0.8644	1.561	0.8332	0.9362	1	-1.081	0.6596	-0.2189
g__Mycobacterium	1.217	0.5395	1.468	0.2418	0.4712	0.8072	-0.7463	0.1503	-0.2508
g__Acidothermus	1.118	0.6411	1.373	0.5643	0.5752	0.892	-0.8618	0.3783	-0.2552
g__norank_f__norank_o__C0119	1.073	0.5745	1.283	0.2692	0.4712	0.8072	-0.7044	0.1977	-0.2098
g__Conexibacter	1.04	0.6099	1.306	0.129	0.8102	0.9752	-0.7856	0.1367	-0.2656
g__Haliangium	1.168	0.7382	1.17	0.1693	0.4712	0.8072	-0.5747	0.5314	-0.002759
g__norank_f__norank_o__norank_c__KD4-96	1.008	0.58	1.323	0.6871	0.5752	0.892	-1.006	0.329	-0.3143
g__Sporosarcina	1.275	0.7948	1.049	0.3317	0.3785	0.777	-0.4161	0.8307	0.2259
g__Candidatus_Solibacter	1.008	0.516	1.194	0.3501	0.9362	1	-0.6725	0.221	-0.1861
g__MND1	0.9421	0.8241	1.166	0.3456	0.3785	0.777	-0.8757	0.446	-0.2243
g__norank_f__norank_o__norank_c__JG30-KF-CM66	1.055	0.4133	1.014	0.2423	0.3785	0.777	-0.34	0.3531	0.04095
g__norank_f__norank_o__norank_c__TK10	0.7828	0.5367	0.985	0.1481	0.06555	0.777	-0.617	0.2427	-0.2022
g__Pseudolabrys	0.8463	0.519	0.7765	0.2135	0.6889	0.927	-0.3551	0.4604	0.06989
g__norank_f__norank_o__B12-WMSP1	0.7925	0.5528	0.7949	0.4012	0.8102	0.9752	-0.545	0.4865	-0.002418
g__norank_f__JG30-KF-CM45	0.7259	0.4138	0.8526	0.1097	0.4712	0.8072	-0.4804	0.161	-0.1267
g__norank_f__Micropepsaceae	0.8088	0.4755	0.7598	0.1683	0.5752	0.892	-0.3205	0.3913	0.04888
g__Arthrobacter	0.7683	0.8781	0.7932	0.716	0.5752	0.892	-0.8231	0.8444	-0.02479
g__unclassified_f__Xanthobacteraceae	0.5907	0.326	0.9473	0.3827	0.1735	0.777	-0.7352	-0.0004776	-0.3567
g__norank_f__Ktedonobacteraceae	0.3607	0.3588	1.137	1.59	0.1735	0.777	-2.118	0.1051	-0.7761
g__norank_f__Acidobacteriaceae_Subgroup_1	0.7232	0.6048	0.752	0.5683	0.9362	1	-0.659	0.5507	-0.0288
g__norank_f__67-14	0.5964	0.7493	0.7541	0.3141	0.2298	0.777	-0.6697	0.449	-0.1577
g__Acidibacter	0.6414	0.3234	0.6335	0.1989	0.8102	0.9752	-0.2955	0.2801	0.007925
g__norank_f__norank_o__Subgroup_2	0.535	0.3942	0.6241	0.2323	0.6889	0.927	-0.408	0.23	-0.08916
g__Ellin6067	0.5531	0.2613	0.5903	0.1061	1	1	-0.2506	0.1606	-0.03718
g__JG30a-KF-32	0.5851	0.4692	0.5277	0.2518	0.9362	1	-0.3283	0.4337	0.05743
g__Rhodanobacter	0.5101	0.4257	0.5652	0.2303	0.6889	0.927	-0.4018	0.3159	-0.05503
g__Jatrophihabitans	0.479	0.2758	0.5801	0.1311	0.6889	0.927	-0.3466	0.1124	-0.1011
g__norank_f__Anaerolineaceae	0.8839	1.708	0.1667	0.06912	0.3785	0.777	-0.04876	2.125	0.7172
g__Nitrospira	0.4729	0.311	0.5261	0.1366	0.8102	0.9752	-0.2904	0.2171	-0.0532
g__norank_f__Gemmataceae	0.4737	0.384	0.523	0.1236	0.9362	1	-0.3352	0.2502	-0.04935
g__norank_f__norank_o__norank_c__norank_p__WPS-2	0.5457	0.4281	0.4463	0.2017	0.6889	0.927	-0.2411	0.4427	0.09929
g__Blastococcus	0.4108	0.2494	0.5809	0.2801	0.5752	0.892	-0.4743	0.09035	-0.1701
g__Paenibacillus	0.4543	0.257	0.508	0.07629	0.9362	1	-0.2741	0.1314	-0.05366
g__Bacillus	0.4986	0.319	0.4598	0.0429	0.9362	1	-0.1893	0.2811	0.0388
g__unclassified_f__Gemmatimonadaceae	0.4308	0.2665	0.4488	0.1405	0.8102	0.9752	-0.2547	0.1833	-0.018
g__norank_f__Acetobacteraceae	0.369	0.224	0.5	0.161	0.298	0.777	-0.3459	0.06537	-0.1311
g__unclassified_p__Chloroflexi	0.4254	0.1831	0.4407	0.04034	1	1	-0.1502	0.1245	-0.01536
g__Reyranella	0.3532	0.1825	0.4747	0.06451	0.1282	0.777	-0.2721	-0.004075	-0.1214
g__Terrabacter	0.251	0.1829	0.5642	0.3318	0.0927	0.777	-0.5908	-0.04609	-0.3133
g__unclassified_k__norank_d__Bacteria	0.4431	0.1718	0.3579	0.1031	0.3785	0.777	-0.06021	0.227	0.08525
g__HSB_OF53-F07	0.3407	0.306	0.4563	0.115	0.298	0.777	-0.3458	0.1547	-0.1156
g__unclassified_f__Ktedonobacteraceae	0.4031	0.4061	0.3898	0.1432	0.8102	0.9752	-0.3079	0.3264	0.01327
g__Kitasatospora	0.3163	0.1675	0.4732	0.1702	0.1282	0.777	-0.3591	-0.0004637	-0.1568
g__norank_f__norank_o__norank_c__Alphaproteobacteria	0.3335	0.1637	0.4547	0.07865	0.1282	0.777	-0.2776	-0.003768	-0.1212
g__norank_f__norank_o__SBR1031	0.4774	0.398	0.2873	0.06963	0.4712	0.8072	-0.04127	0.5189	0.19
g__Streptomyces	0.3119	0.1699	0.4363	0.1935	0.5752	0.892	-0.3181	0.05165	-0.1244
g__norank_f__LWQ8	0.3479	0.1929	0.3243	0.1252	0.8102	0.9752	-0.1573	0.179	0.02356
g__unclassified_o__Saccharimonadales	0.3618	0.1927	0.2943	0.1215	0.2298	0.777	-0.1221	0.2201	0.0675
g__Anaeromyxobacter	0.3234	0.1764	0.3129	0.1014	0.6889	0.927	-0.1483	0.1466	0.01044
g__norank_f__Caulobacteraceae	0.3326	0.1798	0.2876	0.1272	0.5752	0.892	-0.1392	0.1977	0.04504
g__Devosia	0.3395	0.2357	0.2758	0.06982	0.8102	0.9752	-0.1062	0.2328	0.06368
g__norank_f__norank_o__Saccharimonadales	0.3979	0.2264	0.2042	0.04795	0.298	0.777	0.01854	0.3694	0.1937
g__Burkholderia-Caballeronia-Paraburkholderia	0.3454	0.367	0.2447	0.1199	1	1	-0.1371	0.4288	0.1007
g__unclassified_f__Micromonosporaceae	0.1924	0.1305	0.3974	0.1057	0.02024	0.777	-0.3306	-0.0693	-0.205
g__norank_f__norank_o__norank_c__norank_p__Sva0485	0.5771	1.414	0	0	0.4047	0.777	0	1.732	0.5772
g__norank_f__norank_o__KF-JG30-C25	0.3304	0.3639	0.2394	0.2328	0.9362	1	-0.2081	0.4225	0.09103
g__norank_f__Steroidobacteraceae	0.5542	1.334	0.008722	0.007024	0.6889	0.927	-0.003046	1.636	0.5456
g__Paenisporosarcina	0.5133	1.057	0.04959	0.03126	0.1735	0.777	0.002411	1.335	0.4637
g__1921-3	0.2548	0.1922	0.2966	0.07533	0.9362	1	-0.2085	0.1156	-0.04182
g__Pajaroellobacter	0.2532	0.1376	0.2873	0.08151	0.8102	0.9752	-0.1544	0.07993	-0.03413
g__norank_f__Roseiflexaceae	0.1581	0.2119	0.3693	0.3163	0.1735	0.777	-0.4832	0.06897	-0.2112
g__norank_f__norank_o__norank_c__Parcubacteria	0.3308	0.223	0.191	0.05719	0.3785	0.777	-0.03891	0.2943	0.1398
g__norank_f__Solirubrobacteraceae	0.2459	0.1694	0.2732	0.1113	0.8102	0.9752	-0.1763	0.119	-0.02732
g__unclassified_f__Acidobacteriaceae_Subgroup_1	0.2673	0.2382	0.2505	0.02305	1	1	-0.1535	0.1817	0.01683
g__norank_f__norank_o__norank_c__OLB14	0.2828	0.1769	0.228	0.1343	0.4712	0.8072	-0.1016	0.2061	0.05481
g__norank_f__norank_o__norank_c__MB-A2-108	0.2125	0.2813	0.2954	0.2509	0.4712	0.8072	-0.3272	0.2188	-0.0829
g__1921-2	0.24	0.2426	0.254	0.2844	0.9362	1	-0.2912	0.2726	-0.01398
g__Mesorhizobium	0.2279	0.1771	0.2658	0.08642	0.6889	0.927	-0.1789	0.1056	-0.03796
g__norank_f__KF-JG30-B3	0.2227	0.1216	0.2698	0.05999	0.6889	0.927	-0.1499	0.04077	-0.04707
g__Pseudonocardia	0.1933	0.09743	0.291	0.09255	0.1282	0.777	-0.1939	0.003063	-0.09775
g__norank_f__Microscillaceae	0.2833	0.2217	0.1983	0.0568	0.6889	0.927	-0.07482	0.2619	0.085
g__norank_f__norank_o__norank_c__Acidimicrobiia	0.2223	0.1151	0.2511	0.11	0.8102	0.9752	-0.1432	0.08551	-0.02884
g__norank_f__norank_o__0319-6G20	0.2938	0.1879	0.172	0.03693	0.1735	0.777	-0.02689	0.2563	0.1218
g__Gaiella	0.1684	0.1069	0.2936	0.1704	0.2298	0.777	-0.2727	0.02857	-0.1252
g__Granulicella	0.2365	0.2605	0.2249	0.0669	0.6889	0.927	-0.1574	0.2291	0.01159
g__Candidatus_Udaeobacter	0.1113	0.09933	0.3433	0.357	0.1282	0.777	-0.5603	0.003931	-0.232
g__Clostridium_sensu_stricto_1	0.2855	0.235	0.1672	0.112	0.298	0.777	-0.05383	0.3191	0.1184
g__norank_f__norank_o__norank_c__norank_p__Latescibacterota	0.2459	0.3719	0.2054	0.1187	0.2298	0.777	-0.187	0.391	0.04051
g__Roseiarcus	0.2399	0.1556	0.2055	0.09023	0.6889	0.927	-0.09755	0.1612	0.03437
g__Hyphomicrobium	0.232	0.1228	0.2068	0.037	1	1	-0.05852	0.1301	0.02513
g__norank_f__Diplorickettsiaceae	0.2004	0.09451	0.2384	0.04591	0.4712	0.8072	-0.1266	0.02693	-0.03797
g__Geodermatophilus	0.2089	0.1677	0.2241	0.08337	0.4712	0.8072	-0.1432	0.1172	-0.01523
g__Subgroup_10	0.2234	0.2167	0.2055	0.117	0.9362	1	-0.1503	0.2123	0.01792
g__unclassified_f__Geodermatophilaceae	0.2339	0.1561	0.1947	0.06347	0.4712	0.8072	-0.0809	0.1666	0.03918
g__unclassified_f__Intrasporangiaceae	0.1927	0.1677	0.2263	0.1453	0.9362	1	-0.2114	0.1243	-0.03361
g__unclassified_f__Thermomonosporaceae	0.1593	0.1208	0.2588	0.1085	0.2298	0.777	-0.2157	0.02372	-0.09943
g__norank_f__WWH38	0.2475	0.2133	0.1691	0.05264	1	1	-0.07288	0.2435	0.07843
g__Nocardioides	0.1376	0.08231	0.2757	0.1512	0.1282	0.777	-0.2643	-0.01277	-0.138
g__Micromonospora	0.1868	0.1008	0.2252	0.04018	0.6889	0.927	-0.1248	0.03362	-0.03829
g__norank_f__norank_o__Frankiales	0.1893	0.09589	0.2201	0.05743	0.5752	0.892	-0.1225	0.04345	-0.03078
g__norank_f__norank_o__Aminicenantales	0.4028	0.9866	0	0	0.4047	0.777	0	1.209	0.4028
g__Streptosporangium	0.1912	0.1037	0.2102	0.1069	0.6889	0.927	-0.1365	0.09327	-0.01903
g__Planomicrobium	0.3838	0.939	0	0	0.1757	0.777	0	1.15	0.3837
g__norank_f__URHD0088	0.1695	0.09194	0.208	0.0893	0.9362	1	-0.146	0.04767	-0.03852
g__Luedemannella	0.1096	0.06174	0.2625	0.1109	0.03064	0.777	-0.2517	-0.05981	-0.153
g__norank_f__norank_o__Subgroup_7	0.1609	0.08172	0.2105	0.08509	0.4712	0.8072	-0.13	0.04563	-0.04958
g__norank_f__norank_o__SJA-15	0.3708	0.9082	0	0	0.4047	0.777	0	1.113	0.3708
g__norank_f__norank_o__S085	0.2145	0.1385	0.1559	0.03917	0.6889	0.927	-0.033	0.174	0.05857
g__norank_f__norank_o__norank_c__norank_p__Desulfobacterota	0.2584	0.3904	0.108	0.05212	0.5752	0.892	-0.04437	0.4772	0.1504
g__norank_f__norank_o__RBG-13-54-9	0.1895	0.1796	0.1668	0.06592	0.8102	0.9752	-0.1039	0.1643	0.02271
g__Mucilaginibacter	0.2657	0.3164	0.08836	0.04441	0.6889	0.927	-0.03885	0.4201	0.1773
g__Rhodoplanes	0.1621	0.09933	0.1906	0.0586	0.6889	0.927	-0.111	0.04908	-0.02852
g__norank_f__norank_o__JG36-TzT-191	0.1915	0.136	0.1531	0.09777	0.5752	0.892	-0.08975	0.1589	0.03845
g__norank_f__norank_o__Microtrichales	0.1724	0.1229	0.1683	0.08817	0.9362	1	-0.1033	0.1172	0.004087
g__norank_f__norank_o__norank_c__norank_p__FCPU426	0.1753	0.1707	0.1528	0.09493	1	1	-0.1125	0.1842	0.02251
g__norank_f__norank_o__1-20	0.3213	0.786	0	0	0.1757	0.777	0	0.9634	0.3214
g__Holophaga	0.1584	0.1259	0.1604	0.03701	0.6889	0.927	-0.09218	0.1054	-0.002032
g__unclassified_f__Acetobacteraceae	0.1449	0.0743	0.1574	0.04397	0.8102	0.9752	-0.07826	0.04188	-0.01254
g__Chthonomonas	0.105	0.07874	0.1967	0.09455	0.0927	0.777	-0.1865	-0.01012	-0.09164
g__Catenulispora	0.1162	0.1164	0.1827	0.1111	0.4712	0.8072	-0.1802	0.0574	-0.0665
g__Hydrogenispora	0.1419	0.0837	0.1534	0.04139	0.6889	0.927	-0.07817	0.06177	-0.01149
g__Dyella	0.1581	0.2878	0.137	0.1184	0.3785	0.777	-0.1728	0.2901	0.0211
g__norank_f__norank_o__norank_c__Thermodesulfovibrionia	0.2925	0.7165	0	0	0.4047	0.777	0	0.8775	0.2925
g__Candidatus_Koribacter	0.1444	0.1312	0.1476	0.05198	0.6889	0.927	-0.106	0.09819	-0.00321
g__Aquicella	0.1284	0.07443	0.1602	0.05514	0.6889	0.927	-0.1032	0.02953	-0.03182
g__Actinoplanes	0.1277	0.07246	0.1606	0.0455	0.4712	0.8072	-0.09319	0.02908	-0.03282
g__unclassified_f__Isosphaeraceae	0.1529	0.1625	0.1322	0.0481	0.8102	0.9752	-0.08725	0.1716	0.02075
g__norank_f__norank_o__Chloroplast	0.1334	0.06701	0.1458	0.04939	0.6889	0.927	-0.0726	0.04915	-0.01244
g__unclassified_f__Frankiaceae	0.145	0.09227	0.1298	0.03319	0.6889	0.927	-0.05827	0.08796	0.01526
g__IS-44	0.1495	0.1549	0.1237	0.06125	0.8102	0.9752	-0.0784	0.1627	0.02575
g__norank_f__Chitinophagaceae	0.138	0.1198	0.1347	0.0477	1	1	-0.08953	0.09876	0.003333
g__norank_f__Vicinamibacteraceae	0.09568	0.0636	0.1761	0.1476	0.298	0.777	-0.1992	0.02678	-0.08046
g__Puia	0.1521	0.1223	0.1183	0.06166	0.8102	0.9752	-0.06348	0.136	0.03385
g__Bauldia	0.124	0.09139	0.1439	0.04679	0.8102	0.9752	-0.09253	0.05716	-0.01987
g__norank_f__Blastocatellaceae	0.1155	0.1083	0.1514	0.05825	0.5752	0.892	-0.1199	0.0632	-0.03586
g__Ramlibacter	0.1221	0.07877	0.1441	0.07039	0.6889	0.927	-0.1017	0.05232	-0.02196
g__Leifsonia	0.168	0.1388	0.0982	0.03279	0.298	0.777	-0.02281	0.1816	0.06979
g__FCPS473	0.1011	0.08354	0.1627	0.1183	0.3785	0.777	-0.177	0.04133	-0.06158
g__Modestobacter	0.1277	0.07544	0.1322	0.04381	0.8102	0.9752	-0.0719	0.05729	-0.004459
g__Chujaibacter	0.1126	0.1553	0.1469	0.1881	0.3785	0.777	-0.2157	0.1235	-0.03428
g__unclassified_c__Alphaproteobacteria	0.1357	0.06154	0.1197	0.00795	0.06555	0.777	-0.03684	0.0487	0.01599
g__Bdellovibrio	0.1483	0.08319	0.1063	0.05384	0.298	0.777	-0.02985	0.1166	0.042
g__Spirochaeta	0.2419	0.5844	0.009519	0.008179	0.8089	0.9752	-0.0112	0.7125	0.2324
g__Thermoflavimicrobium	0.1162	0.0748	0.1348	0.05879	1	1	-0.08811	0.05202	-0.01863
g__norank_f__norank_o__Candidatus_Kaiserbacteria	0.1618	0.09399	0.08902	0.0216	0.2298	0.777	0.008006	0.1379	0.07277
g__Phenylobacterium	0.1291	0.06892	0.1144	0.02835	0.5752	0.892	-0.04106	0.06638	0.01471
g__unclassified_o__Acidobacteriales	0.157	0.1782	0.08466	0.04205	1	1	-0.04843	0.2109	0.07232
g__norank_f__Sutterellaceae	0.2379	0.5736	0.002127	0.002937	1	1	-0.002935	0.7078	0.2359
g__norank_f__A21b	0.1065	0.08299	0.1323	0.04509	0.5752	0.892	-0.09542	0.04976	-0.02583
g__norank_f__BIrii41	0.1089	0.06392	0.1276	0.03168	0.9362	1	-0.06805	0.02951	-0.01872
g__Legionella	0.1238	0.06665	0.108	0.01965	0.3785	0.777	-0.03384	0.06413	0.01584
g__Nordella	0.07898	0.07083	0.1464	0.09742	0.298	0.777	-0.1578	0.02708	-0.06744
g__Cyanobium_PCC-6307	0.2253	0.5519	0	0	0.4047	0.777	0	0.676	0.2253
g__norank_f__norank_o__norank_c__norank_p__TA06	0.2225	0.5451	0	0	0.4047	0.777	0	0.6675	0.2225
g__norank_f__Pedosphaeraceae	0.09386	0.07906	0.1276	0.06888	0.298	0.777	-0.1022	0.03994	-0.03379
g__norank_f__Methyloligellaceae	0.07653	0.05	0.1446	0.115	0.3785	0.777	-0.1685	0.01937	-0.06809
g__norank_f__SM2D12	0.1331	0.0677	0.08163	0.04049	0.1282	0.777	-0.01082	0.1016	0.05151
g__Trichococcus	0.213	0.5219	0	0	0.4047	0.777	0	0.639	0.213
g__Actinospica	0.08558	0.06129	0.1265	0.08671	0.3785	0.777	-0.1187	0.04202	-0.04087
g__norank_f__Acidimicrobiaceae	0.0963	0.07012	0.1113	0.03499	0.6889	0.927	-0.07432	0.04118	-0.01494
g__norank_f__norank_o__norank_c__Anaerolineae	0.1859	0.4387	0.01858	0.01202	0.4712	0.8072	-0.01817	0.5288	0.1672
g__unclassified_c__Gammaproteobacteria	0.1126	0.06602	0.09155	0.02937	0.9362	1	-0.02778	0.07409	0.02105
g__norank_f__norank_o__norank_c__Lineage_IIa	0.1113	0.09725	0.09109	0.04252	0.9362	1	-0.05605	0.0993	0.02021
g__G12-WMSP1	0.1104	0.08487	0.09196	0.05508	0.8102	0.9752	-0.0592	0.09265	0.01844
g__norank_f__Caldilineaceae	0.1639	0.3303	0.03765	0.02474	0.9362	1	-0.02429	0.4002	0.1262
g__Amycolatopsis	0.06477	0.04309	0.13	0.06219	0.0927	0.777	-0.1175	-0.007884	-0.06528
g__norank_f__norank_o__Candidatus_Jorgensenbacteria	0.1252	0.08843	0.06928	0.05287	0.298	0.777	-0.01925	0.1286	0.05589
g__norank_f__Vermiphilaceae	0.1	0.06098	0.09429	0.06131	1	1	-0.05915	0.06914	0.005736
g__Nakamurella	0.1065	0.06695	0.08601	0.0326	0.3785	0.777	-0.03346	0.07054	0.02049
g__norank_f__Elsteraceae	0.1161	0.05768	0.07599	0.02631	0.06555	0.777	-0.01458	0.07937	0.04008
g__Microbacterium	0.1198	0.1562	0.06959	0.02523	0.9362	1	-0.04408	0.1794	0.05025
g__ADurb.Bin063-1	0.07705	0.05624	0.1042	0.03421	0.3785	0.777	-0.07705	0.02076	-0.02718
g__P3OB-42	0.1065	0.06791	0.07221	0.01165	0.298	0.777	-0.01789	0.0813	0.03432
g__norank_f__Ilumatobacteraceae	0.07041	0.0437	0.1056	0.05352	0.298	0.777	-0.0839	0.0164	-0.03514
g__norank_f__norank_o__Elev-1554	0.08649	0.06625	0.08936	0.05602	0.9362	1	-0.07279	0.05944	-0.002852
g__Rhizobacter	0.07866	0.0685	0.09518	0.04403	0.6889	0.927	-0.07628	0.04496	-0.01652
g__norank_f__norank_o__Subgroup_17	0.1162	0.192	0.05542	0.04144	0.9362	1	-0.04619	0.2275	0.06077
g__966-1	0.1715	0.4202	0	0	0.4047	0.777	0	0.5145	0.1715
g__Terrisporobacter	0.09812	0.05378	0.07183	0.03579	0.3785	0.777	-0.01865	0.07567	0.0263
g__JGI_0001001-H03	0.04764	0.03563	0.1197	0.08984	0.1735	0.777	-0.1481	-0.006284	-0.07208
g__unclassified_c__Anaerolineae	0.1646	0.4015	0.001253	0.00307	0.5993	0.9045	-0.002506	0.4921	0.1633
g__norank_f__norank_o__norank_c__bacteriap25	0.04434	0.08429	0.1203	0.1032	0.298	0.777	-0.1668	0.02466	-0.07599
g__norank_f__Rhodospirillaceae	0.09019	0.05016	0.07325	0.02193	0.2298	0.777	-0.02499	0.05372	0.01695
g__norank_f__Myxococcaceae	0.08854	0.05632	0.07487	0.0158	0.5752	0.892	-0.02965	0.05587	0.01369
g__Acidipila	0.0763	0.07361	0.08049	0.01679	0.3785	0.777	-0.05487	0.05228	-0.004191
g__norank_f__norank_o__Lineage_IV	0.07386	0.06434	0.07824	0.03089	1	1	-0.05486	0.04458	-0.004371
g__Flavisolibacter	0.06658	0.05021	0.08122	0.04878	0.6889	0.927	-0.07055	0.03376	-0.01465
g__unclassified_o__Polyangiales	0.0618	0.03644	0.08582	0.02487	0.2298	0.777	-0.05946	0.005889	-0.02403
g__norank_f__norank_o__norank_c__norank_p__Armatimonadota	0.07266	0.02587	0.07475	0.03345	0.9362	1	-0.03384	0.02856	-0.002084
g__norank_f__Chromatiaceae	0.147	0.3602	0	0	0.4047	0.777	0	0.4411	0.147
g__Novosphingobium	0.09599	0.07495	0.0505	0.03217	0.298	0.777	-0.009246	0.1048	0.04549
g__norank_f__norank_o__norank_c__Subgroup_5	0.0633	0.04287	0.08167	0.03266	0.8102	0.9752	-0.05847	0.0188	-0.01836
g__Variovorax	0.07858	0.0902	0.06418	0.03613	0.6889	0.927	-0.04649	0.09567	0.0144
g__norank_f__norank_o__mle1-27	0.07158	0.0443	0.07074	0.02321	0.6889	0.927	-0.03404	0.03427	0.00085
g__mle1-7	0.05308	0.04227	0.08905	0.05828	0.3785	0.777	-0.08782	0.01835	-0.03596
g__Singulisphaera	0.07152	0.07593	0.06882	0.02853	1	1	-0.04682	0.07643	0.002703
g__norank_f__Bacteroidetes_vadinHA17	0.1352	0.3311	0	0	0.4047	0.777	0	0.4056	0.1352
g__norank_f__norank_o__Rhodospirillales	0.07369	0.04933	0.06097	0.01991	0.6889	0.927	-0.02718	0.05312	0.01272
g__norank_f__Isosphaeraceae	0.06145	0.05873	0.07261	0.03588	0.6889	0.927	-0.05546	0.04314	-0.01115
g__Massilia	0.0598	0.02481	0.07382	0.02416	0.3785	0.777	-0.03834	0.01279	-0.01401
g__Dokdonella	0.03864	0.02474	0.09489	0.05187	0.1282	0.777	-0.09843	-0.01306	-0.05626
g__Dactylosporangium	0.04746	0.02972	0.08574	0.04658	0.1282	0.777	-0.08164	-0.002197	-0.03828
g__TM7a	0.09185	0.1568	0.04099	0.04591	0.9362	1	-0.04797	0.1871	0.05085
g__norank_f__norank_o__norank_c__norank_p__RCP2-54	0.0404	0.02269	0.09212	0.06103	0.04533	0.777	-0.1059	-0.01118	-0.05171
g__Kribbella	0.04593	0.02616	0.08599	0.04632	0.1282	0.777	-0.07856	-0.0004051	-0.04006
g__norank_f__27F-1492R	0.07648	0.05876	0.05517	0.02267	0.5752	0.892	-0.02344	0.06943	0.02132
g__Turicibacter	0.0881	0.143	0.04331	0.02143	0.6889	0.927	-0.02886	0.1699	0.04478
g__norank_f__CWT_CU03-E12	0.0648	0.06827	0.06625	0.03802	0.6889	0.927	-0.05452	0.05945	-0.00145
g__Iamia	0.05249	0.0171	0.07749	0.03138	0.1735	0.777	-0.05161	5.172e-06	-0.025
g__norank_f__Limnochordaceae	0.04198	0.03403	0.08786	0.02997	0.06555	0.777	-0.07805	-0.01216	-0.04588
g__Dongia	0.05266	0.03264	0.07664	0.008684	0.06555	0.777	-0.0483	-0.001186	-0.02398
g__unclassified_f__Caldilineaceae	0.1177	0.2851	0.007884	0.01041	0.6781	0.927	-0.0133	0.3458	0.1099
g__norank_f__norank_o__WD260	0.06732	0.0894	0.05788	0.03368	0.5752	0.892	-0.04857	0.08532	0.009452
g__norank_f__TRA3-20	0.05265	0.03509	0.07165	0.02999	0.8102	0.9752	-0.054	0.01413	-0.019
g__norank_f__env.OPS_17	0.07514	0.04215	0.04898	0.01873	0.298	0.777	-0.009267	0.05823	0.02617
g__Sva0081_sediment_group	0.1241	0.304	0	0	0.4047	0.777	0	0.3724	0.1241
g__norank_f__Rhizobiales_Incertae_Sedis	0.1066	0.1323	0.01674	0.005906	0.1735	0.777	0.01539	0.2033	0.08988
g__Vulgatibacter	0.07316	0.04243	0.04924	0.01625	0.1282	0.777	-0.01171	0.05457	0.02392
g__unclassified_f__Microbacteriaceae	0.06951	0.06153	0.05238	0.03842	0.8102	0.9752	-0.03772	0.06872	0.01714
g__Candidatus_Ovatusbacter	0.05875	0.04047	0.0627	0.04924	1	1	-0.05054	0.04142	-0.00393
g__Allorhizobium-Neorhizobium-Pararhizobium-Rhizobium	0.04442	0.03572	0.07659	0.06701	0.3785	0.777	-0.0921	0.02046	-0.03216
g__Pedomicrobium	0.0336	0.01568	0.08616	0.09046	0.4712	0.8072	-0.1239	0.007853	-0.05257
g__norank_f__B1-7BS	0.1159	0.2674	0.002645	0.002396	0.2215	0.777	0.0004551	0.3324	0.1132
g__norank_f__Simkaniaceae	0.02602	0.0214	0.08913	0.08209	0.1735	0.777	-0.1292	-0.001277	-0.0631
g__norank_f__norank_o__norank_c__BD7-11	0.06845	0.04351	0.04665	0.0332	0.3785	0.777	-0.02048	0.06146	0.0218
g__norank_f__Comamonadaceae	0.06167	0.04838	0.05327	0.01971	0.8102	0.9752	-0.02871	0.04525	0.008392
g__norank_f__norank_o__Actinomarinales	0.1142	0.2798	0	0	0.4047	0.777	0	0.3427	0.1142
g__Nitrolancea	0.05993	0.04587	0.05212	0.02117	0.9362	1	-0.02961	0.04557	0.007804
g__norank_f__BSV26	0.1076	0.2563	0.002963	0.002542	0.6304	0.927	-0.001869	0.3149	0.1047
g__Aquisphaera	0.0564	0.05261	0.0524	0.01816	0.5752	0.892	-0.03268	0.04891	0.004
g__Labrys	0.05193	0.03063	0.05636	0.03648	0.9362	1	-0.03922	0.02777	-0.004433
g__Nocardia	0.04446	0.04741	0.06263	0.02596	0.298	0.777	-0.0555	0.02112	-0.01816
g__norank_f__norank_o__Kapabacteriales	0.05457	0.03596	0.05187	0.02345	0.8102	0.9752	-0.03092	0.03292	0.00269
g__unclassified_f__Oxalobacteraceae	0.04944	0.02741	0.05509	0.03797	0.9362	1	-0.04262	0.02826	-0.005659
g__norank_f__Latescibacteraceae	0.09484	0.2312	0.008815	0.01401	0.6553	0.927	-0.01679	0.2778	0.08603
g__Candidatus_Competibacter	0.1036	0.2537	0	0	0.4047	0.777	0	0.3107	0.1036
g__Thiobacillus	0.1024	0.2508	0	0	0.4047	0.777	0	0.3071	0.1024
g__norank_f__norank_o__HOC36	0.1012	0.2479	0	0	0.4047	0.777	0	0.3036	0.1012
g__norank_f__AKYH767	0.05135	0.03424	0.04489	0.01825	0.6889	0.927	-0.02169	0.03455	0.006458
g__norank_f__Paenibacillaceae	0.04868	0.05303	0.0473	0.03502	0.9362	1	-0.04212	0.05274	0.001375
g__norank_f__norank_o__norank_c__DG-56	0.09526	0.2333	0	0	0.4047	0.777	0	0.2858	0.09527
g__unclassified_o__Frankiales	0.03684	0.03572	0.05674	0.0231	0.1282	0.777	-0.05006	0.01019	-0.01988
g__unclassified_f__Sphingomonadaceae	0.05274	0.02647	0.04079	0.01785	0.4712	0.8072	-0.01124	0.03655	0.01194
g__Acidiphilium	0.04582	0.03459	0.04729	0.01306	0.6889	0.927	-0.02807	0.02614	-0.001465
g__norank_f__A4b	0.04609	0.04206	0.04557	0.01045	0.4712	0.8072	-0.02687	0.03335	0.0005223
g__Acidisoma	0.03839	0.02484	0.05294	0.03197	0.5752	0.892	-0.04493	0.01511	-0.01455
g__Desulfatiglans	0.09131	0.2237	0	0	0.4047	0.777	0	0.2739	0.0913
g__Thermoanaerobaculum	0.09091	0.2227	0	0	0.4047	0.777	0	0.2728	0.09092
g__SWB02	0.02938	0.02823	0.06107	0.03957	0.1735	0.777	-0.06391	0.003404	-0.03169
g__Kutzneria	0.01788	0.01531	0.0723	0.06407	0.06555	0.777	-0.1058	-0.009587	-0.05443
g__Carnobacterium	0.09012	0.2207	0	0	0.4047	0.777	0	0.2704	0.09012
g__CL500-29_marine_group	0.04488	0.04984	0.04483	0.03637	0.6889	0.927	-0.0429	0.04802	5.145e-05
g__RB41	0.004908	0.009886	0.08415	0.1094	0.0562	0.777	-0.1697	-0.00992	-0.07924
g__Desulfobacca	0.08854	0.2169	0	0	0.4047	0.777	0	0.2656	0.08854
g__Actinoallomurus	0.03952	0.02626	0.04883	0.01365	0.6889	0.927	-0.03133	0.01214	-0.009318
g__unclassified_c__Parcubacteria	0.06057	0.0531	0.02691	0.0207	0.298	0.777	-0.003258	0.07849	0.03367
g__unclassified_f__Microscillaceae	0.03964	0.03096	0.04726	0.02663	0.6889	0.927	-0.03927	0.02043	-0.007615
g__Nonomuraea	0.0284	0.02545	0.05798	0.04335	0.3785	0.777	-0.06602	0.005095	-0.02958
g__Marmoricola	0.02984	0.02683	0.05613	0.04133	0.4712	0.8072	-0.06431	0.009452	-0.02629
g__Defluviicoccus	0.08577	0.2101	0	0	0.4047	0.777	0	0.2573	0.08577
g__norank_f__Sandaracinaceae	0.03185	0.02478	0.05316	0.03414	0.4712	0.8072	-0.05335	0.008026	-0.0213
g__norank_f__norank_o__SZB30	0.08459	0.2072	0	0	0.4047	0.777	0	0.2538	0.08459
g__unclassified_f__Polyangiaceae	0.05354	0.04452	0.0306	0.01324	0.5752	0.892	-0.009645	0.05433	0.02294
g__norank_f__norank_o__CCD24	0.03376	0.03079	0.05035	0.02786	0.298	0.777	-0.04822	0.01605	-0.01659
g__Chthoniobacter	0.04715	0.0581	0.03429	0.02601	0.9362	1	-0.02578	0.06346	0.01285
g__unclassified_c__Acidimicrobiia	0.0513	0.05089	0.02783	0.01099	0.8102	0.9752	-0.004398	0.06473	0.02347
g__unclassified_f__Comamonadaceae	0.03979	0.03077	0.03929	0.04245	0.6889	0.927	-0.03579	0.03859	0.000491
g__norank_f__norank_o__norank_c__Sericytochromatia	0.04451	0.04048	0.03433	0.01369	0.6889	0.927	-0.01948	0.04489	0.01018
g__Lysinibacillus	0.04663	0.04319	0.0312	0.01132	0.8102	0.9752	-0.01358	0.04966	0.01543
g__Tumebacillus	0.04191	0.03433	0.03587	0.03388	0.9362	1	-0.02938	0.04184	0.006048
g__unclassified_f__Lachnospiraceae	0.03557	0.01465	0.04188	0.007272	0.4712	0.8072	-0.01846	0.005887	-0.006311
g__Solirubrobacter	0.0209	0.02291	0.05645	0.0531	0.1282	0.777	-0.0848	0.005274	-0.03554
g__Ellin516	0.03428	0.02985	0.0421	0.03005	0.6889	0.927	-0.04036	0.02028	-0.007824
g__Phaselicystis	0.02916	0.02025	0.04579	0.03452	0.4712	0.8072	-0.04707	0.01221	-0.01662
g__Tundrisphaera	0.04144	0.05137	0.03327	0.009456	0.5752	0.892	-0.02303	0.05151	0.008182
g__Beijerinckia	0.03175	0.01946	0.04199	0.0263	0.5752	0.892	-0.03352	0.01259	-0.01024
g__norank_f__norank_o__11-24	0.01811	0.01875	0.05536	0.0537	0.1282	0.777	-0.08379	-0.0002774	-0.03725
g__Methylocaldum	0.07312	0.1791	0	0	0.4047	0.777	0	0.2194	0.07312
g__Coxiella	0.043	0.02128	0.0288	0.01291	0.1735	0.777	-0.004974	0.03094	0.0142
g__norank_f__norank_o__Subgroup_15	0.02959	0.01849	0.04165	0.02939	0.4712	0.8072	-0.03877	0.01256	-0.01206
g__norank_f__norank_o__GIF9	0.07115	0.1743	0	0	0.4047	0.777	0	0.2135	0.07115
g__Roseisolibacter	0.02103	0.01757	0.04955	0.07053	0.6889	0.927	-0.08649	0.01545	-0.02852
g__Solibacillus	0.03589	0.02669	0.03436	0.0195	0.8102	0.9752	-0.02275	0.02633	0.001533
g__Ilumatobacter	0.06317	0.1457	0.0062	0.009043	0.6868	0.927	-0.007551	0.1793	0.05697
g__norank_f__norank_o__norank_c__norank_p__MBNT15	0.05309	0.09799	0.01603	0.008549	0.8102	0.9752	-0.01137	0.1198	0.03706
g__norank_f__norank_o__Armatimonadales	0.0368	0.02044	0.0316	0.00969	0.4712	0.8072	-0.01238	0.02039	0.005202
g__Chloronema	0.06799	0.1665	0	0	0.4047	0.777	0	0.204	0.06799
g__norank_f__Methylophilaceae	0.03415	0.02611	0.03339	0.02087	0.9362	1	-0.0234	0.0245	0.0007559
g__norank_f__Hyphomicrobiaceae	0.02623	0.0125	0.04123	0.02625	0.1282	0.777	-0.03557	0.005151	-0.015
g__SM1A02	0.04026	0.02038	0.02705	0.0143	0.298	0.777	-0.003621	0.03138	0.01321
g__1174-901-12	0.04996	0.04552	0.01733	0.01087	0.3785	0.777	-0.0007808	0.06787	0.03262
g__Symbiobacterium	0.03626	0.02955	0.03073	0.01129	1	1	-0.01807	0.02774	0.005533
g__Cohnella	0.02972	0.02051	0.03714	0.009755	0.298	0.777	-0.02198	0.008758	-0.007425
g__Rhodococcus	0.03316	0.03383	0.03292	0.01942	0.9362	1	-0.02751	0.03069	0.000235
g__norank_f__norank_o__Rokubacteriales	0.01202	0.01796	0.05382	0.07556	0.1922	0.777	-0.1026	0.003001	-0.0418
g__norank_f__Holosporaceae	0.03435	0.0161	0.0299	0.01567	0.6889	0.927	-0.01308	0.02025	0.004446
g__norank_f__A0839	0.0324	0.0238	0.03185	0.01728	0.9362	1	-0.02206	0.02234	0.0005509
g__unclassified_f__Methylococcaceae	0.06403	0.1568	0	0	0.4047	0.777	0	0.1921	0.06403
g__norank_f__norank_o__ADurb.Bin180	0.06206	0.152	0	0	0.4047	0.777	0	0.1862	0.06205
g__norank_f__norank_o__norank_c__Gitt-GS-136	0.0122	0.01457	0.04979	0.04922	0.06367	0.777	-0.07727	-0.005273	-0.03759
g__norank_f__Xanthomonadaceae	0.03019	0.03287	0.03178	0.02434	0.9362	1	-0.03048	0.03144	-0.001594
g__Kineosporia	0.02351	0.01914	0.03818	0.01993	0.1282	0.777	-0.03301	0.006276	-0.01466
g__Sandaracinus	0.02754	0.01555	0.03366	0.01988	0.9362	1	-0.025	0.01235	-0.006117
g__norank_f__Obscuribacteraceae	0.03713	0.03926	0.02381	0.01972	0.6889	0.927	-0.01649	0.04655	0.01334
g__Nitrosospira	0.01878	0.01529	0.04196	0.02896	0.1735	0.777	-0.04712	-0.0002556	-0.02318
g__norank_f__AKYG1722	0.01536	0.0213	0.04524	0.0486	0.2265	0.777	-0.07638	0.003353	-0.02988
g__Lachnoclostridium	0.03358	0.01819	0.02685	0.00783	0.9362	1	-0.005998	0.0244	0.006733
g__norank_f__norank_o__norank_c__RBG-16-55-12	0.05968	0.1462	0	0	0.4047	0.777	0	0.1791	0.05968
g__alphaI_cluster	0.0367	0.03083	0.02285	0.01069	0.9362	1	-0.01007	0.03826	0.01385
g__Niastella	0.02606	0.02165	0.03316	0.01443	0.6889	0.927	-0.02619	0.0128	-0.0071
g__norank_f__Rhodanobacteraceae	0.01864	0.03365	0.04015	0.09699	0.6553	0.927	-0.1017	0.03552	-0.0215
g__Luteolibacter	0.05731	0.1392	0.001336	0.001464	0.6553	0.927	-0.00178	0.1702	0.05598
g__Ruminiclostridium	0.02498	0.02774	0.03324	0.008103	0.06555	0.777	-0.02502	0.01676	-0.008264
g__Rhodoferax	0.0508	0.05659	0.006067	0.003655	0.03064	0.777	0.00659	0.0853	0.04473
g__Methylobacterium-Methylorubrum	0.03713	0.04664	0.01947	0.01162	0.8102	0.9752	-0.009938	0.05813	0.01767
g__norank_f__Microtrichaceae	0.02834	0.02214	0.02773	0.01218	1	1	-0.01628	0.01989	0.0006119
g__unclassified_f__Bacillaceae	0.0306	0.02523	0.02539	0.02335	0.8102	0.9752	-0.01853	0.02937	0.005208
g__possible_genus_04	0.02606	0.01443	0.02938	0.01847	1	1	-0.02227	0.01238	-0.003318
g__Inquilinus	0.03284	0.03373	0.02251	0.009947	1	1	-0.01406	0.03929	0.01034
g__norank_f__norank_o__norank_c__SJA-28	0.05534	0.1355	0	0	0.4047	0.777	0	0.166	0.05533
g__unclassified_f__Myxococcaceae	0.02806	0.01907	0.02725	0.01697	0.6889	0.927	-0.01781	0.01841	0.0008156
g__Steroidobacter	0.02772	0.01875	0.02648	0.008981	0.9362	1	-0.01434	0.01557	0.001232
g__norank_f__norank_o__Blfdi19	0.02142	0.01448	0.03272	0.01136	0.298	0.777	-0.02518	0.001386	-0.0113
g__Ureibacillus	0.02799	0.01936	0.02605	0.01958	0.8102	0.9752	-0.021	0.02007	0.001937
g__Opitutus	0.03207	0.03158	0.02184	0.01292	1	1	-0.01211	0.03483	0.01024
g__unclassified_c__Chloroflexia	0.02945	0.02671	0.02438	0.01777	0.9362	1	-0.01792	0.02991	0.005079
g__Castellaniella	0.02449	0.03571	0.02929	0.04414	0.6868	0.927	-0.04783	0.03253	-0.004794
g__norank_f__norank_o__Subgroup_13	0.0169	0.01107	0.03644	0.01861	0.0927	0.777	-0.03416	-0.003747	-0.01953
g__Vicinamibacter	0.006939	0.01326	0.0464	0.04326	0.01937	0.777	-0.07758	-0.01082	-0.03946
g__norank_f__norank_o__B10-SB3A	0.02649	0.02656	0.02623	0.02653	1	1	-0.02699	0.03151	0.0002541
g__unclassified_o__Burkholderiales	0.03723	0.05021	0.01491	0.005476	0.3785	0.777	-0.004445	0.065	0.02233
g__Herbaspirillum	0.01976	0.01246	0.03163	0.01661	0.3785	0.777	-0.02864	0.003315	-0.01187
g__Occallatibacter	0.03233	0.04116	0.01775	0.017	1	1	-0.0151	0.04989	0.01458
g__norank_f__norank_o__norank_c__norank_p__Zixibacteria	0.0498	0.122	0	0	0.4047	0.777	0	0.1494	0.0498
g__Microlunatus	0.02557	0.02268	0.02392	0.01358	1	1	-0.01801	0.0203	0.001648
g__norank_f__norank_o__norank_c__Subgroup_18	0.04941	0.121	0	0	0.4047	0.777	0	0.1482	0.0494
g__Ktedonobacter	0.0254	0.01989	0.02338	0.01968	0.8726	1	-0.01828	0.02165	0.002018
g__norank_f__norank_o__MSBL5	0.04822	0.1181	0	0	0.4047	0.777	0	0.1447	0.04822
g__Alicyclobacillus	0.01916	0.01329	0.02789	0.01489	0.4712	0.8072	-0.02297	0.005652	-0.008733
g__norank_f__norank_o__OPB41	0.04664	0.1142	0	0	0.4047	0.777	0	0.1399	0.04663
g__unclassified_f__Rhodocyclaceae	0.04484	0.09216	0.001672	0.002011	0.1581	0.777	0.001753	0.1203	0.04317
g__unclassified_f__Solirubrobacteraceae	0.004209	0.003919	0.04179	0.08435	0.229	0.777	-0.107	-0.0002426	-0.03759
g__Thermobacillus	0.02169	0.01365	0.02395	0.009338	1	1	-0.01497	0.01005	-0.00226
g__norank_f__norank_o__Oligoflexales	0.02928	0.009185	0.0163	0.004404	0.04533	0.777	0.004695	0.01937	0.01299
g__norank_f__Longimicrobiaceae	0.01864	0.01567	0.02632	0.02265	0.6889	0.927	-0.03077	0.01115	-0.007679
g__Candidatus_Berkiella	0.0165	0.01454	0.02844	0.02424	0.4712	0.8072	-0.03334	0.007841	-0.01194
g__Luteitalea	0.04308	0.1055	0.00169	0.002029	0.446	0.8072	-0.002951	0.1284	0.04139
g__norank_f__norank_o__PeM15	0.04466	0.1094	0	0	0.4047	0.777	0	0.134	0.04467
g__Polycyclovorans	0.01306	0.01269	0.03117	0.01801	0.09041	0.777	-0.03411	-8.784e-05	-0.01812
g__norank_f__norank_o__norank_c__WWE3	0.02308	0.0134	0.02084	0.006336	0.5752	0.892	-0.009856	0.01243	0.002246
g__norank_f__Polyangiaceae	0.02969	0.03745	0.01421	0.009176	0.8726	1	-0.009855	0.04425	0.01548
g__KD3-10	0.01648	0.01221	0.02703	0.009147	0.1282	0.777	-0.02216	0.001162	-0.01054
g__norank_f__Propionibacteriaceae	0.04348	0.1065	0	0	0.4047	0.777	0	0.1305	0.04348
g__Thermoactinomyces	0.02785	0.02234	0.01538	0.004489	0.6889	0.927	-0.004357	0.02959	0.01247
g__Edaphobaculum	0.02275	0.02239	0.02011	0.01554	0.7483	0.9752	-0.01828	0.02333	0.002644
g__norank_f__norank_o__norank_c__vadinHA49	0.02795	0.02608	0.01455	0.007523	0.6889	0.927	-0.005464	0.03504	0.0134
g__Brevibacillus	0.01705	0.0125	0.02522	0.02792	0.9362	1	-0.03202	0.01077	-0.008168
g__norank_f__Lachnospiraceae	0.02432	0.01598	0.0179	0.007599	0.6889	0.927	-0.006406	0.01895	0.006427
g__norank_f__norank_o__norank_c__norank_p__SAR324_cladeMarine_group_B	0.02273	0.02102	0.01938	0.007282	0.6889	0.927	-0.01186	0.02145	0.003345
g__norank_f__norank_o__norank_c__OM190	0.01674	0.01799	0.02528	0.02301	0.6304	0.927	-0.031	0.01277	-0.008541
g__norank_f__Babeliaceae	0.02517	0.01559	0.01662	0.01425	0.298	0.777	-0.006443	0.02351	0.008541
g__Anaerocolumna	0.02044	0.01157	0.02112	0.00656	1	1	-0.01044	0.00904	-0.0006797
g__Candidatus_Paracaedibacter	0.02564	0.01392	0.01529	0.007025	0.1735	0.777	-0.001495	0.02198	0.01035
g__unclassified_f__Ilumatobacteraceae	0.01542	0.01527	0.02538	0.01886	0.4225	0.7977	-0.02705	0.007858	-0.009954
g__norank_f__norank_o__norank_c__Lineage_IIb	0.0163	0.01333	0.02445	0.01011	0.298	0.777	-0.02035	0.00419	-0.00815
g__Curtobacterium	0.0179	0.02872	0.02282	0.03356	0.2971	0.777	-0.03853	0.02651	-0.004919
g__norank_f__norank_o__norank_c__norank_p__NKB15	0.04071	0.09972	0	0	0.4047	0.777	0	0.1222	0.04072
g__Lysobacter	0.01145	0.01211	0.02925	0.01759	0.09041	0.777	-0.03247	-0.001598	-0.0178
g__norank_f__37-13	0.01847	0.01089	0.02185	0.01205	0.9362	1	-0.01606	0.007868	-0.003388
g__Parafilimonas	0.01456	0.01296	0.02481	0.0239	0.5752	0.892	-0.03002	0.008447	-0.01025
g__Pedosphaera	0.01286	0.01274	0.02636	0.01271	0.04533	0.777	-0.02715	0.0008891	-0.01351
g__Lautropia	0.03913	0.09585	0	0	0.4047	0.777	0	0.1174	0.03913
g__Archangium	0.01717	0.01205	0.02154	0.01822	0.8102	0.9752	-0.0232	0.009867	-0.00437
g__Pseudomonas	0.01572	0.007928	0.02294	0.02152	0.9362	1	-0.02596	0.008867	-0.007218
g__norank_f__norank_o__norank_c__norank_p__WS2	0.02254	0.04256	0.01586	0.01486	0.5752	0.892	-0.01911	0.04724	0.006684
g__Lutispora	0.02168	0.01365	0.01667	0.006668	0.9362	1	-0.005836	0.01641	0.005008
g__Rhodopseudomonas	0.0181	0.01335	0.02	0.01137	0.8102	0.9752	-0.0142	0.01089	-0.00191
g__norank_f__norank_o__WCHB1-41	0.03713	0.08986	0.0008622	0.001337	1	1	-0.001307	0.1102	0.03628
g__Shimazuella	0.02078	0.01057	0.01719	0.006252	0.2298	0.777	-0.006398	0.01174	0.003587
g__Sporichthya	0.01098	0.007544	0.02662	0.01822	0.1087	0.777	-0.03076	-0.001232	-0.01564
g__Caldicoprobacter	0.01901	0.01866	0.01812	0.01238	0.9362	1	-0.01587	0.0193	0.0008833
g__Pseudaminobacter	0.01695	0.007722	0.01966	0.0102	0.3785	0.777	-0.0116	0.006377	-0.002707
g__norank_f__norank_o__MSB-5B2	0.03636	0.08907	0	0	0.4047	0.777	0	0.1091	0.03637
g__unclassified_c__Actinobacteria	0.02061	0.01662	0.01559	0.009283	0.5752	0.892	-0.008639	0.02034	0.005019
g__Rudaea	0.02136	0.02263	0.01462	0.006134	0.6889	0.927	-0.00856	0.02358	0.006741
g__Allocatelliglobosispora	0.01816	0.01945	0.01761	0.006775	1	1	-0.01433	0.01579	0.0005486
g__Rhodobacter	0.03518	0.08617	0.0004621	0.001132	1	1	-0.000924	0.1051	0.03472
g__unclassified_f__Peptostreptococcaceae	0.02699	0.05111	0.008297	0.00841	0.9357	1	-0.008312	0.0634	0.01869
g__Hamadaea	0.0216	0.03654	0.01362	0.007484	0.5745	0.892	-0.01245	0.03901	0.007972
g__norank_f__Spirochaetaceae	0.03476	0.08405	0.0004292	0.001051	0.5993	0.9045	-0.0008583	0.1032	0.03433
g__norank_f__norank_o__norank_c__WCHB1-81	0.03518	0.08617	0	0	0.4047	0.777	0	0.1056	0.03518
g__Roseomonas	0.0169	0.0149	0.01827	0.01338	0.8102	0.9752	-0.01587	0.01302	-0.001367
g__unclassified_o__Elsterales	0.01652	0.01281	0.01861	0.009261	0.5752	0.892	-0.01355	0.009269	-0.002095
g__Hirschia	0.02236	0.03961	0.01255	0.004895	0.3776	0.777	-0.01094	0.04302	0.009815
g__Ralstonia	0.01587	0.01486	0.01904	0.02664	0.7483	0.9752	-0.02796	0.01753	-0.003175
g__Collimonas	0.01868	0.03067	0.01592	0.01163	0.5211	0.8781	-0.01609	0.03086	0.002764
g__Kaistia	0.01688	0.02637	0.01743	0.02339	0.5745	0.892	-0.02526	0.02673	-0.0005528
g__norank_f__norank_o__norank_c__Subgroup_22	0.01728	0.0326	0.01698	0.0234	0.9338	1	-0.02464	0.03219	0.0003077
g__norank_f__cvE6	0.01217	0.01008	0.02189	0.01323	0.2298	0.777	-0.02238	0.001208	-0.009722
g__Herbinix	0.01274	0.009114	0.02101	0.01247	0.2298	0.777	-0.01929	0.002167	-0.008269
g__Rhodomicrobium	0.02035	0.009797	0.01339	0.009219	0.298	0.777	-0.003964	0.01621	0.006957
g__HAVOmat113	0.0336	0.0823	0	0	0.4047	0.777	0	0.1008	0.0336
g__SEEP-SRB1	0.0336	0.0823	0	0	0.4047	0.777	0	0.1008	0.0336
g__Methylibium	0.02083	0.02457	0.0121	0.01471	1	1	-0.01137	0.03036	0.008728
g__Limnolyngbya_CHAB4449	0.03281	0.08036	0	0	0.4047	0.777	0	0.0984	0.0328
g__Actinomycetospora	0.01254	0.00994	0.02	0.00685	0.2298	0.777	-0.01562	0.001849	-0.007461
g__norank_f__SB-5	0.03241	0.07939	0	0	0.4047	0.777	0	0.09725	0.03242
g__Microvirga	0.01362	0.01055	0.01845	0.01578	0.8102	0.9752	-0.0205	0.009015	-0.004829
g__norank_f__UBA12409	0.01129	0.01079	0.02073	0.0127	0.298	0.777	-0.02168	0.001714	-0.009442
g__Clostridium_sensu_stricto_12	0.02051	0.01645	0.01101	0.006244	0.5752	0.892	-0.002161	0.02287	0.009495
g__Longispora	0.007596	0.008501	0.02345	0.01718	0.06555	0.777	-0.0303	-0.002739	-0.01586
g__unclassified_f__Pseudonocardiaceae	0.007101	0.01236	0.02376	0.04338	0.2265	0.777	-0.05487	0.007876	-0.01666
g__Alkanibacter	0.02996	0.07116	0.0008373	0.001298	0.7888	0.9752	-0.000871	0.08792	0.02912
g__Candidatus_Alysiosphaera	0.009432	0.01327	0.02132	0.01899	0.2946	0.777	-0.02803	0.00559	-0.01189
g__norank_f__norank_o__Burkholderiales	0.01972	0.01753	0.01086	0.006648	0.5211	0.8781	-0.003971	0.02374	0.008859
g__Haloplasma	0.01691	0.01051	0.01358	0.004141	0.3785	0.777	-0.005933	0.01096	0.003329
g__norank_f__Fimbriimonadaceae	0.01237	0.009546	0.0179	0.01228	0.6889	0.927	-0.01742	0.005321	-0.005527
g__norank_f__NS11-12_marine_group	0.01076	0.009442	0.01915	0.009875	0.1727	0.777	-0.01842	0.001918	-0.008397
g__Smaragdicoccus	0.007244	0.0106	0.02255	0.01933	0.06367	0.777	-0.03165	0.0003331	-0.0153
g__norank_f__Synechococcaceae	0.02964	0.07261	0	0	0.4047	0.777	0	0.08895	0.02965
g__norank_f__norank_o__Candidatus_Magasanikbacteria	0.01086	0.01678	0.01848	0.01894	0.3751	0.777	-0.02598	0.01142	-0.007624
g__Minicystis	0.01475	0.01507	0.01411	0.007624	0.8102	0.9752	-0.01038	0.01289	0.0006357
g__unclassified_o__Microtrichales	0.01517	0.01365	0.01353	0.004936	0.6889	0.927	-0.007629	0.01225	0.001638
g__Aneurinibacillus	0.017	0.01794	0.01169	0.01083	0.5752	0.892	-0.009837	0.02157	0.005315
g__TM7	0.0118	0.01122	0.01662	0.009791	0.3785	0.777	-0.01542	0.00582	-0.004815
g__norank_f__norank_o__MVP-88	0.01031	0.01289	0.01805	0.01018	0.1282	0.777	-0.01896	0.004816	-0.00774
g__Pedobacter	0.01266	0.02862	0.01568	0.01892	0.455	0.8072	-0.02654	0.024	-0.003023
g__norank_f__Geobacteraceae	0.02806	0.06874	0	0	0.4047	0.777	0	0.0842	0.02807
g__norank_f__norank_o__PLTA13	0.01549	0.004834	0.0121	0.007238	0.298	0.777	-0.003007	0.009581	0.003396
g__norank_f__Halobacteroidaceae	0.01374	0.007665	0.0137	0.00749	1	1	-0.007541	0.008239	4.15e-05
g__Neochlamydia	0.007004	0.004647	0.02037	0.02167	0.04533	0.777	-0.03122	-0.0009933	-0.01337
g__norank_f__Moraxellaceae	0.01901	0.03032	0.008206	0.006621	1	1	-0.007581	0.0356	0.01081
g__Planifilum	0.006748	0.006025	0.02038	0.02541	0.2971	0.777	-0.0371	0.0007019	-0.01363
g__UTBCD1	0.006472	0.004765	0.02008	0.004903	0.005075	0.777	-0.01895	-0.008712	-0.01361
g__Proteiniborus	0.0112	0.01205	0.01526	0.01824	0.8102	0.9752	-0.02057	0.01131	-0.004062
g__HN-HF0106	0.01153	0.01308	0.01472	0.01207	0.4712	0.8072	-0.01587	0.01068	-0.003196
g__unclassified_c__Bacilli	0.01146	0.008915	0.01473	0.01646	0.8102	0.9752	-0.0188	0.008245	-0.00327
g__Sedimentibacter	0.00906	0.004253	0.01654	0.01283	0.2298	0.777	-0.01758	0.002117	-0.007486
g__Mizugakiibacter	0.01668	0.02325	0.008899	0.00716	1	1	-0.007877	0.0275	0.007782
g__Rhodovastum	0.01278	0.01352	0.01276	0.006653	0.5752	0.892	-0.01048	0.01171	2.544e-05
g__norank_f__norank_o__Chitinophagales	0.01368	0.008398	0.01177	0.005887	1	1	-0.005375	0.009837	0.001905
g__unclassified_o__Ktedonobacterales	0.007847	0.01109	0.01747	0.007538	0.04495	0.777	-0.01938	0.001118	-0.009622
g__Nodosilinea_PCC-7104	0.0253	0.06196	0	0	0.4047	0.777	0	0.0759	0.0253
g__norank_f__norank_o__Syntrophales	0.0253	0.06196	0	0	0.4047	0.777	0	0.0759	0.0253
g__norank_f__Arenicellaceae	0.0249	0.061	0	0	0.4047	0.777	0	0.0747	0.0249
g__Bosea	0.005041	0.004121	0.0193	0.02537	0.0927	0.777	-0.03582	0.0005402	-0.01426
g__Subgroup_23	0.02411	0.05906	0	0	0.4047	0.777	0	0.07235	0.02412
g__unclassified_f__Chloroflexaceae	0.02411	0.05906	0	0	0.4047	0.777	0	0.07235	0.02412
g__Domibacillus	0.01238	0.006345	0.01171	0.006328	0.9362	1	-0.00602	0.007073	0.0006704
g__norank_f__AB1	0.01641	0.02201	0.007657	0.005379	1	1	-0.006149	0.02648	0.008748
g__Alkaliphilus	0.01518	0.01156	0.008702	0.006953	0.4712	0.8072	-0.002997	0.01695	0.00648
g__Dinghuibacter	0.02372	0.05809	0	0	0.4047	0.777	0	0.07115	0.02372
g__Ellin6055	0.01002	0.01347	0.01364	0.00709	0.229	0.777	-0.01351	0.009673	-0.003612
g__norank_f__Symbiobacteraceae	0.009327	0.008583	0.01429	0.01363	0.8099	0.9752	-0.01823	0.006531	-0.004967
g__SCGC-AB-539-J10	0.02332	0.05712	0	0	0.4047	0.777	0	0.06995	0.02332
g__unclassified_c__Bacteroidia	0.02288	0.04413	0.0004081	0.0009996	0.06081	0.777	0.001351	0.05946	0.02246
g__norank_f__norank_o__Chthonomonadales	0.01627	0.01043	0.006814	0.004143	0.1282	0.777	0.00122	0.01754	0.009451
g__Sphaerimonospora	0.01273	0.01135	0.01026	0.01257	0.6304	0.927	-0.01031	0.01373	0.002468
g__norank_f__norank_o__norank_c__Gracilibacteria	0.02293	0.05616	0	0	0.4047	0.777	0	0.0688	0.02293
g__norank_f__Hydrogenophilaceae	0.02293	0.05616	0	0	0.4047	0.777	0	0.0688	0.02293
g__norank_f__norank_o__norank_c__Dojkabacteria	0.02168	0.04013	0.001227	0.002042	0.2666	0.777	-4.266e-05	0.05367	0.02046
g__norank_f__norank_o__Candidatus_Yanofskybacteria	0.01537	0.01006	0.00726	0.005358	0.1282	0.777	-0.001422	0.01602	0.008106
g__norank_f__norank_o__Candidatus_Peregrinibacteria	0.02167	0.04871	0.0008888	0.002177	0.253	0.777	-0.001011	0.06089	0.02079
g__Tychonema_CCAP_1459-11B	0.0206	0.04917	0.001778	0.004354	0.5993	0.9045	-0.003557	0.05872	0.01883
g__unclassified_o__Gaiellales	0.007733	0.007596	0.01454	0.011	0.1727	0.777	-0.01702	0.002488	-0.006807
g__unclassified_f__Rhizobiaceae	0.01156	0.01231	0.01063	0.01215	0.9362	1	-0.01198	0.01429	0.0009287
g__norank_f__Micavibrionaceae	0.01092	0.007051	0.01112	0.006936	0.9362	1	-0.00754	0.007158	-0.000195
g__Arenimonas	0.008025	0.01163	0.01397	0.01943	0.4151	0.7929	-0.02389	0.009488	-0.005942
g__Sporomusa	0.01383	0.011	0.008041	0.006534	0.298	0.777	-0.003239	0.01536	0.005787
g__norank_f__type_III	0.01368	0.01533	0.008169	0.004912	0.8099	0.9752	-0.005484	0.01864	0.005508
g__unclassified_p__Latescibacterota	0.02174	0.05325	0	0	0.4047	0.777	0	0.0652	0.02173
g__RBG-16-49-21	0.02174	0.05325	0	0	0.4047	0.777	0	0.0652	0.02173
g__BD1-7_clade	0.02174	0.05325	0	0	0.4047	0.777	0	0.0652	0.02173
g__Methylovirgula	0.01079	0.009312	0.01094	0.005694	0.8726	1	-0.007748	0.008616	-0.0001506
g__Halocella	0.004461	0.003932	0.01721	0.02994	0.3358	0.777	-0.03805	0.002905	-0.01275
g__norank_f__norank_o__norank_c__BD2-11_terrestrial_group	0.006378	0.005422	0.01512	0.009009	0.0927	0.777	-0.01606	-0.001365	-0.008745
g__norank_f__Rhodocyclaceae	0.02062	0.04456	0.0004081	0.0009996	0.08982	0.777	0.0007153	0.05661	0.02022
g__norank_f__norank_o__Ardenticatenales	0.02095	0.05131	0	0	0.4047	0.777	0	0.06285	0.02095
g__norank_f__Phycisphaeraceae	0.01052	0.006128	0.01037	0.008647	0.5211	0.8781	-0.008075	0.007883	0.0001439
g__norank_f__norank_o__norank_c__norank_p__GAL15	0.01703	0.02876	0.003449	0.00722	0.532	0.8911	-0.00557	0.03853	0.01358
g__Angustibacter	0.003188	0.003545	0.01724	0.009441	0.01937	0.777	-0.02101	-0.006583	-0.01405
g__unclassified_f__Parachlamydiaceae	0.008199	0.005591	0.01218	0.009321	0.6889	0.927	-0.01305	0.003539	-0.003978
g__Flexivirga	0.01191	0.01565	0.008365	0.01231	1	1	-0.01098	0.0187	0.003549
g__Pseudorhodoplanes	0.01212	0.0083	0.008152	0.003995	0.4712	0.8072	-0.002555	0.01096	0.003972
g__Flavobacterium	0.0135	0.02042	0.006642	0.006607	0.8102	0.9752	-0.006358	0.02483	0.006856
g__Acidisphaera	0.0102	0.005586	0.009915	0.00639	0.5752	0.892	-0.007011	0.005981	0.0002891
g__Robbsia	0.0116	0.01041	0.008266	0.005497	0.5752	0.892	-0.005235	0.01164	0.003331
g__Lacunisphaera	0.01104	0.007593	0.008656	0.006223	0.5211	0.8781	-0.005525	0.009061	0.002387
g__Nevskia	0.01281	0.0144	0.006748	0.006153	0.5211	0.8781	-0.003726	0.01989	0.006064
g__Tissierella	0.01135	0.006669	0.008114	0.004622	0.1994	0.777	-0.002426	0.009375	0.003233
g__Lachnospiraceae_UCG-007	0.01269	0.0107	0.00674	0.005063	0.4712	0.8072	-0.002296	0.01448	0.00595
g__unclassified_o__Entomoplasmatales	0.01395	0.01845	0.005375	0.008378	0.5683	0.892	-0.004778	0.0241	0.008575
g__unclassified_f__Gracilibacteraceae	0.007812	0.005661	0.01139	0.004809	0.2298	0.777	-0.008755	0.001667	-0.003571
g__norank_f__norank_o__Rhizobiales	0.009635	0.007493	0.009442	0.004769	0.9362	1	-0.006682	0.007158	0.0001914
g__RBG-16-58-14	0.01897	0.04647	0	0	0.4047	0.777	0	0.0569	0.01897
g__Crenothrix	0.01897	0.04647	0	0	0.4047	0.777	0	0.0569	0.01897
g__norank_f__norank_o__DS-100	0.002996	0.007337	0.01592	0.02807	0.1805	0.777	-0.03734	0.003415	-0.01292
g__norank_f__norank_o__norank_c__Berkelbacteria	0.01255	0.007983	0.006282	0.004626	0.1488	0.777	-0.0007188	0.01259	0.006269
g__Actinomadura	0.005018	0.007834	0.0138	0.01449	0.1705	0.777	-0.02215	0.002559	-0.008778
g__Acetivibrio	0.007748	0.003637	0.01055	0.005065	0.298	0.777	-0.007247	0.001535	-0.002805
g__Desulfosporosinus	0.01172	0.006564	0.006508	0.006092	0.1282	0.777	-0.001939	0.01137	0.005207
g__Geothrix	0.009734	0.01226	0.008479	0.007365	1	1	-0.008756	0.01177	0.001255
g__norank_f__unclassified	0.004837	0.004088	0.01333	0.009257	0.0927	0.777	-0.01549	-0.0009663	-0.008496
g__Rickettsiella	0.005891	0.008008	0.01227	0.01589	0.8033	0.9752	-0.01952	0.005337	-0.006377
g__Ammoniphilus	0.009173	0.009783	0.00892	0.00456	0.4712	0.8072	-0.006977	0.008519	0.0002534
g__Spirochaeta_2	0.008777	0.006921	0.009314	0.007892	1	1	-0.008472	0.006795	-0.000537
g__norank_f__Calditrichaceae	0.01779	0.04357	0	0	0.4047	0.777	0	0.05335	0.01778
g__unclassified_c__Acidobacteriae	0.01095	0.008434	0.006838	0.005908	0.3751	0.777	-0.002623	0.01223	0.004111
g__unclassified_o__Babeliales	0.007533	0.005829	0.01004	0.006379	0.5211	0.8781	-0.008213	0.004725	-0.002506
g__unclassified_f__Simkaniaceae	0.004689	0.004375	0.01277	0.01929	0.4704	0.8072	-0.02536	0.002934	-0.008077
g__norank_f__AKIW781	0.004591	0.002822	0.01283	0.01183	0.5211	0.8781	-0.01712	0.0008011	-0.008245
g__norank_f__norank_o__norank_c__norank_p__CK-2C2-2	0.01739	0.0426	0	0	0.4047	0.777	0	0.05215	0.01738
g__unclassified_f__Paenibacillaceae	0.009801	0.006755	0.007574	0.005015	0.5752	0.892	-0.003813	0.008166	0.002229
g__unclassified_p__Patescibacteria	0.01304	0.01466	0.004283	0.004172	0.229	0.777	0.000504	0.02215	0.008761
g__norank_f__Reyranellaceae	0.002313	0.004496	0.01498	0.01338	0.08126	0.777	-0.02351	-0.002374	-0.01267
g__Ottowia	0.006299	0.01115	0.0109	0.02417	1	1	-0.02776	0.01129	-0.004596
g__unclassified_f__Streptosporangiaceae	0.007932	0.009451	0.008977	0.008136	0.6304	0.927	-0.009825	0.008772	-0.001046
g__Actinocatenispora	0.005522	0.006428	0.01125	0.01445	0.9357	1	-0.01796	0.00455	-0.00573
g__unclassified_f__Holophagaceae	0.005318	0.00582	0.01143	0.01873	0.7444	0.9752	-0.022	0.006101	-0.006117
g__unclassified_f__Pedosphaeraceae	0.006996	0.007033	0.009691	0.006651	0.5725	0.892	-0.009739	0.004617	-0.002693
g__unclassified_f__Methylophilaceae	0.01414	0.01193	0.002507	0.003147	0.1031	0.777	0.002649	0.02085	0.01163
g__Pelolinea	0.0166	0.04066	0	0	0.4047	0.777	0	0.04981	0.0166
g__Candidatus_Protochlamydia	0.006313	0.005668	0.01022	0.007285	0.2615	0.777	-0.01021	0.003224	-0.00391
g__norank_f__Eel-36e1D6	0.01038	0.01032	0.005908	0.00311	0.7483	0.9752	-0.002986	0.01285	0.004468
g__norank_f__KD3-93	0.006087	0.006417	0.01003	0.01963	0.8099	0.9752	-0.02081	0.007852	-0.00394
g__norank_f__Azospirillaceae	0.009692	0.007719	0.006415	0.004521	0.4225	0.7977	-0.002871	0.009864	0.003276
g__OM27_clade	0.006695	0.006754	0.009373	0.007415	0.5745	0.892	-0.01033	0.00376	-0.002678
g__norank_f__Desulfallas-Sporotomaculum	0.007707	0.005838	0.008297	0.006795	0.8726	1	-0.007013	0.005876	-0.0005872
g__norank_f__Thermoactinomycetaceae	0.007462	0.007382	0.008502	0.002389	0.5745	0.892	-0.006425	0.004613	-0.001041
g__norank_f__norank_o__norank_c__Pla4_lineage	0.006935	0.008219	0.008921	0.004075	0.3776	0.777	-0.008501	0.005224	-0.001986
g__Altererythrobacter	0.005383	0.009696	0.01046	0.007727	0.1922	0.777	-0.01369	0.005602	-0.005082
g__norank_f__Lentimicrobiaceae	0.01581	0.03873	0	0	0.4047	0.777	0	0.04743	0.01581
g__Desulfitibacter	0.009996	0.006945	0.005545	0.004273	0.3358	0.777	-0.00186	0.01011	0.004452
g__norank_f__Neisseriaceae	0.01121	0.01026	0.004219	0.004573	0.2946	0.777	-0.0005107	0.01541	0.006995
g__unclassified_o__Myxococcales	0.006117	0.006069	0.00931	0.009496	0.6884	0.927	-0.01187	0.004838	-0.003193
g__Kibdelosporangium	0.004159	0.008093	0.01125	0.01459	0.2666	0.777	-0.01942	0.004758	-0.007088
g__unclassified_f__Nitrosomonadaceae	0.006892	0.00781	0.008502	0.003665	0.4704	0.8072	-0.007694	0.005252	-0.001608
g__norank_f__Nitrosomonadaceae	0.009881	0.01034	0.005503	0.003417	0.6304	0.927	-0.002513	0.01293	0.004379
g__norank_f__WD2101_soil_group	0.006609	0.009933	0.008742	0.01091	0.8033	0.9752	-0.01329	0.009941	-0.002134
g__Candidatus_Jidaibacter	0.007813	0.006357	0.007381	0.006704	0.6889	0.927	-0.00692	0.0071	0.0004315
g__unclassified_f__Roseiflexaceae	0.00397	0.00701	0.0111	0.02095	0.7325	0.9752	-0.02608	0.006117	-0.007131
g__norank_f__Mitochondria	0.002455	0.002097	0.01259	0.0153	0.06508	0.777	-0.02241	-0.0008285	-0.01014
g__JSC-12	0.01502	0.03679	0	0	0.4047	0.777	0	0.04506	0.01502
g__Turneriella	0.009343	0.0112	0.005522	0.005241	0.8089	0.9752	-0.003771	0.01385	0.00382
g__Sumerlaea	0.00907	0.02114	0.005741	0.005323	0.3472	0.777	-0.0082	0.02137	0.003329
g__Hazenella	0.009062	0.007167	0.005681	0.009923	0.3472	0.777	-0.006572	0.01125	0.003383
g__Ferruginibacter	0.005533	0.006983	0.009191	0.009748	0.2971	0.777	-0.01327	0.004441	-0.003657
g__Asticcacaulis	0.0105	0.01555	0.004145	0.003292	0.9357	1	-0.003439	0.01889	0.006356
g__unclassified_o__Rhizobiales	0.00856	0.005212	0.00607	0.003966	0.2615	0.777	-0.002627	0.007074	0.00249
g__Desulfomonile	0.01462	0.03582	0	0	0.4047	0.777	0	0.04388	0.01463
g__norank_f__norank_o__norank_c__S0134_terrestrial_group	0.005269	0.005171	0.009203	0.006471	0.1705	0.777	-0.009852	0.002164	-0.003932
g__unclassified_f__Alcaligenaceae	0.01235	0.02099	0.002115	0.004019	0.1999	0.777	-0.001349	0.02765	0.01024
g__Porticoccus	0.00815	0.009152	0.006272	0.00733	0.8068	0.9752	-0.006755	0.011	0.001877
g__Cellulosilyticum	0.005656	0.004114	0.00874	0.008934	0.6889	0.927	-0.01074	0.00288	-0.003085
g__Flavitalea	0.005626	0.006643	0.008755	0.006533	0.3281	0.777	-0.009779	0.003873	-0.003129
g__unclassified_p__Acidobacteriota	0.00487	0.005117	0.009457	0.003591	0.229	0.777	-0.008776	0.0003136	-0.004588
g__Psychrobacter	0.01383	0.03389	0.0004177	0.001023	1	1	-0.0008353	0.04151	0.01342
g__Ignavibacterium	0.01423	0.03485	0	0	0.4047	0.777	0	0.04269	0.01423
g__unclassified_c__Dehalococcoidia	0.01121	0.02591	0.002917	0.001819	0.3611	0.777	-0.00358	0.03005	0.008288
g__Actinopolymorpha	0.004349	0.005931	0.009777	0.004476	0.1275	0.777	-0.009923	0.0004542	-0.005429
g__norank_f__norank_o__norank_c__Lineage_IIc	0.006106	0.007276	0.008012	0.00982	0.6248	0.927	-0.01139	0.006317	-0.001904
g__Candidatus_Omnitrophus	0.01383	0.03389	0	0	0.4047	0.777	0	0.04151	0.01384
g__Kroppenstedtia	0.01244	0.01142	0.001242	0.001362	0.1031	0.777	0.002862	0.01993	0.0112
g__norank_f__norank_o__norank_c__Subgroup_25	0.01269	0.02982	0.0008736	0.001354	0.9241	1	-0.001307	0.03676	0.01182
g__Polaromonas	0.01309	0.03078	0.0004177	0.001023	0.462	0.8072	-0.0008353	0.03795	0.01267
g__norank_f__norank_o__MBA03	0.005566	0.006768	0.007894	0.007515	0.468	0.8072	-0.0101	0.004731	-0.002327
g__Kurthia	0.006024	0.006972	0.007421	0.007511	0.8033	0.9752	-0.008862	0.006204	-0.001395
g__Flavimaricola	0.01344	0.03292	0	0	0.4047	0.777	0	0.04032	0.01344
g__norank_f__norank_o__vadinBA26	0.01344	0.03292	0	0	0.4047	0.777	0	0.04032	0.01344
g__Pelotomaculum	0.006498	0.006921	0.006896	0.006038	1	1	-0.007321	0.006284	-0.0003989
g__Micropepsis	0.006968	0.006794	0.00638	0.009321	0.5211	0.8781	-0.00802	0.008861	0.0005886
g__Heliimonas	0.01029	0.01389	0.003033	0.003169	0.3751	0.777	-0.001278	0.01839	0.007261
g__Anaerosinus	0.008413	0.007622	0.004811	0.003717	0.1735	0.777	-0.002354	0.01021	0.003602
g__norank_f__norank_o__Vampirovibrionales	0.007952	0.01059	0.005115	0.007935	0.3611	0.777	-0.006049	0.01355	0.002836
g__norank_f__LD-RB-34	0.01304	0.03195	0	0	0.4047	0.777	0	0.03913	0.01304
g__unclassified_p__Firmicutes	0.007064	0.002714	0.005973	0.005429	0.9361	1	-0.003058	0.005365	0.001092
g__Fontibacillus	0.005869	0.005963	0.007167	0.003958	0.4225	0.7977	-0.005827	0.004507	-0.001298
g__Pseudogulbenkiania	0.002079	0.003074	0.01094	0.02447	0.9289	1	-0.02872	0.003147	-0.008859
g__norank_f__Beijerinckiaceae	0.006427	0.01241	0.006575	0.01054	0.7888	0.9752	-0.01112	0.01294	-0.0001487
g__unclassified_p__Bacteroidota	0.005355	0.006742	0.007451	0.01061	0.6836	0.927	-0.01232	0.006621	-0.002095
g__1959-1	0.007202	0.006404	0.005498	0.003958	0.8099	0.9752	-0.003666	0.00699	0.001705
g__Brevundimonas	0.01225	0.02668	0.0004444	0.001089	0.462	0.8072	-0.000889	0.03394	0.01181
g__Candidatus_Spiroplasma	0.006051	0.006931	0.00664	0.007008	0.6868	0.927	-0.007771	0.006201	-0.0005908
g__Calorithrix	0.01265	0.03098	0	0	0.4047	0.777	0	0.03795	0.01265
g__norank_f__norank_o__Syntrophobacterales	0.01265	0.03098	0	0	0.4047	0.777	0	0.03795	0.01265
g__unclassified_f__Hungateiclostridiaceae	0.006793	0.004735	0.005848	0.005603	1	1	-0.005224	0.005756	0.0009455
g__unclassified_f__Chromobacteriaceae	0.002218	0.003439	0.01036	0.02026	0.5497	0.892	-0.02593	0.002455	-0.008142
g__norank_f__norank_o__norank_c__norank_p__NB1-j	0.01067	0.02614	0.001732	0.003124	0.7526	0.9752	-0.003464	0.03073	0.00894
g__norank_f__Peptococcaceae	0.004677	0.003874	0.007645	0.001364	0.09213	0.777	-0.006059	-3.755e-05	-0.002968
g__IMCC26207	0.01144	0.02694	0.0008493	0.001318	1	1	-0.001324	0.03313	0.01059
g__norank_f__Bacteroidetes_BD2-2	0.01225	0.03001	0	0	0.4047	0.777	0	0.03676	0.01225
g__Segetibacter	0.004382	0.004701	0.007867	0.008013	0.5725	0.892	-0.01036	0.00233	-0.003485
g__Tepidimicrobium	0.0071	0.006634	0.004992	0.005326	0.8068	0.9752	-0.004281	0.008006	0.002108
g__unclassified_f__Clostridiaceae	0.0103	0.02059	0.001744	0.001355	0.8068	0.9752	-0.0009708	0.02597	0.008555
g__Actinocorallia	0.003184	0.00416	0.008824	0.008249	0.37	0.777	-0.01233	0.001501	-0.005641
g__Laceyella	0.007867	0.00881	0.004095	0.006628	0.455	0.8072	-0.004448	0.01199	0.003774
g__Romboutsia	0.01105	0.02371	0.0008129	0.001259	0.532	0.8911	-0.0004722	0.03002	0.01023
g__norank_f__AKAU3564_sediment_group	0.01186	0.02905	0	0	0.4047	0.777	0	0.03558	0.01186
g__Thermosporothrix	0.008843	0.01055	0.002857	0.003588	0.455	0.8072	-0.001362	0.01448	0.005987
g__Pelomonas	0.009612	0.01423	0.002068	0.001851	0.37	0.777	-0.0008654	0.0198	0.007545
g__norank_f__norank_o__C10-SB1A	0.009882	0.0242	0.001688	0.002056	0.446	0.8072	-0.002915	0.02835	0.008194
g__BacC-u-018	0.01026	0.02513	0.001288	0.003154	1	1	-0.003862	0.03078	0.008973
g__Longivirga	0.007321	0.004125	0.004188	0.00405	0.2971	0.777	-0.000863	0.007411	0.003132
g__unclassified_o__Vicinamibacterales	0.01146	0.02808	0	0	0.4047	0.777	0	0.03439	0.01146
g__unclassified_f__Verrucomicrobiaceae	0.006241	0.007137	0.005197	0.004394	1	1	-0.00507	0.007533	0.001045
g__Fonticella	0.006721	0.005098	0.004676	0.003615	0.6304	0.927	-0.002591	0.006836	0.002046
g__Caulobacter	0.005921	0.004345	0.00543	0.007997	0.6248	0.927	-0.006425	0.00657	0.0004904
g__unclassified_f__Alicyclobacillaceae	0.007054	0.007117	0.004263	0.003031	0.6868	0.927	-0.002598	0.008442	0.002791
g__norank_f__Hungateiclostridiaceae	0.007843	0.01614	0.003343	0.002528	0.455	0.8072	-0.003848	0.01838	0.0045
g__Salinispora	0.005749	0.004175	0.005418	0.003592	1	1	-0.003666	0.004419	0.0003303
g__norank_f__norank_o__Candidatus_Staskawiczbacteria	0.006376	0.005708	0.004789	0.004447	0.5683	0.892	-0.003871	0.006597	0.001586
g__norank_f__norank_o__RBG-13-46-9	0.01107	0.02711	0	0	0.4047	0.777	0	0.0332	0.01107
g__Cupriavidus	0.002707	0.004354	0.008321	0.008869	0.2805	0.777	-0.01292	0.00143	-0.005614
g__Thermopolyspora	0.001882	0.002521	0.008992	0.00399	0.01244	0.777	-0.01071	-0.003574	-0.007112
g__unclassified_p__Planctomycetota	0.01067	0.02614	0	0	0.4047	0.777	0	0.03202	0.01067
g__norank_f__norank_o__Candidatus_Levybacteria	0.005048	0.006007	0.005518	0.00764	0.9338	1	-0.007638	0.006918	-0.0004687
g__Acidicaldus	0.005949	0.007204	0.004341	0.002788	1	1	-0.003568	0.008191	0.001608
g__Delftia	0.007995	0.01597	0.00217	0.001948	0.9338	1	-0.002187	0.01965	0.005826
g__Truepera	0.007892	0.01933	0.002103	0.003317	0.7526	0.9752	-0.004207	0.0219	0.005788
g__Roseimicrobium	0.003839	0.005381	0.00613	0.004721	0.3281	0.777	-0.007621	0.003036	-0.002289
g__unclassified_f__Cyanobacteriaceae	0.009882	0.0242	0	0	0.4047	0.777	0	0.02965	0.009882
g__GOUTA6	0.0007579	0.001174	0.009122	0.01058	0.1044	0.777	-0.01698	-0.000965	-0.008364
g__Silvanigrella	0.005897	0.005311	0.003932	0.00324	0.4632	0.8072	-0.002534	0.00648	0.001966
g__Cytophaga	0.005474	0.006025	0.004171	0.004546	1	1	-0.00407	0.006699	0.001306
g__Pseudoclostridium	0.005122	0.006119	0.004495	0.006789	0.8033	0.9752	-0.006536	0.007257	0.0006271
g__Oryzihumus	0.004353	0.006567	0.005245	0.004494	0.6248	0.927	-0.006529	0.005262	-0.0008919
g__unclassified_f__norank_o__Peptostreptococcales-Tissierellales	0.005872	0.006074	0.003708	0.004556	0.5683	0.892	-0.003352	0.007812	0.002163
g__Ellin517	0.004206	0.006208	0.005352	0.006086	0.8643	1	-0.007326	0.005624	-0.001146
g__norank_f__UCG-010	0.003973	0.002899	0.005482	0.006522	0.8099	0.9752	-0.007077	0.003747	-0.001509
g__norank_f__norank_o__norank_c__Limnochordia	0.003202	0.007842	0.006166	0.006796	0.124	0.777	-0.01059	0.005074	-0.002963
g__unclassified_o__Chlamydiales	0.002457	0.002099	0.006883	0.004933	0.06508	0.777	-0.00856	-0.0005766	-0.004427
g__Papillibacter	0.005929	0.005971	0.003354	0.003482	0.5683	0.892	-0.001998	0.007738	0.002575
g__unclassified_f__Chitinophagaceae	0.002668	0.003345	0.006614	0.008194	0.455	0.8072	-0.01086	0.002052	-0.003945
g__unclassified_f__Blastocatellaceae	0	0	0.009241	0.01629	0.1757	0.777	-0.02257	0	-0.009242
g__Dechloromonas	0.006324	0.01549	0.002857	0.006997	1	1	-0.005713	0.01898	0.003468
g__Candidatus_Soleaferrea	0.004498	0.00265	0.004673	0.002476	1	1	-0.00299	0.002331	-0.0001751
g__Candidimonas	0.004458	0.006683	0.004668	0.002455	0.3751	0.777	-0.004611	0.005593	-0.0002108
g__Tardiphaga	0.002342	0.002466	0.006768	0.009429	0.4632	0.8072	-0.01186	0.001585	-0.004426
g__norank_f__Rubritaleaceae	0.009091	0.02227	0	0	0.4047	0.777	0	0.02728	0.009092
g__Polymorphobacter	0.009091	0.02227	0	0	0.4047	0.777	0	0.02728	0.009092
g__unclassified_f__Symbiobacteraceae	0.004432	0.003845	0.004657	0.003936	0.6836	0.927	-0.004683	0.003803	-0.0002244
g__unclassified_o__Chitinophagales	0.005205	0.004415	0.003884	0.002666	0.5725	0.892	-0.002367	0.004812	0.001321
g__norank_f__norank_o__norank_c__Planctomycetes	0.001123	0.002752	0.007903	0.01118	0.1291	0.777	-0.01638	0.0001993	-0.006779
g__Sorangium	0.00426	0.004264	0.004761	0.002157	0.5745	0.892	-0.004013	0.003303	-0.0005003
g__Paralcaligenes	0.002661	0.004607	0.006293	0.01415	1	1	-0.01577	0.004877	-0.003632
g__norank_f__norank_o__FCPU453	0.005505	0.007518	0.003337	0.004545	0.935	1	-0.003855	0.008785	0.002169
g__unclassified_o__SBR1031	0.005956	0.009062	0.002834	0.006942	0.1805	0.777	-0.0049	0.01115	0.003123
g__Clostridium_sensu_stricto_8	0.007909	0.01598	0.0008669	0.001347	0.4217	0.7977	-0.0008313	0.02045	0.007042
g__norank_f__Magnetospirillaceae	0.006649	0.008509	0.002124	0.001861	0.935	1	-0.00135	0.01094	0.004524
g__unclassified_c__Cyanobacteriia	0.008696	0.0213	0	0	0.4047	0.777	0	0.02609	0.008695
g__norank_f__norank_o__norank_c__Kazania	0.004839	0.005638	0.00378	0.005706	0.8643	1	-0.004681	0.006957	0.00106
g__unclassified_f__Rickettsiaceae	0.002875	0.002189	0.005724	0.004664	0.3358	0.777	-0.006794	0.001108	-0.002849
g__Candidatus_Megaira	0.006493	0.008617	0.00204	0.002843	0.2539	0.777	-0.0009807	0.0119	0.004453
g__unclassified_o__Sphingobacteriales	0.004668	0.00329	0.003832	0.005278	0.6248	0.927	-0.004045	0.004898	0.0008348
g__Caldalkalibacillus	0.004468	0.006049	0.003942	0.006039	0.8068	0.9752	-0.005611	0.006522	0.0005251
g__norank_f__norank_o__KI89A_clade	0.00751	0.0184	0.0008888	0.002177	1	1	-0.001778	0.02253	0.006621
g__Thermoclostridium	0.002482	0.00408	0.005897	0.01004	0.775	0.9752	-0.01179	0.003835	-0.003415
g__Ga0074140	0.002742	0.00383	0.005562	0.002505	0.1255	0.777	-0.006008	0.0006826	-0.00282
g__Peredibacter	0.007042	0.00828	0.001224	0.002999	0.1823	0.777	0	0.01222	0.005817
g__Asanoa	0.002949	0.004977	0.0052	0.002464	0.1255	0.777	-0.005607	0.002268	-0.00225
g__Clostridium_sensu_stricto_10	0.005414	0.009308	0.002701	0.004297	1	1	-0.00376	0.01101	0.002714
g__norank_f__norank_o__Omnitrophales	0.003951	0.004383	0.004132	0.004514	1	1	-0.004512	0.004059	-0.000181
g__unclassified_f__Sporichthyaceae	0.007905	0.01936	0	0	0.4047	0.777	0	0.02372	0.007905
g__Oceanobacillus	0.004452	0.004335	0.003413	0.001299	1	1	-0.002222	0.004179	0.001039
g__norank_f__norank_o__Candidatus_Peribacteria	0.005715	0.006439	0.002139	0.003359	0.3472	0.777	-0.001372	0.009102	0.003576
g__Polycladomyces	0.003924	0.004626	0.003882	0.003282	1	1	-0.004286	0.004426	4.249e-05
g__norank_f__norank_o__S-BQ2-57_soil_group	0.004394	0.004861	0.003382	0.002987	0.9357	1	-0.002768	0.005699	0.001013
g__Leptolyngbya_Es-Yyy1000	0.004757	0.004701	0.003012	0.00343	0.455	0.8072	-0.002012	0.006117	0.001746
g__Clostridium_sensu_stricto_3	0.005172	0.004091	0.002583	0.003191	0.4151	0.7929	-0.001319	0.006336	0.002589
g__unclassified_f__Streptomycetaceae	0.003935	0.008561	0.003789	0.004532	0.3472	0.777	-0.005893	0.008032	0.0001454
g__norank_f__norank_o__norank_c__norank_p__Firmicutes	0.003086	0.004013	0.004627	0.004176	0.5144	0.8773	-0.005984	0.002406	-0.001542
g__FFCH7168	0.005479	0.009239	0.002225	0.003118	0.7325	0.9752	-0.002522	0.011	0.003255
g__norank_f__norank_o__norank_c__BRH-c20a	0.003915	0.003884	0.003773	0.002514	0.8089	0.9752	-0.003061	0.003719	0.0001423
g__Cellulomonas	0.002844	0.002434	0.004792	0.003896	0.2946	0.777	-0.005236	0.001554	-0.001949
g__norank_f__norank_o__Symbiobacteriales	0.00515	0.006232	0.00246	0.003079	0.5611	0.892	-0.002156	0.007875	0.00269
g__Lechevalieria	0.002342	0.002466	0.005263	0.005626	0.2946	0.777	-0.00759	0.001153	-0.002922
g__Chitinophaga	0.001164	0.001967	0.006385	0.01199	0.4217	0.7977	-0.01525	0.001409	-0.005223
g__norank_f__norank_o__LD1-PA32	0.00751	0.0184	0	0	0.4047	0.777	0	0.02253	0.00751
g__norank_f__Syntrophobacteraceae	0.00751	0.0184	0	0	0.4047	0.777	0	0.02253	0.00751
g__norank_f__DEV007	0.00751	0.0184	0	0	0.4047	0.777	0	0.02253	0.00751
g__norank_f__norank_o__norank_c__Microgenomatia	0.004436	0.004715	0.002977	0.002541	0.935	1	-0.00231	0.005528	0.001459
g__norank_f__norank_o__R7C24	0.002375	0.002965	0.004997	0.008448	0.8033	0.9752	-0.009944	0.00257	-0.002623
g__Duganella	0.001516	0.002349	0.005789	0.006645	0.3261	0.777	-0.00948	0.0003651	-0.004274
g__Syntrophomonas	0.00209	0.002351	0.005186	0.003381	0.1705	0.777	-0.00632	-2.666e-05	-0.003096
g__Leptospirillum	0.002903	0.004982	0.004335	0.007611	0.9289	1	-0.008546	0.005039	-0.001432
g__norank_f__norank_o__norank_c__norank_p__LCP-89	0.007115	0.01743	0	0	0.4047	0.777	0	0.02135	0.007115
g__unclassified_f__Anaerolineaceae	0.007115	0.01743	0	0	0.4047	0.777	0	0.02135	0.007115
g__Abditibacterium	0.003555	0.004416	0.003395	0.003489	1	1	-0.003961	0.004193	0.0001606
g__Pseudoflavitalea	0	0	0.006931	0.01698	0.4047	0.777	-0.0208	0	-0.006932
g__norank_f__norank_o__Babeliales	0.005561	0.008287	0.001298	0.002131	0.3261	0.777	-0.001252	0.01113	0.004263
g__Sporobacter	0.003421	0.002624	0.003424	0.003071	1	1	-0.003005	0.002817	-3.685e-06
g__unclassified_c__Clostridia	0.004294	0.007413	0.002515	0.003213	1	1	-0.003419	0.008886	0.001779
g__Sporocytophaga	0.004214	0.006846	0.002545	0.002822	0.8068	0.9752	-0.002726	0.008076	0.001669
g__norank_f__norank_o__GIF3	0.006719	0.01646	0	0	0.4047	0.777	0	0.02016	0.00672
g__norank_f__Halothiobacillaceae	0.006719	0.01646	0	0	0.4047	0.777	0	0.02016	0.00672
g__Pseudobacteroides	0.001708	0.002027	0.004979	0.007531	0.4942	0.8453	-0.009597	0.001682	-0.003271
g__Cryptanaerobacter	0.003194	0.003563	0.003467	0.002757	0.6868	0.927	-0.003526	0.003086	-0.0002726
g__unclassified_c__Polyangia	0.004819	0.002685	0.001782	0.002764	0.1215	0.777	0.0003104	0.00587	0.003037
g__norank_f__SRB2	0.003945	0.003289	0.002653	0.003041	0.5683	0.892	-0.002232	0.004294	0.001291
g__norank_f__norank_o__norank_c__P2-11E	0.001292	0.001455	0.005291	0.01054	0.7325	0.9752	-0.01284	0.001342	-0.004
g__unclassified_f__Beijerinckiaceae	0.003882	0.002315	0.002626	0.002438	0.6868	0.927	-0.001364	0.003698	0.001256
g__unclassified_f__Steroidobacteraceae	0.002049	0.002299	0.004401	0.004716	0.5144	0.8773	-0.006307	0.0008702	-0.002351
g__Tyzzerella	0.004174	0.002642	0.002225	0.003118	0.3281	0.777	-0.001118	0.004821	0.001949
g__Citrifermentans	0.001716	0.003187	0.004641	0.005738	0.1999	0.777	-0.007882	0.001372	-0.002925
g__norank_f__Parachlamydiaceae	0.001153	0.001263	0.005171	0.003349	0.004772	0.777	-0.006834	-0.001586	-0.004019
g__Hyphomonas	0.006324	0.01549	0	0	0.4047	0.777	0	0.01898	0.006325
g__norank_f__Nodosilineaceae	0.006324	0.01549	0	0	0.4047	0.777	0	0.01898	0.006325
g__norank_f__norank_o__Candidatus_Woesebacteria	0.004132	0.003874	0.002178	0.002569	0.3611	0.777	-0.001298	0.005376	0.001954
g__LD29	0.003842	0.003392	0.002457	0.003764	0.455	0.8072	-0.002903	0.004809	0.001385
g__Clostridium_sensu_stricto_13	0.003735	0.009149	0.002514	0.002665	0.2458	0.777	-0.003761	0.009905	0.001221
g__norank_f__norank_o__norank_c__SHA-26	0.002894	0.00225	0.003354	0.002975	0.6868	0.927	-0.003155	0.002255	-0.0004607
g__norank_f__Methylacidiphilaceae	0.004065	0.004765	0.002077	0.003928	0.3472	0.777	-0.002247	0.006575	0.001989
g__Pontibacter	0.0003835	0.0009394	0.005747	0.01174	0.462	0.8072	-0.01514	0.000767	-0.005363
g__Candidatus_Nucleicultrix	0.006119	0.007451	0	0	0.07401	0.777	0.001067	0.01181	0.006121
g__Clostridium_sensu_stricto_6	0.002741	0.00378	0.003365	0.00258	0.4151	0.7929	-0.003864	0.002999	-0.0006241
g__unclassified_p__Verrucomicrobiota	0.004348	0.01065	0.001668	0.002586	0.7526	0.9752	-0.003336	0.01219	0.00268
g__norank_f__Oxalobacteraceae	0.003055	0.002225	0.002907	0.003568	0.9357	1	-0.003158	0.003075	0.0001473
g__norank_f__NS9_marine_group	0.00277	0.003771	0.003182	0.005025	0.9289	1	-0.00494	0.003959	-0.0004115
g__norank_f__norank_o__Candidatus_Kerfeldbacteria	0.005929	0.01452	0	0	0.4047	0.777	0	0.01779	0.005928
g__norank_f__norank_o__UASB-TL25	0.005929	0.01452	0	0	0.4047	0.777	0	0.01779	0.005928
g__Rhodoblastus	0.005919	0.0145	0	0	0.4047	0.777	0	0.01776	0.005918
g__norank_f__Christensenellaceae	0.002349	0.002996	0.003431	0.002718	0.3281	0.777	-0.004027	0.001816	-0.001082
g__Telmatospirillum	0.002474	0.002901	0.003299	0.002968	0.5683	0.892	-0.00376	0.002295	-0.0008248
g__Candidatus_Captivus	0.001998	0.002311	0.003766	0.003332	0.3281	0.777	-0.005288	0.001002	-0.001768
g__YC-ZSS-LKJ147	0.003477	0.007419	0.00224	0.004274	1	1	-0.004086	0.008653	0.001238
g__BRH-c8a	0.002671	0.002555	0.003009	0.003846	1	1	-0.003959	0.003052	-0.0003377
g__UCG-012	0.002733	0.003819	0.002874	0.003571	0.6781	0.927	-0.004099	0.003538	-0.0001413
g__Gracilibacter	0.00163	0.002537	0.003935	0.00243	0.1215	0.777	-0.004903	5.863e-05	-0.002305
g__Chryseolinea	0.001956	0.002253	0.003584	0.004178	0.6781	0.927	-0.005204	0.001501	-0.001628
g__unclassified_p__Desulfobacterota	0.005534	0.01355	0	0	0.4047	0.777	0	0.0166	0.005533
g__unclassified_o__Ignavibacteriales	0.005534	0.01355	0	0	0.4047	0.777	0	0.0166	0.005533
g__Paenarthrobacter	0.001997	0.002309	0.00347	0.002156	0.1922	0.777	-0.003666	0.0009725	-0.001474
g__unclassified_f__Chthoniobacteraceae	0.003298	0.004131	0.002141	0.001988	0.8033	0.9752	-0.002091	0.004446	0.001157
g__unclassified_f__Burkholderiaceae	0.001573	0.001877	0.003843	0.003194	0.1581	0.777	-0.004896	0.0005134	-0.002271
g__norank_f__Rickettsiaceae	0.002033	0.001953	0.003364	0.005049	0.9338	1	-0.005713	0.002054	-0.001331
g__Rickettsia	0.002383	0.001504	0.003007	0.002535	0.3358	0.777	-0.00281	0.001454	-0.0006241
g__Polyangium	0.004074	0.003038	0.001311	0.001441	0.1031	0.777	0.0003007	0.005143	0.002763
g__Limnochorda	0.001508	0.002621	0.003798	0.003411	0.1999	0.777	-0.005417	0.0008883	-0.00229
g__unclassified_c__Ktedonobacteria	0.003157	0.007733	0.002139	0.003359	0.7526	0.9752	-0.003987	0.008546	0.001018
g__unclassified_c__Verrucomicrobiae	0.004882	0.01047	0.0004081	0.0009996	0.462	0.8072	-0.0008164	0.01317	0.004474
g__unclassified_o__Solirubrobacterales	0.002343	0.002885	0.002943	0.003996	1	1	-0.00422	0.002833	-0.0006007
g__norank_f__norank_o__norank_c__Gammaproteobacteria	0.003541	0.003472	0.001744	0.001355	0.5683	0.892	-0.0009203	0.004519	0.001797
g__Tepidanaerobacter	0.001556	0.002411	0.003728	0.005465	0.5497	0.892	-0.00698	0.001421	-0.002171
g__norank_f__Coleofasciculaceae	0.0003744	0.0009172	0.004902	0.005007	0.06081	0.777	-0.008112	-0.0009446	-0.004528
g__Ruminococcus	0.00314	0.004667	0.002101	0.001851	0.8033	0.9752	-0.00215	0.004968	0.001039
g__Methyloparacoccus	0.005138	0.01259	0	0	0.4047	0.777	0	0.01542	0.005138
g__Undibacterium	0.003375	0.005176	0.001741	0.001353	0.9338	1	-0.001723	0.006052	0.001634
g__Aeromicrobium	0	0	0.005083	0.01245	0.4047	0.777	-0.01525	0	-0.005083
g__Actinophytocola	0.001536	0.00188	0.003531	0.004719	0.6081	0.9154	-0.005922	0.001222	-0.001994
g__Cellvibrio	0.001123	0.002752	0.003893	0.007245	0.5993	0.9045	-0.009015	0.002247	-0.00277
g__DEV008	0.002745	0.004605	0.002192	0.003513	0.7888	0.9752	-0.003625	0.004923	0.0005543
g__unclassified_o__Peptostreptococcales-Tissierellales	0.003162	0.001906	0.001734	0.002695	0.5611	0.892	-0.001097	0.003625	0.001428
g__Sinomonas	0.0003946	0.0009666	0.004473	0.007588	0.1823	0.777	-0.01016	0	-0.004077
g__norank_f__Sneathiellaceae	0.001067	0.002614	0.003778	0.004672	0.1805	0.777	-0.007123	0.0008468	-0.002711
g__norank_f__Micromonosporaceae	0	0	0.004751	0.009275	0.1757	0.777	-0.01159	0	-0.004752
g__norank_f__Moduliflexaceae	0.004743	0.01162	0	0	0.4047	0.777	0	0.01423	0.004743
g__norank_f__norank_o__Absconditabacteriales_SR1	0.004743	0.01162	0	0	0.4047	0.777	0	0.01423	0.004743
g__DSSD61	0.004743	0.01162	0	0	0.4047	0.777	0	0.01423	0.004743
g__norank_f__norank_o__FGL7S	0.004743	0.01162	0	0	0.4047	0.777	0	0.01423	0.004743
g__Sphaerisporangium	0.003018	0.003405	0.001711	0.002147	0.6081	0.9154	-0.001467	0.004085	0.001307
g__norank_f__norank_o__Proteinivoracales	0.002978	0.002637	0.001632	0.002946	0.4418	0.8072	-0.001438	0.004117	0.001346
g__norank_f__norank_o__norank_c__Bacilli	0.002041	0.003853	0.002566	0.003209	0.7888	0.9752	-0.004157	0.003578	-0.0005251
g__Microcoleus_SAG_1449-1a	0.001498	0.003669	0.003084	0.006406	0.5993	0.9045	-0.007337	0.002996	-0.001586
g__Psychroglaciecola	0.003654	0.004857	0.0009241	0.002264	0.253	0.777	-0.001059	0.006783	0.00273
g__Caproiciproducens	0.004463	0.007374	0	0	0.07401	0.777	0.0005337	0.01079	0.004462
g__norank_f__norank_o__Candidatus_Kuenenbacteria	0.003537	0.007615	0.0008736	0.001354	1	1	-0.001333	0.009431	0.002663
g__Clostridium_sensu_stricto_11	0.003557	0.007611	0.0008373	0.001298	1	1	-0.001266	0.009451	0.002719
g__Anaerovorax	0.002158	0.002819	0.002225	0.003118	1	1	-0.003195	0.002824	-6.665e-05
g__OM60NOR5_clade	0.003953	0.009682	0.0004292	0.001051	1	1	-0.0008583	0.01186	0.003524
g__Paludibaculum	0.003918	0.008489	0.0004621	0.001132	0.5993	0.9045	-0.000924	0.01057	0.003457
g__norank_f__norank_o__Candidatus_Falkowbacteria	0.004348	0.01065	0	0	0.4047	0.777	0	0.01305	0.004348
g__norank_f__norank_o__norank_c__Chitinivibrionia	0.004348	0.01065	0	0	0.4047	0.777	0	0.01305	0.004348
g__norank_f__norank_o__norank_c__Pla3_lineage	0.004348	0.01065	0	0	0.4047	0.777	0	0.01305	0.004348
g__Phormidium_SAG_81.79	0.004348	0.01065	0	0	0.4047	0.777	0	0.01305	0.004348
g__norank_f__norank_o__norank_c__norank_p__Poribacteria	0.004348	0.01065	0	0	0.4047	0.777	0	0.01305	0.004348
g__norank_f__norank_o__norank_c__norank_p__WOR-1	0.004348	0.01065	0	0	0.4047	0.777	0	0.01305	0.004348
g__Edaphobacter	0.003474	0.006472	0.0008669	0.001347	0.775	0.9752	-0.001272	0.008382	0.002607
g__norank_f__Opitutaceae	0.001976	0.001754	0.002133	0.001939	0.6836	0.927	-0.00205	0.001895	-0.0001568
g__Amnibacterium	0.002837	0.003344	0.001227	0.002042	0.532	0.8911	-0.001296	0.004449	0.00161
g__BBMC-4	0.0007905	0.001936	0.003265	0.007997	1	1	-0.009795	0.001581	-0.002475
g__Candidatus_Xiphinematobacter	0.002251	0.003494	0.001795	0.003235	1	1	-0.002985	0.003923	0.0004557
g__Parvibaculum	0.002823	0.002861	0.001218	0.002035	0.3472	0.777	-0.0008953	0.004096	0.001605
g__Lacibacter	0.003998	0.008563	0	0	0.1757	0.777	0	0.01111	0.003997
g__Thermincola	0.001303	0.001464	0.002667	0.006532	0.446	0.8072	-0.007231	0.002191	-0.001364
g__norank_f__norank_o__Defluviicoccales	0.001321	0.003236	0.002636	0.004441	0.5993	0.9045	-0.005335	0.002642	-0.001315
g__Sh765B-TzT-35	0.003953	0.009682	0	0	0.4047	0.777	0	0.01186	0.003953
g__Annamia_HOs24	0.003953	0.009682	0	0	0.4047	0.777	0	0.01186	0.003953
g__unclassified_f__Hyphomonadaceae	0.003953	0.009682	0	0	0.4047	0.777	0	0.01186	0.003953
g__norank_f__norank_o__norank_c__norank_p__Edwardsbacteria	0.003953	0.009682	0	0	0.4047	0.777	0	0.01186	0.003953
g__norank_f__norank_o__CCM19a	0.003953	0.009682	0	0	0.4047	0.777	0	0.01186	0.003953
g__Candidatus_Latescibacter	0.003953	0.009682	0	0	0.4047	0.777	0	0.01186	0.003953
g__Candidatus_Thiosymbion	0.003953	0.009682	0	0	0.4047	0.777	0	0.01186	0.003953
g__Ahniella	0.0007489	0.001834	0.003068	0.004142	0.253	0.777	-0.005971	0.0007488	-0.002319
g__Pandoraea	0.00207	0.003386	0.001714	0.001332	0.7976	0.9752	-0.001889	0.003129	0.0003563
g__norank_f__Vampirovibrionaceae	0.0007489	0.001834	0.003031	0.002595	0.08982	0.777	-0.004478	0.0001045	-0.002282
g__norank_f__norank_o__M55-D21	0.002473	0.002954	0.001227	0.002042	0.532	0.8911	-0.001111	0.003965	0.001246
g__Virgisporangium	0.001872	0.004586	0.001795	0.003235	0.7526	0.9752	-0.003591	0.004282	7.636e-05
g__Pasteuria	0.001942	0.002763	0.001696	0.002034	0.8643	1	-0.002129	0.003038	0.000246
g__Pseudogracilibacillus	0.002402	0.00367	0.001218	0.002035	0.6553	0.927	-0.001587	0.004735	0.001184
g__Acidicapsa	0.002762	0.006766	0.0008226	0.001275	0.7526	0.9752	-0.001645	0.007867	0.001939
g__Synechocystis_CCALA_700	0.003557	0.008714	0	0	0.4047	0.777	0	0.01067	0.003557
g__norank_f__norank_o__Subgroup_9	0.003557	0.008714	0	0	0.4047	0.777	0	0.01067	0.003557
g__Lachnotalea	0.001462	0.0026	0.002091	0.001849	0.3472	0.777	-0.002548	0.001934	-0.000629
g__Pseudoxanthomonas	0.001264	0.002174	0.002277	0.004438	0.9241	1	-0.005162	0.002145	-0.001013
g__Agromyces	0.001275	0.002181	0.002218	0.002667	0.4217	0.7977	-0.003607	0.001751	-0.0009423
g__Tuberibacillus	0.002998	0.002673	0.0004621	0.001132	0.08982	0.777	0.000305	0.00448	0.002536
g__norank_f__norank_o__Izemoplasmatales	0.001732	0.001384	0.001719	0.001338	0.8068	0.9752	-0.001287	0.001426	1.248e-05
g__norank_f__Fibrobacteraceae	0.0004404	0.001079	0.002997	0.003361	0.1823	0.777	-0.005136	0	-0.002557
g__Promicromonospora	0	0	0.003367	0.004662	0.02844	0.777	-0.007114	-0.0008493	-0.003367
g__Geobacillus	0.001558	0.002861	0.001777	0.002232	0.6553	0.927	-0.002583	0.002701	-0.0002185
g__Desulfotomaculum	0.0008357	0.001297	0.00249	0.003766	0.4217	0.7977	-0.004925	0.0008357	-0.001654
g__Sulfurifustis	0.001123	0.002752	0.002179	0.00413	0.5993	0.9045	-0.004357	0.002247	-0.001055
g__Dethiobacter	0.00156	0.002866	0.001732	0.001347	0.3472	0.777	-0.002131	0.002279	-0.000172
g__norank_f__norank_o__Desulfitobacteriales	0.0007781	0.001206	0.002511	0.002747	0.1044	0.777	-0.004199	0.0003385	-0.001732
g__norank_f__Bacillaceae	0.001582	0.001908	0.001699	0.001318	0.8033	0.9752	-0.001688	0.001571	-0.0001177
g__Sediminibacterium	0.003279	0.004432	0	0	0.07401	0.777	0	0.007047	0.00328
g__Motilibacter	0.001593	0.001241	0.001684	0.002087	0.9338	1	-0.00208	0.00157	-9.115e-05
g__Ohtaekwangia	0	0	0.003265	0.007997	0.4047	0.777	-0.009795	0	-0.003265
g__norank_f__norank_o__Limnochordales	0.000767	0.001879	0.002494	0.00224	0.1291	0.777	-0.003754	0.0003588	-0.001727
g__unclassified_o__Symbiobacteriales	0.001067	0.002614	0.002132	0.002541	0.446	0.8072	-0.003555	0.001726	-0.001065
g__norank_f__Saprospiraceae	0.002767	0.006777	0.0004292	0.001051	1	1	-0.0008583	0.0083	0.002338
g__Chthonobacter	0.002371	0.004743	0.0008226	0.001275	1	1	-0.00124	0.005525	0.001549
g__Anaerobacterium	0.002767	0.006777	0.0004049	0.0009917	1	1	-0.001214	0.0083	0.002362
g__Syntrophus	0.003162	0.007746	0	0	0.4047	0.777	0	0.009485	0.003162
g__norank_f__norank_o__norank_c__Sumerlaeia	0.003162	0.007746	0	0	0.4047	0.777	0	0.009485	0.003162
g__Syntrophobacter	0.003162	0.007746	0	0	0.4047	0.777	0	0.009485	0.003162
g__Clostridium_sensu_stricto_9	0.003162	0.007746	0	0	0.4047	0.777	0	0.009485	0.003162
g__Tabrizicola	0.003162	0.007746	0	0	0.4047	0.777	0	0.009485	0.003162
g__Desulfocapsa	0.003162	0.007746	0	0	0.4047	0.777	0	0.009485	0.003162
g__Paracoccus	0.003162	0.007746	0	0	0.4047	0.777	0	0.009485	0.003162
g__Taibaiella	0.001323	0.002106	0.001815	0.003348	1	1	-0.003631	0.002217	-0.0004925
g__Nocardiopsis	0	0	0.003065	0.004839	0.1757	0.777	-0.006622	0	-0.003066
g__Christensenellaceae_R-7_group	0.0003946	0.0009666	0.002623	0.002882	0.1823	0.777	-0.004356	-9.948e-05	-0.002228
g__Roseococcus	0.002597	0.005286	0.0004177	0.001023	0.5993	0.9045	-0.0008353	0.006977	0.002179
g__unclassified_o__Thermomicrobiales	0	0	0.003	0.003391	0.07401	0.777	-0.005537	0	-0.003
g__norank_f__norank_o__norank_c__Thermoleophilia	0.0003744	0.0009172	0.002586	0.00401	0.462	0.8072	-0.005093	0.000749	-0.002212
g__unclassified_f__Solimonadaceae	0.001696	0.003182	0.001263	0.002138	1	1	-0.002152	0.003559	0.0004325
g__unclassified_f__Magnetospirillaceae	0.001648	0.002562	0.001231	0.001348	1	1	-0.001639	0.002584	0.0004172
g__Terrimonas	0.001585	0.001883	0.001276	0.002146	0.7888	0.9752	-0.00178	0.002333	0.0003085
g__Arachidicoccus	0.001184	0.0029	0.001671	0.004093	1	1	-0.003831	0.002368	-0.0004878
g__Chryseobacterium	0.002368	0.005799	0.0004621	0.001132	1	1	-0.000924	0.007105	0.001906
g__norank_f__norank_o__norank_c__AT-s3-28	0.001976	0.004841	0.0008373	0.001298	0.7526	0.9752	-0.001675	0.005501	0.001139
g__Cylindrospermum_PCC-7417	0.001872	0.004586	0.0009241	0.002264	1	1	-0.001848	0.004691	0.0009475
g__Haliscomenobacter	0.002767	0.006777	0	0	0.4047	0.777	0	0.0083	0.002767
g__Sulfuricella	0.002767	0.006777	0	0	0.4047	0.777	0	0.0083	0.002767
g__norank_f__norank_o__Desulfobulbales	0.002767	0.006777	0	0	0.4047	0.777	0	0.0083	0.002767
g__Sideroxydans	0.002767	0.006777	0	0	0.4047	0.777	0	0.0083	0.002767
g__unclassified_o__Oxyphotobacteria_Incertae_Sedis	0.002767	0.006777	0	0	0.4047	0.777	0	0.0083	0.002767
g__unclassified_o__Chthoniobacterales	0.002767	0.006777	0	0	0.4047	0.777	0	0.0083	0.002767
g__ADurb.Bin118	0.002767	0.006777	0	0	0.4047	0.777	0	0.0083	0.002767
g__norank_f__PHOS-HE36	0.002767	0.006777	0	0	0.4047	0.777	0	0.0083	0.002767
g__Stenotrophomonas	0	0	0.002755	0.005545	0.1757	0.777	-0.007375	0	-0.002755
g__Oxobacter	0.001816	0.002878	0.0008669	0.001347	0.775	0.9752	-0.001329	0.003227	0.0009492
g__Desulfitobacterium	0.001442	0.002591	0.001231	0.001348	0.6553	0.927	-0.001648	0.002716	0.000211
g__norank_f__norank_o__SAR202_clade	0.0005336	0.001307	0.002125	0.001935	0.1805	0.777	-0.003308	0.0002448	-0.001592
g__Rubrivivax	0.0004404	0.001079	0.002194	0.00302	0.1823	0.777	-0.004324	0.000432	-0.001754
g__norank_f__Syntrophomonadaceae	0.001369	0.001523	0.001255	0.001375	0.8643	1	-0.001299	0.001624	0.0001137
g__unclassified_o__Rickettsiales	0.002204	0.002509	0.0004177	0.001023	0.1823	0.777	-4.615e-05	0.003803	0.001786
g__norank_f__norank_o__norank_c__D8A-2	0.000974	0.001519	0.001626	0.002519	0.775	0.9752	-0.002824	0.001508	-0.0006519
g__Risungbinella	0.0009282	0.001462	0.001668	0.002586	0.775	0.9752	-0.00299	0.001323	-0.0007396
g__Bordetella	0.0003946	0.0009666	0.0022	0.002627	0.1823	0.777	-0.004006	0	-0.001805
g__ZOR0006	0.001743	0.00139	0.0008129	0.001259	0.3472	0.777	-0.0004487	0.002246	0.0009302
g__Sphingoaurantiacus	0.001275	0.002181	0.001265	0.002105	1	1	-0.002112	0.002202	1.085e-05
g__Crenobacter	0.0003744	0.0009172	0.002155	0.002573	0.1823	0.777	-0.003902	0.0002315	-0.001781
g__Fictibacillus	0.001231	0.002019	0.001294	0.002205	1	1	-0.002191	0.002057	-6.28e-05
g__Sphingobium	0.001184	0.0029	0.001332	0.002284	0.7526	0.9752	-0.002665	0.002735	-0.0001485
g__Seinonella	0.000835	0.001296	0.001644	0.00295	0.9241	1	-0.003287	0.00123	-0.0008087
g__norank_f__norank_o__Micavibrionales	0.00158	0.002872	0.0008888	0.002177	0.5993	0.9045	-0.001778	0.003558	0.0006917
g__Erysipelatoclostridium	0.001593	0.001241	0.0008469	0.001312	0.5497	0.892	-0.0005043	0.002022	0.0007462
g__unclassified_o__Opitutales	0.001162	0.001933	0.001272	0.002078	0.9241	1	-0.002149	0.002166	-0.00011
g__Terrimicrobium	0.002416	0.003676	0	0	0.07401	0.777	0.0003947	0.005532	0.002416
g__norank_f__norank_o__Elev-16S-1166	0.001948	0.003038	0.0004444	0.001089	0.462	0.8072	-0.0004527	0.00426	0.001503
g__Candidatus_Rhabdochlamydia	0.001578	0.003866	0.0008097	0.001983	1	1	-0.001619	0.004735	0.0007687
g__norank_f__norank_o__Zavarziniales	0.001956	0.002253	0.0004177	0.001023	0.1823	0.777	-0.000395	0.003182	0.001539
g__Thiothrix	0.002372	0.005809	0	0	0.4047	0.777	0	0.007115	0.002372
g__norank_f__norank_o__norank_c__norank_p__WS4	0.002372	0.005809	0	0	0.4047	0.777	0	0.007115	0.002372
g__unclassified_f__Halieaceae	0.002372	0.005809	0	0	0.4047	0.777	0	0.007115	0.002372
g__TPD-58	0.002372	0.005809	0	0	0.4047	0.777	0	0.007115	0.002372
g__norank_f__Fermentibacteraceae	0.002372	0.005809	0	0	0.4047	0.777	0	0.007115	0.002372
g__norank_f__norank_o__FW22	0.002372	0.005809	0	0	0.4047	0.777	0	0.007115	0.002372
g__norank_f__norank_o__norank_c__Subgroup_19	0.002372	0.005809	0	0	0.4047	0.777	0	0.007115	0.002372
g__norank_f__norank_o__norank_c__c5LKS83	0.002372	0.005809	0	0	0.4047	0.777	0	0.007115	0.002372
g__unclassified_f__Hyphomicrobiaceae	0.002372	0.005809	0	0	0.4047	0.777	0	0.007115	0.002372
g__norank_f__norank_o__KIST-JJY010	0.002372	0.005809	0	0	0.4047	0.777	0	0.007115	0.002372
g__MM2	0.002372	0.005809	0	0	0.4047	0.777	0	0.007115	0.002372
g__Prosthecobacter	0.002368	0.005799	0	0	0.4047	0.777	0	0.007105	0.002368
g__Rahnella1	0.00234	0.002897	0	0	0.07401	0.777	0.0004403	0.004641	0.00234
g__Monoglobus	0	0	0.00224	0.004274	0.1757	0.777	-0.005797	0	-0.00224
g__Sphingopyxis	0.0007697	0.001193	0.001386	0.003395	0.7526	0.9752	-0.003763	0.001519	-0.0006163
g__unclassified_f__Oscillospiraceae	0.0004404	0.001079	0.001657	0.002002	0.3408	0.777	-0.002884	0.000463	-0.001216
g__Amaricoccus	0.0007905	0.001936	0.001297	0.002207	0.5993	0.9045	-0.002666	0.001581	-0.0005065
g__norank_f__Magnetospiraceae	0.0007489	0.001834	0.001333	0.003266	1	1	-0.004	0.001498	-0.0005845
g__Fodinicola	0.0003744	0.0009172	0.001706	0.002067	0.1823	0.777	-0.003002	0.0003408	-0.001331
g__unclassified_o__Cyanobacteriales	0.001186	0.002905	0.0008888	0.002177	1	1	-0.002369	0.003558	0.000297
g__Demequina	0.001186	0.002905	0.0008888	0.002177	1	1	-0.002369	0.003558	0.000297
g__Gemmata	0.000769	0.001192	0.001296	0.001424	0.3261	0.777	-0.001858	0.0007692	-0.0005268
g__unclassified_f__Obscuribacteraceae	0.000835	0.001296	0.001221	0.002046	0.9241	1	-0.002413	0.001275	-0.000386
g__Oligoflexus	0.0007489	0.001834	0.001299	0.001427	0.446	0.8072	-0.00217	0.001355	-0.0005505
g__norank_f__Verrucomicrobiaceae	0.001174	0.001976	0.0008736	0.001354	1	1	-0.001379	0.002288	0.0003004
g__Hydrogenophaga	0.001186	0.002905	0.0008584	0.002103	1	1	-0.002247	0.002699	0.0003275
g__unclassified_f__Legionellaceae	0.0003946	0.0009666	0.001619	0.003967	1	1	-0.004464	0.0007893	-0.001225
g__unclassified_f__Geobacteraceae	0.001186	0.002905	0.0008226	0.001275	0.7526	0.9752	-0.001632	0.003153	0.0003634
g__norank_f__norank_o__norank_c__Clostridia	0.000769	0.001192	0.001221	0.002046	0.775	0.9752	-0.002094	0.001144	-0.0004518
g__unclassified_c__Lentisphaeria	0.001976	0.004841	0	0	0.4047	0.777	0	0.00593	0.001977
g__Roseiflexus	0.001976	0.004841	0	0	0.4047	0.777	0	0.00593	0.001977
g__norank_f__norank_o__Gastranaerophilales	0.001976	0.004841	0	0	0.4047	0.777	0	0.00593	0.001977
g__norank_f__Beggiatoaceae	0.001976	0.004841	0	0	0.4047	0.777	0	0.00593	0.001977
g__unclassified_f__Rubritaleaceae	0.001976	0.004841	0	0	0.4047	0.777	0	0.00593	0.001977
g__unclassified_f__Syntrophomonadaceae	0.001882	0.002521	0	0	0.07401	0.777	0.0003745	0.003642	0.001882
g__norank_f__Sulfobacillaceae	0.001414	0.002288	0.0004177	0.001023	0.462	0.8072	-0.0007193	0.002829	0.0009968
g__unclassified_f__Sandaracinaceae	0.000908	0.001439	0.0009065	0.001405	1	1	-0.001403	0.001513	1.662e-06
g__norank_f__Hydrogenedensaceae	0	0	0.001786	0.002236	0.07401	0.777	-0.003626	0	-0.001786
g__Tahibacter	0.0004404	0.001079	0.001342	0.00229	0.5993	0.9045	-0.002816	0.0008807	-0.0009015
g__Pullulanibacillus	0.001369	0.001523	0.0004081	0.0009996	0.253	0.777	-0.0004082	0.002158	0.0009605
g__norank_f__norank_o__Subgroup_12	0.000908	0.001439	0.0008373	0.001298	1	1	-0.001287	0.001567	7.083e-05
g__Ammoniibacillus	0	0	0.001741	0.003219	0.1757	0.777	-0.004408	0	-0.001741
g__norank_f__Heliobacteriaceae	0.001716	0.003187	0	0	0.1757	0.777	0	0.004358	0.001716
g__Clostridioides	0.0004404	0.001079	0.001261	0.002076	0.462	0.8072	-0.002521	0.0008765	-0.0008204
g__unclassified_f__Sporolactobacillaceae	0.0008239	0.001281	0.0008702	0.001352	0.9241	1	-0.001357	0.001264	-4.635e-05
g__JCM_18997	0.0004404	0.001079	0.001244	0.00209	0.5993	0.9045	-0.002487	0.0008807	-0.0008033
g__norank_f__norank_o__Bacteroidetes_VC2.1_Bac22	0.0007489	0.001834	0.0009241	0.002264	1	1	-0.002773	0.002247	-0.0001753
g__unclassified_f__Enterobacteriaceae	0.001185	0.001984	0.0004621	0.001132	0.5993	0.9045	-0.000924	0.00237	0.0007232
g__Escherichia-Shigella	0.00123	0.001351	0.0004049	0.0009917	0.3408	0.777	-0.0004143	0.001975	0.0008255
g__Uliginosibacterium	0	0	0.001632	0.002946	0.1757	0.777	-0.004061	0	-0.001632
g__unclassified_p__Actinobacteriota	0.001626	0.002889	0	0	0.1757	0.777	0	0.003998	0.001626
g__Parviterribacter	0.0007489	0.001834	0.0008736	0.001354	0.7526	0.9752	-0.001732	0.001802	-0.0001248
g__unclassified_f__Holosporaceae	0.0003744	0.0009172	0.001244	0.00209	0.462	0.8072	-0.00254	0.0007153	-0.0008692
g__Clostridium_sensu_stricto_18	0.001153	0.001264	0.0004621	0.001132	0.446	0.8072	-0.0005495	0.00192	0.0006913
g__norank_f__Methylococcaceae	0.001209	0.001331	0.0004049	0.0009917	0.3408	0.777	-0.000415	0.001999	0.0008047
g__unclassified_f__Thermoactinomycetaceae	0.001601	0.003921	0	0	0.4047	0.777	0	0.004802	0.001601
g__Phycisphaera	0.0007579	0.001174	0.0008373	0.001298	0.775	0.9752	-0.0013	0.001133	-7.933e-05
g__norank_f__Burkholderiaceae	0.001184	0.0029	0.0004081	0.0009996	1	1	-0.0008164	0.003552	0.0007757
g__Klebsiella	0.001173	0.001973	0.0004177	0.001023	0.5993	0.9045	-0.0008353	0.002345	0.000755
g__unclassified_o__Syntrophales	0.001581	0.003873	0	0	0.4047	0.777	0	0.004743	0.001581
g__norank_f__norank_o__Candidatus_Moranbacteria	0.001581	0.003873	0	0	0.4047	0.777	0	0.004743	0.001581
g__unclassified_c__Coriobacteriia	0.001581	0.003873	0	0	0.4047	0.777	0	0.004743	0.001581
g__Geothermobacter	0.001581	0.003873	0	0	0.4047	0.777	0	0.004743	0.001581
g__unclassified_f__Methylomonadaceae	0.001581	0.003873	0	0	0.4047	0.777	0	0.004743	0.001581
g__norank_f__norank_o__norank_c__Subgroup_21	0.001581	0.003873	0	0	0.4047	0.777	0	0.004743	0.001581
g__Sandaracinobacter	0.001581	0.003873	0	0	0.4047	0.777	0	0.004743	0.001581
g__norank_f__norank_o__Napoli-4B-65	0.001581	0.003873	0	0	0.4047	0.777	0	0.004743	0.001581
g__norank_f__norank_o__norank_c__JS1	0.001581	0.003873	0	0	0.4047	0.777	0	0.004743	0.001581
g__Candidatus_Chlorothrix	0.001581	0.003873	0	0	0.4047	0.777	0	0.004743	0.001581
g__norank_f__norank_o__norank_c__norank_p__Schekmanbacteria	0.001581	0.003873	0	0	0.4047	0.777	0	0.004743	0.001581
g__Geobacter	0.001581	0.003873	0	0	0.4047	0.777	0	0.004743	0.001581
g__Syntrophorhabdus	0.001581	0.003873	0	0	0.4047	0.777	0	0.004743	0.001581
g__norank_f__norank_o__Candidatus_Abawacabacteria	0.001581	0.003873	0	0	0.4047	0.777	0	0.004743	0.001581
g__Rubellimicrobium	0.001581	0.003873	0	0	0.4047	0.777	0	0.004743	0.001581
g__norank_f__Desulfosarcinaceae	0.001581	0.003873	0	0	0.4047	0.777	0	0.004743	0.001581
g__FukuN18_freshwater_group	0.001578	0.003866	0	0	0.4047	0.777	0	0.004735	0.001578
g__Caedibacter	0.001569	0.002868	0	0	0.1757	0.777	0	0.003941	0.001569
g__unclassified_f__Diplorickettsiaceae	0.001141	0.001919	0.0004049	0.0009917	0.5993	0.9045	-0.0008097	0.002301	0.0007367
g__BIyi10	0	0	0.001353	0.002297	0.1757	0.777	-0.003202	0	-0.001353
g__unclassified_o__Micavibrionales	0.0005336	0.001307	0.0008162	0.001999	1	1	-0.002449	0.001318	-0.0002825
g__norank_f__norank_o__Clostridia_vadinBB60_group	0.0005336	0.001307	0.0008097	0.001983	1	1	-0.001895	0.001325	-0.000276
g__unclassified_f__Sphingobacteriaceae	0.0005336	0.001307	0.0008097	0.001983	1	1	-0.002429	0.001067	-0.000276
g__Herpetosiphon	0	0	0.001333	0.003266	0.4047	0.777	-0.004	0	-0.001333
g__norank_f__norank_o__Azospirillales	0	0	0.001333	0.003266	0.4047	0.777	-0.004	0	-0.001333
g__Rhizocola	0	0	0.001318	0.00222	0.1757	0.777	-0.003096	0	-0.001318
g__Anaerospora	0	0	0.001315	0.001444	0.07401	0.777	-0.002239	-0.0004082	-0.001315
g__norank_f__norank_o__053A03-B-DI-P58	0.0004404	0.001079	0.0008736	0.001354	0.5993	0.9045	-0.001763	0.0008807	-0.0004333
g__Candidatus_Amoebophilus	0.001312	0.001472	0	0	0.07401	0.777	0.0003835	0.00239	0.001312
g__norank_f__Chlamydiaceae	0	0	0.001307	0.002213	0.1757	0.777	-0.003084	0	-0.001306
g__Hymenobacter	0.0003744	0.0009172	0.0009241	0.002264	1	1	-0.002773	0.000749	-0.0005497
g__norank_f__norank_o__norank_c__Subgroup_20	0	0	0.001297	0.002207	0.1757	0.777	-0.003075	0	-0.001297
g__norank_f__D05-2	0.0004404	0.001079	0.0008525	0.001322	0.5993	0.9045	-0.001705	0.0008807	-0.0004123
g__Achromobacter	0	0	0.001291	0.001416	0.07401	0.777	-0.002192	-0.0004177	-0.001291
g__Mycoavidus	0	0	0.001288	0.001415	0.07401	0.777	-0.002212	-0.0004082	-0.001288
g__Effusibacillus	0	0	0.001282	0.001406	0.07401	0.777	-0.002192	-0.0004082	-0.001282
g__unclassified_o__Bacillales	0.0004404	0.001079	0.000834	0.001293	0.7526	0.9752	-0.001668	0.0008918	-0.0003937
g__Aetherobacter	0.0003744	0.0009172	0.0008912	0.001382	0.462	0.8072	-0.001771	0.000749	-0.0005167
g__Acinetobacter	0.0008357	0.001297	0.0004292	0.001051	0.5993	0.9045	-0.0008583	0.001671	0.0004065
g__Sinibacillus	0.0004404	0.001079	0.0008226	0.001275	0.7526	0.9752	-0.001645	0.0009162	-0.0003822
g__Starkeya	0.0008148	0.001269	0.0004444	0.001089	0.7526	0.9752	-0.0008932	0.00163	0.0003703
g__unclassified_f__Paracaedibacteraceae	0.001255	0.002169	0	0	0.1757	0.777	0	0.003017	0.001255
g__Phreatobacter	0.0007905	0.001936	0.0004621	0.001132	1	1	-0.000924	0.002372	0.0003285
g__norank_f__Oscillospiraceae	0.0003946	0.0009666	0.0008469	0.001312	0.462	0.8072	-0.001694	0.0007893	-0.0004521
g__Pseudactinotalea	0.0007781	0.001206	0.0004621	0.001132	0.7526	0.9752	-0.0009913	0.001556	0.0003162
g__Blastocatella	0.0007905	0.001936	0.0004444	0.001089	1	1	-0.0009875	0.002372	0.000346
g__Nannocystis	0.0008148	0.001269	0.0004177	0.001023	0.5993	0.9045	-0.0008353	0.001652	0.0003972
g__norank_f__norank_o__EC3	0.00123	0.002017	0	0	0.1757	0.777	0	0.002808	0.00123
g__Aestuariimicrobium	0.0003835	0.0009394	0.0008355	0.002047	1	1	-0.002123	0.001151	-0.000452
g__Candidatus_Midichloria	0	0	0.001218	0.002035	0.1757	0.777	-0.002837	0	-0.001218
g__unclassified_f__Opitutaceae	0.001207	0.00197	0	0	0.1757	0.777	0	0.002855	0.001207
g__norank_f__norank_o__SM1A07	0.0007781	0.001206	0.0004177	0.001023	0.7526	0.9752	-0.0008353	0.001545	0.0003605
g__norank_f__norank_o__Dehalococcoidales	0.001186	0.002905	0	0	0.4047	0.777	0	0.003558	0.001186
g__Blvii28_wastewater-sludge_group	0.001186	0.002905	0	0	0.4047	0.777	0	0.003558	0.001186
g__norank_f__norank_o__113B434	0.001186	0.002905	0	0	0.4047	0.777	0	0.003558	0.001186
g__norank_f__Chloroflexaceae	0.001186	0.002905	0	0	0.4047	0.777	0	0.003558	0.001186
g__Methylotenera	0.001186	0.002905	0	0	0.4047	0.777	0	0.003558	0.001186
g__norank_f__norank_o__MSB-5E12	0.001186	0.002905	0	0	0.4047	0.777	0	0.003558	0.001186
g__unclassified_p__Myxococcota	0.001186	0.002905	0	0	0.4047	0.777	0	0.003558	0.001186
g__Rubribacterium	0.001186	0.002905	0	0	0.4047	0.777	0	0.003558	0.001186
g__unclassified_f__Microcystaceae	0.001186	0.002905	0	0	0.4047	0.777	0	0.003558	0.001186
g__norank_f__CMW-169	0.001186	0.002905	0	0	0.4047	0.777	0	0.003558	0.001186
g__norank_f__norank_o__norank_c__P9X2b3D02	0.001186	0.002905	0	0	0.4047	0.777	0	0.003558	0.001186
g__Acidaminobacter	0.001186	0.002905	0	0	0.4047	0.777	0	0.003558	0.001186
g__norank_f__norank_o__norank_c__MD2902-B12	0.001186	0.002905	0	0	0.4047	0.777	0	0.003558	0.001186
g__unclassified_c__Microgenomatia	0.001186	0.002905	0	0	0.4047	0.777	0	0.003558	0.001186
g__norank_f__norank_o__norank_c__ODP1230B23.02	0.001186	0.002905	0	0	0.4047	0.777	0	0.003558	0.001186
g__Roseobacter_clade_CHAB-I-5_lineage	0.001186	0.002905	0	0	0.4047	0.777	0	0.003558	0.001186
g__unclassified_o__Veillonellales-Selenomonadales	0.001185	0.001984	0	0	0.1757	0.777	0	0.002766	0.001185
g__Candidatus_Endoecteinascidia	0.0003744	0.0009172	0.0008097	0.001983	1	1	-0.002429	0.000749	-0.0004352
g__unclassified_o__norank_c__Clostridia	0.000767	0.001879	0.0004049	0.0009917	1	1	-0.001214	0.001896	0.0003622
g__Alkalibaculum	0.0007579	0.001174	0.0004049	0.0009917	0.7526	0.9752	-0.000831	0.001507	0.0003532
g__Caminicella	0.001067	0.002614	0	0	0.4047	0.777	0	0.003201	0.001067
g__norank_f__norank_o__Candidatus_Liptonbacteria	0.001067	0.002614	0	0	0.4047	0.777	0	0.003201	0.001067
g__unclassified_f__Puniceicoccaceae	0.0005336	0.001307	0.0004292	0.001051	1	1	-0.001183	0.001172	0.0001045
g__norank_f__norank_o__CHAB-XI-27	0	0	0.0009065	0.001405	0.1757	0.777	-0.001831	0	-0.0009065
g__unclassified_c__Thermoleophilia	0	0	0.0008888	0.002177	0.4047	0.777	-0.002666	0	-0.0008888
g__norank_f__WX65	0	0	0.0008888	0.002177	0.4047	0.777	-0.002666	0	-0.0008888
g__Mucinivorans	0	0	0.0008888	0.002177	0.4047	0.777	-0.002666	0	-0.0008888
g__Salinispira	0.0008808	0.002157	0	0	0.4047	0.777	0	0.002642	0.0008808
g__unclassified_f__Thermomicrobiaceae	0.0008808	0.002157	0	0	0.4047	0.777	0	0.002642	0.0008808
g__norank_f__Planococcaceae	0	0	0.0008702	0.001352	0.1757	0.777	-0.001794	0	-0.0008702
g__Filimonas	0	0	0.0008622	0.001337	0.1757	0.777	-0.001751	0	-0.0008622
g__Paludisphaera	0	0	0.0008622	0.001337	0.1757	0.777	-0.001751	0	-0.0008622
g__Patulibacter	0	0	0.0008622	0.001337	0.1757	0.777	-0.001751	0	-0.0008622
g__Thermobispora	0	0	0.0008622	0.001337	0.1757	0.777	-0.001778	0	-0.0008622
g__unclassified_p__Cyanobacteria	0	0	0.0008584	0.002103	0.4047	0.777	-0.002575	0	-0.0008583
g__Aridibacter	0.0003946	0.0009666	0.0004621	0.001132	1	1	-0.0009913	0.0007893	-6.734e-05
g__Candidatus_Desulforudis	0.0004404	0.001079	0.0004081	0.0009996	1	1	-0.001225	0.001321	3.215e-05
g__Belnapia	0.0004404	0.001079	0.0004049	0.0009917	1	1	-0.001179	0.001321	3.55e-05
g__Chitinimonas	0.0003946	0.0009666	0.0004444	0.001089	1	1	-0.0009388	0.0007893	-4.982e-05
g__Luteibacter	0	0	0.000834	0.001293	0.1757	0.777	-0.001692	0	-0.000834
g__Vampirovibrio	0.0003946	0.0009666	0.0004292	0.001051	1	1	-0.0009273	0.001184	-3.449e-05
g__Desulfofarcimen	0.0003744	0.0009172	0.0004444	0.001089	1	1	-0.000959	0.001124	-6.999e-05
g__Candidatus_Xenohaliotis	0	0	0.0008162	0.001999	0.4047	0.777	-0.002449	0	-0.0008162
g__norank_f__Leptotrichiaceae	0.0003744	0.0009172	0.0004292	0.001051	1	1	-0.000913	0.000749	-5.465e-05
g__Dendrosporobacter	0.0003835	0.0009394	0.0004177	0.001023	1	1	-0.0009036	0.000767	-3.416e-05
g__Aureibacillus	0.0003946	0.0009666	0.0004049	0.0009917	1	1	-0.00083	0.0007893	-1.016e-05
g__Endomicrobium	0.0007905	0.001936	0	0	0.4047	0.777	0	0.002372	0.0007905
g__Dehalogenimonas	0.0007905	0.001936	0	0	0.4047	0.777	0	0.002372	0.0007905
g__norank_f__norank_o__t0.6.f	0.0007905	0.001936	0	0	0.4047	0.777	0	0.002372	0.0007905
g__norank_f__Paracaedibacteraceae	0.0007905	0.001936	0	0	0.4047	0.777	0	0.002372	0.0007905
g__Leptothrix	0.0007905	0.001936	0	0	0.4047	0.777	0	0.002372	0.0007905
g__norank_f__norank_o__Chthoniobacterales	0.0007905	0.001936	0	0	0.4047	0.777	0	0.002372	0.0007905
g__unclassified_f__Nodosilineaceae	0.0007905	0.001936	0	0	0.4047	0.777	0	0.002372	0.0007905
g__Chitinispirillum	0.0007905	0.001936	0	0	0.4047	0.777	0	0.002372	0.0007905
g__norank_f__Thermacetogeniaceae	0.0007905	0.001936	0	0	0.4047	0.777	0	0.002372	0.0007905
g__Thiocapsa	0.0007905	0.001936	0	0	0.4047	0.777	0	0.002372	0.0007905
g__norank_f__norank_o__ER-E4-17	0.0007905	0.001936	0	0	0.4047	0.777	0	0.002372	0.0007905
g__norank_f__Cyclobacteriaceae	0.0007905	0.001936	0	0	0.4047	0.777	0	0.002372	0.0007905
g__CI75cm.2.12	0.0007905	0.001936	0	0	0.4047	0.777	0	0.002372	0.0007905
g__norank_f__norank_o__PS-B29	0.0007905	0.001936	0	0	0.4047	0.777	0	0.002372	0.0007905
g__norank_f__norank_o__KZNMV-5-B42	0.0007905	0.001936	0	0	0.4047	0.777	0	0.002372	0.0007905
g__norank_f__norank_o__norank_c__norank_p__Acidobacteriota	0.0007905	0.001936	0	0	0.4047	0.777	0	0.002372	0.0007905
g__unclassified_o__Lachnospirales	0.0007905	0.001936	0	0	0.4047	0.777	0	0.002372	0.0007905
g__norank_f__norank_o__norank_c__norank_p__norank	0.0007905	0.001936	0	0	0.4047	0.777	0	0.002372	0.0007905
g__Gleocapsa	0.0007905	0.001936	0	0	0.4047	0.777	0	0.002372	0.0007905
g__norank_f__norank_o__norank_c__CPR2	0.0007905	0.001936	0	0	0.4047	0.777	0	0.002372	0.0007905
g__norank_f__norank_o__CG1-02-42-13	0.0007905	0.001936	0	0	0.4047	0.777	0	0.002372	0.0007905
g__unclassified_f__Spirochaetaceae	0.0007905	0.001936	0	0	0.4047	0.777	0	0.002372	0.0007905
g__Anaerolinea	0.0007905	0.001936	0	0	0.4047	0.777	0	0.002372	0.0007905
g__Lewinella	0.0007905	0.001936	0	0	0.4047	0.777	0	0.002372	0.0007905
g__norank_f__norank_o__Candidatus_Portnoybacteria	0.0007905	0.001936	0	0	0.4047	0.777	0	0.002372	0.0007905
g__Fervidicella	0.0007905	0.001936	0	0	0.4047	0.777	0	0.002372	0.0007905
g__norank_f__MSB-3C8	0.0007905	0.001936	0	0	0.4047	0.777	0	0.002372	0.0007905
g__Synechocystis_BDHKU-20401	0.0007905	0.001936	0	0	0.4047	0.777	0	0.002372	0.0007905
g__Aquabacterium	0.0007892	0.001933	0	0	0.4047	0.777	0	0.002368	0.0007892
g__Serratia	0.0007892	0.001933	0	0	0.4047	0.777	0	0.002368	0.0007892
g__NK4A214_group	0.0007892	0.001933	0	0	0.4047	0.777	0	0.002368	0.0007892
g__Candidatus_Nostocoida	0.0007892	0.001933	0	0	0.4047	0.777	0	0.002368	0.0007892
g__Comamonas	0.0003835	0.0009394	0.0004049	0.0009917	1	1	-0.001214	0.001151	-2.133e-05
g__Acetobacter	0.0007781	0.001206	0	0	0.1757	0.777	0	0.001568	0.0007782
g__Rhabdanaerobium	0.000769	0.001192	0	0	0.1757	0.777	0	0.001559	0.0007692
g__norank_f__Amb-16S-1323	0.0007489	0.001834	0	0	0.4047	0.777	0	0.002247	0.0007488
g__Phycicoccus	0.0005336	0.001307	0	0	0.4047	0.777	0	0.001601	0.0005337
g__norank_f__Geminicoccaceae	0.0005336	0.001307	0	0	0.4047	0.777	0	0.001601	0.0005337
g__unclassified_f__Micavibrionaceae	0.0005336	0.001307	0	0	0.4047	0.777	0	0.001601	0.0005337
g__unclassified_p__Proteobacteria	0	0	0.0004621	0.001132	0.4047	0.777	-0.001386	0	-0.000462
g__norank_f__norank_o__norank_c__norank_p__Patescibacteria	0	0	0.0004621	0.001132	0.4047	0.777	-0.001386	0	-0.000462
g__norank_f__Spirosomaceae	0	0	0.0004621	0.001132	0.4047	0.777	-0.001386	0	-0.000462
g__Azospirillum	0	0	0.0004621	0.001132	0.4047	0.777	-0.001386	0	-0.000462
g__Garciella	0	0	0.0004621	0.001132	0.4047	0.777	-0.001386	0	-0.000462
g__Dyadobacter	0	0	0.0004621	0.001132	0.4047	0.777	-0.001386	0	-0.000462
g__Estrella	0	0	0.0004444	0.001089	0.4047	0.777	-0.001333	0	-0.0004445
g__Candidatus_Tenderia	0	0	0.0004444	0.001089	0.4047	0.777	-0.001333	0	-0.0004445
g__Skermanella	0	0	0.0004444	0.001089	0.4047	0.777	-0.001333	0	-0.0004445
g__Gordonia	0	0	0.0004444	0.001089	0.4047	0.777	-0.001333	0	-0.0004445
g__Novibacillus	0	0	0.0004444	0.001089	0.4047	0.777	-0.001333	0	-0.0004445
g__Isoptericola	0	0	0.0004444	0.001089	0.4047	0.777	-0.001333	0	-0.0004445
g__Defluviitaleaceae_UCG-011	0	0	0.0004444	0.001089	0.4047	0.777	-0.001333	0	-0.0004445
g__Family_XIII_AD3011_group	0	0	0.0004444	0.001089	0.4047	0.777	-0.001333	0	-0.0004445
g__norank_f__FFCH9454	0	0	0.0004444	0.001089	0.4047	0.777	-0.001333	0	-0.0004445
g__Flavihumibacter	0	0	0.0004444	0.001089	0.4047	0.777	-0.001333	0	-0.0004445
g__Desulfohalotomaculum	0.0004404	0.001079	0	0	0.4047	0.777	0	0.001321	0.0004403
g__Candidatus_Glomeribacter	0	0	0.0004292	0.001051	0.4047	0.777	-0.001287	0	-0.0004292
g__norank_f__norank_o__eub62A3	0	0	0.0004292	0.001051	0.4047	0.777	-0.001287	0	-0.0004292
g__Nostoc_PCC-7107	0	0	0.0004292	0.001051	0.4047	0.777	-0.001287	0	-0.0004292
g__Flaviaesturariibacter	0	0	0.0004292	0.001051	0.4047	0.777	-0.001287	0	-0.0004292
g__Adhaeribacter	0	0	0.0004292	0.001051	0.4047	0.777	-0.001287	0	-0.0004292
g__Spirosoma	0	0	0.0004292	0.001051	0.4047	0.777	-0.001287	0	-0.0004292
g__Dehalobacterium	0	0	0.0004177	0.001023	0.4047	0.777	-0.001253	0	-0.0004177
g__Camelimonas	0	0	0.0004177	0.001023	0.4047	0.777	-0.001253	0	-0.0004177
g__Terriglobus	0	0	0.0004177	0.001023	0.4047	0.777	-0.001253	0	-0.0004177
g__Sphingobacterium	0	0	0.0004177	0.001023	0.4047	0.777	-0.001253	0	-0.0004177
g__Noviherbaspirillum	0	0	0.0004177	0.001023	0.4047	0.777	-0.001253	0	-0.0004177
g__norank_f__norank_o__B55-F-B-G02	0	0	0.0004081	0.0009996	0.4047	0.777	-0.001225	0	-0.0004082
g__Sporacetigenium	0	0	0.0004081	0.0009996	0.4047	0.777	-0.001225	0	-0.0004082
g__norank_f__norank_o__EV818SWSAP88	0	0	0.0004081	0.0009996	0.4047	0.777	-0.001225	0	-0.0004082
g__Defluviitalea	0	0	0.0004081	0.0009996	0.4047	0.777	-0.001225	0	-0.0004082
g__Clostridium_sensu_stricto_7	0	0	0.0004081	0.0009996	0.4047	0.777	-0.001225	0	-0.0004082
g__unclassified_f__Chlamydiaceae	0	0	0.0004049	0.0009917	0.4047	0.777	-0.001214	0	-0.0004048
g__norank_f__norank_o__norank_c__4-29-1	0.0003953	0.0009682	0	0	0.4047	0.777	0	0.001186	0.0003953
g__Clostridium_sensu_stricto_2	0.0003953	0.0009682	0	0	0.4047	0.777	0	0.001186	0.0003953
g__norank_f__norank_o__Clostridia_UCG-014	0.0003946	0.0009666	0	0	0.4047	0.777	0	0.001184	0.0003947
g__OLB13	0.0003946	0.0009666	0	0	0.4047	0.777	0	0.001184	0.0003947
g__Lachnospiraceae_ND3007_group	0.0003946	0.0009666	0	0	0.4047	0.777	0	0.001184	0.0003947
g__Syntrophaceticus	0.0003946	0.0009666	0	0	0.4047	0.777	0	0.001184	0.0003947
g__norank_f__Dethiobacteraceae	0.0003946	0.0009666	0	0	0.4047	0.777	0	0.001184	0.0003947
g__Bacteriovorax	0.0003946	0.0009666	0	0	0.4047	0.777	0	0.001184	0.0003947
g__Xanthobacter	0.0003946	0.0009666	0	0	0.4047	0.777	0	0.001184	0.0003947
g__Acetitomaculum	0.0003946	0.0009666	0	0	0.4047	0.777	0	0.001184	0.0003947
g__Irregularibacter	0.0003946	0.0009666	0	0	0.4047	0.777	0	0.001184	0.0003947
g__unclassified_f__Fimbriimonadaceae	0.0003946	0.0009666	0	0	0.4047	0.777	0	0.001184	0.0003947
g__Enterobacter	0.0003946	0.0009666	0	0	0.4047	0.777	0	0.001184	0.0003947
g__norank_f__Ruminococcaceae	0.0003946	0.0009666	0	0	0.4047	0.777	0	0.001184	0.0003947
g__Candidatus_Dichloromethanomonas	0.0003835	0.0009394	0	0	0.4047	0.777	0	0.001151	0.0003835
g__norank_f__Holophagaceae	0.0003744	0.0009172	0	0	0.4047	0.777	0	0.001124	0.0003745
g__norank_f__UBA12411	0.0003744	0.0009172	0	0	0.4047	0.777	0	0.001124	0.0003745
g__Blautia	0.0003744	0.0009172	0	0	0.4047	0.777	0	0.001124	0.0003745
g__norank_f__Sporomusaceae	0.0003744	0.0009172	0	0	0.4047	0.777	0	0.001124	0.0003745
g__Cavicella	0.0003744	0.0009172	0	0	0.4047	0.777	0	0.001124	0.0003745

## Sheet: ITS_H_ZS VS. D_ZS
Table S6. Significance test between groups.
Species name	D_FS-Mean(%)	D_FS-Sd(%)	H_FS-Mean(%)	H_FS-Sd(%)	Pvalue	Corrected pvalue	Lower ci	Upper ci	Effectsize
g__Saitozyma	16.22	8.197	16.22	3.447	0.9993	0.9993	-8.089	8.089	0
g__Mortierella	12.39	7.867	11.73	5.397	0.8699	0.9136	-8.018	9.338	0.66
g__unclassified_k__Fungi	4.018	2.035	8.286	4.7	0.06851	0.6037	-8.927	0.3908	-4.268
g__Fusarium	3.671	2.18	6.505	3.657	0.1341	0.6037	-6.707	1.039	-2.834
g__unclassified_p__Ascomycota	3.67	1.663	5.93	3.749	0.2068	0.6037	-5.991	1.471	-2.26
g__Solicoccozyma	3.626	2.241	3.555	0.8451	0.9437	0.9632	-2.108	2.25	0.071
g__Exophiala	2.931	2.253	3.32	0.7273	0.6953	0.8127	-2.543	1.765	-0.389
g__Metarhizium	4.029	4.803	2.145	0.6618	0.3636	0.6037	-2.526	6.294	1.884
g__Penicillium	2.692	2.11	3.191	1.535	0.6493	0.787	-2.872	1.874	-0.499
g__Trichocladium	1.66	1.286	3.148	2.552	0.231	0.6037	-4.087	1.111	-1.488
g__unclassified_o__Helotiales	1.815	1.15	2.818	1.407	0.2062	0.6037	-2.656	0.65	-1.003
g__Chaetomium	1.681	1.121	2.608	1.473	0.2478	0.6037	-2.611	0.7568	-0.927
g__Sarocladium	3.638	8.871	0.02233	0.02148	0.3417	0.6037	-4.454	11.69	3.616
g__unclassified_o__Chaetothyriales	1.729	1.369	1.549	0.5964	0.7739	0.8574	-1.178	1.538	0.18
g__Clonostachys	1.764	2.254	1.285	0.938	0.6407	0.7833	-1.742	2.7	0.479
g__Chaetomidium	0.5505	0.659	2.308	2.507	0.1277	0.6037	-4.115	0.6004	-1.757
g__Gonytrichum	1.378	1.805	1.11	1.147	0.7646	0.8523	-1.677	2.213	0.268
g__unclassified_f__Chaetomiaceae	0.6097	0.43	1.624	2.198	0.2932	0.6037	-3.052	1.023	-1.014
g__Aspergillus	1.191	2.369	1.001	1.25	0.8652	0.9121	-2.247	2.627	0.19
g__Trichoderma	1.026	0.9603	0.9851	0.7639	0.937	0.9615	-1.075	1.157	0.0409
g__unclassified_o__Trechisporales	1.72	1.967	0.0242	0.03234	0.06088	0.6037	-0.09369	3.485	1.696
g__Cladosporium	1.501	3.297	0.1801	0.08628	0.3499	0.6037	-1.679	4.321	1.321
g__unclassified_c__Sordariomycetes	0.8857	0.9838	0.514	0.6125	0.4503	0.6619	-0.6825	1.426	0.3717
g__Cyphellophora	1.294	3.061	0.02426	0.02905	0.3336	0.6037	-1.515	4.054	1.27
g__Talaromyces	0.7139	0.8514	0.5081	0.3991	0.6037	0.7603	-0.6495	1.061	0.2058
g__Amaurodon	0.8218	1.419	0.2278	0.3529	0.343	0.6037	-0.7361	1.924	0.594
g__Naganishia	0.6919	0.5174	0.3169	0.2463	0.14	0.6037	-0.1462	0.8962	0.375
g__Setophoma	0.5295	0.586	0.4406	0.3745	0.7607	0.8515	-0.5437	0.7215	0.0889
g__Glutinomyces	0.939	2.288	0	0	0.3385	0.6037	-1.142	3.02	0.939
g__Plectosphaerella	0.6306	0.9052	0.2743	0.358	0.391	0.6202	-0.5292	1.242	0.3563
g__Cylindrocarpon	0.3467	0.2418	0.5486	0.4062	0.3201	0.6037	-0.6319	0.2281	-0.2019
g__unclassified_f__Nectriaceae	0.3317	0.2757	0.5631	0.2188	0.1384	0.6037	-0.5516	0.08877	-0.2314
g__Oidiodendron	0.291	0.1945	0.5705	0.3952	0.1512	0.6037	-0.6802	0.1212	-0.2795
g__Cadophora	0.2621	0.1895	0.5891	0.3908	0.09501	0.6037	-0.7221	0.06807	-0.327
g__Meliniomyces	0.8437	2.066	0	0	0.3407	0.6037	-1.036	2.723	0.8437
g__unclassified_f__Arthopyreniaceae	0.3427	0.4368	0.4708	0.7651	0.7292	0.8247	-0.9295	0.6733	-0.1281
g__Didymella	0.7705	1.672	0.04042	0.03997	0.3101	0.6037	-0.7913	2.251	0.7301
g__Cladophialophora	0.4835	0.3615	0.2913	0.2567	0.3132	0.6037	-0.2111	0.5955	0.1922
g__Devriesia	0.4529	0.416	0.2779	0.1859	0.3688	0.6037	-0.2395	0.5895	0.175
g__Collarina	0.6367	1.509	0.06969	0.08825	0.3797	0.6112	-0.808	1.942	0.567
g__unclassified_c__Eurotiomycetes	0.3551	0.3318	0.3135	0.1924	0.796	0.868	-0.3073	0.3905	0.0416
g__Robillarda	0.04521	0.06708	0.6095	1.471	0.3701	0.6037	-1.904	0.7752	-0.5643
g__Cystofilobasidium	0.6069	1.484	0.006987	0.009847	0.3453	0.6037	-0.75	1.95	0.5999
g__Codinaea	0.1378	0.182	0.4717	0.4568	0.1273	0.6037	-0.7812	0.1134	-0.3339
g__Acremonium	0.3062	0.256	0.2988	0.1301	0.9511	0.9673	-0.2538	0.2686	0.0074
g__unclassified_f__Microascaceae	0.2534	0.2973	0.3475	0.1975	0.5329	0.7123	-0.4188	0.2306	-0.0941
g__Fusidium	0.3816	0.3793	0.2129	0.2029	0.3594	0.6037	-0.2226	0.56	0.1687
g__Cutaneotrichosporon	0.513	1.082	0.03148	0.03383	0.3017	0.6037	-0.5032	1.466	0.4815
g__Schizothecium	0.08356	0.07672	0.4547	0.5715	0.146	0.6037	-0.8957	0.1534	-0.3711
g__Microdochium	0.4638	0.9388	0.04725	0.03631	0.303	0.6037	-0.4381	1.271	0.4165
g__unclassified_p__Rozellomycota	0.3351	0.5797	0.1665	0.1387	0.504	0.7031	-0.3736	0.7108	0.1686
g__unclassified_o__Capnodiales	0.2659	0.3653	0.2307	0.3128	0.8612	0.9097	-0.4023	0.4727	0.0352
g__unclassified_p__Basidiomycota	0.1293	0.1465	0.3659	0.3963	0.2001	0.6037	-0.6209	0.1477	-0.2366
g__unclassified_o__GS11	0.3385	0.4929	0.1508	0.2886	0.4395	0.6514	-0.3319	0.7073	0.1877
g__Phoma	0.2425	0.139	0.2313	0.2628	0.9287	0.9592	-0.2592	0.2816	0.0112
g__Zymoseptoria	0.4638	1.136	0	0	0.3409	0.6037	-0.5695	1.497	0.4638
g__Chordomyces	0.3786	0.5927	0.07872	0.1276	0.2535	0.6037	-0.2516	0.8514	0.2999
g__unclassified_o__Tremellales	0.1958	0.1986	0.2596	0.2317	0.6198	0.7662	-0.3414	0.2138	-0.0638
g__Epicoccum	0.2616	0.4464	0.1631	0.1301	0.6151	0.764	-0.3245	0.5215	0.0985
g__Neocosmospora	0.1232	0.1128	0.2836	0.2344	0.1617	0.6037	-0.397	0.07622	-0.1604
g__Monocillium	0.04129	0.05087	0.3592	0.7293	0.3119	0.6037	-0.9829	0.3471	-0.3179
g__unclassified_p__Chytridiomycota	0.1456	0.09199	0.2516	0.1257	0.1265	0.6037	-0.2477	0.03569	-0.106
g__Geminibasidium	0.1385	0.1534	0.2404	0.2997	0.4757	0.6758	-0.4082	0.2044	-0.1019
g__unclassified_f__Ceratobasidiaceae	0.1257	0.2291	0.2503	0.2827	0.4209	0.6378	-0.4556	0.2064	-0.1246
g__Paraphoma	0.07682	0.1577	0.2841	0.5655	0.4074	0.635	-0.7413	0.3267	-0.2073
g__Holtermanniella	0.2652	0.2377	0.08256	0.06579	0.09975	0.6037	-0.04171	0.407	0.1826
g__Paraphaeosphaeria	0.1839	0.1307	0.1621	0.06713	0.7234	0.824	-0.1119	0.1555	0.0218
g__Tolypocladium	0.04618	0.06952	0.2976	0.6786	0.3879	0.6188	-0.8719	0.3691	-0.2514
g__Dendryphion	0.1343	0.08349	0.2072	0.3382	0.6193	0.7662	-0.3898	0.244	-0.0729
g__unclassified_f__Herpotrichiellaceae	0.1993	0.2004	0.1407	0.1235	0.5555	0.7274	-0.1555	0.2727	0.0586
g__Pseudogymnoascus	0.2827	0.6238	0.05356	0.0221	0.3898	0.62	-0.3386	0.7969	0.2291
g__Xenochalara	0.3315	0.8097	0	0	0.3397	0.6037	-0.405	1.068	0.3315
g__unclassified_o__Sordariales	0.1471	0.1184	0.1791	0.1373	0.6748	0.805	-0.1969	0.1329	-0.032
g__Fusicolla	0.104	0.09906	0.1922	0.1806	0.3185	0.6037	-0.2756	0.09917	-0.0882
g__Acaulium	0.2189	0.4322	0.07442	0.04627	0.4345	0.6507	-0.2509	0.5399	0.1445
g__Arthrographis	0.2084	0.2925	0.08198	0.06511	0.3258	0.6037	-0.1462	0.399	0.1264
g__Gibberella	0.2187	0.3291	0.06344	0.08045	0.2879	0.6037	-0.1529	0.4634	0.1553
g__unclassified_f__Pyronemataceae	0.002251	0.004252	0.2788	0.6693	0.3353	0.6037	-0.8854	0.3323	-0.2765
g__Lectera	0.008023	0.01551	0.2698	0.6272	0.3308	0.6037	-0.8325	0.3089	-0.2618
g__Coniochaeta	0.1046	0.1004	0.1698	0.1045	0.2965	0.6037	-0.197	0.06662	-0.0652
g__Monodictys	0.1224	0.1184	0.1515	0.1579	0.7249	0.824	-0.2086	0.1504	-0.0291
g__Phialocephala	0.1119	0.1126	0.1266	0.0752	0.7962	0.868	-0.1379	0.1085	-0.0147
g__unclassified_o__Hypocreales	0.118	0.07382	0.1155	0.06113	0.9513	0.9673	-0.08468	0.08968	0.0025
g__Papulaspora	0.1224	0.2081	0.1069	0.105	0.8744	0.9165	-0.1965	0.2275	0.0155
g__Pleotrichocladium	0.0567	0.07133	0.1662	0.242	0.3129	0.6037	-0.339	0.12	-0.1095
g__Beauveria	0.03827	0.07271	0.1816	0.4084	0.417	0.6378	-0.5207	0.234	-0.1433
g__unclassified_o__Pleosporales	0.1632	0.3029	0.05616	0.05905	0.4156	0.6378	-0.1737	0.3878	0.107
g__Thanatephorus	0.0004964	0.001216	0.2026	0.442	0.2888	0.6037	-0.6042	0.2	-0.2021
g__Metapochonia	0.05784	0.06749	0.1314	0.167	0.3404	0.6037	-0.2374	0.09028	-0.07356
g__Tetracladium	0.07638	0.06808	0.1124	0.07973	0.4198	0.6378	-0.1314	0.05935	-0.03602
g__Purpureocillium	0.1547	0.3069	0.03184	0.02292	0.3514	0.6037	-0.1571	0.4028	0.1229
g__unclassified_c__GS13	0.07501	0.06171	0.1023	0.1458	0.6816	0.8074	-0.1713	0.1167	-0.02729
g__Knufia	0.09541	0.1326	0.08179	0.09247	0.8407	0.8989	-0.1334	0.1607	0.01362
g__unclassified_f__Chytridiaceae	0.1456	0.2046	0.01326	0.0116	0.1446	0.6037	-0.05407	0.3187	0.1323
g__unclassified_f__Thelephoraceae	0.1104	0.1326	0.04692	0.03015	0.2793	0.6037	-0.06022	0.1872	0.06348
g__unclassified_f__Stephanosporaceae	0.1526	0.3652	0.0003887	0.0009522	0.3315	0.6037	-0.18	0.4844	0.1522
g__Arnium	0.08104	0.1381	0.0629	0.1462	0.8296	0.8937	-0.1648	0.2011	0.01814
g__Athelopsis	0.1231	0.1705	0.0178	0.02702	0.1659	0.6037	-0.05173	0.2623	0.1053
g__Aphanoascus	0.02443	0.04041	0.1135	0.2323	0.3763	0.6092	-0.3036	0.1254	-0.08907
g__unclassified_f__Olpidiaceae	0.02755	0.02283	0.1089	0.2335	0.4155	0.6378	-0.2948	0.1321	-0.08135
g__Scedosporium	0.07728	0.06508	0.05655	0.05752	0.5718	0.7371	-0.05828	0.09974	0.02073
g__Tausonia	0.0673	0.1269	0.06414	0.06202	0.9575	0.9717	-0.1253	0.1316	0.00316
g__unclassified_o__Tremellodendropsidales	0.1256	0.2769	0.004016	0.009836	0.3077	0.6037	-0.1305	0.3736	0.1216
g__Arthrobotrys	0.07521	0.07048	0.05371	0.03053	0.5084	0.7031	-0.04837	0.09137	0.0215
g__Dokmaia	0.1036	0.1824	0.02512	0.04596	0.3312	0.6037	-0.09262	0.2496	0.07848
g__Rhizophagus	0.0008425	0.001327	0.1266	0.286	0.3068	0.6037	-0.3859	0.1344	-0.1258
g__Pseudorobillarda	0.1263	0.2052	0	0	0.1626	0.6037	-0.06036	0.313	0.1263
g__unclassified_c__Orbiliomycetes	0.1221	0.2912	0.002292	0.004467	0.3374	0.6037	-0.1451	0.3847	0.1198
g__Gliomastix	0.0768	0.09762	0.0472	0.05491	0.5319	0.7123	-0.07228	0.1315	0.0296
g__Pyxidiophora	0.1185	0.2645	0.004847	0.007299	0.3173	0.6037	-0.127	0.3543	0.1137
g__Leptobacillium	0.0368	0.03694	0.08459	0.1481	0.4608	0.6675	-0.1866	0.09105	-0.04779
g__Leptodiscella	0.06014	0.06292	0.05525	0.04901	0.8835	0.9186	-0.06766	0.07744	0.00489
g__Volutella	0.06116	0.07275	0.05329	0.06062	0.8429	0.8989	-0.07827	0.09401	0.00787
g__unclassified_f__Eremomycetaceae	0.03629	0.04895	0.07531	0.1495	0.557	0.7274	-0.1821	0.1041	-0.03902
g__Pseudeurotium	0.05366	0.0539	0.05339	0.0776	0.9946	0.9967	-0.08567	0.08621	0.00027
g__Burgoa	0.04353	0.08269	0.06015	0.1073	0.77	0.8562	-0.1398	0.1066	-0.01662
g__Myxotrichum	0.03453	0.04535	0.06915	0.0839	0.3947	0.6206	-0.1214	0.05213	-0.03462
g__Staphylotrichum	0.06307	0.1044	0.04042	0.06094	0.6561	0.7912	-0.08731	0.1326	0.02265
g__Boeremia	0.01297	0.02135	0.0895	0.1899	0.3497	0.6037	-0.2504	0.0973	-0.07653
g__Cercophora	0.0354	0.05919	0.06586	0.1264	0.6047	0.7603	-0.1574	0.0965	-0.03046
g__Sagenomella	0.03216	0.02504	0.06508	0.03762	0.1047	0.6037	-0.07403	0.008188	-0.03292
g__unclassified_p__Mortierellomycota	0.02846	0.06058	0.06826	0.1029	0.4333	0.6507	-0.1484	0.06882	-0.0398
g__Rectifusarium	0.05009	0.09331	0.04635	0.04862	0.9323	0.9605	-0.09197	0.09945	0.00374
g__Leucothecium	0.03222	0.0351	0.06147	0.03491	0.1785	0.6037	-0.07428	0.01578	-0.02925
g__Harpochytrium	0.004116	0.004546	0.08572	0.21	0.3637	0.6037	-0.2727	0.1095	-0.0816
g__Syncephalis	0.02212	0.02178	0.06399	0.07308	0.2084	0.6037	-0.1112	0.0275	-0.04187
g__unclassified_o__Paraglomerales	0.02902	0.04384	0.05626	0.09154	0.5258	0.7123	-0.1196	0.06508	-0.02724
g__Remersonia	0.06633	0.1247	0.01714	0.01816	0.3617	0.6037	-0.06544	0.1638	0.04919
g__Scolecobasidium	0.0397	0.03279	0.04334	0.03432	0.855	0.9066	-0.04682	0.03954	-0.00364
g__unclassified_o__Onygenales	0.02049	0.02246	0.06223	0.06896	0.189	0.6037	-0.1077	0.02423	-0.04174
g__Valsonectria	0.0147	0.01854	0.06795	0.1535	0.4186	0.6378	-0.1939	0.08739	-0.05325
g__unclassified_f__Acaulosporaceae	0.08029	0.1938	0.002274	0.005569	0.3475	0.6037	-0.09834	0.2544	0.07802
g__Neophaeosphaeria	0.05196	0.1273	0.03023	0.05982	0.7131	0.8218	-0.1062	0.1497	0.02173
g__Olpidium	0.05391	0.09941	0.02779	0.03556	0.558	0.7274	-0.06992	0.1222	0.02612
g__Glarea	0.08148	0.1791	0	0	0.2911	0.6037	-0.08144	0.2444	0.08148
g__Corynespora	0.04295	0.04395	0.03803	0.02053	0.8088	0.88	-0.03921	0.04905	0.00492
g__Entoloma	0.02293	0.01857	0.05765	0.07589	0.3018	0.6037	-0.1058	0.03635	-0.03472
g__Torula	0.0686	0.09087	0.008458	0.01257	0.1394	0.6037	-0.0233	0.1436	0.06014
g__Colletotrichum	0.04091	0.05205	0.03523	0.03285	0.8255	0.891	-0.05031	0.06167	0.00568
g__Truncatella	0.03859	0.03906	0.0345	0.03811	0.8581	0.9082	-0.04555	0.05373	0.00409
g__unclassified_f__Orbiliaceae	0.01927	0.0218	0.05359	0.1255	0.5243	0.7123	-0.1502	0.08155	-0.03432
g__Acrostalagmus	0.04876	0.09005	0.02391	0.03647	0.5451	0.7215	-0.06353	0.1132	0.02485
g__Collariella	0.01357	0.01827	0.05904	0.06765	0.143	0.6037	-0.1092	0.01827	-0.04547
g__Pochonia	0.03063	0.04995	0.04077	0.04597	0.722	0.824	-0.07189	0.05161	-0.01014
g__Mycothermus	0.03407	0.06592	0.03642	0.04183	0.9429	0.9632	-0.07337	0.06867	-0.00235
g__Cladorrhinum	0.01818	0.04169	0.05153	0.1218	0.5401	0.7183	-0.1505	0.08375	-0.03335
g__Dactylonectria	0.01578	0.01973	0.05364	0.05637	0.1515	0.6037	-0.09219	0.01647	-0.03786
g__Alternaria	0.02163	0.03194	0.04746	0.07724	0.4666	0.6679	-0.1019	0.0502	-0.02583
g__Sporothrix	0.03156	0.04299	0.03745	0.03038	0.7899	0.8666	-0.05377	0.04199	-0.00589
g__Botrytis	0.001009	0.002473	0.06612	0.1556	0.3296	0.6037	-0.2067	0.07645	-0.06511
g__unclassified_f__Chaetosphaeriaceae	0.02544	0.02231	0.03994	0.02761	0.3408	0.6037	-0.04679	0.01779	-0.0145
g__Paecilomyces	0.02339	0.04741	0.04121	0.08476	0.6627	0.7923	-0.1062	0.07052	-0.01782
g__Ilyonectria	0.05755	0.1346	0.006793	0.01058	0.3789	0.6112	-0.07206	0.1736	0.05076
g__Kernia	0.001009	0.002473	0.05986	0.1427	0.3362	0.6037	-0.1887	0.07097	-0.05885
g__Pyrenochaetopsis	0.01891	0.02644	0.04184	0.08237	0.5309	0.7123	-0.1016	0.05576	-0.02293
g__Periconia	0.04374	0.05387	0.01421	0.01763	0.2308	0.6037	-0.02203	0.08109	0.02953
g__unclassified_o__Coniochaetales	0.03659	0.05982	0.02085	0.01954	0.5537	0.7274	-0.0415	0.07298	0.01574
g__Eleutherascus	0.0322	0.06025	0.02397	0.03039	0.7712	0.8562	-0.05315	0.06961	0.00823
g__Pseudoclathrosphaerina	0.03684	0.06643	0.0155	0.03797	0.5102	0.7031	-0.04826	0.09094	0.02134
g__Gorgomyces	0.04869	0.0971	0.003576	0.00602	0.2825	0.6037	-0.04338	0.1336	0.04511
g__unclassified_c__Dothideomycetes	0.01722	0.01679	0.03492	0.03984	0.3397	0.6037	-0.05703	0.02163	-0.0177
g__unclassified_o__Xylariales	0.03339	0.05729	0.01868	0.03192	0.5949	0.7591	-0.04495	0.07437	0.01471
g__Arcopilus	0.02643	0.05989	0.02501	0.05366	0.9664	0.979	-0.07173	0.07457	0.00142
g__Clitopilus	0.01661	0.03928	0.03469	0.0518	0.5111	0.7031	-0.07721	0.04105	-0.01808
g__Petriella	0.04559	0.09664	0.005296	0.007305	0.3324	0.6037	-0.04786	0.1285	0.04029
g__Pseudopithomyces	0.03122	0.04891	0.01915	0.02922	0.6151	0.764	-0.03976	0.0639	0.01207
g__Minimedusa	0.03217	0.04907	0.01812	0.04193	0.6054	0.7603	-0.04466	0.07276	0.01405
g__Holocotylon	0.01644	0.02229	0.03243	0.02592	0.2786	0.6037	-0.04709	0.01511	-0.01599
g__Entrophospora	0.03612	0.06159	0.01227	0.01751	0.3831	0.6137	-0.03439	0.08209	0.02385
g__unclassified_c__Tremellomycetes	0.008831	0.01084	0.03932	0.04826	0.1621	0.6037	-0.07548	0.0145	-0.03049
g__Flagellospora	0.03837	0.05486	0.009738	0.02213	0.2632	0.6037	-0.02518	0.08244	0.02863
g__unclassified_c__Agaricomycetes	0.02005	0.0175	0.02802	0.03027	0.5891	0.755	-0.03977	0.02383	-0.00797
g__unclassified_o__Microascales	0.02946	0.05784	0.01841	0.01443	0.6596	0.7912	-0.04318	0.06528	0.01105
g__unclassified_f__Aspergillaceae	0.04253	0.07435	0.004159	0.006563	0.2366	0.6037	-0.02952	0.1063	0.03837
g__Chloridium	0.02701	0.03955	0.01949	0.02456	0.7008	0.8128	-0.03483	0.04987	0.00752
g__Eucasphaeria	0.00419	0.009552	0.04017	0.09839	0.3936	0.6206	-0.1259	0.05394	-0.03598
g__Hirsutella	0.03482	0.0659	0.008779	0.01315	0.3649	0.6037	-0.03509	0.08717	0.02604
g__Paramyrothecium	0.02784	0.03782	0.01522	0.03058	0.5394	0.7183	-0.03162	0.05686	0.01262
g__unclassified_f__Ophiocordycipitaceae	0.00935	0.01487	0.03302	0.04707	0.2673	0.6037	-0.06857	0.02123	-0.02367
g__Chalara	0.01533	0.02447	0.02684	0.03594	0.531	0.7123	-0.05106	0.02804	-0.01151
g__Vararia	0.04195	0.1028	0	0	0.3409	0.6037	-0.05156	0.1355	0.04195
g__unclassified_o__GS33	0.0171	0.031	0.02465	0.05872	0.7863	0.8666	-0.06795	0.05285	-0.00755
g__Cephalotheca	0.03168	0.05368	0.009544	0.009321	0.3431	0.6037	-0.02742	0.0717	0.02214
g__Apiotrichum	0.01127	0.009217	0.02969	0.04578	0.3565	0.6037	-0.0609	0.02406	-0.01842
g__Udeniozyma	0.01845	0.0174	0.02163	0.01074	0.7112	0.8218	-0.02178	0.01542	-0.00318
g__Funneliformis	0.0086	0.02106	0.0311	0.07617	0.5015	0.7031	-0.09439	0.04939	-0.0225
g__unclassified_f__Powellomycetaceae	0.009376	0.01153	0.02977	0.04557	0.3129	0.6037	-0.06315	0.02236	-0.02039
g__unclassified_f__Lentitheciaceae	0.02338	0.04149	0.01474	0.01622	0.6449	0.7848	-0.03188	0.04916	0.00864
g__Articulospora	0.03116	0.04982	0.006271	0.0096	0.2571	0.6037	-0.02126	0.07104	0.02489
g__unclassified_o__Auriculariales	0.03675	0.08709	0.0002067	0.0005063	0.3282	0.6037	-0.04268	0.1158	0.03654
g__Dendrochytridium	0.008616	0.01899	0.02832	0.02481	0.1533	0.6037	-0.04812	0.008716	-0.0197
g__Myrmecridium	0.03371	0.07958	0.001063	0.002036	0.3388	0.6037	-0.03977	0.1051	0.03265
g__Stephanonectria	0.005328	0.006288	0.02938	0.0621	0.3675	0.6037	-0.08083	0.03273	-0.02405
g__unclassified_o__Basidiobolales	0.02398	0.02715	0.01059	0.01631	0.3246	0.6037	-0.01542	0.0422	0.01339
g__Sistotrema	0.03404	0.08338	0	0	0.3409	0.6037	-0.04181	0.1099	0.03404
g__Apiosordaria	0.0178	0.0245	0.01614	0.01156	0.8836	0.9186	-0.02298	0.0263	0.00166
g__unclassified_p__Glomeromycota	0.01678	0.03355	0.01688	0.01499	0.9948	0.9967	-0.03353	0.03333	-0.0001
g__unclassified_f__Bankeraceae	0.007237	0.006393	0.02565	0.04115	0.3042	0.6037	-0.05629	0.01947	-0.01841
g__Gymnoascus	0.02173	0.04215	0.01069	0.01198	0.5509	0.7274	-0.02882	0.0509	0.01104
g__Geotrichum	0.009171	0.01078	0.02298	0.02447	0.2345	0.6037	-0.03813	0.01051	-0.01381
g__Glomus	0.006567	0.01389	0.02555	0.05566	0.4366	0.6507	-0.07117	0.0332	-0.01898
g__Cyberlindnera	0.0101	0.009744	0.02177	0.02034	0.2337	0.6037	-0.03219	0.008845	-0.01167
g__Chrysosporium	0.008829	0.009315	0.02222	0.01445	0.08545	0.6037	-0.02903	0.002248	-0.01339
g__unclassified_o__Branch06	0.02263	0.03715	0.004298	0.006065	0.2605	0.6037	-0.01591	0.05257	0.01833
g__unclassified_f__Sordariaceae	0.01199	0.02009	0.01423	0.03088	0.8842	0.9186	-0.03575	0.03127	-0.00224
g__Pezoloma	0.01581	0.02793	0.009853	0.02263	0.6931	0.8127	-0.02674	0.03866	0.005957
g__Paramicrothyrium	0.009341	0.01631	0.01553	0.02283	0.6007	0.76	-0.03171	0.01933	-0.006189
g__Atractospora	0	0	0.02485	0.06086	0.3409	0.6037	-0.08021	0.03051	-0.02485
g__Ramicandelaber	0.00571	0.006364	0.01912	0.02695	0.2629	0.6037	-0.0386	0.01178	-0.01341
g__Isaria	0.01836	0.04355	0.00645	0.00742	0.5241	0.7123	-0.02828	0.0521	0.01191
g__Melanoleuca	0	0	0.02397	0.05872	0.3409	0.6037	-0.07738	0.02944	-0.02397
g__Ramophialophora	0.002895	0.005217	0.02066	0.03896	0.2942	0.6037	-0.05352	0.01799	-0.01777
g__unclassified_f__Archaeosporaceae	0.02186	0.03596	0.001502	0.003112	0.1972	0.6037	-0.01247	0.05319	0.02036
g__Drechslera	0.01677	0.0368	0.00579	0.01156	0.5017	0.7031	-0.02411	0.04607	0.01098
g__Spizellomyces	0.01284	0.02746	0.009492	0.01268	0.7917	0.8666	-0.02416	0.03086	0.003348
g__Coemansia	0.0005565	0.001363	0.02159	0.03594	0.1825	0.6037	-0.05375	0.01168	-0.02103
g__unclassified_p__Olpidiomycota	0.01755	0.022	0.004103	0.01005	0.2033	0.6037	-0.008554	0.03545	0.01345
g__unclassified_f__Helotiaceae	0.01079	0.01872	0.01068	0.01621	0.9911	0.9967	-0.02242	0.02264	0.00011
g__Phomatospora	0.00482	0.004551	0.01637	0.02268	0.2493	0.6037	-0.03259	0.009492	-0.01155
g__unclassified_c__Microbotryomycetes	0.007746	0.01277	0.01317	0.01833	0.5654	0.7323	-0.02574	0.0149	-0.005424
g__Mrakia	0.0002782	0.0006815	0.02052	0.05025	0.3472	0.6037	-0.06596	0.02547	-0.02024
g__Cephalotrichum	0.001289	0.001539	0.01942	0.02804	0.1448	0.6037	-0.04368	0.007414	-0.01813
g__unclassified_o__GS05	0.02059	0.05043	0	0	0.3409	0.6037	-0.02528	0.06646	0.02059
g__unclassified_o__GS25	0.00219	0.004688	0.01813	0.02712	0.1864	0.6037	-0.04098	0.009095	-0.01594
g__unclassified_f__Didymellaceae	0.01417	0.01795	0.005774	0.006825	0.3094	0.6037	-0.009072	0.02586	0.008396
g__Ustilaginoidea	0.01006	0.01893	0.009787	0.01163	0.9767	0.9876	-0.01994	0.02048	0.000273
g__Nigrospora	0.01557	0.03098	0.003887	0.009522	0.3979	0.6239	-0.0178	0.04116	0.01168
g__Emericellopsis	0.004934	0.009473	0.01424	0.01419	0.2113	0.6037	-0.02483	0.006214	-0.009306
g__unclassified_c__Leotiomycetes	0.006651	0.004708	0.01184	0.01405	0.4113	0.6378	-0.01867	0.00829	-0.005189
g__Rodentomyces	0.01151	0.02295	0.006901	0.0163	0.6967	0.8127	-0.021	0.03021	0.004609
g__Cosmospora	0.0043	0.01053	0.01403	0.01571	0.236	0.6037	-0.02693	0.007474	-0.00973
g__Ascobolus	0.00225	0.003112	0.01604	0.0302	0.2921	0.6037	-0.04141	0.01383	-0.01379
g__Chaetosphaeria	0.01143	0.01396	0.006636	0.01055	0.5169	0.7079	-0.01112	0.02071	0.004794
g__unclassified_f__Melanommataceae	0.01176	0.01823	0.006059	0.01361	0.553	0.7274	-0.01499	0.0264	0.005701
g__Sonoraphlyctis	0.0173	0.0278	0.0004319	0.001058	0.1684	0.6037	-0.008438	0.04217	0.01687
g__Gibellulopsis	0.007423	0.01064	0.01029	0.009783	0.6375	0.7811	-0.01601	0.01028	-0.002867
g__unclassified_o__Platygloeales	0.003639	0.005776	0.01342	0.02123	0.3019	0.6037	-0.02979	0.01023	-0.009781
g__Chaetasbolisia	0.008933	0.01161	0.007386	0.006399	0.7808	0.8633	-0.01051	0.01361	0.001547
g__Penicillifer	0.008958	0.01149	0.006997	0.01714	0.8207	0.89	-0.01681	0.02073	0.001961
g__unclassified_f__Phaeosphaeriaceae	0.01094	0.02295	0.004736	0.005195	0.5328	0.7123	-0.0152	0.02761	0.006204
g__Vishniacozyma	0.003658	0.00526	0.01195	0.0138	0.1992	0.6037	-0.02173	0.005142	-0.008292
g__unclassified_o__Archaeosporales	0.008672	0.006671	0.006786	0.0102	0.7127	0.8218	-0.0092	0.01297	0.001886
g__Lecythophora	0.002227	0.003107	0.01321	0.02396	0.2916	0.6037	-0.03296	0.01099	-0.01098
g__Lecanicillium	0.004991	0.007318	0.01022	0.01329	0.4181	0.6378	-0.01903	0.008572	-0.005229
g__Auxarthron	0.006812	0.01566	0.008387	0.009704	0.8383	0.8989	-0.01833	0.01518	-0.001575
g__unclassified_o__GS34	0.01271	0.01337	0.002339	0.005161	0.1067	0.6037	-0.002665	0.02341	0.01037
g__Phialemonium	0.004024	0.003732	0.01096	0.02264	0.4763	0.6758	-0.02781	0.01394	-0.006936
g__Coprinellus	0.01149	0.009565	0.00308	0.004596	0.08093	0.6037	-0.001243	0.01806	0.00841
g__Phialophora	0.01022	0.01025	0.004067	0.003551	0.1951	0.6037	-0.003714	0.01602	0.006153
g__Hannaella	0.01016	0.0235	0.003417	0.006173	0.5118	0.7031	-0.01536	0.02884	0.006743
g__unclassified_f__Clavicipitaceae	0.000783	0.001287	0.01254	0.02326	0.2447	0.6037	-0.03295	0.009433	-0.01176
g__unclassified_f__Plectosphaerellaceae	0.008259	0.01442	0.004994	0.007276	0.6312	0.7768	-0.01143	0.01796	0.003265
g__Paracremonium	0.00656	0.01407	0.006613	0.008368	0.9938	0.9967	-0.01494	0.01484	-5.3e-05
g__Parascedosporium	0.01287	0.03153	0	0	0.3409	0.6037	-0.01581	0.04155	0.01287
g__Papiliotrema	0.01198	0.0242	0.0008638	0.002116	0.2886	0.6037	-0.01098	0.03321	0.01112
g__Gyrodon	0.005311	0.009304	0.007372	0.002762	0.6143	0.764	-0.01089	0.006767	-0.002061
g__Geomyces	0.002108	0.003507	0.01041	0.01021	0.08904	0.6037	-0.01812	0.001518	-0.008302
g__Dichotomopilus	0.005117	0.005133	0.007103	0.01014	0.6778	0.8069	-0.01232	0.008352	-0.001986
g__Umbelopsis	0.002549	0.005468	0.009507	0.0203	0.4365	0.6507	-0.02608	0.01217	-0.006958
g__Westerdykella	0.007989	0.01957	0.003953	0.009682	0.6603	0.7912	-0.01582	0.0239	0.004036
g__Ganoderma	0.008647	0.008087	0.002678	0.004259	0.1407	0.6037	-0.002345	0.01428	0.005969
g__Psilocybe	0.01127	0.0191	0	0	0.179	0.6037	-0.006104	0.02864	0.01127
g__Tomentella	0.004874	0.007039	0.006263	0.01534	0.8443	0.8989	-0.01674	0.01396	-0.001389
g__Candida	0.007382	0.007181	0.003658	0.003613	0.283	0.6037	-0.003588	0.01104	0.003724
g__Poaceascoma	0.007326	0.009369	0.003507	0.003435	0.3706	0.6037	-0.005258	0.0129	0.003819
g__unclassified_f__Glomeraceae	0.001433	0.003511	0.009097	0.01199	0.1638	0.6037	-0.01903	0.0037	-0.007664
g__Diversispora	0	0	0.01018	0.01618	0.1544	0.6037	-0.0249	0.004538	-0.01018
g__unclassified_f__Ceratostomataceae	0.002601	0.004401	0.007418	0.01467	0.4588	0.6675	-0.01875	0.009115	-0.004817
g__Humicolopsis_f__Pezizomycotina_fam_Incertae_sedis	0.005301	0.009017	0.004434	0.005709	0.8463	0.8992	-0.008841	0.01057	0.000867
g__Catenulostroma	0.0008047	0.001377	0.008388	0.01765	0.3187	0.6037	-0.02369	0.008521	-0.007583
g__Sampaiozyma	0.003209	0.004384	0.005764	0.009418	0.5602	0.7274	-0.012	0.006895	-0.002555
g__Phlyctochytrium	0.0002421	0.000593	0.008572	0.01231	0.1287	0.6037	-0.01954	0.002881	-0.00833
g__Curvularia	0.008439	0.02067	0.0002617	0.0006411	0.3556	0.6037	-0.01063	0.02699	0.008177
g__Scytalidium	0.003523	0.004961	0.005021	0.00778	0.6992	0.8127	-0.009891	0.006895	-0.001498
g__Pseudosigmoidea	0.001211	0.001679	0.007187	0.006744	0.06142	0.6037	-0.0123	0.0003458	-0.005976
g__Conlarium	0.00526	0.007126	0.002891	0.002626	0.4626	0.6675	-0.004539	0.009277	0.002369
g__Trechispora	0.00767	0.01611	0.0004227	0.000655	0.2967	0.6037	-0.007419	0.02191	0.007247
g__unclassified_o__Sebacinales	0.006481	0.0118	0.001512	0.003703	0.3483	0.6037	-0.006281	0.01622	0.004969
g__Geastrum	0	0	0.007676	0.01697	0.2938	0.6037	-0.02311	0.00776	-0.007676
g__Myceliophthora	0.002398	0.005179	0.005082	0.01245	0.6364	0.7811	-0.01495	0.009582	-0.002684
g__Lycoperdon	0.004084	0.003263	0.003385	0.003363	0.7224	0.824	-0.003563	0.004961	0.000699
g__unclassified_f__Pezizaceae	0	0	0.007343	0.01799	0.3409	0.6037	-0.02371	0.009021	-0.007343
g__unclassified_f__Piptocephalidaceae	0	0	0.007329	0.01795	0.3409	0.6037	-0.02366	0.008999	-0.007329
g__Latorua	0	0	0.007319	0.01071	0.125	0.6037	-0.01706	0.002423	-0.007319
g__Psathyrella	0.0007446	0.001824	0.006261	0.005184	0.03374	0.6037	-0.01052	-0.0005175	-0.005516
g__Bovista	0.001561	0.002427	0.005346	0.007287	0.2551	0.6037	-0.01077	0.003201	-0.003785
g__Hymenoscyphus	0.0003583	0.0008777	0.006479	0.01587	0.3678	0.6037	-0.02058	0.008337	-0.006121
g__Sodiomyces	0.005034	0.008399	0.001786	0.002955	0.3926	0.6206	-0.004851	0.01135	0.003248
g__Bifiguratus	0.002762	0.005372	0.004055	0.00527	0.6827	0.8074	-0.008138	0.005552	-0.001293
g__Thermomyces	0	0	0.006734	0.008282	0.07441	0.6037	-0.01427	0.0007996	-0.006734
g__Pseudocosmospora	0.005152	0.009516	0.001512	0.003703	0.403	0.63	-0.005648	0.01293	0.00364
g__Slooffia	0.006656	0.009886	0	0	0.1301	0.6037	-0.002337	0.01565	0.006656
g__Arrhenia	0.00284	0.005967	0.003695	0.004607	0.7869	0.8666	-0.007712	0.006002	-0.000855
g__Filobasidium	0	0	0.006519	0.007	0.04567	0.6037	-0.01289	-0.0001516	-0.006519
g__Deconica	0.006285	0.0134	0.0001944	0.0004761	0.2919	0.6037	-0.006106	0.01829	0.006091
g__unclassified_p__Blastocladiomycota	0.00645	0.0158	0	0	0.3409	0.6037	-0.007922	0.02082	0.00645
g__unclassified_f__Hypocreales_fam_Incertae_sedis	0.001353	0.002585	0.005003	0.00651	0.2306	0.6037	-0.01002	0.002721	-0.00365
g__Halenospora	0.005217	0.008263	0.001129	0.002766	0.2773	0.6037	-0.003838	0.01201	0.004088
g__Striatibotrys	0.003583	0.008777	0.002752	0.004294	0.8391	0.8989	-0.008057	0.009719	0.000831
g__Scleroderma	0.002654	0.002979	0.003625	0.006346	0.7415	0.8334	-0.007348	0.005406	-0.000971
g__Mycoarthris	0.005422	0.007667	0.0005831	0.001428	0.1595	0.6037	-0.002255	0.01193	0.004839
g__unclassified_f__Chionosphaeraceae	0.005957	0.01459	0	0	0.3409	0.6037	-0.007315	0.01923	0.005957
g__Pseudallescheria	0.005707	0.009918	0.000216	0.000529	0.2055	0.6037	-0.003544	0.01453	0.005491
g__Duddingtonia	0.001471	0.002279	0.004423	0.006873	0.3416	0.6037	-0.009539	0.003635	-0.002952
g__unclassified_o__Agaricales	0.004322	0.005993	0.001561	0.002757	0.3295	0.6037	-0.00324	0.008762	0.002761
g__Itersonilia	0.0007571	0.001854	0.005082	0.005474	0.09671	0.6037	-0.009582	0.0009323	-0.004325
g__Coprinopsis	0.003537	0.003407	0.002294	0.003731	0.5602	0.7274	-0.003353	0.005839	0.001243
g__Preussia	0.003529	0.007937	0.002151	0.0042	0.7148	0.8221	-0.00679	0.009546	0.001378
g__unclassified_f__Sclerotiniaceae	0	0	0.005615	0.01375	0.3409	0.6037	-0.01812	0.006892	-0.005615
g__unclassified_f__Tilachlidiaceae	0.0002482	0.000608	0.005363	0.009227	0.2053	0.6037	-0.01353	0.003297	-0.005115
g__unclassified_f__Hyaloscyphaceae	0.001252	0.002425	0.004214	0.009574	0.4793	0.6773	-0.01195	0.006022	-0.002962
g__Agaricus	0.001991	0.002558	0.003272	0.003248	0.4655	0.6679	-0.005042	0.00248	-0.001281
g__Scopulariopsis	0.001243	0.001687	0.00382	0.003594	0.143	0.6037	-0.006188	0.001034	-0.002577
g__Kochiomyces	0.003036	0.003333	0.001879	0.00349	0.5699	0.7364	-0.003233	0.005547	0.001157
g__Rhizoctonia	0.004795	0.01174	0	0	0.3409	0.6037	-0.005884	0.01547	0.004795
g__Thielavia	0.0008528	0.0009656	0.003811	0.004269	0.1288	0.6037	-0.00694	0.001023	-0.002958
g__Cetraspora	0	0	0.004517	0.01107	0.3409	0.6037	-0.01459	0.005553	-0.004517
g__unclassified_f__Amplistromataceae	0.001453	0.003558	0.003012	0.007377	0.651	0.787	-0.009009	0.005891	-0.001559
g__Thelephora	0.003991	0.005606	0.0004319	0.001058	0.1575	0.6037	-0.00163	0.008749	0.003559
g__Ophiosphaerella	0.004016	0.006371	0.0004016	0.0009836	0.1996	0.6037	-0.00225	0.009478	0.003614
g__Calcarisporiella	0.003766	0.006292	0.0005647	0.001383	0.2515	0.6037	-0.002659	0.009061	0.003201
g__Gamsia	0.004316	0.009777	0	0	0.3049	0.6037	-0.004577	0.01321	0.004316
g__Pezizella	0.001262	0.003091	0.003045	0.004795	0.4616	0.6675	-0.006972	0.003406	-0.001783
g__Archaeospora	0.003583	0.008777	0.0006479	0.001587	0.4389	0.6514	-0.005178	0.01105	0.002935
g__unclassified_p__Zoopagomycota	0.004174	0.01022	0	0	0.3409	0.6037	-0.005122	0.01347	0.004174
g__Lepista	0.0007385	0.001242	0.003416	0.00665	0.3552	0.6037	-0.008831	0.003476	-0.002678
g__Pseudocamaropycnis	0.002517	0.002444	0.00157	0.003847	0.6222	0.7675	-0.003199	0.005093	0.000947
g__Apiospora	0.004038	0.00989	0	0	0.3409	0.6037	-0.004958	0.01303	0.004038
g__Chionosphaera	0	0	0.003953	0.009682	0.3409	0.6037	-0.01276	0.004854	-0.003953
g__Acaulopage	0.0002421	0.000593	0.003702	0.004286	0.07856	0.6037	-0.007396	0.0004759	-0.00346
g__Laccaria	0.001433	0.003511	0.002506	0.003481	0.6066	0.7603	-0.00557	0.003424	-0.001073
g__Pyrenochaeta	0	0	0.003887	0.009522	0.3409	0.6037	-0.01255	0.004775	-0.003887
g__Schizophyllum	0.002916	0.004885	0.0008268	0.002025	0.356	0.6037	-0.002721	0.006899	0.002089
g__Microsphaeropsis	0.003723	0.00912	0	0	0.3409	0.6037	-0.004573	0.01202	0.003723
g__Angustimassarina	0.0008548	0.00135	0.002659	0.00454	0.3727	0.6052	-0.006113	0.002504	-0.001804
g__Biatriospora	0.00199	0.003503	0.001512	0.003703	0.8229	0.89	-0.004159	0.005115	0.000478
g__Microascus	0.0009867	0.001802	0.002514	0.003486	0.3628	0.6037	-0.005097	0.002042	-0.001527
g__Bulleribasidium	0.003475	0.008512	0	0	0.3409	0.6037	-0.004268	0.01122	0.003475
g__unclassified_f__Cucurbitariaceae	0.001391	0.003408	0.002052	0.003185	0.7359	0.8306	-0.004904	0.003582	-0.000661
g__Leucoagaricus	0	0	0.003388	0.008299	0.3409	0.6037	-0.01094	0.004161	-0.003388
g__Leohumicola	0	0	0.003388	0.008299	0.3409	0.6037	-0.01094	0.004161	-0.003388
g__unclassified_f__Diversisporaceae	0.0003583	0.0008777	0.002996	0.005712	0.2898	0.6037	-0.007895	0.002619	-0.002638
g__unclassified_f__Lasiosphaeriaceae	0.0004964	0.001216	0.002835	0.005205	0.3091	0.6037	-0.007201	0.002524	-0.002339
g__Omphalotus	0.002705	0.00476	0.0006201	0.001519	0.3309	0.6037	-0.00246	0.00663	0.002085
g__Claroideoglomus	0	0	0.00323	0.007321	0.3052	0.6037	-0.009889	0.003429	-0.00323
g__unclassified_o__GS19	0.0007263	0.001779	0.002459	0.005456	0.4764	0.6758	-0.006953	0.003487	-0.001733
g__Lipomyces	0.002757	0.006041	0.0004227	0.000655	0.3689	0.6037	-0.003193	0.007862	0.002334
g__unclassified_o__Pyxidiophorales	0.001801	0.002868	0.00124	0.003038	0.749	0.8401	-0.003239	0.004361	0.000561
g__Steccherinum	0.003018	0.006706	0	0	0.2961	0.6037	-0.003082	0.009118	0.003018
g__unclassified_c__GS14	0.00198	0.004178	0.001009	0.0012	0.5965	0.7591	-0.002983	0.004925	0.000971
g__Thelonectria	0.0007263	0.001779	0.002201	0.00336	0.3643	0.6037	-0.004933	0.001984	-0.001475
g__Acidomelania	0.0007686	0.0008451	0.002138	0.005237	0.5413	0.7183	-0.006195	0.003456	-0.001369
g__Tilachlidium	0	0	0.002894	0.007088	0.3409	0.6037	-0.009341	0.003553	-0.002894
g__Leuconeurospora	0	0	0.002844	0.004735	0.172	0.6037	-0.007151	0.001463	-0.002844
g__Russula	0.001391	0.003408	0.001412	0.003458	0.992	0.9967	-0.004437	0.004395	-2.1e-05
g__unclassified_f__Trichomeriaceae	0.001489	0.003648	0.001309	0.003206	0.9292	0.9592	-0.004238	0.004598	0.00018
g__Paraboeremia	0.00215	0.005266	0.0006294	0.001044	0.5036	0.7031	-0.003363	0.006404	0.001521
g__Rhodotorula	0.002755	0.005451	0	0	0.244	0.6037	-0.002203	0.007713	0.002755
g__Paxillus	0.001834	0.002352	0.0008486	0.001565	0.4129	0.6378	-0.001584	0.003555	0.0009854
g__Corynascella	0.002261	0.004861	0.0004134	0.001013	0.3835	0.6137	-0.002669	0.006364	0.001848
g__Ascochyta	0.002663	0.006523	0	0	0.3409	0.6037	-0.003271	0.008597	0.002663
g__Paraglomus	0.001669	0.004089	0.0009718	0.002381	0.7255	0.824	-0.003607	0.005001	0.0006972
g__Scutellinia	0.0008548	0.00135	0.001674	0.002593	0.5082	0.7031	-0.003478	0.00184	-0.0008192
g__Serendipita	0.002504	0.006134	0	0	0.3409	0.6037	-0.003076	0.008084	0.002504
g__Peniophora	0.001498	0.002498	0.0009718	0.002381	0.7168	0.8226	-0.002613	0.003665	0.0005262
g__Rhizophlyctis	0.002052	0.001871	0.0004134	0.001013	0.0885	0.6037	-0.0002968	0.003574	0.001639
g__Trametes	0	0	0.002409	0.005902	0.3409	0.6037	-0.007778	0.00296	-0.002409
g__Phaeosphaeriopsis	0.002344	0.004767	0	0	0.2561	0.6037	-0.001992	0.00668	0.002344
g__Veronaea	0	0	0.002343	0.00366	0.148	0.6037	-0.005672	0.0009863	-0.002343
g__unclassified_f__Pleomassariaceae	0.0003583	0.0008777	0.001956	0.00407	0.3695	0.6037	-0.005385	0.00219	-0.001598
g__Trichomerium	0.001762	0.003636	0.0005235	0.001282	0.4495	0.6619	-0.002268	0.004745	0.001239
g__Dekkera	0.002271	0.005563	0	0	0.3409	0.6037	-0.002789	0.007331	0.002271
g__Sporormiella	0.00182	0.002888	0.0004319	0.001058	0.2949	0.6037	-0.00141	0.004186	0.001388
g__Ophiocordyceps	0.001433	0.003511	0.0007394	0.001286	0.6591	0.7912	-0.002708	0.004095	0.0006936
g__unclassified_f__Gigasporaceae	0	0	0.002094	0.005129	0.3409	0.6037	-0.00676	0.002572	-0.002094
g__Geniculisynnema	0	0	0.002094	0.005129	0.3409	0.6037	-0.00676	0.002572	-0.002094
g__Hypholoma	0.002043	0.003172	0	0	0.1457	0.6037	-0.0008424	0.004928	0.002043
g__Vermispora	0.0003583	0.0008777	0.001654	0.00405	0.4616	0.6675	-0.005065	0.002474	-0.001296
g__Hypomyces	0.0004903	0.0007597	0.001503	0.003145	0.461	0.6675	-0.003956	0.00193	-0.001013
g__Calvatia	0	0	0.001989	0.003453	0.1887	0.6037	-0.00513	0.001152	-0.001989
g__Savoryella	0	0	0.001976	0.004841	0.3409	0.6037	-0.00638	0.002428	-0.001976
g__Venturia	0.001731	0.003577	0.0002067	0.0005063	0.3256	0.6037	-0.001762	0.00481	0.001524
g__Dinemasporium	0.001937	0.004744	0	0	0.3409	0.6037	-0.002378	0.006252	0.001937
g__Zalerion	0.001489	0.003648	0.0004134	0.001013	0.5022	0.7031	-0.002368	0.00452	0.001076
g__Roussoella	0.001461	0.002264	0.0004319	0.001058	0.3368	0.6037	-0.001244	0.003302	0.001029
g__Rutstroemia	0.001241	0.00304	0.0006479	0.001587	0.6807	0.8074	-0.002526	0.003713	0.0005931
g__Endophragmiella	0.001469	0.002251	0.0004134	0.001013	0.3194	0.6037	-0.00119	0.003301	0.001056
g__Symmetrospora	0.001872	0.003637	0	0	0.2358	0.6037	-0.001436	0.00518	0.001872
g__Hyphodermella	0	0	0.00186	0.004557	0.3409	0.6037	-0.006005	0.002285	-0.00186
g__Gaeumannomyces	0.0005306	0.0008235	0.001309	0.003206	0.5774	0.7426	-0.003789	0.002233	-0.0007784
g__Gigaspora	0	0	0.001819	0.002857	0.1499	0.6037	-0.004418	0.0007798	-0.001819
g__Suillus	0.001087	0.002014	0.0006957	0.001106	0.6854	0.8088	-0.001699	0.002481	0.0003913
g__Oliveonia	0.001767	0.004327	0	0	0.3409	0.6037	-0.002169	0.005703	0.001767
g__Lophiotrema	0.001738	0.004256	0	0	0.3409	0.6037	-0.002133	0.005609	0.001738
g__unclassified_f__Ophiostomataceae	0.001514	0.003709	0.000216	0.000529	0.4159	0.6378	-0.00211	0.004706	0.001298
g__unclassified_f__Metschnikowiaceae	0.001725	0.003034	0	0	0.1939	0.6037	-0.001035	0.004485	0.001725
g__Hypochnicium	0.0004964	0.001216	0.001205	0.002951	0.5986	0.7591	-0.003612	0.002195	-0.0007086
g__Calyptella	0	0	0.001694	0.004149	0.3409	0.6037	-0.005468	0.00208	-0.001694
g__Melanocarpus	0.0007571	0.001854	0.0009328	0.001054	0.8441	0.8989	-0.002116	0.001764	-0.0001757
g__Lasionectria	0.0002782	0.0006815	0.001405	0.003443	0.4497	0.6619	-0.004319	0.002066	-0.001127
g__Phialosimplex	0	0	0.001672	0.00301	0.2035	0.6037	-0.00441	0.001066	-0.001672
g__Hendersonia	0.0002482	0.000608	0.001405	0.003443	0.4363	0.6507	-0.004337	0.002024	-0.001157
g__Minutisphaera	0.0003583	0.0008777	0.001249	0.00248	0.4261	0.6439	-0.003284	0.001502	-0.0008907
g__unclassified_o__Botryosphaeriales	0	0	0.00157	0.003847	0.3409	0.6037	-0.005069	0.001929	-0.00157
g__Barnettozyma	0.001525	0.002488	0	0	0.1642	0.6037	-0.0007382	0.003788	0.001525
g__unclassified_f__Helotiales_fam_Incertae_sedis	0.0006366	0.0009978	0.0008759	0.001046	0.6935	0.8127	-0.001554	0.001076	-0.0002393
g__Atractiella	0	0	0.001449	0.002801	0.234	0.6037	-0.003997	0.001099	-0.001449
g__Creosphaeria	0.0009867	0.001802	0.0004319	0.001058	0.53	0.7123	-0.001346	0.002456	0.0005548
g__Nectriopsis	0	0	0.001412	0.003458	0.3409	0.6037	-0.004558	0.001734	-0.001412
g__Acaulospora	0.0005565	0.001363	0.0008268	0.002025	0.7917	0.8666	-0.002491	0.00195	-0.0002703
g__Leptodontidium	0	0	0.001361	0.003333	0.3409	0.6037	-0.004393	0.001671	-0.001361
g__Gerhardtia	0	0	0.001361	0.003333	0.3409	0.6037	-0.004393	0.001671	-0.001361
g__Isthmolongispora	0.0002421	0.000593	0.00108	0.002645	0.4665	0.6679	-0.003304	0.001628	-0.0008379
g__unclassified_f__Bionectriaceae	0.0005203	0.000809	0.0007806	0.001378	0.6984	0.8127	-0.001714	0.001193	-0.0002603
g__unclassified_f__Pleurotheciaceae	0	0	0.001296	0.003174	0.3409	0.6037	-0.004183	0.001591	-0.001296
g__Trichophaeopsis	0.0004842	0.001186	0.0008031	0.001967	0.7408	0.8334	-0.002408	0.00177	-0.0003189
g__Infundichalara	0.0004964	0.001216	0.0007852	0.001923	0.7623	0.8515	-0.002358	0.001781	-0.0002888
g__Dactylella	0.0002482	0.000608	0.001033	0.002532	0.477	0.6758	-0.003153	0.001584	-0.0007848
g__Erythrobasidium	0.001262	0.003091	0	0	0.3409	0.6037	-0.00155	0.004074	0.001262
g__unclassified_f__Pseudeurotiaceae	0.0009684	0.002372	0.0002823	0.0006916	0.5119	0.7031	-0.001561	0.002934	0.0006861
g__unclassified_f__Pleosporaceae	0.001245	0.002387	0	0	0.2301	0.6037	-0.0009263	0.003416	0.001245
g__Cystobasidiopsis	0.001241	0.00304	0	0	0.3409	0.6037	-0.001524	0.004006	0.001241
g__Nectriella	0.001241	0.00304	0	0	0.3409	0.6037	-0.001524	0.004006	0.001241
g__Trichosporon	0	0	0.00124	0.003038	0.3409	0.6037	-0.004003	0.001523	-0.00124
g__Mariannaea	0	0	0.00124	0.003038	0.3409	0.6037	-0.004003	0.001523	-0.00124
g__Hamigera	0.0008347	0.002045	0.0004016	0.0009836	0.6501	0.787	-0.001631	0.002497	0.0004331
g__unclassified_o__Corticiales	0.001211	0.002965	0	0	0.3409	0.6037	-0.001486	0.003908	0.001211
g__Nodulisporium	0	0	0.001205	0.002951	0.3409	0.6037	-0.003889	0.001479	-0.001205
g__Pithoascus	0.0009684	0.002372	0.0001944	0.0004761	0.4514	0.6619	-0.001427	0.002975	0.000774
g__unclassified_p__Kickxellomycota	0	0	0.001109	0.002045	0.2137	0.6037	-0.002969	0.0007512	-0.001109
g__Tephrocybe	0	0	0.00108	0.002645	0.3409	0.6037	-0.003486	0.001326	-0.00108
g__Idriella	0	0	0.00108	0.002645	0.3409	0.6037	-0.003486	0.001326	-0.00108
g__unclassified_f__Xylariaceae	0.0002482	0.000608	0.0008268	0.002025	0.5179	0.7079	-0.002502	0.001345	-0.0005786
g__Monochaetia	0	0	0.001047	0.002565	0.3409	0.6037	-0.00338	0.001286	-0.001047
g__Calocera	0	0	0.001047	0.002565	0.3409	0.6037	-0.00338	0.001286	-0.001047
g__Stropharia	0	0	0.001037	0.001679	0.1615	0.6037	-0.002564	0.0004903	-0.001037
g__Cryptococcus_f__Cryptococcaceae	0.0003583	0.0008777	0.0006711	0.001059	0.5898	0.755	-0.001564	0.0009383	-0.0003128
g__Cercospora	0.001023	0.001815	0	0	0.1975	0.6037	-0.000628	0.002674	0.001023
g__Strelitziana	0.001009	0.002473	0	0	0.3409	0.6037	-0.001241	0.003259	0.001009
g__Montagnula	0.0009929	0.002432	0	0	0.3409	0.6037	-0.001219	0.003205	0.0009929
g__Biappendiculispora	0.0009684	0.002372	0	0	0.3409	0.6037	-0.001189	0.003126	0.0009684
g__Simocybe	0.0004964	0.001216	0.0003887	0.0009522	0.8678	0.9131	-0.001297	0.001513	0.0001077
g__unclassified_f__Microdochiaceae	0	0	0.0008638	0.002116	0.3409	0.6037	-0.002789	0.001061	-0.0008638
g__Dioszegia	0	0	0.0008638	0.002116	0.3409	0.6037	-0.002789	0.001061	-0.0008638
g__Pholiota	0	0	0.0008638	0.002116	0.3409	0.6037	-0.002789	0.001061	-0.0008638
g__Peziza	0.0002482	0.000608	0.0006023	0.001475	0.5986	0.7591	-0.001805	0.001097	-0.0003541
g__unclassified_f__Magnaporthaceae	0.0008486	0.0009622	0	0	0.05607	0.6037	-2.665e-05	0.001724	0.0008486
g__Phlebia	0.0002482	0.000608	0.0005831	0.001428	0.6087	0.7613	-0.001747	0.001077	-0.0003349
g__Cortinarius	0	0	0.0008268	0.002025	0.3409	0.6037	-0.002669	0.001015	-0.0008268
g__Eichleriella	0	0	0.0007852	0.001923	0.3409	0.6037	-0.002534	0.000964	-0.0007852
g__Coniella	0	0	0.0007852	0.001923	0.3409	0.6037	-0.002534	0.000964	-0.0007852
g__Lachnum	0	0	0.0007775	0.001904	0.3409	0.6037	-0.002509	0.0009544	-0.0007775
g__Ochroconis	0.0002482	0.000608	0.0005235	0.001282	0.6449	0.7848	-0.001566	0.001015	-0.0002753
g__Haptocillium	0.0003583	0.0008777	0.0004016	0.0009836	0.9376	0.9615	-0.001242	0.001156	-4.33e-05
g__unclassified_c__Lobulomycetes	0.0007571	0.001854	0	0	0.3409	0.6037	-0.0009294	0.002444	0.0007571
g__Vermiculariopsiella	0.0007468	0.00126	0	0	0.1771	0.6037	-0.0003993	0.001893	0.0007468
g__Fellozyma	0.0007446	0.001824	0	0	0.3409	0.6037	-0.0009146	0.002404	0.0007446
g__Tomentellopsis	0.0007446	0.001824	0	0	0.3409	0.6037	-0.0009146	0.002404	0.0007446
g__Akanthomyces	0.0007446	0.001824	0	0	0.3409	0.6037	-0.0009146	0.002404	0.0007446
g__Discosia	0.0007263	0.001779	0	0	0.3409	0.6037	-0.0008919	0.002345	0.0007263
g__Cystobasidium	0.0007166	0.001755	0	0	0.3409	0.6037	-0.0008798	0.002313	0.0007166
g__Laetinaevia	0.0007166	0.001755	0	0	0.3409	0.6037	-0.0008798	0.002313	0.0007166
g__unclassified_o__Microsporidea_ord_Incertae_sedis	0.0002782	0.0006815	0.0003887	0.0009522	0.8219	0.89	-0.001176	0.0009546	-0.0001105
g__Fibulochlamys	0.0002421	0.000593	0.0004134	0.001013	0.7281	0.8247	-0.001239	0.0008964	-0.0001713
g__Stilbella	0	0	0.0006479	0.001587	0.3409	0.6037	-0.002091	0.0007957	-0.0006479
g__unclassified_o__Phallales	0	0	0.0006479	0.001587	0.3409	0.6037	-0.002091	0.0007957	-0.0006479
g__Helminthosporium	0	0	0.0006479	0.001587	0.3409	0.6037	-0.002091	0.0007957	-0.0006479
g__Conocybe	0	0	0.0006386	0.001078	0.1773	0.6037	-0.001619	0.000342	-0.0006386
g__unclassified_o__Myrmecridiales	0	0	0.0006201	0.001519	0.3409	0.6037	-0.002002	0.0007616	-0.0006201
g__Lepiota	0	0	0.0005831	0.001428	0.3409	0.6037	-0.001882	0.0007159	-0.0005831
g__Thelebolus	0	0	0.0005831	0.001428	0.3409	0.6037	-0.001882	0.0007159	-0.0005831
g__Gymnascella	0.0005565	0.001363	0	0	0.3409	0.6037	-0.0006833	0.001796	0.0005565
g__unclassified_c__Glomeromycetes	0.0005565	0.001363	0	0	0.3409	0.6037	-0.0006833	0.001796	0.0005565
g__Trichophyton	0.0003583	0.0008777	0.0001944	0.0004761	0.696	0.8127	-0.0007444	0.001072	0.0001639
g__Alogomyces	0.0002524	0.0006182	0.0002823	0.0006916	0.9385	0.9615	-0.0008737	0.0008139	-2.99e-05
g__Allantophomopsis	0	0	0.0005235	0.001282	0.3409	0.6037	-0.00169	0.0006427	-0.0005235
[truncated: 68 more rows]

## Sheet: 16S_H_FS VS. D_FS
Table S6. Significance test between groups.
[truncated: 914 more rows]

## Sheet: ITS_H_FS VS. D_FS
Table S6. Significance test between groups.
[truncated: 545 more rows]
