# Supplementary material for: Multiomics Reveals the Effect of Root Rot on Polygonati Rhizome and Identifies Pathogens and Biocontrol Strain
Source: Microbiol Spectr. 2022 Feb 28;10(2):e02385-21. doi: 10.1128/spectrum.02385-21 (PMC9045327; doi:10.1128/spectrum.02385-21)
Supplement: SUPPLEMENTAL FILE 7 — Supplemental material. Download SPECTRUM02385-21_Supp_8_seq8.xls, XLS file, 0.01 MB [file spectrum02385-21_supp_8_seq8.xls]

## Sheet: H_RS-VS-D_RS
Table S7. Predicted phenotypic differences between groups.
Phenotypes	D_RS-mean（%）	D_RS-sd（%）	H_RS-mean（%）	H_RS-sd（%）	Pvalue	Corrected Pvalue
Contains_Mobile_Elements	26.59	2.266	27.31	1.242	0.5752	0.6471
Aerobic	19.02	4.183	24.42	0.8109	0.005075	0.009135
Gram_Negative	19.92	0.6154	21.24	1.769	0.2298	0.2954
Gram_Positive	10.39	2.342	12.98	1.328	0.02024	0.03036
Forms_Biofilms	8.359	1.638	5.538	0.8417	0.005075	0.009135
Potentially_Pathogenic	6.894	2.246	4.311	0.5695	0.005075	0.009135
Facultatively_Anaerobic	5.365	2.476	3.089	0.3943	0.005075	0.009135
Stress_Tolerant	2.623	3.294	0.01754	0.01206	0.005075	0.009135
Anaerobic	0.8336	0.4603	1.088	0.9132	0.9362	0.9362

## Sheet: H_Rhizome-VS-D_Rhizome
Table S7. Predicted phenotypic differences between groups.
Phenotypes	D_rhizome_S-mean（%）	D_rhizome_S-sd（%）	H_rhizome_S-mean（%）	H_rhizome_S-sd（%）	Pvalue	Corrected Pvalue
Gram_Negative	19.67	2.005	17.81	0.751	0.1282	0.1442
Contains_Mobile_Elements	20.76	1.245	16.34	1.323	0.005075	0.01142
Forms_Biofilms	14.42	4.97	22.56	0.5787	0.005075	0.01142
Potentially_Pathogenic	15.43	3.766	11.75	0.9802	0.1282	0.1442
Aerobic	8.268	4.005	17.51	0.8552	0.005075	0.01142
Stress_Tolerant	7.837	3.055	3.326	0.378	0.02024	0.03643
Gram_Positive	2.139	1.548	6.836	0.6706	0.005075	0.01142
Anaerobic	6.169	6.423	1.634	1.003	0.3785	0.3785
Facultatively_Anaerobic	5.308	2.872	2.227	0.2697	0.06555	0.09833

## Sheet: H_ZS-VS-D_ZS
Table S7. Predicted phenotypic differences between groups.
Phenotypes	D_ZS-mean（%）	D_ZS-sd（%）	H_ZS-mean（%）	H_ZS-sd（%）	Pvalue	Corrected Pvalue
Forms_Biofilms	19.19	2.669	20.51	0.1563	0.0927	0.8343
Stress_Tolerant	16.54	1.738	17.25	0.2499	0.9362	1
Aerobic	15.16	2.602	16.16	0.5714	0.8102	1
Gram_Negative	15.37	2.257	15.93	0.6157	0.8102	1
Potentially_Pathogenic	14.37	2.055	13.48	0.4724	0.6889	1
Contains_Mobile_Elements	8.288	3.745	6.691	0.7115	0.9362	1
Gram_Positive	6.842	1.952	6.502	0.7447	0.9362	1
Facultatively_Anaerobic	2.761	1.801	1.926	0.1897	0.6889	1
Anaerobic	1.476	0.7337	1.536	0.5101	1	1

## Sheet: H_FS-VS-D_FS
Table S7. Predicted phenotypic differences between groups.
Phenotypes	D_FS-mean（%）	D_FS-sd（%）	H_FS-mean（%）	H_FS-sd（%）	Pvalue	Corrected Pvalue
Forms_Biofilms	22.23	0.639	22.82	0.2853	0.1709	0.3076
Gram_Negative	18.06	1.165	19.53	1.49	0.1709	0.3076
Aerobic	17.34	1.223	17.9	0.7746	0.7842	0.8822
Contains_Mobile_Elements	16.74	0.9638	14.13	1.857	0.05523	0.3076
Potentially_Pathogenic	11.64	1.028	13.68	1.751	0.1207	0.3076
Gram_Positive	6.682	1.224	5.287	1.592	0.1709	0.3076
Stress_Tolerant	3.455	0.7799	2.97	0.4059	0.4113	0.617
Facultatively_Anaerobic	2.292	0.374	2.088	0.2734	0.6481	0.8332
Anaerobic	1.573	0.6146	1.591	0.6039	1	1
